# Supplementary material for: Protein Phosphorylation in Depolarized Synaptosomes: Dissecting Primary Effects of Calcium from Synaptic Vesicle Cycling
Source: Mol Cell Proteomics. 2021 Feb 12;20:100061. doi: 10.1016/j.mcpro.2021.100061 (PMC7995663; doi:10.1016/j.mcpro.2021.100061)
Supplement: Supplemental Material 1 [file mmc1.xlsx]

## Sheet: Description
Column	Description
id	Phosphorylation site id from "Phospho (STY)Sites.txt" MaxQuant output table
Site_id	Site identifier: [Accession]_[Amino.acid][Position]_[Multiplicity]
Accession	Uniprot protein id of the leading protein
Gene.name	Gene name of the leading protein
Position	Position in the sequence of the leading protein
Amino.acid	Phoshporylated amino acid
Multiplicity	Site was quantified on a singly (1), doubly (2) or multiply (3) phosphorylated peptides
Localization.prob	Localization probability as determined by MaxQuant
Sequence.window_15	+/- 15 amino acids flanking phoshorylation site
Protein.description	Full protein name of the leading protein
Fasta.header	Full fasta header of the leading protein
Fasta.headers	Fasta headers of all matching proteins
PEP	Posterior error probability of the identification as determined by MaxQuant
Score	Identification score as determined by MaxQuant
Delta.score	The Andromeda delta score of the best identified modified peptide containing this site
Human_Protein	Identifier (Ensembl) of the human protein the rat protein was mapped to
Human_Position	Mapped position in the human protein
networkin_score	NetworKIN prediction score for a given Human_Protein and Human_Position
Kinase_mapping	Origin of the kinase-substrate prediction: PhosphoSitesPlus database or NetworKIN prediction tool
Kinase_gene	Predicted kinase
netphorest_group	Hierarchical annotation of the predicted kinase
CaEGTA_01_Ca_01	Log2 Reporter ion intensities before normalization; [ExperimentType]_[TMT6-Set]_[Treatement]_[Replicate]
CaEGTA_01_Ca_02
CaEGTA_01_Ca_03
CaEGTA_01_EGTA_01
CaEGTA_01_EGTA_02
CaEGTA_01_EGTA_03
CaEGTA_02_Ca_01
CaEGTA_02_Ca_02
CaEGTA_02_Ca_03
CaEGTA_02_EGTA_01
CaEGTA_02_EGTA_02
CaEGTA_02_EGTA_03
MockBTX_03_Mock_01
MockBTX_03_Mock_02
MockBTX_03_Mock_03
MockBTX_03_BTX_01
MockBTX_03_BTX_02
MockBTX_03_BTX_03
MockBTX_04_Mock_01
MockBTX_04_Mock_02
MockBTX_04_Mock_03
MockBTX_04_BTX_01
MockBTX_04_BTX_02
MockBTX_04_BTX_03
CaEGTA_01_Ca_01.norm	Log2 Reporter ion intensities after normalization; [ExperimentType]_[TMT6-Set]_[Treatement]_[Replicate]
CaEGTA_01_Ca_02.norm
CaEGTA_01_Ca_03.norm
CaEGTA_01_EGTA_01.norm
CaEGTA_01_EGTA_02.norm
CaEGTA_01_EGTA_03.norm
CaEGTA_02_Ca_01.norm
CaEGTA_02_Ca_02.norm
CaEGTA_02_Ca_03.norm
CaEGTA_02_EGTA_01.norm
CaEGTA_02_EGTA_02.norm
CaEGTA_02_EGTA_03.norm
MockBTX_03_Mock_01.norm
MockBTX_03_Mock_02.norm
MockBTX_03_Mock_03.norm
MockBTX_03_BTX_01.norm
MockBTX_03_BTX_02.norm
MockBTX_03_BTX_03.norm
MockBTX_04_Mock_01.norm
MockBTX_04_Mock_02.norm
MockBTX_04_Mock_03.norm
MockBTX_04_BTX_01.norm
MockBTX_04_BTX_02.norm
MockBTX_04_BTX_03.norm
log2FC.CaEGTA	log2 fold change Ca vs EGTA
p.mod.CaEGTA	moderated p-value for Ca vs EGTA
q.val.CaEGTA	q-value for Ca vs EGTA
Candidate.CaEGTA	TRUE if q-value < 0.01 and absolute log2FC > 0.263
log2FC.MockBTX	log2 fold change Mock vs BoNT
p.mod.MockBTX	moderated p-value for Mock vs BoNT
q.val.MockBTX	q-value for Mock vs BoNT
Candidate.MockBTX	TRUE if q-value < 0.01 and absolute log2FC > 0.263
log2FC.CaEGTA_MockBTX	log2FC.CaEGTA - log2FC.MockBoNT
Regulation.group	Site classification based on Ca-influx and SV-cycling dependence

## Sheet: Data
id	Site_id	Accession	Gene.name	Position	Amino.acid	Multiplicity	Localization.prob	Sequence.window_15	Protein.description	Fasta.header	Fasta.headers	PEP	Score	Delta.score	Human_Protein	Human_Position	networkin_score	Kinase_mapping	Kinase_gene	netphorest_group	CaEGTA_01_Ca_01	CaEGTA_01_Ca_02	CaEGTA_01_Ca_03	CaEGTA_01_EGTA_01	CaEGTA_01_EGTA_02	CaEGTA_01_EGTA_03	CaEGTA_02_Ca_01	CaEGTA_02_Ca_02	CaEGTA_02_Ca_03	CaEGTA_02_EGTA_01	CaEGTA_02_EGTA_02	CaEGTA_02_EGTA_03	MockBoNT_03_Mock_01	MockBoNT_03_Mock_02	MockBoNT_03_Mock_03	MockBoNT_03_BoNT_01	MockBoNT_03_BoNT_02	MockBoNT_03_BoNT_03	MockBoNT_04_Mock_01	MockBoNT_04_Mock_02	MockBoNT_04_Mock_03	MockBoNT_04_BoNT_01	MockBoNT_04_BoNT_02	MockBoNT_04_BoNT_03	CaEGTA_01_Ca_01.norm	CaEGTA_01_Ca_02.norm	CaEGTA_01_Ca_03.norm	CaEGTA_01_EGTA_01.norm	CaEGTA_01_EGTA_02.norm
289	A0A096MK47_S719_1	A0A096MK47	Mlip	719	S	1	0.924701	SKASVSDLPVEHSSDSPSRPSQTMLGSETIK	Muscular LMNA-interacting protein	sp|A0A096MK47|MLIP_RAT Muscular LMNA-interacting protein OS=Rattus norvegicus OX=10116 GN=Mlip PE=1 SV=1	sp|A0A096MK47|MLIP_RAT Muscular LMNA-interacting protein OS=Rattus norvegicus OX=10116 GN=Mlip PE=1 SV=1;tr|A0A096MJS3|A0A096MJS3_RAT Muscular LMNA-interacting protein (Fragment) OS=Rattus norvegicus OX=10116 GN=Mlip PE=1 SV=1	2.13e-100	172.03	149.14	ENSP00000274897	283		NetworKIN															14.5811	14.3329	14.5739	13.675	13.7813	13.7598	15.7602	16.3695	15.4615	14.7724	14.7261	14.847
296	A0A096MK47_S442_1	A0A096MK47	Mlip	442	S	1	0.999998	SFFSKTTPLSQAQPPSPPALASSSYAATDTE	Muscular LMNA-interacting protein	sp|A0A096MK47|MLIP_RAT Muscular LMNA-interacting protein OS=Rattus norvegicus OX=10116 GN=Mlip PE=1 SV=1	sp|A0A096MK47|MLIP_RAT Muscular LMNA-interacting protein OS=Rattus norvegicus OX=10116 GN=Mlip PE=1 SV=1;tr|A0A096MJS3|A0A096MJS3_RAT Muscular LMNA-interacting protein (Fragment) OS=Rattus norvegicus OX=10116 GN=Mlip PE=1 SV=1	6.53e-118	176.13	163.72				NetworKIN															17.9391	17.5288	17.9254	17.3188	17.3581	17.2564	17.86	18.1884	17.7485	16.8789	17.0637	17.3443
304	A0A0G2JV04_S159_1	A0A0G2JV04	Gga3	159	S	1	0.999988	VQSDPPIPMDRTLIPSPPPRPKNPVFDDEEK	ADP-ribosylation factor-binding protein GGA3	sp|A0A0G2JV04|GGA3_RAT ADP-ribosylation factor-binding protein GGA3 OS=Rattus norvegicus OX=10116 GN=Gga3 PE=1 SV=1	tr|D3ZHG8|D3ZHG8_RAT ADP-ribosylation factor-binding protein GGA3 OS=Rattus norvegicus OX=10116 GN=Gga3 PE=1 SV=1;sp|A0A0G2JV04|GGA3_RAT ADP-ribosylation factor-binding protein GGA3 OS=Rattus norvegicus OX=10116 GN=Gga3 PE=1 SV=1	4.29e-05	139.89	113.76	ENSP00000245541	159	1.89589	NetworKIN	MAPK4	MAPK4;MAPK6_MAPK4_group;MAPK_group;CMGC_group													17.662	17.2921	17.7717	17.6837	17.74	17.5348	17.5147	18.4115	17.2608	17.159	17.6451	17.7178
311	A0A0G2JXT6_S623_1	A0A0G2JXT6	Mtmr6	623	S	1	0.98608	SLLPVKDTLRAVEGSSPADNRYCDYTEEFSK	Myotubularin-related protein 6	sp|A0A0G2JXT6|MTMR6_RAT Myotubularin-related protein 6 OS=Rattus norvegicus OX=10116 GN=Mtmr6 PE=1 SV=1	sp|A0A0G2JXT6|MTMR6_RAT Myotubularin-related protein 6 OS=Rattus norvegicus OX=10116 GN=Mtmr6 PE=1 SV=1	9.25e-48	189.66	167.97	ENSP00000371221	589	0.464295	NetworKIN	CSNK1A1	CSNK1A1;CK1alpha_group;CK1alpha_CK1delta_CK1epsilon_group;CK1_group;CK_group	14.9083	14.7679	14.2628	16.0945	15.2957	15.3904	15.7164	16.2168	16.1696	16.6835	16.604	15.9199													-0.339155	-0.565867	-0.441438	0.814227	0.373184
312	A0A0G2JXT6_S595_1	A0A0G2JXT6	Mtmr6	595	S	1	0.999964	SGILTKDLLHAVHPESPSLKTSLCLKEQSLL	Myotubularin-related protein 6	sp|A0A0G2JXT6|MTMR6_RAT Myotubularin-related protein 6 OS=Rattus norvegicus OX=10116 GN=Mtmr6 PE=1 SV=1	sp|A0A0G2JXT6|MTMR6_RAT Myotubularin-related protein 6 OS=Rattus norvegicus OX=10116 GN=Mtmr6 PE=1 SV=1	2.86e-19	157.91	138.7	ENSP00000371221	561	1.4973	NetworKIN	MAPK4	MAPK4;MAPK6_MAPK4_group;MAPK_group;CMGC_group													15.9356	15.5276	15.9117	15.5085	15.6129	15.5653	16.3458	17.385	16.0451	15.6646	16.1081	16.1654
316	A0A0G2K0D3_S511_1	A0A0G2K0D3	Lmod1	511	S	1	0.998886	VGALPKGSPKPSPQPSPKSAPKNSPKKAGVP	Leiomodin-1	sp|A0A0G2K0D3|LMOD1_RAT Leiomodin-1 OS=Rattus norvegicus OX=10116 GN=Lmod1 PE=1 SV=1	sp|A0A0G2K0D3|LMOD1_RAT Leiomodin-1 OS=Rattus norvegicus OX=10116 GN=Lmod1 PE=1 SV=1	0.000428732	66.797	49.308	ENSP00000356257	516	2.25962	NetworKIN	MAPK4	MAPK4;MAPK6_MAPK4_group;MAPK_group;CMGC_group													15.1482	14.6668	14.7701	14.8339	14.7935	14.6027	15.7122	15.8236	15.5242	15.2951	15.4979	15.8047
319	A0A0G2K0D3_S119_1	A0A0G2K0D3	Lmod1	119	S	1	1	KGSNASRKALGPRQDSDVGKEPKKGVLKKSF	Leiomodin-1	sp|A0A0G2K0D3|LMOD1_RAT Leiomodin-1 OS=Rattus norvegicus OX=10116 GN=Lmod1 PE=1 SV=1	sp|A0A0G2K0D3|LMOD1_RAT Leiomodin-1 OS=Rattus norvegicus OX=10116 GN=Lmod1 PE=1 SV=1	0.000489481	95.631	61.671	ENSP00000356257	119	1.36171	NetworKIN	PAK1	PAK1;PAK1_PAK3_group;PAKA_group;PAK_group;STE_group	13.8814	14.056	13.6198	13.4926	12.6791	13.2432	14.0899	14.997	14.8841	14.0909	13.8274	14.776	14.3904	14.1776	14.7567	13.678	13.6475	13.2371	17.1498	17.7475	17.4294	16.701	16.8898	16.6039	0.208219	0.296491	0.489767	-0.213407	-0.669142
324	A0A0G2K2P5_S275_2	A0A0G2K2P5	Tjp1	275	S	2	0.99979	VQRDERATLLNVPDLSDSIHSANASERDDIS	Tight junction protein ZO-1	sp|A0A0G2K2P5|ZO1_RAT Tight junction protein ZO-1 OS=Rattus norvegicus OX=10116 GN=Tjp1 PE=1 SV=1	tr|F1M4A0|F1M4A0_RAT Tight junction protein 1 (Predicted) OS=Rattus norvegicus OX=10116 GN=Tjp1 PE=1 SV=2;sp|A0A0G2K2P5|ZO1_RAT Tight junction protein ZO-1 OS=Rattus norvegicus OX=10116 GN=Tjp1 PE=1 SV=1	5.66e-124	148.17	130.41				NetworKIN			16.7748	16.8326	16.1123	16.9166	16.5097	16.7159	17.0322	17.5062	17.4607	17.4465	17.0113	17.6342													-0.0291966	-0.0577281	-0.148546	0.0797636	0.030619
324	A0A0G2K2P5_S275_3	A0A0G2K2P5	Tjp1	275	S	3	0.99979	VQRDERATLLNVPDLSDSIHSANASERDDIS	Tight junction protein ZO-1	sp|A0A0G2K2P5|ZO1_RAT Tight junction protein ZO-1 OS=Rattus norvegicus OX=10116 GN=Tjp1 PE=1 SV=1	tr|F1M4A0|F1M4A0_RAT Tight junction protein 1 (Predicted) OS=Rattus norvegicus OX=10116 GN=Tjp1 PE=1 SV=2;sp|A0A0G2K2P5|ZO1_RAT Tight junction protein ZO-1 OS=Rattus norvegicus OX=10116 GN=Tjp1 PE=1 SV=1	5.66e-124	148.17	130.41				NetworKIN			14.4447	14.5586	13.7818	14.6637	14.2824	14.4718	15.7369	16.3988	16.217	16.3734	15.8773	16.6468													-0.093947	-0.0663257	-0.213682	0.0922568	0.0687032
325	A0A0G2K2P5_S277_2	A0A0G2K2P5	Tjp1	277	S	2	0.999927	RDERATLLNVPDLSDSIHSANASERDDISEI	Tight junction protein ZO-1	sp|A0A0G2K2P5|ZO1_RAT Tight junction protein ZO-1 OS=Rattus norvegicus OX=10116 GN=Tjp1 PE=1 SV=1	tr|F1M4A0|F1M4A0_RAT Tight junction protein 1 (Predicted) OS=Rattus norvegicus OX=10116 GN=Tjp1 PE=1 SV=2;sp|A0A0G2K2P5|ZO1_RAT Tight junction protein ZO-1 OS=Rattus norvegicus OX=10116 GN=Tjp1 PE=1 SV=1	5.66e-124	148.17	130.41				NetworKIN			16.1816	16.3918	15.5649	16.3844	15.9945	16.3152	17.0322	17.5062	17.4607	17.4465	17.0113	17.6342													-0.129632	-0.00579356	-0.203189	0.0402626	0.00817101
325	A0A0G2K2P5_S277_3	A0A0G2K2P5	Tjp1	277	S	3	0.999927	RDERATLLNVPDLSDSIHSANASERDDISEI	Tight junction protein ZO-1	sp|A0A0G2K2P5|ZO1_RAT Tight junction protein ZO-1 OS=Rattus norvegicus OX=10116 GN=Tjp1 PE=1 SV=1	tr|F1M4A0|F1M4A0_RAT Tight junction protein 1 (Predicted) OS=Rattus norvegicus OX=10116 GN=Tjp1 PE=1 SV=2;sp|A0A0G2K2P5|ZO1_RAT Tight junction protein ZO-1 OS=Rattus norvegicus OX=10116 GN=Tjp1 PE=1 SV=1	5.66e-124	148.17	130.41				NetworKIN			14.4447	14.5586	13.7818	14.6637	14.2824	14.4718	16.0409	16.7136	16.5295	16.6392	16.1491	16.8881													-0.093947	-0.0663257	-0.213682	0.0922568	0.0687032
326	A0A0G2K2P5_S280_3	A0A0G2K2P5	Tjp1	280	S	3	0.997866	RATLLNVPDLSDSIHSANASERDDISEIQSL	Tight junction protein ZO-1	sp|A0A0G2K2P5|ZO1_RAT Tight junction protein ZO-1 OS=Rattus norvegicus OX=10116 GN=Tjp1 PE=1 SV=1	tr|F1M4A0|F1M4A0_RAT Tight junction protein 1 (Predicted) OS=Rattus norvegicus OX=10116 GN=Tjp1 PE=1 SV=2;sp|A0A0G2K2P5|ZO1_RAT Tight junction protein ZO-1 OS=Rattus norvegicus OX=10116 GN=Tjp1 PE=1 SV=1	4.95e-80	135.22	123.9				NetworKIN			13.1617	13.1842	12.4067	13.2748	12.7963	12.8674	16.0409	16.7136	16.5295	16.6392	16.1491	16.8881													0.0532526	-0.0105085	-0.158571	0.133512	0.012886
327	A0A0G2K2P5_S284_3	A0A0G2K2P5	Tjp1	284	S	3	0.982469	LNVPDLSDSIHSANASERDDISEIQSLASDH	Tight junction protein ZO-1	sp|A0A0G2K2P5|ZO1_RAT Tight junction protein ZO-1 OS=Rattus norvegicus OX=10116 GN=Tjp1 PE=1 SV=1	tr|F1M4A0|F1M4A0_RAT Tight junction protein 1 (Predicted) OS=Rattus norvegicus OX=10116 GN=Tjp1 PE=1 SV=2;sp|A0A0G2K2P5|ZO1_RAT Tight junction protein ZO-1 OS=Rattus norvegicus OX=10116 GN=Tjp1 PE=1 SV=1	8.58e-58	109.33	98.814				NetworKIN			14.4447	14.5586	13.7818	14.6637	14.2824	14.4718	13.7588	14.5127	14.2335	14.3805	13.8298	14.7426													-0.093947	-0.0663257	-0.213682	0.0922568	0.0687032
333	A0A0G2K2P5_S899_1	A0A0G2K2P5	Tjp1	899	S	1	0.968398	DSSGMHHENQTYPPYSPQAQPQAIHRIDSPG	Tight junction protein ZO-1	sp|A0A0G2K2P5|ZO1_RAT Tight junction protein ZO-1 OS=Rattus norvegicus OX=10116 GN=Tjp1 PE=1 SV=1	tr|F1M4A0|F1M4A0_RAT Tight junction protein 1 (Predicted) OS=Rattus norvegicus OX=10116 GN=Tjp1 PE=1 SV=2;sp|A0A0G2K2P5|ZO1_RAT Tight junction protein ZO-1 OS=Rattus norvegicus OX=10116 GN=Tjp1 PE=1 SV=1	8.74e-33	112.23	103.84				NetworKIN			13.0817	13.3933	12.834	13.1158	12.5777	13.0904	12.6813	13.1247	13.0141	13.1261	12.6638	13.6109	14.6498	14.4711	14.6439	14.1749	14.3496	14.1032	14.5306	14.7923	14.2062	13.8625	14.2262	14.1896	-0.102491	0.122778	0.192973	-0.101213	-0.281502
334	A0A0G2K2P5_S212_1	A0A0G2K2P5	Tjp1	212	S	1	0.999333	EYGLRLASHIFVKEISQDSLAARDGNIQEGD	Tight junction protein ZO-1	sp|A0A0G2K2P5|ZO1_RAT Tight junction protein ZO-1 OS=Rattus norvegicus OX=10116 GN=Tjp1 PE=1 SV=1	tr|F1M4A0|F1M4A0_RAT Tight junction protein 1 (Predicted) OS=Rattus norvegicus OX=10116 GN=Tjp1 PE=1 SV=2;sp|A0A0G2K2P5|ZO1_RAT Tight junction protein ZO-1 OS=Rattus norvegicus OX=10116 GN=Tjp1 PE=1 SV=1	3.6e-07	155.33	117.65				NetworKIN															16.4207	16.1577	16.4646	16.277	16.3709	16.2392	15.8846	16.3695	15.568	15.5324	15.9519	15.9873
335	A0A0G2K2P5_S617_1	A0A0G2K2P5	Tjp1	617	S	1	0.999893	WRFRGLRSSKRNLRKSREDLSAQPVQTKFPA	Tight junction protein ZO-1	sp|A0A0G2K2P5|ZO1_RAT Tight junction protein ZO-1 OS=Rattus norvegicus OX=10116 GN=Tjp1 PE=1 SV=1	tr|F1M4A0|F1M4A0_RAT Tight junction protein 1 (Predicted) OS=Rattus norvegicus OX=10116 GN=Tjp1 PE=1 SV=2;sp|A0A0G2K2P5|ZO1_RAT Tight junction protein ZO-1 OS=Rattus norvegicus OX=10116 GN=Tjp1 PE=1 SV=1	3.19e-18	136.35	103.04				NetworKIN			14.749	14.897	14.2223	14.9007	14.6446	14.7191	15.6584	16.2493	16.2215	16.0787	16.0116	16.4815	17.5688	17.095	17.3998	17.2204	17.2817	17.1591	17.0251	17.0618	16.7525	16.7197	16.9376	16.6437	-0.09241	-0.0306869	-0.0759878	0.0264543	0.128181
337	A0A0G2K2P5_S125_1	A0A0G2K2P5	Tjp1	125	S	1	0.999999	KKVQIPVSHPDPDPVSDNEDDSYDEDVHDPR	Tight junction protein ZO-1	sp|A0A0G2K2P5|ZO1_RAT Tight junction protein ZO-1 OS=Rattus norvegicus OX=10116 GN=Tjp1 PE=1 SV=1	tr|F1M4A0|F1M4A0_RAT Tight junction protein 1 (Predicted) OS=Rattus norvegicus OX=10116 GN=Tjp1 PE=1 SV=2;sp|A0A0G2K2P5|ZO1_RAT Tight junction protein ZO-1 OS=Rattus norvegicus OX=10116 GN=Tjp1 PE=1 SV=1	1.03e-121	175.67	162.33				NetworKIN															17.9272	18.0449	17.9883	17.9499	18.0936	17.8982	16.6231	17.131	16.5364	16.3549	16.5894	16.7524
337	A0A0G2K2P5_S125_2	A0A0G2K2P5	Tjp1	125	S	2	0.999999	KKVQIPVSHPDPDPVSDNEDDSYDEDVHDPR	Tight junction protein ZO-1	sp|A0A0G2K2P5|ZO1_RAT Tight junction protein ZO-1 OS=Rattus norvegicus OX=10116 GN=Tjp1 PE=1 SV=1	tr|F1M4A0|F1M4A0_RAT Tight junction protein 1 (Predicted) OS=Rattus norvegicus OX=10116 GN=Tjp1 PE=1 SV=2;sp|A0A0G2K2P5|ZO1_RAT Tight junction protein ZO-1 OS=Rattus norvegicus OX=10116 GN=Tjp1 PE=1 SV=1	1.03e-121	175.67	162.33				NetworKIN			19.2979	19.5682	18.8067	19.4957	19.0429	19.4079	18.5263	19.1802	19.1457	19.2488	18.8211	19.6287	18.9217	18.7086	18.9408	18.5822	18.7021	18.566	18.5086	18.573	18.3007	17.8451	17.954	18.076	-0.116099	0.0678936	-0.0640802	0.0489256	-0.0460891
338	A0A0G2K2P5_S131_1	A0A0G2K2P5	Tjp1	131	S	1	0.999502	VSHPDPDPVSDNEDDSYDEDVHDPRSGRGAL	Tight junction protein ZO-1	sp|A0A0G2K2P5|ZO1_RAT Tight junction protein ZO-1 OS=Rattus norvegicus OX=10116 GN=Tjp1 PE=1 SV=1	tr|F1M4A0|F1M4A0_RAT Tight junction protein 1 (Predicted) OS=Rattus norvegicus OX=10116 GN=Tjp1 PE=1 SV=2;sp|A0A0G2K2P5|ZO1_RAT Tight junction protein ZO-1 OS=Rattus norvegicus OX=10116 GN=Tjp1 PE=1 SV=1	2.78e-109	184.49	174.53				NetworKIN															17.7566	17.7413	17.8942	17.8345	17.8507	17.7533	17.4799	18.0481	17.3058	17.1909	17.6521	17.5744
338	A0A0G2K2P5_S131_2	A0A0G2K2P5	Tjp1	131	S	2	0.999502	VSHPDPDPVSDNEDDSYDEDVHDPRSGRGAL	Tight junction protein ZO-1	sp|A0A0G2K2P5|ZO1_RAT Tight junction protein ZO-1 OS=Rattus norvegicus OX=10116 GN=Tjp1 PE=1 SV=1	tr|F1M4A0|F1M4A0_RAT Tight junction protein 1 (Predicted) OS=Rattus norvegicus OX=10116 GN=Tjp1 PE=1 SV=2;sp|A0A0G2K2P5|ZO1_RAT Tight junction protein ZO-1 OS=Rattus norvegicus OX=10116 GN=Tjp1 PE=1 SV=1	2.78e-109	184.49	174.53				NetworKIN			19.161	19.4094	18.6685	19.348	18.9043	19.2368	17.8922	18.5072	18.4227	18.5494	18.1236	18.8425	18.9217	18.7086	18.9408	18.5822	18.7021	18.566	17.6099	17.647	17.3915	16.9237	16.977	17.1277	-0.109797	0.0523014	-0.059118	0.0443649	-0.0415284
343	A0A0G2K2P5_S326_1	A0A0G2K2P5	Tjp1	326	S	1	0.91183	SQSRSPDQRSEPSDHSTQSPQQPSNGSLRSR	Tight junction protein ZO-1	sp|A0A0G2K2P5|ZO1_RAT Tight junction protein ZO-1 OS=Rattus norvegicus OX=10116 GN=Tjp1 PE=1 SV=1	tr|F1M4A0|F1M4A0_RAT Tight junction protein 1 (Predicted) OS=Rattus norvegicus OX=10116 GN=Tjp1 PE=1 SV=2;sp|A0A0G2K2P5|ZO1_RAT Tight junction protein ZO-1 OS=Rattus norvegicus OX=10116 GN=Tjp1 PE=1 SV=1	5.7e-61	144.5	125.19				NetworKIN															14.1625	14.0509	13.8399	13.8895	13.9168	13.7966	11.9163	12.3402	11.507	11.033	11.5033	10.9711
344	A0A0G2K2P5_S329_1	A0A0G2K2P5	Tjp1	329	S	1	0.999908	RSPDQRSEPSDHSTQSPQQPSNGSLRSREEE	Tight junction protein ZO-1	sp|A0A0G2K2P5|ZO1_RAT Tight junction protein ZO-1 OS=Rattus norvegicus OX=10116 GN=Tjp1 PE=1 SV=1	tr|F1M4A0|F1M4A0_RAT Tight junction protein 1 (Predicted) OS=Rattus norvegicus OX=10116 GN=Tjp1 PE=1 SV=2;sp|A0A0G2K2P5|ZO1_RAT Tight junction protein ZO-1 OS=Rattus norvegicus OX=10116 GN=Tjp1 PE=1 SV=1	3.94e-80	179.19	171.67				NetworKIN			12.4802	12.6122	12.4039	12.6697	11.9297	12.9016	14.4844	14.9982	14.8672	14.7733	14.582	15.238	12.8664	12.9529	12.7694	12.2582	12.5772	12.3598	14.977	15.2106	14.5424	14.0249	14.1077	13.909	-0.103275	-0.0575972	0.363568	0.0533646	-0.328868
347	A0A0G2K2P5_S303_1	A0A0G2K2P5	Tjp1	303	S	1	1	DISEIQSLASDHSVRSHDRPPRRSQSRSPDQ	Tight junction protein ZO-1	sp|A0A0G2K2P5|ZO1_RAT Tight junction protein ZO-1 OS=Rattus norvegicus OX=10116 GN=Tjp1 PE=1 SV=1	tr|F1M4A0|F1M4A0_RAT Tight junction protein 1 (Predicted) OS=Rattus norvegicus OX=10116 GN=Tjp1 PE=1 SV=2;sp|A0A0G2K2P5|ZO1_RAT Tight junction protein ZO-1 OS=Rattus norvegicus OX=10116 GN=Tjp1 PE=1 SV=1	0.00955904	78.516	67.643	ENSP00000281537	303	1.23107	NetworKIN	PAK1	PAK1;PAK1_PAK3_group;PAKA_group;PAK_group;STE_group	12.2716	12.1967	12.2659	12.646	12.6748	11.6135	11.3537	12.7537	12.4087	12.7164	12.2225	12.126	11.8322	11.3338	11.5741	11.584	11.6594	11.3617	11.318	11.408	11.2657	10.162	10.645	9.66304	-0.173402	-0.334515	0.364113	0.168214	0.554857
348	A0A0G2K2P5_S175_1	A0A0G2K2P5	Tjp1	175	S	1	0.998565	SASRDRSLSPRSDRRSVASSQPAKPTKVTLV	Tight junction protein ZO-1	sp|A0A0G2K2P5|ZO1_RAT Tight junction protein ZO-1 OS=Rattus norvegicus OX=10116 GN=Tjp1 PE=1 SV=1	tr|F1M4A0|F1M4A0_RAT Tight junction protein 1 (Predicted) OS=Rattus norvegicus OX=10116 GN=Tjp1 PE=1 SV=2;sp|A0A0G2K2P5|ZO1_RAT Tight junction protein ZO-1 OS=Rattus norvegicus OX=10116 GN=Tjp1 PE=1 SV=1	6.55e-06	110.84	88.123				NetworKIN															16.747	16.3033	16.5462	16.4331	16.5065	16.4066	15.6879	15.7653	15.3251	15.2434	15.5996	15.4112
349	A0A0G2K2P5_S178_1	A0A0G2K2P5	Tjp1	178	S	1	0.958929	RDRSLSPRSDRRSVASSQPAKPTKVTLVKSR	Tight junction protein ZO-1	sp|A0A0G2K2P5|ZO1_RAT Tight junction protein ZO-1 OS=Rattus norvegicus OX=10116 GN=Tjp1 PE=1 SV=1	tr|F1M4A0|F1M4A0_RAT Tight junction protein 1 (Predicted) OS=Rattus norvegicus OX=10116 GN=Tjp1 PE=1 SV=2;sp|A0A0G2K2P5|ZO1_RAT Tight junction protein ZO-1 OS=Rattus norvegicus OX=10116 GN=Tjp1 PE=1 SV=1	2.31e-05	93.494	70.065				NetworKIN															15.3277	15.0509	15.2526	15.0057	15.2121	15.1393	13.8269	14.0553	13.5211	13.1506	13.6973	13.5234
350	A0A0G2K2P5_S179_1	A0A0G2K2P5	Tjp1	179	S	1	0.91312	DRSLSPRSDRRSVASSQPAKPTKVTLVKSRK	Tight junction protein ZO-1	sp|A0A0G2K2P5|ZO1_RAT Tight junction protein ZO-1 OS=Rattus norvegicus OX=10116 GN=Tjp1 PE=1 SV=1	tr|F1M4A0|F1M4A0_RAT Tight junction protein 1 (Predicted) OS=Rattus norvegicus OX=10116 GN=Tjp1 PE=1 SV=2;sp|A0A0G2K2P5|ZO1_RAT Tight junction protein ZO-1 OS=Rattus norvegicus OX=10116 GN=Tjp1 PE=1 SV=1	4.9e-05	93.494	70.065				NetworKIN															14.9351	14.6953	14.9551	14.6372	14.826	14.5988	15.5139	15.7433	15.2417	14.8486	15.1507	15.2408
351	A0A0G2K344_S158_1	A0A0G2K344	Pik3ca	158	S	1	0.999928	ILNVCKEAVDLRDLNSPHSRAMYVYPPNVES	Phosphatidylinositol 4,5-bisphosphate 3-kinase catalytic subunit alpha isoform	sp|A0A0G2K344|PK3CA_RAT Phosphatidylinositol 4,5-bisphosphate 3-kinase catalytic subunit alpha isoform OS=Rattus norvegicus OX=10116 GN=Pik3ca PE=1 SV=1	sp|A0A0G2K344|PK3CA_RAT Phosphatidylinositol 4,5-bisphosphate 3-kinase catalytic subunit alpha isoform OS=Rattus norvegicus OX=10116 GN=Pik3ca PE=1 SV=1;tr|A0A0G2K5T3|A0A0G2K5T3_RAT Phosphatidylinositol 4,5-bisphosphate 3-kinase catalytic subunit OS=Rattus	0.000947511	94.66	74.873				NetworKIN															15.1176	14.7948	15.1025	15.0879	15.026	14.9636	12.3802	12.7034	11.9064	12.1411	12.4677	12.2028
353	A0FKI7_S187_2	A0FKI7	Acbd5	187	S	2	0.988022	SSNAKAVNGKAESSDSGAESEEEEAQEELKG	Acyl-CoA-binding domain-containing protein 5	sp|A0FKI7|ACBD5_RAT Acyl-CoA-binding domain-containing protein 5 OS=Rattus norvegicus OX=10116 GN=Acbd5 PE=1 SV=1	tr|A0A096MJJ6|A0A096MJJ6_RAT Acyl-CoA-binding domain-containing protein 5 OS=Rattus norvegicus OX=10116 GN=Acbd5 PE=1 SV=1;sp|A0FKI7|ACBD5_RAT Acyl-CoA-binding domain-containing protein 5 OS=Rattus norvegicus OX=10116 GN=Acbd5 PE=1 SV=1	9.66e-161	179.45	163.84	ENSP00000379568	187		NetworKIN			17.4511	17.5647	16.8584	17.5831	17.1102	17.2902	14.2727	14.3896	14.7317	14.554	14.0449	15.2178													-0.0164824	0.0108358	-0.0659273	0.082706	-0.0323168
354	A0FKI7_S191_2	A0FKI7	Acbd5	191	S	2	1	KAVNGKAESSDSGAESEEEEAQEELKGAEQS	Acyl-CoA-binding domain-containing protein 5	sp|A0FKI7|ACBD5_RAT Acyl-CoA-binding domain-containing protein 5 OS=Rattus norvegicus OX=10116 GN=Acbd5 PE=1 SV=1	tr|A0A096MJJ6|A0A096MJJ6_RAT Acyl-CoA-binding domain-containing protein 5 OS=Rattus norvegicus OX=10116 GN=Acbd5 PE=1 SV=1;sp|A0FKI7|ACBD5_RAT Acyl-CoA-binding domain-containing protein 5 OS=Rattus norvegicus OX=10116 GN=Acbd5 PE=1 SV=1	1.14e-203	285.93	265.76	ENSP00000379568	191		NetworKIN			17.4511	17.5647	16.8584	17.5831	17.1102	17.2902	14.2727	14.3896	14.7317	14.554	14.0449	15.2178													-0.0164824	0.0108358	-0.0659273	0.082706	-0.0323168
355	A0FKI7_S419_1	A0FKI7	Acbd5	419	S	1	0.998253	GGDGERWGSDRGSRGSLNEQIALVLIRLQED	Acyl-CoA-binding domain-containing protein 5	sp|A0FKI7|ACBD5_RAT Acyl-CoA-binding domain-containing protein 5 OS=Rattus norvegicus OX=10116 GN=Acbd5 PE=1 SV=1	tr|A0A096MJJ6|A0A096MJJ6_RAT Acyl-CoA-binding domain-containing protein 5 OS=Rattus norvegicus OX=10116 GN=Acbd5 PE=1 SV=1;sp|A0FKI7|ACBD5_RAT Acyl-CoA-binding domain-containing protein 5 OS=Rattus norvegicus OX=10116 GN=Acbd5 PE=1 SV=1;tr|M0R9S4|M0R9S4_RA	5.68e-34	206.11	167.73	ENSP00000379568	435		NetworKIN															15.6615	15.4842	15.783	15.67	15.7413	15.7645	12.0414	13.1716	11.8613	11.7949	12.3877	12.1351
361	A0JPJ7_S393_1	A0JPJ7	Ola1	393	S	1	1	EDGDIIFFKFNTPQQSKKK____________	Obg-like ATPase 1	sp|A0JPJ7|OLA1_RAT Obg-like ATPase 1 OS=Rattus norvegicus OX=10116 GN=Ola1 PE=2 SV=1	sp|A0JPJ7|OLA1_RAT Obg-like ATPase 1 OS=Rattus norvegicus OX=10116 GN=Ola1 PE=2 SV=1	0.000309983	136.96	104.07				NetworKIN															16.9885	16.6372	17.0758	17.1875	17.0838	17.0113	17.6223	17.6614	17.4714	17.2403	17.3413	17.3622
369	A0MZ67_S381_1	A0MZ67	Shtn1	381	S	1	0.999971	PPNPIRSLMSMIRKRSHPSGGSTKKEKATQP	Shootin-1	sp|A0MZ67|SHOT1_RAT Shootin-1 OS=Rattus norvegicus OX=10116 GN=Shtn1 PE=1 SV=1	tr|D4A6P3|D4A6P3_RAT Shootin-1 OS=Rattus norvegicus OX=10116 GN=Shtn1 PE=1 SV=3;sp|A0MZ67|SHOT1_RAT Shootin-1 OS=Rattus norvegicus OX=10116 GN=Shtn1 PE=1 SV=1;tr|A0A0G2K9C4|A0A0G2K9C4_RAT Shootin-1 OS=Rattus norvegicus OX=10116 GN=Shtn1 PE=1 SV=1	6.14e-07	128.96	101.63	ENSP00000347532	381	2.64339	NetworKIN	RPS6KA3	RPS6KA3;Domain2RSK2_Domain2RSK3_group;Domain2RSK1_Domain2RSK2_Domain2RSK3_group;Domain2RSK_group;CAMK_group;RSK1_RSK2_group;RSK1_RSK2_RSK3_group;RSK_group;AGC_group	15.0525	15.9528	14.5512	15.09	14.7873	15.3756	15.7965	17.0356	17.2342	16.9098	16.5208	17.4605	17.0279	16.8287	17.0632	16.2572	16.5779	16.2756	17.9488	18.1333	17.3676	16.8978	17.1014	16.7998	-0.0477337	0.766282	-0.00586239	-0.0430582	0.0120506
370	A0MZ67_S384_1	A0MZ67	Shtn1	384	S	1	0.991067	PIRSLMSMIRKRSHPSGGSTKKEKATQPETA	Shootin-1	sp|A0MZ67|SHOT1_RAT Shootin-1 OS=Rattus norvegicus OX=10116 GN=Shtn1 PE=1 SV=1	tr|D4A6P3|D4A6P3_RAT Shootin-1 OS=Rattus norvegicus OX=10116 GN=Shtn1 PE=1 SV=3;sp|A0MZ67|SHOT1_RAT Shootin-1 OS=Rattus norvegicus OX=10116 GN=Shtn1 PE=1 SV=1;tr|A0A0G2K9C4|A0A0G2K9C4_RAT Shootin-1 OS=Rattus norvegicus OX=10116 GN=Shtn1 PE=1 SV=1	0.000797588	69.451	48.549	ENSP00000347532	384	1.52042	NetworKIN	PRKCB	PRKCB;PKCalpha_PKCbeta_group;PKCalpha_PKCbeta_PKCgamma_group;PKC_group;AGC_group													15.834	15.3232	15.6756	15.4849	15.7527	15.4419	15.4811	15.2858	14.9193	14.8635	14.9153	14.2698
371	A0MZ67_S387_1	A0MZ67	Shtn1	387	S	1	0.941799	SLMSMIRKRSHPSGGSTKKEKATQPETAEEV	Shootin-1	sp|A0MZ67|SHOT1_RAT Shootin-1 OS=Rattus norvegicus OX=10116 GN=Shtn1 PE=1 SV=1	tr|D4A6P3|D4A6P3_RAT Shootin-1 OS=Rattus norvegicus OX=10116 GN=Shtn1 PE=1 SV=3;sp|A0MZ67|SHOT1_RAT Shootin-1 OS=Rattus norvegicus OX=10116 GN=Shtn1 PE=1 SV=1;tr|A0A0G2K9C4|A0A0G2K9C4_RAT Shootin-1 OS=Rattus norvegicus OX=10116 GN=Shtn1 PE=1 SV=1	0.000698638	74.46	44.653				NetworKIN															12.7833	12.0627	12.4589	12.2973	12.6938	12.2186	13.6608	13.432	13.3163	12.9288	13.1041	12.2999
380	A1A5P0_S209_1	A1A5P0	Cdc42ep1	209	S	1	0.999429	SPSEPNPNPELRRSDSLLSFRFDLDLGPSLL	Cdc42 effector protein 1	sp|A1A5P0|BORG5_RAT Cdc42 effector protein 1 OS=Rattus norvegicus OX=10116 GN=Cdc42ep1 PE=1 SV=1	sp|A1A5P0|BORG5_RAT Cdc42 effector protein 1 OS=Rattus norvegicus OX=10116 GN=Cdc42ep1 PE=1 SV=1	0.000519452	105.03	75.265	ENSP00000249014	192	3.95822	NetworKIN	PAK1	PAK1;PAK1_PAK3_group;PAKA_group;PAK_group;STE_group													13.9845	13.7568	14.0895	13.8982	13.9144	13.7812	14.0022	14.3953	13.6698	13.6256	13.9776	14.147
385	A1L108_S64_1	A1L108	Arpc5l	64	S	1	1	RQGDMLRAFHAALRNSPINTKNQAVKERAQG	Actin-related protein 2/3 complex subunit 5-like protein	sp|A1L108|ARP5L_RAT Actin-related protein 2/3 complex subunit 5-like protein OS=Rattus norvegicus OX=10116 GN=Arpc5l PE=1 SV=2	sp|A1L108|ARP5L_RAT Actin-related protein 2/3 complex subunit 5-like protein OS=Rattus norvegicus OX=10116 GN=Arpc5l PE=1 SV=2	5.61e-29	188	164.15	ENSP00000259477	64	0.286202	NetworKIN	CLK2	CLK2;CLK2_CLK3_group;CLK_group;CMGC_group	17.3585	17.1317	17.2244	17.5764	16.2515	16.9571	18.463	19.365	19.0707	18.6965	18.8302	18.7294	19.1578	18.7927	19.2292	19.1063	19.1845	19.0881	19.387	19.9805	19.2851	19.2451	19.6535	19.7371	0.102606	-0.210516	0.51166	0.287612	-0.679447
389	A1L1I3_S263_1	A1L1I3	Numbl	263	S	1	0.972429	AAPAVAPGPAQPGHVSPTPATTSPGEKGEAG	Numb-like protein	sp|A1L1I3|NUMBL_RAT Numb-like protein OS=Rattus norvegicus OX=10116 GN=Numbl PE=1 SV=1	sp|A1L1I3|NUMBL_RAT Numb-like protein OS=Rattus norvegicus OX=10116 GN=Numbl PE=1 SV=1;tr|A0A0G2K9C5|A0A0G2K9C5_RAT Numb-like protein OS=Rattus norvegicus OX=10116 GN=Numbl PE=1 SV=1	1.74e-104	155.12	141.04	ENSP00000252891	263	1.89589	NetworKIN	MAPK4	MAPK4;MAPK6_MAPK4_group;MAPK_group;CMGC_group	17.1441	17.1922	16.5744	17.1177	16.9064	16.8108	15.0969	15.7706	15.6794	15.729	15.3561	15.8135	17.7999	17.4025	17.7233	17.2603	17.4689	17.3977	16.0679	16.5162	15.6866	15.4004	15.8499	15.677	0.0319115	-0.00628	0.00539922	-0.0273553	0.119209
389	A1L1I3_S263_2	A1L1I3	Numbl	263	S	2	0.972429	AAPAVAPGPAQPGHVSPTPATTSPGEKGEAG	Numb-like protein	sp|A1L1I3|NUMBL_RAT Numb-like protein OS=Rattus norvegicus OX=10116 GN=Numbl PE=1 SV=1	sp|A1L1I3|NUMBL_RAT Numb-like protein OS=Rattus norvegicus OX=10116 GN=Numbl PE=1 SV=1;tr|A0A0G2K9C5|A0A0G2K9C5_RAT Numb-like protein OS=Rattus norvegicus OX=10116 GN=Numbl PE=1 SV=1	1.74e-104	155.12	141.04	ENSP00000252891	263	1.89589	NetworKIN	MAPK4	MAPK4;MAPK6_MAPK4_group;MAPK_group;CMGC_group	17.462	17.3043	16.9027	17.7	17.2541	17.1116	17.3928	17.7752	17.3253	17.8598	17.6277	18.2088	18.1274	17.7877	18.0799	17.7358	17.9613	17.6981	18.0977	18.5086	17.857	17.7649	17.8788	17.894	0.00717918	-0.236849	-0.00901501	0.212263	0.124168
390	A1L1I3_S270_1	A1L1I3	Numbl	270	S	1	0.795608	GPAQPGHVSPTPATTSPGEKGEAGTPVAAGT	Numb-like protein	sp|A1L1I3|NUMBL_RAT Numb-like protein OS=Rattus norvegicus OX=10116 GN=Numbl PE=1 SV=1	sp|A1L1I3|NUMBL_RAT Numb-like protein OS=Rattus norvegicus OX=10116 GN=Numbl PE=1 SV=1;tr|A0A0G2K9C5|A0A0G2K9C5_RAT Numb-like protein OS=Rattus norvegicus OX=10116 GN=Numbl PE=1 SV=1	3.61e-33	93.467	81.034	ENSP00000252891	270	1.45517	NetworKIN	MAPK4	MAPK4;MAPK6_MAPK4_group;MAPK_group;CMGC_group													13.8947	13.4261	13.723	13.2936	13.7009	13.5819	15.0854	15.4015	14.8045	14.6353	14.8809	14.9581
390	A1L1I3_S270_2	A1L1I3	Numbl	270	S	2	0.795608	GPAQPGHVSPTPATTSPGEKGEAGTPVAAGT	Numb-like protein	sp|A1L1I3|NUMBL_RAT Numb-like protein OS=Rattus norvegicus OX=10116 GN=Numbl PE=1 SV=1	sp|A1L1I3|NUMBL_RAT Numb-like protein OS=Rattus norvegicus OX=10116 GN=Numbl PE=1 SV=1;tr|A0A0G2K9C5|A0A0G2K9C5_RAT Numb-like protein OS=Rattus norvegicus OX=10116 GN=Numbl PE=1 SV=1	3.61e-33	93.467	81.034	ENSP00000252891	270	1.45517	NetworKIN	MAPK4	MAPK4;MAPK6_MAPK4_group;MAPK_group;CMGC_group													13.7737	13.3771	13.7777	13.4467	13.4875	13.2104	14.9745	14.8205	14.6242	14.3418	14.6757	14.5042
392	A1L1I3_S228_1	A1L1I3	Numbl	228	S	1	1	DASRTSFAREGSFRLSGGGRPAEREAGDKKK	Numb-like protein	sp|A1L1I3|NUMBL_RAT Numb-like protein OS=Rattus norvegicus OX=10116 GN=Numbl PE=1 SV=1	sp|A1L1I3|NUMBL_RAT Numb-like protein OS=Rattus norvegicus OX=10116 GN=Numbl PE=1 SV=1;tr|A0A0G2K9C5|A0A0G2K9C5_RAT Numb-like protein OS=Rattus norvegicus OX=10116 GN=Numbl PE=1 SV=1	0.0056541	55.314	39.111	ENSP00000252891	228	1.49866	NetworKIN	MAPK4	MAPK4;MAPK6_MAPK4_group;MAPK_group;CMGC_group													12.8953	12.6058	12.8962	12.9502	12.7138	12.588	14.6545	15.0783	14.4682	14.1843	14.2982	14.4975
394	A1L1I3_S411_1	A1L1I3	Numbl	411	S	1	0.999999	VPAATAFQPGHKRTPSEAERWLEEVSQVAKA	Numb-like protein	sp|A1L1I3|NUMBL_RAT Numb-like protein OS=Rattus norvegicus OX=10116 GN=Numbl PE=1 SV=1	sp|A1L1I3|NUMBL_RAT Numb-like protein OS=Rattus norvegicus OX=10116 GN=Numbl PE=1 SV=1;tr|A0A0G2K9C5|A0A0G2K9C5_RAT Numb-like protein OS=Rattus norvegicus OX=10116 GN=Numbl PE=1 SV=1	6.02e-07	163.86	120.71	ENSP00000252891	411	1.90165	NetworKIN	CAMK2A	CAMK2A;CaMKIIalpha_CaMKIIdelta_group;CaMKII_group;CAMK_group	16.0195	15.9525	15.5349	15.2533	14.278	14.8045	15.687	16.774	16.3531	15.7029	15.4688	15.039													0.474003	0.320724	0.53261	-0.324956	-0.942466
398	A1L1K8_S108_1	A1L1K8	Habp4	108	S	1	0.999981	KERKSLAVSSAQQPDSPGGPQPPGQKRTPRR	Intracellular hyaluronan-binding protein 4	sp|A1L1K8|HABP4_RAT Intracellular hyaluronan-binding protein 4 OS=Rattus norvegicus OX=10116 GN=Habp4 PE=1 SV=1	sp|A1L1K8|HABP4_RAT Intracellular hyaluronan-binding protein 4 OS=Rattus norvegicus OX=10116 GN=Habp4 PE=1 SV=1	1.62e-15	93.371	76.619	ENSP00000364398	108	1.60902	NetworKIN	MAPK4	MAPK4;MAPK6_MAPK4_group;MAPK_group;CMGC_group													14.5442	14.1274	14.6669	14.0962	14.2791	14.1233	16.7211	16.6962	16.6562	16.0033	16.1838	16.2848
403	A2RRU1_S698_1	A2RRU1	Gys1	698	S	1	0.997745	KDRRNIRAPEWPRRASCSSSTGGSKRSNSVD	Glycogen [starch] synthase, muscle	sp|A2RRU1|GYS1_RAT Glycogen [starch] synthase, muscle OS=Rattus norvegicus OX=10116 GN=Gys1 PE=1 SV=1	sp|A2RRU1|GYS1_RAT Glycogen [starch] synthase, muscle OS=Rattus norvegicus OX=10116 GN=Gys1 PE=1 SV=1	2.78e-05	94.366	66.956	ENSP00000317904	698	10.0052	NetworKIN	AKT1	AKT1;PKBalpha_PKBbeta_group;PKB_group;AGC_group													15.5204	15.268	15.8157	15.0428	14.9216	14.8564	11.4227	10.8835	10.9745	9.94749	10.1033	9.80444
406	A2RRU1_S728_1	A2RRU1	Gys1	728	S	1	0.993105	DTGPSSSLSTPTEPLSPTSSLGEERN_____	Glycogen [starch] synthase, muscle	sp|A2RRU1|GYS1_RAT Glycogen [starch] synthase, muscle OS=Rattus norvegicus OX=10116 GN=Gys1 PE=1 SV=1	sp|A2RRU1|GYS1_RAT Glycogen [starch] synthase, muscle OS=Rattus norvegicus OX=10116 GN=Gys1 PE=1 SV=1	3.26e-109	183.9	163.64	ENSP00000317904	727	12.2061	PhosphositePlus	MAPK11	MAPK11;MAPK14_MAPK11_group;p38_group;MAPK_group;CMGC_group													14.895	14.8051	14.9857	14.9925	14.722	14.753	16.9098	17.1404	16.7333	16.6516	16.7564	16.8595
407	A2RRU1_S641_2	A2RRU1	Gys1	641	S	2	0.999865	HEVDATQGYRYPRPASVPPSPSLSRHSSPHQ	Glycogen [starch] synthase, muscle	sp|A2RRU1|GYS1_RAT Glycogen [starch] synthase, muscle OS=Rattus norvegicus OX=10116 GN=Gys1 PE=1 SV=1	sp|A2RRU1|GYS1_RAT Glycogen [starch] synthase, muscle OS=Rattus norvegicus OX=10116 GN=Gys1 PE=1 SV=1	5.9e-09	107.63	90.996	ENSP00000317904	641	12.2061	PhosphositePlus	DYRK1A	DYRK1A;DYRK_group;CMGC_group													16.0992	15.7858	16.0808	16.0953	16.0093	15.9457	17.1392	17.5276	16.7517	16.8295	17.019	16.9452
412	A2RRU4_S850_1	A2RRU4	Scap	850	S	1	1	RLSDGGKASPEEPGDSPPLRRRPRGPPPPSL	Sterol regulatory element-binding protein cleavage-activating protein	sp|A2RRU4|SCAP_RAT Sterol regulatory element-binding protein cleavage-activating protein OS=Rattus norvegicus OX=10116 GN=Scap PE=2 SV=1	sp|A2RRU4|SCAP_RAT Sterol regulatory element-binding protein cleavage-activating protein OS=Rattus norvegicus OX=10116 GN=Scap PE=2 SV=1	1.33e-27	186.85	149.76	ENSP00000265565	851	1.48342	NetworKIN	MAPK4	MAPK4;MAPK6_MAPK4_group;MAPK_group;CMGC_group													17.2766	17.0486	17.3478	17.1116	17.1591	17.0345	15.2552	15.9523	15.0914	14.7659	15.1595	15.3103
416	A2VD12_S133_1	A2VD12	Pbxip1	133	S	1	0.965032	TQDLERNIHPQNLPSSPRAVWKEHGCSSSDD	Pre-B-cell leukemia transcription factor-interacting protein 1	sp|A2VD12|PBIP1_RAT Pre-B-cell leukemia transcription factor-interacting protein 1 OS=Rattus norvegicus OX=10116 GN=Pbxip1 PE=1 SV=1	sp|A2VD12|PBIP1_RAT Pre-B-cell leukemia transcription factor-interacting protein 1 OS=Rattus norvegicus OX=10116 GN=Pbxip1 PE=1 SV=1	1.78e-05	98.582	81.744	ENSP00000357448	133		NetworKIN															14.6313	14.2466	14.4542	14.4372	14.3729	14.2024	16.2754	16.5101	15.985	15.7422	16.0639	16.0413
419	A6JUQ6_S302_1	A6JUQ6	Clvs2	302	S	1	0.994277	EVDKELSPKSMKRSQSVVDPTALKRMDKSEE	Clavesin-2	sp|A6JUQ6|CLVS2_RAT Clavesin-2 OS=Rattus norvegicus OX=10116 GN=Clvs2 PE=1 SV=1	sp|A6JUQ6|CLVS2_RAT Clavesin-2 OS=Rattus norvegicus OX=10116 GN=Clvs2 PE=1 SV=1	1.45e-06	120.14	94.197	ENSP00000275162	302		NetworKIN			15.477	15.9577	15.1549	15.6488	15.5322	15.7484	16.0458	16.588	16.514	16.2722	16.0584	17.2529	17.4859	16.9803	17.3137	17.1689	17.239	17.1611	17.641	17.8536	17.0337	17.3269	17.4777	17.4496	-0.297554	0.0968959	-0.0764694	-0.158548	0.0826577
422	A6JUQ6_S293_1	A6JUQ6	Clvs2	293	S	1	0.993807	VDSYSMPVNEVDKELSPKSMKRSQSVVDPTA	Clavesin-2	sp|A6JUQ6|CLVS2_RAT Clavesin-2 OS=Rattus norvegicus OX=10116 GN=Clvs2 PE=1 SV=1	sp|A6JUQ6|CLVS2_RAT Clavesin-2 OS=Rattus norvegicus OX=10116 GN=Clvs2 PE=1 SV=1	2.36e-155	243.15	229.11	ENSP00000275162	293		NetworKIN															18.6411	18.3624	18.7572	18.3605	18.6175	18.4908	15.5255	16.224	15.5376	15.0737	15.5871	15.6244
424	A8IHN8_S192_2	A8IHN8	Ag2	192	S	2	1	PVTFDEIQEVEEEGVSPMEEEKAKKSFLQSL	Uncharacterized protein C11orf96 homolog	sp|A8IHN8|CK096_RAT Uncharacterized protein C11orf96 homolog OS=Rattus norvegicus OX=10116 GN=Ag2 PE=1 SV=1	sp|A8IHN8|CK096_RAT Uncharacterized protein C11orf96 homolog OS=Rattus norvegicus OX=10116 GN=Ag2 PE=1 SV=1	9.48e-78	143.35	129.04				NetworKIN			15.6108	15.5783	14.9541	15.8412	15.4377	15.5314	14.0245	14.9909	14.8664	14.9766	14.5548	15.2576													-0.0584131	-0.177181	-0.171915	0.139208	0.0934894
426	A8IHN8_S232_1	A8IHN8	Ag2	232	S	1	0.999934	LSLQREPLGSCKLRNSLDSSDSDSAL_____	Uncharacterized protein C11orf96 homolog	sp|A8IHN8|CK096_RAT Uncharacterized protein C11orf96 homolog OS=Rattus norvegicus OX=10116 GN=Ag2 PE=1 SV=1	sp|A8IHN8|CK096_RAT Uncharacterized protein C11orf96 homolog OS=Rattus norvegicus OX=10116 GN=Ag2 PE=1 SV=1	1.45e-24	167.32	143.72				NetworKIN															15.1059	14.8804	15.1333	14.8692	14.8511	14.7223	13.3993	14.3726	13.2279	13.0523	13.1463	13.4705
428	A8IHN8_S213_1	A8IHN8	Ag2	213	S	1	0.997462	KAKKSFLQSLECLRRSTQSLSLQREPLGSCK	Uncharacterized protein C11orf96 homolog	sp|A8IHN8|CK096_RAT Uncharacterized protein C11orf96 homolog OS=Rattus norvegicus OX=10116 GN=Ag2 PE=1 SV=1	sp|A8IHN8|CK096_RAT Uncharacterized protein C11orf96 homolog OS=Rattus norvegicus OX=10116 GN=Ag2 PE=1 SV=1	1.31e-12	181.44	129.91				NetworKIN			15.0417	15.1091	14.4907	15.2467	15.0111	15.1114	13.7163	14.2989	14.2416	14.2819	14.0353	14.4412	16.7487	16.4204	16.7039	16.4622	16.5114	16.3602	17.3051	17.3599	17.0005	16.9749	17.021	16.9893	-0.0886584	-0.107594	-0.0964906	0.0834708	0.205626
429	A8WCF8_S10_2	A8WCF8	Tprg1l	10	S	2	0.999918	______MLQLRDTVDSAGTSPTAVLAAGEDA	Tumor protein p63-regulated gene 1-like protein	sp|A8WCF8|TPRGL_RAT Tumor protein p63-regulated gene 1-like protein OS=Rattus norvegicus OX=10116 GN=Tprg1l PE=1 SV=1	tr|A0A0G2K272|A0A0G2K272_RAT Tumor protein p63-regulated gene 1-like protein OS=Rattus norvegicus OX=10116 GN=Tprg1l PE=1 SV=1;sp|A8WCF8|TPRGL_RAT Tumor protein p63-regulated gene 1-like protein OS=Rattus norvegicus OX=10116 GN=Tprg1l PE=1 SV=1	0	484.67	446.58	ENSP00000367595	10	1.19258	PhosphositePlus	AKT1	AKT1;PKBalpha_PKBbeta_group;PKB_group;AGC_group	16.4098	16.6412	15.7004	16.5836	16.3007	16.5199	16.7215	17.2636	17.1343	17.3086	16.9048	17.5428													-0.145158	-4.0559e-05	-0.311358	-0.004192	0.0707035
430	A8WCF8_S14_2	A8WCF8	Tprg1l	14	S	2	0.973919	__MLQLRDTVDSAGTSPTAVLAAGEDAGAGR	Tumor protein p63-regulated gene 1-like protein	sp|A8WCF8|TPRGL_RAT Tumor protein p63-regulated gene 1-like protein OS=Rattus norvegicus OX=10116 GN=Tprg1l PE=1 SV=1	tr|A0A0G2K272|A0A0G2K272_RAT Tumor protein p63-regulated gene 1-like protein OS=Rattus norvegicus OX=10116 GN=Tprg1l PE=1 SV=1;sp|A8WCF8|TPRGL_RAT Tumor protein p63-regulated gene 1-like protein OS=Rattus norvegicus OX=10116 GN=Tprg1l PE=1 SV=1	4.67e-199	265.4	242.84	ENSP00000367595	14	1.40038	NetworKIN	MAPK4	MAPK4;MAPK6_MAPK4_group;MAPK_group;CMGC_group	15.9033	16.1124	15.178	15.9685	15.7515	15.888	16.9649	17.4228	17.3216	17.5468	17.1692	17.789													-0.0796622	0.043068	-0.261773	-0.0473005	0.09344
431	A9CMA6_S7_1	A9CMA6	Tmem163	7	S	1	1	_________MERAPGSERRSPPGPGVPRPPP	Transmembrane protein 163	sp|A9CMA6|TM163_RAT Transmembrane protein 163 OS=Rattus norvegicus OX=10116 GN=Tmem163 PE=1 SV=1	sp|A9CMA6|TM163_RAT Transmembrane protein 163 OS=Rattus norvegicus OX=10116 GN=Tmem163 PE=1 SV=1	0.00807484	87.476	54.214				NetworKIN			14.0125	14.7697	14.3108	14.0405	11.9301	13.5174	12.581	13.8227	13.7756	12.8236	12.7953	13.3969	15.9	15.7193	15.9372	15.4744	15.4883	15.425	14.8635	15.3778	14.4651	14.212	14.272	14.2366	-0.00018366	0.670675	0.841221	-0.00500394	-1.75767
437	A9CMA6_S72_1	A9CMA6	Tmem163	72	S	1	0.990599	GQFSDGFEDRGLLESSTRLKPHEAQNYRKKA	Transmembrane protein 163	sp|A9CMA6|TM163_RAT Transmembrane protein 163 OS=Rattus norvegicus OX=10116 GN=Tmem163 PE=1 SV=1	sp|A9CMA6|TM163_RAT Transmembrane protein 163 OS=Rattus norvegicus OX=10116 GN=Tmem163 PE=1 SV=1	0.000211204	135.71	81.744	ENSP00000281924	73	2.49482	NetworKIN	PRKCB	PRKCB;PKCalpha_PKCbeta_group;PKCalpha_PKCbeta_PKCgamma_group;PKC_group;AGC_group	14.2798	14.5395	13.6953	14.0933	14.2451	13.9926	12.8765	13.7813	13.7104	12.972	13.0285	13.8098	15.5262	15.6425	16.1935	15.186	15.7263	15.9198	16.7342	17.8023	16.9633	16.4723	17.2022	17.4676	0.0196979	0.193117	-0.0215337	-0.199635	0.310026
438	A9CMA6_S54_1	A9CMA6	Tmem163	54	S	1	0.997774	LSSSMQPDEERQPRISESGQFSDGFEDRGLL	Transmembrane protein 163	sp|A9CMA6|TM163_RAT Transmembrane protein 163 OS=Rattus norvegicus OX=10116 GN=Tmem163 PE=1 SV=1	sp|A9CMA6|TM163_RAT Transmembrane protein 163 OS=Rattus norvegicus OX=10116 GN=Tmem163 PE=1 SV=1	0	367.03	331.83	ENSP00000281924	55	1.3036	NetworKIN	PAK1	PAK1;PAK1_PAK3_group;PAKA_group;PAK_group;STE_group													18.9388	18.7384	19.0516	18.7786	18.8906	18.7994	19.5288	20.0026	19.2697	19.5487	19.9024	19.8318
439	A9CMA6_S56_1	A9CMA6	Tmem163	56	S	1	0.999999	SSMQPDEERQPRISESGQFSDGFEDRGLLES	Transmembrane protein 163	sp|A9CMA6|TM163_RAT Transmembrane protein 163 OS=Rattus norvegicus OX=10116 GN=Tmem163 PE=1 SV=1	sp|A9CMA6|TM163_RAT Transmembrane protein 163 OS=Rattus norvegicus OX=10116 GN=Tmem163 PE=1 SV=1	0	359.65	315.03	ENSP00000281924	57	0.99944	NetworKIN	PRKCB	PRKCB;PKCalpha_PKCbeta_group;PKCalpha_PKCbeta_PKCgamma_group;PKC_group;AGC_group	18.5661	18.4011	17.8392	18.2447	18.3912	18.0656	19.69	20.3006	20.0197	19.8142	19.6838	20.3083	21.3707	20.998	21.3036	21.2873	21.3297	21.1184	20.1435	20.396	19.688	20.0772	20.2882	20.2656	0.217062	-0.034252	0.0333712	-0.137222	0.367143
440	A9CMA6_S60_1	A9CMA6	Tmem163	60	S	1	1	PDEERQPRISESGQFSDGFEDRGLLESSTRL	Transmembrane protein 163	sp|A9CMA6|TM163_RAT Transmembrane protein 163 OS=Rattus norvegicus OX=10116 GN=Tmem163 PE=1 SV=1	sp|A9CMA6|TM163_RAT Transmembrane protein 163 OS=Rattus norvegicus OX=10116 GN=Tmem163 PE=1 SV=1	0	408.89	365.78	ENSP00000281924	61	0.52412	NetworKIN	CSNK2A2	CSNK2A2;CK2_group;CMGC_group	19.8178	19.5915	19.1634	19.4266	19.5876	19.2435	20.474	21.2813	21.068	20.551	20.5196	21.0089	21.6777	21.4064	21.8399	21.6818	21.7671	21.6413	21.1783	22.0996	20.9224	20.4592	20.8987	21.8029	0.21141	-0.101113	0.100232	-0.212574	0.306238
441	A9CMA6_S11_1	A9CMA6	Tmem163	11	S	1	1	_____MERAPGSERRSPPGPGVPRPPPRGHA	Transmembrane protein 163	sp|A9CMA6|TM163_RAT Transmembrane protein 163 OS=Rattus norvegicus OX=10116 GN=Tmem163 PE=1 SV=1	sp|A9CMA6|TM163_RAT Transmembrane protein 163 OS=Rattus norvegicus OX=10116 GN=Tmem163 PE=1 SV=1	2.38e-21	127.3	92.911				NetworKIN			17.7998	17.8722	17.3708	17.8118	17.5548	17.41	18.5489	19.1616	18.9903	18.8329	18.5403	19.0246	19.8353	19.4577	19.7846	19.6948	19.732	19.6621	20.1177	20.1769	19.766	19.8667	20.1006	19.8889	0.00412984	-0.00977646	0.118345	-0.0167365	0.0840928
444	B0BN72_S21_1	B0BN72	Mcrip1	21	S	1	0.998449	VSRVVYNGKRNSSPRSPTNSSEIFTPAHEEN	Mapk-regulated corepressor-interacting protein 1	sp|B0BN72|MCRI1_RAT Mapk-regulated corepressor-interacting protein 1 OS=Rattus norvegicus OX=10116 GN=Mcrip1 PE=1 SV=1	sp|B0BN72|MCRI1_RAT Mapk-regulated corepressor-interacting protein 1 OS=Rattus norvegicus OX=10116 GN=Mcrip1 PE=1 SV=1	5.04e-92	255.19	217.19	ENSP00000409009	21		NetworKIN			15.4744	15.6136	14.7933	15.421	15.1498	15.245	16.2075	16.8022	16.5823	16.6049	16.1912	16.5263	16.5734	16.577	16.7958	16.0343	16.2122	16.1068	18.0552	18.1606	17.976	17.3497	17.5105	17.693	0.0204092	0.0732751	-0.11754	-0.0658423	0.020778
446	B0BN86_S15_1	B0BN86	Tmem11	15	S	1	0.991334	_MAAWGRRRLGPGGGSSRERVSLSATDCYIV	Transmembrane protein 11, mitochondrial	sp|B0BN86|TMM11_RAT Transmembrane protein 11, mitochondrial OS=Rattus norvegicus OX=10116 GN=Tmem11 PE=2 SV=1	sp|B0BN86|TMM11_RAT Transmembrane protein 11, mitochondrial OS=Rattus norvegicus OX=10116 GN=Tmem11 PE=2 SV=1	3.15e-14	179.08	132.75	ENSP00000319992	17	2.49482	NetworKIN	PRKCB	PRKCB;PKCalpha_PKCbeta_group;PKCalpha_PKCbeta_PKCgamma_group;PKC_group;AGC_group	16.8495	16.7963	16.3274	16.7398	16.1902	16.4784	17.1719	17.9136	17.7008	17.4101	17.2669	18.3917	18.1292	17.9172	18.2667	17.9266	17.9909	17.9295	18.2991	18.9027	18.1301	17.6856	18.1012	18.1419	0.138945	-0.000601567	0.159965	-0.00363099	-0.195375
447	B0BN86_S16_1	B0BN86	Tmem11	16	S	1	0.997015	MAAWGRRRLGPGGGSSRERVSLSATDCYIVH	Transmembrane protein 11, mitochondrial	sp|B0BN86|TMM11_RAT Transmembrane protein 11, mitochondrial OS=Rattus norvegicus OX=10116 GN=Tmem11 PE=2 SV=1	sp|B0BN86|TMM11_RAT Transmembrane protein 11, mitochondrial OS=Rattus norvegicus OX=10116 GN=Tmem11 PE=2 SV=1	1.69e-10	143.37	73.746				NetworKIN			15.8774	15.9101	15.4757	15.7668	15.3132	15.4659	16.3142	17.1513	16.9435	16.6388	16.5913	17.1323	17.93	17.7241	18.0313	17.7896	17.8824	17.8311	17.1196	17.6593	16.9866	16.3773	16.7978	17.0771	0.0964373	0.0428259	0.237866	-0.0470585	-0.142847
448	B0BNA5_S141_1	B0BNA5	Cotl1	141	S	1	1	RSELKKAGGANYDAQSE______________	Coactosin-like protein	sp|B0BNA5|COTL1_RAT Coactosin-like protein OS=Rattus norvegicus OX=10116 GN=Cotl1 PE=1 SV=1	sp|B0BNA5|COTL1_RAT Coactosin-like protein OS=Rattus norvegicus OX=10116 GN=Cotl1 PE=1 SV=1	1.69e-11	141.1	133.17	ENSP00000262428	141	1	NetworKIN	DAPK3	DAPK3;DAPK1_DAPK3_group;DAPK_group;CAMK_group	15.7295	16.0462	15.2517	15.7362	15.0711	15.653	16.9952	17.5645	17.4225	17.2518	16.8673	17.6258	18.774	18.502	18.7962	18.6326	18.6587	18.6004	16.8717	17.0643	16.6011	16.4934	16.647	16.8353	-0.0336513	0.196807	0.0318155	-0.0597783	-0.36705
450	B0LPN4_S2353_1	B0LPN4	Ryr2	2353	S	1	0.9989	EEAIKIAEDPSRDGPSPTSGSSKTLDAEEEE	Ryanodine receptor 2	sp|B0LPN4|RYR2_RAT Ryanodine receptor 2 OS=Rattus norvegicus OX=10116 GN=Ryr2 PE=1 SV=2	tr|F1LRZ1|F1LRZ1_RAT Ryanodine receptor 2 OS=Rattus norvegicus OX=10116 GN=Ryr2 PE=1 SV=3;tr|F1LS89|F1LS89_RAT Ryanodine receptor 2 OS=Rattus norvegicus OX=10116 GN=Ryr2 PE=1 SV=3;sp|B0LPN4|RYR2_RAT Ryanodine receptor 2 OS=Rattus norvegicus OX=10116 GN=Ryr	8.44e-103	200.93	179.89				NetworKIN			13.8139	14.0814	13.461	13.9666	12.3478	13.6274	17.8074	18.4697	18.3686	18.1163	17.8456	18.6554	17.3609	17.0602	17.3829	17.2549	17.4087	17.1799	18.2909	18.4739	18.0291	18.1605	18.4536	18.3999	-0.064124	0.117107	0.126149	0.0557606	-1.20527
450	B0LPN4_S2353_2	B0LPN4	Ryr2	2353	S	2	0.9989	EEAIKIAEDPSRDGPSPTSGSSKTLDAEEEE	Ryanodine receptor 2	sp|B0LPN4|RYR2_RAT Ryanodine receptor 2 OS=Rattus norvegicus OX=10116 GN=Ryr2 PE=1 SV=2	tr|F1LRZ1|F1LRZ1_RAT Ryanodine receptor 2 OS=Rattus norvegicus OX=10116 GN=Ryr2 PE=1 SV=3;tr|F1LS89|F1LS89_RAT Ryanodine receptor 2 OS=Rattus norvegicus OX=10116 GN=Ryr2 PE=1 SV=3;sp|B0LPN4|RYR2_RAT Ryanodine receptor 2 OS=Rattus norvegicus OX=10116 GN=Ryr	8.44e-103	200.93	179.89				NetworKIN															15.8845	15.553	15.9625	15.7317	15.7994	15.5629	18.0133	17.8662	17.9104	17.84	18.0428	17.9397
452	B0LPN4_S2358_1	B0LPN4	Ryr2	2358	S	1	0.989169	IAEDPSRDGPSPTSGSSKTLDAEEEEDDTIH	Ryanodine receptor 2	sp|B0LPN4|RYR2_RAT Ryanodine receptor 2 OS=Rattus norvegicus OX=10116 GN=Ryr2 PE=1 SV=2	tr|F1LRZ1|F1LRZ1_RAT Ryanodine receptor 2 OS=Rattus norvegicus OX=10116 GN=Ryr2 PE=1 SV=3;tr|F1LS89|F1LS89_RAT Ryanodine receptor 2 OS=Rattus norvegicus OX=10116 GN=Ryr2 PE=1 SV=3;sp|B0LPN4|RYR2_RAT Ryanodine receptor 2 OS=Rattus norvegicus OX=10116 GN=Ryr	1.01e-102	199.8	172.75				NetworKIN			13.202	13.4416	12.9176	13.3325	11.0616	12.947	15.6093	16.4742	16.3304	16.1973	15.9245	16.1056													-0.0513911	0.101937	0.20736	0.0462035	-1.8668
454	B0LPN4_S2798_1	B0LPN4	Ryr2	2798	S	1	0.999256	REGDSMALYNRTRRISQTSQVSIDAAHGYSP	Ryanodine receptor 2	sp|B0LPN4|RYR2_RAT Ryanodine receptor 2 OS=Rattus norvegicus OX=10116 GN=Ryr2 PE=1 SV=2	tr|F1LRZ1|F1LRZ1_RAT Ryanodine receptor 2 OS=Rattus norvegicus OX=10116 GN=Ryr2 PE=1 SV=3;tr|F1LS89|F1LS89_RAT Ryanodine receptor 2 OS=Rattus norvegicus OX=10116 GN=Ryr2 PE=1 SV=3;sp|B0LPN4|RYR2_RAT Ryanodine receptor 2 OS=Rattus norvegicus OX=10116 GN=Ryr	5.95e-60	222.69	196.54	ENSP00000352608	2843	4.90939	PhosphositePlus	CAMK2A	CAMK2A;CaMKIIalpha_CaMKIIdelta_group;CaMKII_group;CAMK_group	13.3497	13.6543	12.8321	13.2116	12.8285	13.0662	14.9304	15.49	15.3886	15.1801	14.8456	15.6093	16.8414	16.6278	16.8096	16.6345	16.7709	16.6616	17.0119	17.2592	16.7263	16.5002	16.6983	16.8162	0.0436334	0.261951	0.0692035	-0.127293	-0.152612
454	B0LPN4_S2798_2	B0LPN4	Ryr2	2798	S	2	0.999256	REGDSMALYNRTRRISQTSQVSIDAAHGYSP	Ryanodine receptor 2	sp|B0LPN4|RYR2_RAT Ryanodine receptor 2 OS=Rattus norvegicus OX=10116 GN=Ryr2 PE=1 SV=2	tr|F1LRZ1|F1LRZ1_RAT Ryanodine receptor 2 OS=Rattus norvegicus OX=10116 GN=Ryr2 PE=1 SV=3;tr|F1LS89|F1LS89_RAT Ryanodine receptor 2 OS=Rattus norvegicus OX=10116 GN=Ryr2 PE=1 SV=3;sp|B0LPN4|RYR2_RAT Ryanodine receptor 2 OS=Rattus norvegicus OX=10116 GN=Ryr	5.95e-60	222.69	196.54	ENSP00000352608	2843	4.90939	PhosphositePlus	CAMK2A	CAMK2A;CaMKIIalpha_CaMKIIdelta_group;CaMKII_group;CAMK_group	15.5348	15.9573	14.8882	15.5538	15.3862	15.4371	16.4497	17.0866	16.8839	16.8565	16.4476	16.9133	18.0192	17.7205	17.9938	17.7394	17.8383	17.787	17.8857	18.0491	17.6296	17.3418	17.516	17.5237	-0.049291	0.286969	-0.152643	-0.0630702	0.127127
454	B0LPN4_S2798_3	B0LPN4	Ryr2	2798	S	3	0.999256	REGDSMALYNRTRRISQTSQVSIDAAHGYSP	Ryanodine receptor 2	sp|B0LPN4|RYR2_RAT Ryanodine receptor 2 OS=Rattus norvegicus OX=10116 GN=Ryr2 PE=1 SV=2	tr|F1LRZ1|F1LRZ1_RAT Ryanodine receptor 2 OS=Rattus norvegicus OX=10116 GN=Ryr2 PE=1 SV=3;tr|F1LS89|F1LS89_RAT Ryanodine receptor 2 OS=Rattus norvegicus OX=10116 GN=Ryr2 PE=1 SV=3;sp|B0LPN4|RYR2_RAT Ryanodine receptor 2 OS=Rattus norvegicus OX=10116 GN=Ryr	5.95e-60	222.69	196.54	ENSP00000352608	2843	4.90939	PhosphositePlus	CAMK2A	CAMK2A;CaMKIIalpha_CaMKIIdelta_group;CaMKII_group;CAMK_group	12.7597	13.2393	12.165	13.1274	12.5824	12.6514	13.2881	13.7207	13.5341	13.4602	12.9304	13.9173													-0.113789	0.279493	-0.165302	0.221046	0.0338874
455	B0LPN4_S2801_3	B0LPN4	Ryr2	2801	S	3	0.828804	DSMALYNRTRRISQTSQVSIDAAHGYSPRAI	Ryanodine receptor 2	sp|B0LPN4|RYR2_RAT Ryanodine receptor 2 OS=Rattus norvegicus OX=10116 GN=Ryr2 PE=1 SV=2	tr|F1LRZ1|F1LRZ1_RAT Ryanodine receptor 2 OS=Rattus norvegicus OX=10116 GN=Ryr2 PE=1 SV=3;tr|F1LS89|F1LS89_RAT Ryanodine receptor 2 OS=Rattus norvegicus OX=10116 GN=Ryr2 PE=1 SV=3;sp|B0LPN4|RYR2_RAT Ryanodine receptor 2 OS=Rattus norvegicus OX=10116 GN=Ryr	1.83e-10	89.946	67.792				NetworKIN			12.7597	13.2393	12.165	13.1274	12.5824	12.6514	13.2881	13.7207	13.5341	13.4602	12.9304	13.9173													-0.113789	0.279493	-0.165302	0.221046	0.0338874
456	B0LPN4_S2804_1	B0LPN4	Ryr2	2804	S	1	0.999814	ALYNRTRRISQTSQVSIDAAHGYSPRAIDMS	Ryanodine receptor 2	sp|B0LPN4|RYR2_RAT Ryanodine receptor 2 OS=Rattus norvegicus OX=10116 GN=Ryr2 PE=1 SV=2	tr|F1LRZ1|F1LRZ1_RAT Ryanodine receptor 2 OS=Rattus norvegicus OX=10116 GN=Ryr2 PE=1 SV=3;tr|F1LS89|F1LS89_RAT Ryanodine receptor 2 OS=Rattus norvegicus OX=10116 GN=Ryr2 PE=1 SV=3;sp|B0LPN4|RYR2_RAT Ryanodine receptor 2 OS=Rattus norvegicus OX=10116 GN=Ryr	8.04e-47	160.83	153.14	ENSP00000352608	2848	4.96903	PhosphositePlus	CAMK2A	CAMK2A;CaMKIIalpha_CaMKIIdelta_group;CaMKII_group;CAMK_group	13.2296	12.9792	12.8344	12.8515	12.8265	12.8351	15.0853	15.7329	15.5776	15.295	14.7458	15.6946	17.1093	16.778	17.0506	16.8571	16.9301	16.8739	16.4739	16.6408	16.1012	16.0149	16.3045	16.2924	0.142188	-0.19447	0.290147	-0.268766	0.0640939
456	B0LPN4_S2804_2	B0LPN4	Ryr2	2804	S	2	0.999814	ALYNRTRRISQTSQVSIDAAHGYSPRAIDMS	Ryanodine receptor 2	sp|B0LPN4|RYR2_RAT Ryanodine receptor 2 OS=Rattus norvegicus OX=10116 GN=Ryr2 PE=1 SV=2	tr|F1LRZ1|F1LRZ1_RAT Ryanodine receptor 2 OS=Rattus norvegicus OX=10116 GN=Ryr2 PE=1 SV=3;tr|F1LS89|F1LS89_RAT Ryanodine receptor 2 OS=Rattus norvegicus OX=10116 GN=Ryr2 PE=1 SV=3;sp|B0LPN4|RYR2_RAT Ryanodine receptor 2 OS=Rattus norvegicus OX=10116 GN=Ryr	8.04e-47	160.83	153.14	ENSP00000352608	2848	4.96903	PhosphositePlus	CAMK2A	CAMK2A;CaMKIIalpha_CaMKIIdelta_group;CaMKII_group;CAMK_group	15.9097	16.3364	15.2071	15.9724	15.7737	15.8276	16.4497	17.0866	16.8839	16.8565	16.4476	16.9133	17.986	17.683	17.9651	17.711	17.8071	17.76	17.7511	17.8907	17.4671	17.2252	17.3712	17.4087	-0.0712498	0.269171	-0.230663	-0.041412	0.117678
456	B0LPN4_S2804_3	B0LPN4	Ryr2	2804	S	3	0.999814	ALYNRTRRISQTSQVSIDAAHGYSPRAIDMS	Ryanodine receptor 2	sp|B0LPN4|RYR2_RAT Ryanodine receptor 2 OS=Rattus norvegicus OX=10116 GN=Ryr2 PE=1 SV=2	tr|F1LRZ1|F1LRZ1_RAT Ryanodine receptor 2 OS=Rattus norvegicus OX=10116 GN=Ryr2 PE=1 SV=3;tr|F1LS89|F1LS89_RAT Ryanodine receptor 2 OS=Rattus norvegicus OX=10116 GN=Ryr2 PE=1 SV=3;sp|B0LPN4|RYR2_RAT Ryanodine receptor 2 OS=Rattus norvegicus OX=10116 GN=Ryr	8.04e-47	160.83	153.14	ENSP00000352608	2848	4.96903	PhosphositePlus	CAMK2A	CAMK2A;CaMKIIalpha_CaMKIIdelta_group;CaMKII_group;CAMK_group	12.7597	13.2393	12.165	13.1274	12.5824	12.6514	13.2881	13.7207	13.5341	13.4602	12.9304	13.9173													-0.113789	0.279493	-0.165302	0.221046	0.0338874
458	B0LPN4_S2684_1	B0LPN4	Ryr2	2684	S	1	0.842522	DYMESNYVSMMEKQSSMDSEGNFNPQPVDTS	Ryanodine receptor 2	sp|B0LPN4|RYR2_RAT Ryanodine receptor 2 OS=Rattus norvegicus OX=10116 GN=Ryr2 PE=1 SV=2	tr|F1LRZ1|F1LRZ1_RAT Ryanodine receptor 2 OS=Rattus norvegicus OX=10116 GN=Ryr2 PE=1 SV=3;tr|F1LS89|F1LS89_RAT Ryanodine receptor 2 OS=Rattus norvegicus OX=10116 GN=Ryr2 PE=1 SV=3;sp|B0LPN4|RYR2_RAT Ryanodine receptor 2 OS=Rattus norvegicus OX=10116 GN=Ryr	9.68e-161	220.64	210.12	ENSP00000352608	2728	6.92137	NetworKIN	CAMK2B	CAMK2B;CaMKIIbeta_CaMKIIgamma_group;CaMKII_group;CAMK_group	16.4978	16.4663	15.9382	16.5297	16.1098	16.1123	16.2566	16.9545	16.9245	16.7365	16.3102	17.2282													0.0427897	-0.0750191	0.0263958	0.0418601	-0.0202076
467	B1H222_S335_1	B1H222	Gorab	335	S	1	0.815785	SELTEENKEPQKPATSPETDKSGKCCSSSPR	RAB6-interacting golgin	sp|B1H222|GORAB_RAT RAB6-interacting golgin OS=Rattus norvegicus OX=10116 GN=Gorab PE=2 SV=2	sp|B1H222|GORAB_RAT RAB6-interacting golgin OS=Rattus norvegicus OX=10116 GN=Gorab PE=2 SV=2	2.32e-41	115.19	95.811	ENSP00000356737	360	0.380881	NetworKIN	GSK3B	GSK3B;GSK3_group;CMGC_group													16.137	15.7698	16.1302	15.8169	15.9077	15.8642	13.9819	14.3155	13.5813	13.8263	14.3258	13.8649
477	B1WBW4_S116_1	B1WBW4	Armc10	116	S	1	1	GGIPIVGSKINSLNQSIKEKALNALNNLSVN	Armadillo repeat-containing protein 10	sp|B1WBW4|ARM10_RAT Armadillo repeat-containing protein 10 OS=Rattus norvegicus OX=10116 GN=Armc10 PE=1 SV=1	sp|B1WBW4|ARM10_RAT Armadillo repeat-containing protein 10 OS=Rattus norvegicus OX=10116 GN=Armc10 PE=1 SV=1	5.16e-05	127.88	96.918	ENSP00000319412	153	2.45006	NetworKIN	PRKCA	PRKCA;PKAalpha_PKAbeta_group;PKA_group;PKCalpha_PKCbeta_group;PKCalpha_PKCbeta_PKCgamma_group;PKC_group;AGC_group													16.1393	15.9413	16.5073	16.0638	16.4021	16.5488	16.2225	16.5001	16.3968	15.9206	16.403	16.6736
479	B1WBW4_S43_1	B1WBW4	Armc10	43	S	1	0.99999	TRGPRRGGRRLRPSRSAEDLTEGSYDAILSA	Armadillo repeat-containing protein 10	sp|B1WBW4|ARM10_RAT Armadillo repeat-containing protein 10 OS=Rattus norvegicus OX=10116 GN=Armc10 PE=1 SV=1	sp|B1WBW4|ARM10_RAT Armadillo repeat-containing protein 10 OS=Rattus norvegicus OX=10116 GN=Armc10 PE=1 SV=1	0	485.25	457.38	ENSP00000319412	45	1.08204	NetworKIN	CSNK1A1	CSNK1A1;CK1alpha_group;CK1alpha_CK1delta_CK1epsilon_group;CK1_group;CK_group	19.8204	19.6247	19.1488	19.5479	19.4778	19.2057	19.1968	20.062	19.8361	19.4558	19.2762	19.5313	21.2934	21.0228	21.3285	21.1245	21.3577	21.2038	20.8684	21.3023	20.6979	20.9342	21.3665	21.1785	0.204829	-0.0772367	0.0763559	-0.100547	0.187146
481	B2DD29_S427_1	B2DD29	Brsk1	427	S	1	1	GSPVPTRRALEMAQHSQRSRSVSGASTGLSS	Serine/threonine-protein kinase BRSK1	sp|B2DD29|BRSK1_RAT Serine/threonine-protein kinase BRSK1 OS=Rattus norvegicus OX=10116 GN=Brsk1 PE=1 SV=1	sp|B2DD29|BRSK1_RAT Serine/threonine-protein kinase BRSK1 OS=Rattus norvegicus OX=10116 GN=Brsk1 PE=1 SV=1	0.000357692	86.114	74.746	ENSP00000310649	427		NetworKIN			14.0807	14.3648	13.4971	14.0532	12.9402	13.7307	14.7123	15.2099	14.9785	14.6557	14.3673	15.1048	15.9953	15.6844	16.0197	15.8825	15.8615	15.793	16.0467	16.2427	15.7484	15.6139	15.7146	15.5834	0.0501695	0.247966	0.00972552	-0.0101473	-0.765366
485	B2DD29_S12_1	B2DD29	Brsk1	12	S	1	0.99997	____MSSGSKEGGGGSPAYHLPHPHPHPPQH	Serine/threonine-protein kinase BRSK1	sp|B2DD29|BRSK1_RAT Serine/threonine-protein kinase BRSK1 OS=Rattus norvegicus OX=10116 GN=Brsk1 PE=1 SV=1	sp|B2DD29|BRSK1_RAT Serine/threonine-protein kinase BRSK1 OS=Rattus norvegicus OX=10116 GN=Brsk1 PE=1 SV=1	1.89e-52	127.2	111.06	ENSP00000310649	12		NetworKIN															16.6247	16.1706	16.5764	16.3821	16.3863	16.2729	13.4576	13.4728	13.3305	13.0331	12.9963	13.1051
487	B2DD29_S676_1	B2DD29	Brsk1	676	S	1	1	VRFQVDISSSEGPEPSPRRDGSSGGGIYSVT	Serine/threonine-protein kinase BRSK1	sp|B2DD29|BRSK1_RAT Serine/threonine-protein kinase BRSK1 OS=Rattus norvegicus OX=10116 GN=Brsk1 PE=1 SV=1	sp|B2DD29|BRSK1_RAT Serine/threonine-protein kinase BRSK1 OS=Rattus norvegicus OX=10116 GN=Brsk1 PE=1 SV=1	1.16e-30	159.14	142.61	ENSP00000310649	676		NetworKIN															16.6091	16.2926	16.7035	16.3585	16.3176	16.3525	15.3381	15.6645	14.9456	14.9674	15.2256	15.4278
491	B2DD29_S586_2	B2DD29	Brsk1	586	S	2	0.927518	MQVPTAEEMSSLTPESSPELAKRSWFGNFIS	Serine/threonine-protein kinase BRSK1	sp|B2DD29|BRSK1_RAT Serine/threonine-protein kinase BRSK1 OS=Rattus norvegicus OX=10116 GN=Brsk1 PE=1 SV=1	sp|B2DD29|BRSK1_RAT Serine/threonine-protein kinase BRSK1 OS=Rattus norvegicus OX=10116 GN=Brsk1 PE=1 SV=1	1.35e-55	170.65	150.58	ENSP00000310649	586		NetworKIN															18.6146	18.2725	18.5056	18.357	18.4472	18.2106	16.3943	16.2622	16.0978	15.5285	15.7313	16.0746
492	B2DD29_S587_2	B2DD29	Brsk1	587	S	2	0.790631	QVPTAEEMSSLTPESSPELAKRSWFGNFISL	Serine/threonine-protein kinase BRSK1	sp|B2DD29|BRSK1_RAT Serine/threonine-protein kinase BRSK1 OS=Rattus norvegicus OX=10116 GN=Brsk1 PE=1 SV=1	sp|B2DD29|BRSK1_RAT Serine/threonine-protein kinase BRSK1 OS=Rattus norvegicus OX=10116 GN=Brsk1 PE=1 SV=1	9.35e-06	77.322	61.73	ENSP00000310649	587		NetworKIN															15.2478	14.9566	15.255	14.9947	14.9799	14.8605	15.4626	15.3259	15.1098	14.5699	14.7551	15.1472
493	B2DD29_S399_1	B2DD29	Brsk1	399	S	1	1	SPMLSRHGKRRPERKSMEVLSITDAGSGGSP	Serine/threonine-protein kinase BRSK1	sp|B2DD29|BRSK1_RAT Serine/threonine-protein kinase BRSK1 OS=Rattus norvegicus OX=10116 GN=Brsk1 PE=1 SV=1	sp|B2DD29|BRSK1_RAT Serine/threonine-protein kinase BRSK1 OS=Rattus norvegicus OX=10116 GN=Brsk1 PE=1 SV=1	5.76e-127	278.34	240.66	ENSP00000310649	399		NetworKIN															17.7864	17.2381	17.6826	17.4978	17.5923	17.4125	16.1828	16.5294	15.8893	15.6102	15.9062	15.9312
493	B2DD29_S399_2	B2DD29	Brsk1	399	S	2	1	SPMLSRHGKRRPERKSMEVLSITDAGSGGSP	Serine/threonine-protein kinase BRSK1	sp|B2DD29|BRSK1_RAT Serine/threonine-protein kinase BRSK1 OS=Rattus norvegicus OX=10116 GN=Brsk1 PE=1 SV=1	sp|B2DD29|BRSK1_RAT Serine/threonine-protein kinase BRSK1 OS=Rattus norvegicus OX=10116 GN=Brsk1 PE=1 SV=1	5.76e-127	278.34	240.66	ENSP00000310649	399		NetworKIN															17.2477	16.8991	17.1464	16.9639	17.0885	16.8602	15.0072	15.1829	14.7544	14.7567	14.6448	14.7976
495	B2DD29_S410_1	B2DD29	Brsk1	410	S	1	0.990345	PERKSMEVLSITDAGSGGSPVPTRRALEMAQ	Serine/threonine-protein kinase BRSK1	sp|B2DD29|BRSK1_RAT Serine/threonine-protein kinase BRSK1 OS=Rattus norvegicus OX=10116 GN=Brsk1 PE=1 SV=1	sp|B2DD29|BRSK1_RAT Serine/threonine-protein kinase BRSK1 OS=Rattus norvegicus OX=10116 GN=Brsk1 PE=1 SV=1	7.74e-62	212.9	186.47				NetworKIN															17.3142	16.7233	17.1823	17.1431	17.063	16.9446	13.2084	13.9157	12.9749	12.7002	13.0321	12.9747
495	B2DD29_S410_2	B2DD29	Brsk1	410	S	2	0.990345	PERKSMEVLSITDAGSGGSPVPTRRALEMAQ	Serine/threonine-protein kinase BRSK1	sp|B2DD29|BRSK1_RAT Serine/threonine-protein kinase BRSK1 OS=Rattus norvegicus OX=10116 GN=Brsk1 PE=1 SV=1	sp|B2DD29|BRSK1_RAT Serine/threonine-protein kinase BRSK1 OS=Rattus norvegicus OX=10116 GN=Brsk1 PE=1 SV=1	7.74e-62	212.9	186.47				NetworKIN															14.6928	14.1268	14.6694	14.4736	14.5481	14.3649	14.1021	14.3019	13.8639	13.9135	13.7332	13.8601
496	B2DD29_S413_1	B2DD29	Brsk1	413	S	1	0.998452	KSMEVLSITDAGSGGSPVPTRRALEMAQHSQ	Serine/threonine-protein kinase BRSK1	sp|B2DD29|BRSK1_RAT Serine/threonine-protein kinase BRSK1 OS=Rattus norvegicus OX=10116 GN=Brsk1 PE=1 SV=1	sp|B2DD29|BRSK1_RAT Serine/threonine-protein kinase BRSK1 OS=Rattus norvegicus OX=10116 GN=Brsk1 PE=1 SV=1	9.76e-112	268.6	234.5	ENSP00000310649	413		NetworKIN															17.7416	17.404	17.7201	17.4557	17.5452	17.3924	17.4996	17.6547	17.1375	17.0269	17.2207	17.2738
496	B2DD29_S413_2	B2DD29	Brsk1	413	S	2	0.998452	KSMEVLSITDAGSGGSPVPTRRALEMAQHSQ	Serine/threonine-protein kinase BRSK1	sp|B2DD29|BRSK1_RAT Serine/threonine-protein kinase BRSK1 OS=Rattus norvegicus OX=10116 GN=Brsk1 PE=1 SV=1	sp|B2DD29|BRSK1_RAT Serine/threonine-protein kinase BRSK1 OS=Rattus norvegicus OX=10116 GN=Brsk1 PE=1 SV=1	9.76e-112	268.6	234.5	ENSP00000310649	413		NetworKIN															14.537	14.0161	14.4199	14.2262	14.4627	14.0568	13.9055	14.0532	13.6361	13.5807	13.5505	13.7322
497	B2DD29_S555_2	B2DD29	Brsk1	555	S	2	0.999981	PGGGVGGAAWRSRLNSIRNSFLGSPRFHRRK	Serine/threonine-protein kinase BRSK1	sp|B2DD29|BRSK1_RAT Serine/threonine-protein kinase BRSK1 OS=Rattus norvegicus OX=10116 GN=Brsk1 PE=1 SV=1	sp|B2DD29|BRSK1_RAT Serine/threonine-protein kinase BRSK1 OS=Rattus norvegicus OX=10116 GN=Brsk1 PE=1 SV=1	6.23e-06	85.576	67.876	ENSP00000310649	555		NetworKIN															14.2415	13.93	14.2646	14.2798	14.3929	14.3336	16.3476	16.129	16.048	15.833	15.9078	15.9256
498	B2DD29_S559_2	B2DD29	Brsk1	559	S	2	0.988155	VGGAAWRSRLNSIRNSFLGSPRFHRRKMQVP	Serine/threonine-protein kinase BRSK1	sp|B2DD29|BRSK1_RAT Serine/threonine-protein kinase BRSK1 OS=Rattus norvegicus OX=10116 GN=Brsk1 PE=1 SV=1	sp|B2DD29|BRSK1_RAT Serine/threonine-protein kinase BRSK1 OS=Rattus norvegicus OX=10116 GN=Brsk1 PE=1 SV=1	6.23e-06	85.576	67.876	ENSP00000310649	559		NetworKIN															14.2415	13.93	14.2646	14.2798	14.3929	14.3336	16.3476	16.129	16.048	15.833	15.9078	15.9256
499	B2DD29_S563_1	B2DD29	Brsk1	563	S	1	1	AWRSRLNSIRNSFLGSPRFHRRKMQVPTAEE	Serine/threonine-protein kinase BRSK1	sp|B2DD29|BRSK1_RAT Serine/threonine-protein kinase BRSK1 OS=Rattus norvegicus OX=10116 GN=Brsk1 PE=1 SV=1	sp|B2DD29|BRSK1_RAT Serine/threonine-protein kinase BRSK1 OS=Rattus norvegicus OX=10116 GN=Brsk1 PE=1 SV=1	3e-33	183.13	143.8	ENSP00000310649	563		NetworKIN			17.051	16.6333	16.6267	16.8021	16.7422	16.568	17.0093	17.8049	17.5846	17.0469	17.1442	17.7276	18.4852	18.0141	18.4448	18.266	18.0879	18.0123	18.634	18.86	18.2313	18.2472	18.3333	18.3185	0.138286	-0.365768	0.257163	-0.143474	0.154397
500	B2DD29_S275_1	B2DD29	Brsk1	275	S	1	1	SLLRGMIEVEPEKRLSLEQIQKHPWYLGGKH	Serine/threonine-protein kinase BRSK1	sp|B2DD29|BRSK1_RAT Serine/threonine-protein kinase BRSK1 OS=Rattus norvegicus OX=10116 GN=Brsk1 PE=1 SV=1	sp|B2DD29|BRSK1_RAT Serine/threonine-protein kinase BRSK1 OS=Rattus norvegicus OX=10116 GN=Brsk1 PE=1 SV=1	9.49e-05	145.31	88.748	ENSP00000310649	275		PhosphositePlus	PRKACA	PRKCA;PKAalpha_PKAbeta_group;PKA_group;PKCalpha_PKCbeta_group;PKCalpha_PKCbeta_PKCgamma_group;PKC_group;AGC_group													16.46	16.3167	16.7608	16.6451	16.8561	16.8046	16.6367	17.4915	16.3687	16.903	17.3242	17.1543
501	B2DD29_S384_1	B2DD29	Brsk1	384	S	1	0.999989	LPPRNDVDPPRKRVDSPMLSRHGKRRPERKS	Serine/threonine-protein kinase BRSK1	sp|B2DD29|BRSK1_RAT Serine/threonine-protein kinase BRSK1 OS=Rattus norvegicus OX=10116 GN=Brsk1 PE=1 SV=1	sp|B2DD29|BRSK1_RAT Serine/threonine-protein kinase BRSK1 OS=Rattus norvegicus OX=10116 GN=Brsk1 PE=1 SV=1	0.00240894	103.01	83.646	ENSP00000310649	384		PhosphositePlus	CDK2	CDK2;CDK2_CDK3_group;CDK2_CDK3_CDK1_group;CDK2_CDK3_CDK1_CDK5_group;CDK_group;CMGC_group													17.1612	16.9177	17.1944	17.0758	17.099	16.9341	15.6793	16.0662	15.1981	15.5599	15.7953	15.8593
506	B2DD29_S450_2	B2DD29	Brsk1	450	S	2	0.999925	GASTGLSSSPLSSPRSPVFSFSPEPGVGDEA	Serine/threonine-protein kinase BRSK1	sp|B2DD29|BRSK1_RAT Serine/threonine-protein kinase BRSK1 OS=Rattus norvegicus OX=10116 GN=Brsk1 PE=1 SV=1	sp|B2DD29|BRSK1_RAT Serine/threonine-protein kinase BRSK1 OS=Rattus norvegicus OX=10116 GN=Brsk1 PE=1 SV=1	2.04e-179	213.71	182.48	ENSP00000310649	450		NetworKIN			14.9351	15.115	14.1315	15.1653	14.6526	15.3629	15.7637	16.3015	16.2949	16.4955	16.0384	16.937	17.3235	17.04	17.2993	17.1197	17.1156	17.0109	17.2546	17.1774	17.3006	16.7418	16.7353	16.8968	-0.0668468	0.0267552	-0.327197	0.130511	-0.0243778
506	B2DD29_S450_3	B2DD29	Brsk1	450	S	3	0.999925	GASTGLSSSPLSSPRSPVFSFSPEPGVGDEA	Serine/threonine-protein kinase BRSK1	sp|B2DD29|BRSK1_RAT Serine/threonine-protein kinase BRSK1 OS=Rattus norvegicus OX=10116 GN=Brsk1 PE=1 SV=1	sp|B2DD29|BRSK1_RAT Serine/threonine-protein kinase BRSK1 OS=Rattus norvegicus OX=10116 GN=Brsk1 PE=1 SV=1	2.04e-179	213.71	182.48	ENSP00000310649	450		NetworKIN			14.8478	14.9629	14.2769	15.1172	14.8455	14.9922	14.4744	15.1141	15.0444	15.1091	14.8961	15.3055													-0.134766	-0.105953	-0.162568	0.10172	0.187861
509	B2DD29_S432_1	B2DD29	Brsk1	432	S	1	0.999661	TRRALEMAQHSQRSRSVSGASTGLSSSPLSS	Serine/threonine-protein kinase BRSK1	sp|B2DD29|BRSK1_RAT Serine/threonine-protein kinase BRSK1 OS=Rattus norvegicus OX=10116 GN=Brsk1 PE=1 SV=1	sp|B2DD29|BRSK1_RAT Serine/threonine-protein kinase BRSK1 OS=Rattus norvegicus OX=10116 GN=Brsk1 PE=1 SV=1	3.95e-145	243.26	223.99	ENSP00000310649	432		NetworKIN			15.8443	15.6391	15.1145	15.5091	15.2063	15.0784	14.6978	15.3553	15.1866	14.8154	14.5587	15.105	17.4306	16.8887	17.2945	17.1975	17.2406	17.1235	16.9347	16.976	16.4671	16.4699	16.6615	16.4797	0.303454	0.0119599	0.116851	-0.0645768	-0.00958242
509	B2DD29_S432_2	B2DD29	Brsk1	432	S	2	0.999661	TRRALEMAQHSQRSRSVSGASTGLSSSPLSS	Serine/threonine-protein kinase BRSK1	sp|B2DD29|BRSK1_RAT Serine/threonine-protein kinase BRSK1 OS=Rattus norvegicus OX=10116 GN=Brsk1 PE=1 SV=1	sp|B2DD29|BRSK1_RAT Serine/threonine-protein kinase BRSK1 OS=Rattus norvegicus OX=10116 GN=Brsk1 PE=1 SV=1	3.95e-145	243.26	223.99	ENSP00000310649	432		NetworKIN															18.0498	17.6125	17.9267	17.7263	17.8324	17.7275	17.4899	17.3958	17.0066	16.9901	17.1412	17.1072
512	B2DD29_S442_2	B2DD29	Brsk1	442	S	2	0.977124	SQRSRSVSGASTGLSSSPLSSPRSPVFSFSP	Serine/threonine-protein kinase BRSK1	sp|B2DD29|BRSK1_RAT Serine/threonine-protein kinase BRSK1 OS=Rattus norvegicus OX=10116 GN=Brsk1 PE=1 SV=1	sp|B2DD29|BRSK1_RAT Serine/threonine-protein kinase BRSK1 OS=Rattus norvegicus OX=10116 GN=Brsk1 PE=1 SV=1	0	316.54	296.4	ENSP00000310649	442		NetworKIN			16.7404	16.9784	16.1708	16.8343	16.5087	16.9574	16.7062	17.3051	17.2063	17.2429	16.7469	17.5108	17.4982	17.1921	17.5004	17.249	17.3316	17.1575	17.2849	17.2738	17.0718	16.8155	16.9974	16.9382	-0.0757266	0.0758993	-0.102213	-0.0146976	0.0175341
512	B2DD29_S442_3	B2DD29	Brsk1	442	S	3	0.977124	SQRSRSVSGASTGLSSSPLSSPRSPVFSFSP	Serine/threonine-protein kinase BRSK1	sp|B2DD29|BRSK1_RAT Serine/threonine-protein kinase BRSK1 OS=Rattus norvegicus OX=10116 GN=Brsk1 PE=1 SV=1	sp|B2DD29|BRSK1_RAT Serine/threonine-protein kinase BRSK1 OS=Rattus norvegicus OX=10116 GN=Brsk1 PE=1 SV=1	0	316.54	296.4	ENSP00000310649	442		NetworKIN			14.0612	14.1227	13.4979	14.3291	14.0475	14.1873	13.1672	13.7778	13.551	13.9312	13.5491	14.0345													-0.120126	-0.144868	-0.140289	0.114938	0.191199
513	B2DD29_S443_1	B2DD29	Brsk1	443	S	1	0.999192	QRSRSVSGASTGLSSSPLSSPRSPVFSFSPE	Serine/threonine-protein kinase BRSK1	sp|B2DD29|BRSK1_RAT Serine/threonine-protein kinase BRSK1 OS=Rattus norvegicus OX=10116 GN=Brsk1 PE=1 SV=1	sp|B2DD29|BRSK1_RAT Serine/threonine-protein kinase BRSK1 OS=Rattus norvegicus OX=10116 GN=Brsk1 PE=1 SV=1	0	350.92	297.79	ENSP00000310649	443		NetworKIN			15.6378	15.4821	14.9517	15.2701	15.2077	15.1916	13.9086	14.5432	14.2287	13.8185	13.4883	14.5843	16.4269	16.0503	16.3431	16.2127	16.1913	16.07	16.2347	16.7921	15.793	15.6928	16.1258	16.2259	0.192006	-0.0499832	0.0491025	-0.208459	0.0868988
513	B2DD29_S443_2	B2DD29	Brsk1	443	S	2	0.999192	QRSRSVSGASTGLSSSPLSSPRSPVFSFSPE	Serine/threonine-protein kinase BRSK1	sp|B2DD29|BRSK1_RAT Serine/threonine-protein kinase BRSK1 OS=Rattus norvegicus OX=10116 GN=Brsk1 PE=1 SV=1	sp|B2DD29|BRSK1_RAT Serine/threonine-protein kinase BRSK1 OS=Rattus norvegicus OX=10116 GN=Brsk1 PE=1 SV=1	0	350.92	297.79	ENSP00000310649	443		NetworKIN			17.9143	18.0433	17.3339	17.9721	17.5935	17.9291	16.9123	17.5011	17.4379	17.5005	17.066	17.9692	19.0216	18.6563	18.9363	18.7174	18.8048	18.6931	18.0815	18.0355	18.0824	17.5794	17.6415	17.6895	-0.015114	0.027678	-0.0523412	0.00992643	-0.0108683
513	B2DD29_S443_3	B2DD29	Brsk1	443	S	3	0.999192	QRSRSVSGASTGLSSSPLSSPRSPVFSFSPE	Serine/threonine-protein kinase BRSK1	sp|B2DD29|BRSK1_RAT Serine/threonine-protein kinase BRSK1 OS=Rattus norvegicus OX=10116 GN=Brsk1 PE=1 SV=1	sp|B2DD29|BRSK1_RAT Serine/threonine-protein kinase BRSK1 OS=Rattus norvegicus OX=10116 GN=Brsk1 PE=1 SV=1	0	350.92	297.79	ENSP00000310649	443		NetworKIN			15.11	15.2292	14.5143	15.387	15.056	15.3134	13.1672	13.7778	13.551	13.9312	13.5491	14.0345													-0.14067	-0.107754	-0.193154	0.103521	0.130314
514	B2DD29_S446_2	B2DD29	Brsk1	446	S	2	0.902886	RSVSGASTGLSSSPLSSPRSPVFSFSPEPGV	Serine/threonine-protein kinase BRSK1	sp|B2DD29|BRSK1_RAT Serine/threonine-protein kinase BRSK1 OS=Rattus norvegicus OX=10116 GN=Brsk1 PE=1 SV=1	sp|B2DD29|BRSK1_RAT Serine/threonine-protein kinase BRSK1 OS=Rattus norvegicus OX=10116 GN=Brsk1 PE=1 SV=1	1.35e-83	139.69	127.1	ENSP00000310649	446		NetworKIN			15.3463	15.4762	14.8897	15.5789	15.1099	15.3453	13.58	14.1439	13.9761	14.0368	13.7066	14.3269	16.1915	15.906	16.1015	15.8226	15.9845	15.8905	16.6705	16.5912	16.6429	16.1691	16.2378	16.3181	-0.0844505	-0.0408385	0.00208998	0.115283	0.00409826
514	B2DD29_S446_3	B2DD29	Brsk1	446	S	3	0.902886	RSVSGASTGLSSSPLSSPRSPVFSFSPEPGV	Serine/threonine-protein kinase BRSK1	sp|B2DD29|BRSK1_RAT Serine/threonine-protein kinase BRSK1 OS=Rattus norvegicus OX=10116 GN=Brsk1 PE=1 SV=1	sp|B2DD29|BRSK1_RAT Serine/threonine-protein kinase BRSK1 OS=Rattus norvegicus OX=10116 GN=Brsk1 PE=1 SV=1	1.35e-83	139.69	127.1	ENSP00000310649	446		NetworKIN			15.539	15.655	14.9111	15.8171	15.5151	15.7291	14.964	15.5955	15.4829	15.6372	15.3744	15.8057													-0.139587	-0.109912	-0.224373	0.10568	0.161406
515	B2DD29_S447_2	B2DD29	Brsk1	447	S	2	0.926655	SVSGASTGLSSSPLSSPRSPVFSFSPEPGVG	Serine/threonine-protein kinase BRSK1	sp|B2DD29|BRSK1_RAT Serine/threonine-protein kinase BRSK1 OS=Rattus norvegicus OX=10116 GN=Brsk1 PE=1 SV=1	sp|B2DD29|BRSK1_RAT Serine/threonine-protein kinase BRSK1 OS=Rattus norvegicus OX=10116 GN=Brsk1 PE=1 SV=1	5e-125	162.23	141.14	ENSP00000310649	447		NetworKIN															17.7596	17.4811	17.7619	17.4287	17.5378	17.3737	17.1295	17.2315	17.064	16.7505	16.8823	16.8068
515	B2DD29_S447_3	B2DD29	Brsk1	447	S	3	0.926655	SVSGASTGLSSSPLSSPRSPVFSFSPEPGVG	Serine/threonine-protein kinase BRSK1	sp|B2DD29|BRSK1_RAT Serine/threonine-protein kinase BRSK1 OS=Rattus norvegicus OX=10116 GN=Brsk1 PE=1 SV=1	sp|B2DD29|BRSK1_RAT Serine/threonine-protein kinase BRSK1 OS=Rattus norvegicus OX=10116 GN=Brsk1 PE=1 SV=1	5e-125	162.23	141.14	ENSP00000310649	447		NetworKIN			15.539	15.655	14.9111	15.8171	15.5151	15.7291	14.964	15.5955	15.4829	15.6372	15.3744	15.8057													-0.139587	-0.109912	-0.224373	0.10568	0.161406
518	B2DD29_S519_2	B2DD29	Brsk1	519	S	2	0.997367	GPPGSPRSSGGTPLHSPLHTPRASPTGTPGT	Serine/threonine-protein kinase BRSK1	sp|B2DD29|BRSK1_RAT Serine/threonine-protein kinase BRSK1 OS=Rattus norvegicus OX=10116 GN=Brsk1 PE=1 SV=1	sp|B2DD29|BRSK1_RAT Serine/threonine-protein kinase BRSK1 OS=Rattus norvegicus OX=10116 GN=Brsk1 PE=1 SV=1	9.75e-11	84.249	66.923	ENSP00000310649	519		NetworKIN			15.5177	15.6609	14.9633	15.6517	15.1585	15.3412	15.5454	16.2822	16.1848	15.9928	15.7859	16.2831	16.0209	15.7575	15.9316	15.7812	15.8456	15.5987	14.5838	14.6009	14.2711	14.1884	14.2267	14.0761	-0.00983967	0.0470572	-0.0210359	0.0912682	-0.0440627
523	B2DD29_S508_1	B2DD29	Brsk1	508	S	1	1	PPPSARSTPLPGPPGSPRSSGGTPLHSPLHT	Serine/threonine-protein kinase BRSK1	sp|B2DD29|BRSK1_RAT Serine/threonine-protein kinase BRSK1 OS=Rattus norvegicus OX=10116 GN=Brsk1 PE=1 SV=1	sp|B2DD29|BRSK1_RAT Serine/threonine-protein kinase BRSK1 OS=Rattus norvegicus OX=10116 GN=Brsk1 PE=1 SV=1	1.28e-88	196.38	172	ENSP00000310649	508		NetworKIN			15.9752	15.8363	15.3875	15.7952	15.8425	15.497	17.5257	18.2645	18.0398	17.891	17.641	18.2532	17.8946	17.6035	17.9654	17.7203	17.7462	17.5436	17.668	18.1512	17.3698	17.168	17.448	17.4533	0.128415	-0.0966797	0.0839946	-0.0844163	0.320712
526	B2GUV7_S165_1	B2GUV7	Eif5b	165	S	1	1	KKGKKAQKSTKKRDGSEEDEDNSKRSKERSR	Eukaryotic translation initiation factor 5B	sp|B2GUV7|IF2P_RAT Eukaryotic translation initiation factor 5B OS=Rattus norvegicus OX=10116 GN=Eif5b PE=1 SV=1	tr|A0A0H2UHV4|A0A0H2UHV4_RAT Eukaryotic translation initiation factor 5B OS=Rattus norvegicus OX=10116 GN=Eif5b PE=1 SV=1;tr|M0R7Z0|M0R7Z0_RAT Uncharacterized protein OS=Rattus norvegicus OX=10116 PE=4 SV=1;sp|B2GUV7|IF2P_RAT Eukaryotic translation initiat	4.98e-42	163.41	154.35	ENSP00000289371	164	2.73123	NetworKIN	CSNK2A1	CSNK2A1;CK2_group;CMGC_group	17.3699	17.2966	17.0356	17.504	14.4528	16.8184	18.0285	18.8351	18.6613	18.3555	18.1717	18.3865	17.8416	17.6224	17.8584	17.697	17.8587	17.5955	17.5924	17.7302	17.2714	17.3192	17.6191	17.5063	0.0769666	-0.0826132	0.285886	0.178245	-2.51514
531	B2GUV7_S137_1	B2GUV7	Eif5b	137	S	1	0.999773	SKSKKPARPNSEVLLSGSEDADDPNKLSKKG	Eukaryotic translation initiation factor 5B	sp|B2GUV7|IF2P_RAT Eukaryotic translation initiation factor 5B OS=Rattus norvegicus OX=10116 GN=Eif5b PE=1 SV=1	tr|A0A0H2UHV4|A0A0H2UHV4_RAT Eukaryotic translation initiation factor 5B OS=Rattus norvegicus OX=10116 GN=Eif5b PE=1 SV=1;tr|M0R7Z0|M0R7Z0_RAT Uncharacterized protein OS=Rattus norvegicus OX=10116 PE=4 SV=1;sp|B2GUV7|IF2P_RAT Eukaryotic translation initiat	3.95e-55	167.57	149.78	ENSP00000289371	135	2.73123	NetworKIN	CSNK2A1	CSNK2A1;CK2_group;CMGC_group													16.528	16.2082	16.5011	16.2015	16.4035	16.192	15.9145	16.0446	15.5086	15.5805	15.8796	15.777
534	B2GUV7_S108_1	B2GUV7	Eif5b	108	S	1	0.981175	SKQDKKKKGQKGKKTSFDENDSEELEDKDSK	Eukaryotic translation initiation factor 5B	sp|B2GUV7|IF2P_RAT Eukaryotic translation initiation factor 5B OS=Rattus norvegicus OX=10116 GN=Eif5b PE=1 SV=1	tr|A0A0H2UHV4|A0A0H2UHV4_RAT Eukaryotic translation initiation factor 5B OS=Rattus norvegicus OX=10116 GN=Eif5b PE=1 SV=1;tr|M0R7Z0|M0R7Z0_RAT Uncharacterized protein OS=Rattus norvegicus OX=10116 PE=4 SV=1;sp|B2GUV7|IF2P_RAT Eukaryotic translation initiat	2.32e-59	177.08	156.82	ENSP00000289371	107	2.40135	NetworKIN	PRKCB	PRKCB;PKCalpha_PKCbeta_group;PKCalpha_PKCbeta_PKCgamma_group;PKC_group;AGC_group													17.6081	17.3834	17.6614	17.4302	17.5176	17.4504	15.5324	15.7877	15.2734	15.7109	15.8326	15.5486
534	B2GUV7_S108_2	B2GUV7	Eif5b	108	S	2	0.981175	SKQDKKKKGQKGKKTSFDENDSEELEDKDSK	Eukaryotic translation initiation factor 5B	sp|B2GUV7|IF2P_RAT Eukaryotic translation initiation factor 5B OS=Rattus norvegicus OX=10116 GN=Eif5b PE=1 SV=1	tr|A0A0H2UHV4|A0A0H2UHV4_RAT Eukaryotic translation initiation factor 5B OS=Rattus norvegicus OX=10116 GN=Eif5b PE=1 SV=1;tr|M0R7Z0|M0R7Z0_RAT Uncharacterized protein OS=Rattus norvegicus OX=10116 PE=4 SV=1;sp|B2GUV7|IF2P_RAT Eukaryotic translation initiat	2.32e-59	177.08	156.82	ENSP00000289371	107	2.40135	NetworKIN	PRKCB	PRKCB;PKCalpha_PKCbeta_group;PKCalpha_PKCbeta_PKCgamma_group;PKC_group;AGC_group	17.8863	17.7994	17.2003	17.8625	17.3938	17.6249	18.7659	19.1354	19.2137	19.0503	18.7381	19.1819	18.1667	17.7872	17.9964	17.8588	17.8746	17.678	19.3515	18.9955	18.9414	19.09	19.1094	18.8572	0.106331	-0.0667792	-0.0364718	0.0497251	-0.0611387
535	B2GUV7_S114_1	B2GUV7	Eif5b	114	S	1	1	KKGQKGKKTSFDENDSEELEDKDSKSKKPAR	Eukaryotic translation initiation factor 5B	sp|B2GUV7|IF2P_RAT Eukaryotic translation initiation factor 5B OS=Rattus norvegicus OX=10116 GN=Eif5b PE=1 SV=1	tr|A0A0H2UHV4|A0A0H2UHV4_RAT Eukaryotic translation initiation factor 5B OS=Rattus norvegicus OX=10116 GN=Eif5b PE=1 SV=1;tr|M0R7Z0|M0R7Z0_RAT Uncharacterized protein OS=Rattus norvegicus OX=10116 PE=4 SV=1;sp|B2GUV7|IF2P_RAT Eukaryotic translation initiat	1.14e-132	280.39	248.06	ENSP00000289371	113	2.73123	NetworKIN	CSNK2A1	CSNK2A1;CK2_group;CMGC_group	16.2657	16.2574	15.633	16.1538	16.0308	15.922	16.5294	17.3505	17.1861	16.8057	16.7677	17.4945	19.5328	19.2905	19.5771	19.4014	19.5213	19.3829	19.6927	20.1757	19.4088	19.4818	19.8803	19.8959	0.0915974	-0.00297203	0.00209125	-0.0530914	0.181661
535	B2GUV7_S114_2	B2GUV7	Eif5b	114	S	2	1	KKGQKGKKTSFDENDSEELEDKDSKSKKPAR	Eukaryotic translation initiation factor 5B	sp|B2GUV7|IF2P_RAT Eukaryotic translation initiation factor 5B OS=Rattus norvegicus OX=10116 GN=Eif5b PE=1 SV=1	tr|A0A0H2UHV4|A0A0H2UHV4_RAT Eukaryotic translation initiation factor 5B OS=Rattus norvegicus OX=10116 GN=Eif5b PE=1 SV=1;tr|M0R7Z0|M0R7Z0_RAT Uncharacterized protein OS=Rattus norvegicus OX=10116 PE=4 SV=1;sp|B2GUV7|IF2P_RAT Eukaryotic translation initiat	1.14e-132	280.39	248.06	ENSP00000289371	113	2.73123	NetworKIN	CSNK2A1	CSNK2A1;CK2_group;CMGC_group	18.1258	18.0186	17.4608	18.1065	17.6503	17.8654	18.7659	19.1354	19.2137	19.0503	18.7381	19.1819	18.0382	17.7139	17.9593	17.7729	17.7704	17.6162	19.4501	19.0954	19.0431	19.1897	19.2132	18.9594	0.0953249	-0.098095	-0.0264848	0.0432506	-0.0552021
537	B2GUV7_S183_1	B2GUV7	Eif5b	183	S	1	0.998128	DEDNSKRSKERSRVNSSGESGGESDEFLQSR	Eukaryotic translation initiation factor 5B	sp|B2GUV7|IF2P_RAT Eukaryotic translation initiation factor 5B OS=Rattus norvegicus OX=10116 GN=Eif5b PE=1 SV=1	tr|A0A0H2UHV4|A0A0H2UHV4_RAT Eukaryotic translation initiation factor 5B OS=Rattus norvegicus OX=10116 GN=Eif5b PE=1 SV=1;tr|M0R7Z0|M0R7Z0_RAT Uncharacterized protein OS=Rattus norvegicus OX=10116 PE=4 SV=1;sp|B2GUV7|IF2P_RAT Eukaryotic translation initiat	1.65e-60	222.03	204.79	ENSP00000289371	182	1.91059	NetworKIN	CAMK2A	CAMK2A;CaMKIIalpha_CaMKIIdelta_group;CaMKII_group;CAMK_group													14.686	14.4384	14.6876	14.2787	14.3544	14.3113	15.8539	16.1981	15.6303	15.342	15.6265	15.7671
540	B2GUV7_S215_1	B2GUV7	Eif5b	215	S	1	0.999999	GQKKNQKNKSVPTIDSGNEDDDSSFKIKTVA	Eukaryotic translation initiation factor 5B	sp|B2GUV7|IF2P_RAT Eukaryotic translation initiation factor 5B OS=Rattus norvegicus OX=10116 GN=Eif5b PE=1 SV=1	tr|A0A0H2UHV4|A0A0H2UHV4_RAT Eukaryotic translation initiation factor 5B OS=Rattus norvegicus OX=10116 GN=Eif5b PE=1 SV=1;tr|M0R7Z0|M0R7Z0_RAT Uncharacterized protein OS=Rattus norvegicus OX=10116 PE=4 SV=1;sp|B2GUV7|IF2P_RAT Eukaryotic translation initiat	3.44e-206	267.62	224.44	ENSP00000289371	214	2.73123	NetworKIN	CSNK2A1	CSNK2A1;CK2_group;CMGC_group	15.7427	15.7193	15.1339	15.5432	15.643	15.3387	18.046	18.7724	18.6088	18.2718	18.1069	18.6675	19.3867	19.1119	19.4513	19.2356	19.2316	19.0707	19.962	20.4881	19.6788	19.0067	19.1897	20.0211	0.087267	-0.022469	0.0215882	-0.14514	0.312496
545	B2GV22_S12_1	B2GV22	Ptdss2	12	S	1	0.998522	____MRRGERRVAGGSGSESPLLEGRRSTES	Phosphatidylserine synthase 2	sp|B2GV22|PTSS2_RAT Phosphatidylserine synthase 2 OS=Rattus norvegicus OX=10116 GN=Ptdss2 PE=1 SV=1	sp|B2GV22|PTSS2_RAT Phosphatidylserine synthase 2 OS=Rattus norvegicus OX=10116 GN=Ptdss2 PE=1 SV=1	2.07e-56	248.76	219.7				NetworKIN			14.3939	14.1661	13.7184	14.2048	13.9919	13.6621	14.6561	15.2382	15.1382	14.9992	14.4573	15.2807	13.938	13.6663	14.0674	13.6534	13.9456	13.6584	17.3752	17.7129	17.1311	17.0325	17.315	17.43	0.176857	-0.137205	0.0446101	-0.0450319	0.0998505
545	B2GV22_S12_2	B2GV22	Ptdss2	12	S	2	0.998522	____MRRGERRVAGGSGSESPLLEGRRSTES	Phosphatidylserine synthase 2	sp|B2GV22|PTSS2_RAT Phosphatidylserine synthase 2 OS=Rattus norvegicus OX=10116 GN=Ptdss2 PE=1 SV=1	sp|B2GV22|PTSS2_RAT Phosphatidylserine synthase 2 OS=Rattus norvegicus OX=10116 GN=Ptdss2 PE=1 SV=1	2.07e-56	248.76	219.7				NetworKIN			14.7262	14.954	14.2941	14.7876	14.5555	14.8263	15.6943	16.3482	16.2849	16.145	15.6739	16.463	14.9097	14.6224	14.899	14.9072	14.6951	14.6069	16.9215	17.0378	16.6268	16.508	16.6718	16.7629	-0.126738	0.0147706	-0.0156514	-0.0981386	0.0275084
546	B2GV22_S14_2	B2GV22	Ptdss2	14	S	2	0.915295	__MRRGERRVAGGSGSESPLLEGRRSTESEV	Phosphatidylserine synthase 2	sp|B2GV22|PTSS2_RAT Phosphatidylserine synthase 2 OS=Rattus norvegicus OX=10116 GN=Ptdss2 PE=1 SV=1	sp|B2GV22|PTSS2_RAT Phosphatidylserine synthase 2 OS=Rattus norvegicus OX=10116 GN=Ptdss2 PE=1 SV=1	3.11e-78	263.9	239.67				NetworKIN															13.1111	12.9024	13.2465	12.9739	12.9534	12.9188	14.9534	14.8361	14.5596	14.4257	14.5994	14.6486
547	B2GV22_S16_1	B2GV22	Ptdss2	16	S	1	0.999924	MRRGERRVAGGSGSESPLLEGRRSTESEVYD	Phosphatidylserine synthase 2	sp|B2GV22|PTSS2_RAT Phosphatidylserine synthase 2 OS=Rattus norvegicus OX=10116 GN=Ptdss2 PE=1 SV=1	sp|B2GV22|PTSS2_RAT Phosphatidylserine synthase 2 OS=Rattus norvegicus OX=10116 GN=Ptdss2 PE=1 SV=1	4.11e-136	219.84	191.64	ENSP00000308258	16	2.33529	NetworKIN	MAPK4	MAPK4;MAPK6_MAPK4_group;MAPK_group;CMGC_group	16.7993	16.5818	16.0493	16.4314	16.3726	16.1818	16.5037	17.2168	17.0521	16.6781	16.4122	17.1674	16.9559	16.7217	17.0055	16.8899	16.8965	16.7807	18.0233	18.4684	17.7562	17.707	17.9956	18.1453	0.254863	-0.0488981	0.0480173	-0.145841	0.153126
547	B2GV22_S16_2	B2GV22	Ptdss2	16	S	2	0.999924	MRRGERRVAGGSGSESPLLEGRRSTESEVYD	Phosphatidylserine synthase 2	sp|B2GV22|PTSS2_RAT Phosphatidylserine synthase 2 OS=Rattus norvegicus OX=10116 GN=Ptdss2 PE=1 SV=1	sp|B2GV22|PTSS2_RAT Phosphatidylserine synthase 2 OS=Rattus norvegicus OX=10116 GN=Ptdss2 PE=1 SV=1	4.11e-136	219.84	191.64	ENSP00000308258	16	2.33529	NetworKIN	MAPK4	MAPK4;MAPK6_MAPK4_group;MAPK_group;CMGC_group	14.7262	14.954	14.2941	14.7876	14.5555	14.8263	16.6048	17.1405	17.1336	17.0341	16.6088	17.2498	15.2742	15.0048	15.2975	15.2427	15.0725	14.9968	17.2499	17.3216	16.9355	16.8138	16.9796	17.0627	-0.126738	0.0147706	-0.0156514	-0.0981386	0.0275084
548	B2GV24_S458_1	B2GV24	Ufl1	458	S	1	0.999985	YKIKKVKKKGRKDEDSDDESQSSHAGKKKPD	E3 UFM1-protein ligase 1	sp|B2GV24|UFL1_RAT E3 UFM1-protein ligase 1 OS=Rattus norvegicus OX=10116 GN=Ufl1 PE=1 SV=1	tr|A0A0G2K266|A0A0G2K266_RAT E3 UFM1-protein ligase 1 OS=Rattus norvegicus OX=10116 GN=Ufl1 PE=1 SV=1;sp|B2GV24|UFL1_RAT E3 UFM1-protein ligase 1 OS=Rattus norvegicus OX=10116 GN=Ufl1 PE=1 SV=1	1.22e-184	238.64	212.82	ENSP00000358283	458	1.05565	NetworKIN	CSNK1A1	CSNK1A1;CK1alpha_group;CK1alpha_CK1delta_CK1epsilon_group;CK1_group;CK_group	18.9455	19.2433	18.4143	18.9262	17.8042	18.8017	19.2571	19.9947	19.9391	19.7429	19.4899	19.9382	19.6633	19.5468	19.6463	19.3787	19.5803	19.3666	20.4549	20.6475	20.2017	19.749	20.0568	19.9106	-0.00688562	0.204561	0.0050498	-0.0590763	-0.823264
549	B2GV24_S462_1	B2GV24	Ufl1	462	S	1	0.999115	KVKKKGRKDEDSDDESQSSHAGKKKPDITFM	E3 UFM1-protein ligase 1	sp|B2GV24|UFL1_RAT E3 UFM1-protein ligase 1 OS=Rattus norvegicus OX=10116 GN=Ufl1 PE=1 SV=1	tr|A0A0G2K266|A0A0G2K266_RAT E3 UFM1-protein ligase 1 OS=Rattus norvegicus OX=10116 GN=Ufl1 PE=1 SV=1;sp|B2GV24|UFL1_RAT E3 UFM1-protein ligase 1 OS=Rattus norvegicus OX=10116 GN=Ufl1 PE=1 SV=1	1.14e-76	174.74	151.76	ENSP00000358283	462	1.3564	NetworKIN	CSNK1A1	CSNK1A1;CK1alpha_group;CK1alpha_CK1delta_CK1epsilon_group;CK1_group;CK_group	15.942	16.4374	15.3557	15.9159	14.9974	15.9505	15.629	16.2422	16.2456	16.1962	15.828	16.5241	16.3454	16.1613	16.3053	16.0251	16.2496	16.0585	17.7801	18.065	17.5221	17.0574	17.3761	17.2453	0.0206061	0.429716	-0.0224419	-0.0383087	-0.599026
551	B2GV87_S80_1	B2GV87	Ptpre	80	S	1	1	AYFFRFRKQRKAVVNSNDKKMPNGILEEQEQ	Receptor-type tyrosine-protein phosphatase epsilon	sp|B2GV87|PTPRE_RAT Receptor-type tyrosine-protein phosphatase epsilon OS=Rattus norvegicus OX=10116 GN=Ptpre PE=2 SV=1	sp|B2GV87|PTPRE_RAT Receptor-type tyrosine-protein phosphatase epsilon OS=Rattus norvegicus OX=10116 GN=Ptpre PE=2 SV=1	0.000757561	72.089	43.113	ENSP00000254667	81	1.62301	NetworKIN	PRKCB	PRKCB;PKCalpha_PKCbeta_group;PKCalpha_PKCbeta_PKCgamma_group;PKC_group;AGC_group													14.5267	14.2037	14.5042	14.4109	14.5361	14.324	14.6367	14.5316	14.256	14.2086	14.4574	14.4769
552	B2RYF7_S346_1	B2RYF7	Washc1	346	S	1	0.862747	PDVVTVTGKVAREEDSGSGEAHSASVQGAPK	WASH complex subunit 1	sp|B2RYF7|WASH1_RAT WASH complex subunit 1 OS=Rattus norvegicus OX=10116 GN=Washc1 PE=2 SV=1	sp|B2RYF7|WASH1_RAT WASH complex subunit 1 OS=Rattus norvegicus OX=10116 GN=Washc1 PE=2 SV=1	1.36e-33	146.89	128.97	ENSP00000383542	340		NetworKIN															16.119	15.947	16.1404	15.6978	15.8862	15.6032	14.8877	15.2729	14.6477	14.4142	14.6876	14.6325
554	B2RYG8_S233_1	B2RYG8	Elp6	233	S	1	0.999115	CKDVHGQLSILWRRSSQPTAQRARSLTYQYK	Elongator complex protein 6	sp|B2RYG8|ELP6_RAT Elongator complex protein 6 OS=Rattus norvegicus OX=10116 GN=Elp6 PE=2 SV=1	sp|B2RYG8|ELP6_RAT Elongator complex protein 6 OS=Rattus norvegicus OX=10116 GN=Elp6 PE=2 SV=1	0.000109168	120.57	96.897	ENSP00000296149	233		NetworKIN															12.4973	12.1664	12.5505	12.1126	12.4518	12.337	12.9485	13.1864	12.9157	12.7316	12.7283	13.0021
560	B2RYN2_S33_2	B2RYN2	Fbxo31	33	S	2	0.999753	RRQQRRGPAETAAADSEADTDPEEERIEAGP	F-box only protein 31	sp|B2RYN2|FBX31_RAT F-box only protein 31 OS=Rattus norvegicus OX=10116 GN=Fbxo31 PE=1 SV=1	sp|B2RYN2|FBX31_RAT F-box only protein 31 OS=Rattus norvegicus OX=10116 GN=Fbxo31 PE=1 SV=1	3.52e-36	105.47	82.569	ENSP00000310841	33	1.3564	PhosphositePlus	AKT1	AKT1;PKBalpha_PKBbeta_group;PKB_group;AGC_group	16.9631	16.9085	16.3363	16.8079	16.4256	16.6041	15.6507	16.1124	16.1271	16.0293	15.6905	16.2174													0.152245	0.0114144	0.068705	-0.035778	-0.0602452
563	B2RYN7_S210_1	B2RYN7	Spast	210	S	1	0.999225	GAVPKKKDPLTHASNSLPRSKTVMKSGSTGL	Spastin	sp|B2RYN7|SPAST_RAT Spastin OS=Rattus norvegicus OX=10116 GN=Spast PE=1 SV=1	tr|A0A0G2K590|A0A0G2K590_RAT Spastin OS=Rattus norvegicus OX=10116 GN=Spast PE=1 SV=1;sp|B2RYN7|SPAST_RAT Spastin OS=Rattus norvegicus OX=10116 GN=Spast PE=1 SV=1	1.65e-12	147.17	133.74	ENSP00000320885	245	3.80707	NetworKIN	CSNK1D	CSNK1D;CK1delta_CK1epsilon_group;CK1alpha_CK1delta_CK1epsilon_group;CK1_group;CK_group													16.2495	15.8008	16.1612	16.0959	16.13	15.9339	16.8449	16.8778	16.1537	16.3838	16.5145	16.4853
566	B2RYN7_S222_1	B2RYN7	Spast	222	S	1	0.855001	ASNSLPRSKTVMKSGSTGLSGHHRAPSCSGL	Spastin	sp|B2RYN7|SPAST_RAT Spastin OS=Rattus norvegicus OX=10116 GN=Spast PE=1 SV=1	tr|A0A0G2K590|A0A0G2K590_RAT Spastin OS=Rattus norvegicus OX=10116 GN=Spast PE=1 SV=1;sp|B2RYN7|SPAST_RAT Spastin OS=Rattus norvegicus OX=10116 GN=Spast PE=1 SV=1	6.96e-11	152.31	123.51	ENSP00000320885	257	1.31581	NetworKIN	CSNK1D	CSNK1D;CK1delta_CK1epsilon_group;CK1alpha_CK1delta_CK1epsilon_group;CK1_group;CK_group	12.0902	12.2032	11.6942	10.6979	10.3107	10.595	12.3628	13.0672	12.7597	11.5347	11.4243	12.4968	12.1782	12.2181	12.0825	12.0643	12.0946	11.9961	12.5973	12.7699	12.1755	12.0521	12.2666	12.1275	0.649498	0.676163	0.796657	-0.775621	-0.805011
572	B3DMA0_S14_1	B3DMA0	Tp53i11	14	S	1	0.999945	__MAAKQPPPLMKKHSQTDLVSRLKTRKILG	Tumor protein p53-inducible protein 11	sp|B3DMA0|P5I11_RAT Tumor protein p53-inducible protein 11 OS=Rattus norvegicus OX=10116 GN=Tp53i11 PE=1 SV=1	sp|B3DMA0|P5I11_RAT Tumor protein p53-inducible protein 11 OS=Rattus norvegicus OX=10116 GN=Tp53i11 PE=1 SV=1	6.07e-11	183.37	132.4	ENSP00000309532	14		NetworKIN			17.1414	17.3013	16.774	16.8187	16.6686	16.6187	16.305	17.0825	16.8864	16.4904	16.1766	16.7742	18.7581	18.5115	18.6358	18.2328	18.3233	18.1493	18.067	18.2026	17.7658	17.2147	17.362	17.4461	0.0746368	0.148205	0.250456	-0.280944	-0.0732144
573	B3GNI6_S407_1	B3GNI6	Sept11	407	S	1	1	VSNFQKKKAAAQLLQSQAQQSGAQQTKKDKD	Septin-11	sp|B3GNI6|SEP11_RAT Septin-11 OS=Rattus norvegicus OX=10116 GN=Sept11 PE=1 SV=1	tr|A0A0G2JUL7|A0A0G2JUL7_RAT Septin 6 (Predicted), isoform CRA_b OS=Rattus norvegicus OX=10116 GN=Sept11 PE=1 SV=1;sp|B3GNI6|SEP11_RAT Septin-11 OS=Rattus norvegicus OX=10116 GN=Sept11 PE=1 SV=1	3.91e-33	139.69	126.37	ENSP00000341524	408	0.350211	NetworKIN	CDC42BPA	CDC42BPA;MRCKb_MRCKa_group;DMPK2_MRCKb_MRCKa_group;DMPK_group;AGC_group													16.5705	16.103	16.5161	16.4094	16.3722	16.2424	15.2613	15.1162	14.6768	14.7552	14.8444	14.8943
574	B3GNI6_S412_1	B3GNI6	Sept11	412	S	1	0.999992	KKKAAAQLLQSQAQQSGAQQTKKDKDKKNPW	Septin-11	sp|B3GNI6|SEP11_RAT Septin-11 OS=Rattus norvegicus OX=10116 GN=Sept11 PE=1 SV=1	tr|A0A0G2JUL7|A0A0G2JUL7_RAT Septin 6 (Predicted), isoform CRA_b OS=Rattus norvegicus OX=10116 GN=Sept11 PE=1 SV=1;sp|B3GNI6|SEP11_RAT Septin-11 OS=Rattus norvegicus OX=10116 GN=Sept11 PE=1 SV=1	1.82e-33	145.77	129.82				NetworKIN															16.1417	15.7862	16.1282	16.193	16.1115	15.9746	15.5797	15.434	15.3476	15.0754	15.279	15.2453
575	B3GNI6_S19_1	B3GNI6	Sept11	19	S	1	0.970058	AVGRPSNEELRNLSLSGHVGFDSLPDQLVNK	Septin-11	sp|B3GNI6|SEP11_RAT Septin-11 OS=Rattus norvegicus OX=10116 GN=Sept11 PE=1 SV=1	tr|A0A0G2JUL7|A0A0G2JUL7_RAT Septin 6 (Predicted), isoform CRA_b OS=Rattus norvegicus OX=10116 GN=Sept11 PE=1 SV=1;sp|B3GNI6|SEP11_RAT Septin-11 OS=Rattus norvegicus OX=10116 GN=Sept11 PE=1 SV=1	2.49e-54	178.78	161.19				NetworKIN															16.0381	15.7562	16.1326	15.912	16.1095	15.8503	16.0501	16.7861	15.7789	15.576	16.0095	16.1857
578	B4F795_S5_1	B4F795	Slc44a2	5	S	1	0.991784	___________MGKDSQHYYGKHGTPQKYDP	Choline transporter-like protein 2	sp|B4F795|CTL2_RAT Choline transporter-like protein 2 OS=Rattus norvegicus OX=10116 GN=Slc44a2 PE=2 SV=1	sp|B4F795|CTL2_RAT Choline transporter-like protein 2 OS=Rattus norvegicus OX=10116 GN=Slc44a2 PE=2 SV=1	0.00491698	53.967	30.731				NetworKIN															13.6475	13.3541	13.7471	13.4484	13.5136	13.64	13.5077	13.7722	13.2821	13.0409	13.3039	13.2227
579	B4F7A1_S48_1	B4F7A1	Lyrm7	48	S	1	0.906682	RVKINEEFKKHKNETSPEKIKEMLKIGSDVE	Complex III assembly factor LYRM7	sp|B4F7A1|LYRM7_RAT Complex III assembly factor LYRM7 OS=Rattus norvegicus OX=10116 GN=Lyrm7 PE=3 SV=1	sp|B4F7A1|LYRM7_RAT Complex III assembly factor LYRM7 OS=Rattus norvegicus OX=10116 GN=Lyrm7 PE=3 SV=1	0.000212052	73.781	44.694				NetworKIN															17.1805	16.8566	17.5258	17.0195	17.3854	17.3631	18.582	18.701	18.0054	18.2103	18.6028	18.3591
580	B4F7A7_S53_1	B4F7A7	Cep57	53	S	1	0.999896	LYPPDKPFLNSDLRRSPNKPTFAYPESNSRA	Centrosomal protein of 57 kDa	sp|B4F7A7|CEP57_RAT Centrosomal protein of 57 kDa OS=Rattus norvegicus OX=10116 GN=Cep57 PE=1 SV=2	sp|B4F7A7|CEP57_RAT Centrosomal protein of 57 kDa OS=Rattus norvegicus OX=10116 GN=Cep57 PE=1 SV=2	1.53e-09	112.53	88.235	ENSP00000317902	53	1.31777	NetworKIN	CDK5	CDK5;CDK2_CDK3_CDK1_CDK5_group;CDK_group;CMGC_group													16.7977	16.4463	16.7036	16.4111	16.5492	16.4859	16.5252	16.491	16.2457	15.5551	15.7545	15.6979
581	B4F7C5_S560_1	B4F7C5	Lrrtm4	560	S	1	0.992419	HINKAYEAVSIEQDDSPSLELGRDHSFIATI	Leucine-rich repeat transmembrane neuronal protein 4	sp|B4F7C5|LRRT4_RAT Leucine-rich repeat transmembrane neuronal protein 4 OS=Rattus norvegicus OX=10116 GN=Lrrtm4 PE=1 SV=1	sp|B4F7C5|LRRT4_RAT Leucine-rich repeat transmembrane neuronal protein 4 OS=Rattus norvegicus OX=10116 GN=Lrrtm4 PE=1 SV=1	4.3e-253	322.37	280.49	ENSP00000386357	560		NetworKIN			13.9433	14.0843	13.2413	13.8464	13.8956	13.8638	14.3405	14.8999	14.8519	14.6315	14.4186	15.1427													-0.0301652	0.0245186	-0.188975	-0.159962	0.247048
589	B5D5N9_S645_1	B5D5N9	Slc7a2	645	S	1	1	EKSAMQANDHHQRNLSLPFILHEKTSEC___	Cationic amino acid transporter 2	sp|B5D5N9|CTR2_RAT Cationic amino acid transporter 2 OS=Rattus norvegicus OX=10116 GN=Slc7a2 PE=1 SV=1	sp|B5D5N9|CTR2_RAT Cationic amino acid transporter 2 OS=Rattus norvegicus OX=10116 GN=Slc7a2 PE=1 SV=1	0.000111239	94.487	65.146	ENSP00000381164	685		NetworKIN															14.5438	13.9972	14.3252	14.1775	14.1908	13.9292	15.6021	16.0794	15.2532	15.0269	15.2375	15.3852
590	B5DF11_S114_1	B5DF11	Zfand5	114	S	1	0.929368	QQMTEMSISREDKITSPKTEVSEPVVTQPSP	AN1-type zinc finger protein 5	sp|B5DF11|ZFAN5_RAT AN1-type zinc finger protein 5 OS=Rattus norvegicus OX=10116 GN=Zfand5 PE=1 SV=1	sp|B5DF11|ZFAN5_RAT AN1-type zinc finger protein 5 OS=Rattus norvegicus OX=10116 GN=Zfand5 PE=1 SV=1	0.00356559	80.979	45.02	ENSP00000237937	114		NetworKIN															14.2111	13.9842	14.2509	13.7487	13.9527	13.853	15.7458	16.1256	15.194	15.47	16.003	15.4957
591	B5DF11_S48_1	B5DF11	Zfand5	48	S	1	0.95183	CYKEHLQRQQNSGRMSPMGTASGSNSPTSDS	AN1-type zinc finger protein 5	sp|B5DF11|ZFAN5_RAT AN1-type zinc finger protein 5 OS=Rattus norvegicus OX=10116 GN=Zfand5 PE=1 SV=1	sp|B5DF11|ZFAN5_RAT AN1-type zinc finger protein 5 OS=Rattus norvegicus OX=10116 GN=Zfand5 PE=1 SV=1	2.47e-15	90.968	79.199	ENSP00000237937	48		NetworKIN															13.7924	13.4865	13.6837	13.4389	13.343	13.372	12.9819	13.0562	12.4559	12.6417	12.7526	12.6022
594	B5DF11_S58_1	B5DF11	Zfand5	58	S	1	0.945894	NSGRMSPMGTASGSNSPTSDSASVQRADATL	AN1-type zinc finger protein 5	sp|B5DF11|ZFAN5_RAT AN1-type zinc finger protein 5 OS=Rattus norvegicus OX=10116 GN=Zfand5 PE=1 SV=1	sp|B5DF11|ZFAN5_RAT AN1-type zinc finger protein 5 OS=Rattus norvegicus OX=10116 GN=Zfand5 PE=1 SV=1	4.13e-16	98	75.491	ENSP00000237937	58		NetworKIN															12.6236	12.2972	12.5749	12.4794	12.3234	12.4373	15.5338	15.7836	15.3859	15.2186	15.3713	15.4293
596	B5DF21_S319_1	B5DF21	Samd4a	319	S	1	0.968675	QELHQMILTPIKAYSSPSTTPEVRRREPLLM	Protein Smaug homolog 1	sp|B5DF21|SMAG1_RAT Protein Smaug homolog 1 OS=Rattus norvegicus OX=10116 GN=Samd4a PE=1 SV=1	tr|A0A0G2JVW7|A0A0G2JVW7_RAT Protein Smaug homolog 1 OS=Rattus norvegicus OX=10116 GN=Samd4a PE=1 SV=1;sp|B5DF21|SMAG1_RAT Protein Smaug homolog 1 OS=Rattus norvegicus OX=10116 GN=Samd4a PE=1 SV=1;tr|F1M7M7|F1M7M7_RAT Protein Smaug homolog 1 OS=Rattus norv	6.75e-22	176.18	145.62	ENSP00000350261	419	1.50349	NetworKIN	MAPK4	MAPK4;MAPK6_MAPK4_group;MAPK_group;CMGC_group	14.2927	14.4435	13.7743	14.2189	14.1462	14.1032	13.3063	14.1786	13.9219	13.7091	13.4232	14.2001													-0.013388	0.0511051	0.0113902	-0.120033	0.165079
598	B5DF21_S67_1	B5DF21	Samd4a	67	S	1	0.960374	RTSTSFGSQNRGRSDSVDYGQTHYYHQRQNS	Protein Smaug homolog 1	sp|B5DF21|SMAG1_RAT Protein Smaug homolog 1 OS=Rattus norvegicus OX=10116 GN=Samd4a PE=1 SV=1	tr|A0A0G2JVW7|A0A0G2JVW7_RAT Protein Smaug homolog 1 OS=Rattus norvegicus OX=10116 GN=Samd4a PE=1 SV=1;sp|B5DF21|SMAG1_RAT Protein Smaug homolog 1 OS=Rattus norvegicus OX=10116 GN=Samd4a PE=1 SV=1;tr|F1M7M7|F1M7M7_RAT Protein Smaug homolog 1 OS=Rattus norv	6.55e-17	141.13	117.4	ENSP00000350261	167	1.90165	NetworKIN	CAMK2A	CAMK2A;CaMKIIalpha_CaMKIIdelta_group;CaMKII_group;CAMK_group	12.2743	12.5053	11.4566	11.7614	11.2928	11.756	12.8867	13.8153	13.7514	13.4149	13.0763	13.8592	15.6454	15.4637	15.6822	15.4985	15.4008	15.4337	15.2644	15.4911	14.8785	14.9314	14.9775	14.9373	0.300666	0.445457	0.0261506	-0.244999	-0.35578
602	B5DF41_S48_1	B5DF41	Snph	48	S	1	0.766227	SLSSSSNSGSCKGSDSSPTPRRSMKYTLCSD	Syntaphilin	sp|B5DF41|SNPH_RAT Syntaphilin OS=Rattus norvegicus OX=10116 GN=Snph PE=1 SV=1	sp|B5DF41|SNPH_RAT Syntaphilin OS=Rattus norvegicus OX=10116 GN=Snph PE=1 SV=1	0.000840979	95.358	65.25	ENSP00000371297	48		NetworKIN			13.3028	13.6187	13.0205	13.5134	11.3815	13.0785	13.8108	14.6587	14.412	14.4887	14.4624	14.6973													-0.0914669	0.138194	0.169432	0.0862793	-1.68778
603	B5DF41_S49_1	B5DF41	Snph	49	S	1	0.956602	LSSSSNSGSCKGSDSSPTPRRSMKYTLCSDN	Syntaphilin	sp|B5DF41|SNPH_RAT Syntaphilin OS=Rattus norvegicus OX=10116 GN=Snph PE=1 SV=1	sp|B5DF41|SNPH_RAT Syntaphilin OS=Rattus norvegicus OX=10116 GN=Snph PE=1 SV=1	0.000186994	132.39	110.3	ENSP00000371297	49		NetworKIN			15.6281	16.054	15.4288	15.9487	13.6434	15.713	13.4689	14.2523	14.2214	14.1316	14.0186	14.2748													-0.283755	0.0558502	0.0601416	0.00404906	-1.94345
604	B5DF41_S347_1	B5DF41	Snph	347	S	1	1	VGQAQGCSSVLKDRHSELDLHPSGPRDPDSA	Syntaphilin	sp|B5DF41|SNPH_RAT Syntaphilin OS=Rattus norvegicus OX=10116 GN=Snph PE=1 SV=1	sp|B5DF41|SNPH_RAT Syntaphilin OS=Rattus norvegicus OX=10116 GN=Snph PE=1 SV=1	8.27e-20	136.7	113.46				NetworKIN			13.118	13.3837	12.8514	13.0982	12.8264	12.6596	14.4955	15.367	15.1233	14.9564	14.5334	15.0045	16.2106	15.9021	16.2078	15.8735	16.019	15.8325	15.1667	15.4491	14.7138	14.7825	15.0431	14.6948	-0.0159477	0.16342	0.260608	-0.068646	0.0173701
605	B5DF41_S200_2	B5DF41	Snph	200	S	2	0.998124	EVAQNGVAKEEGTGESAGGSPARSLTRSSTY	Syntaphilin	sp|B5DF41|SNPH_RAT Syntaphilin OS=Rattus norvegicus OX=10116 GN=Snph PE=1 SV=1	sp|B5DF41|SNPH_RAT Syntaphilin OS=Rattus norvegicus OX=10116 GN=Snph PE=1 SV=1	2.74e-42	120.15	111.55	ENSP00000371297	200		NetworKIN															17.5927	17.2958	17.5989	16.9752	17.0819	16.9234	17.3232	17.3	16.9751	16.3417	16.4326	16.4862
606	B5DF41_S204_1	B5DF41	Snph	204	S	1	1	NGVAKEEGTGESAGGSPARSLTRSSTYTKLS	Syntaphilin	sp|B5DF41|SNPH_RAT Syntaphilin OS=Rattus norvegicus OX=10116 GN=Snph PE=1 SV=1	sp|B5DF41|SNPH_RAT Syntaphilin OS=Rattus norvegicus OX=10116 GN=Snph PE=1 SV=1	3.43e-96	184.71	158.77	ENSP00000371297	204		NetworKIN			16.2857	15.9036	15.6958	16.0098	15.2648	15.243	15.0314	15.9022	15.7241	15.5442	15.0759	16.1628	16.9102	16.5949	17.041	16.1798	16.2955	16.4257	16.9397	17.3941	16.5974	15.6773	15.7574	15.8252	0.386417	-0.0819496	0.339748	0.0777171	-0.309452
606	B5DF41_S204_2	B5DF41	Snph	204	S	2	1	NGVAKEEGTGESAGGSPARSLTRSSTYTKLS	Syntaphilin	sp|B5DF41|SNPH_RAT Syntaphilin OS=Rattus norvegicus OX=10116 GN=Snph PE=1 SV=1	sp|B5DF41|SNPH_RAT Syntaphilin OS=Rattus norvegicus OX=10116 GN=Snph PE=1 SV=1	3.43e-96	184.71	158.77	ENSP00000371297	204		NetworKIN			17.9185	17.6606	17.2933	17.9278	16.9286	17.4375	16.7866	17.3399	17.2998	17.2958	16.9678	17.1089	17.8735	17.5083	17.7901	17.1842	17.2013	17.2057	17.3232	17.3	16.9751	16.3417	16.4326	16.4862	0.185762	-0.158398	0.103773	0.162277	-0.479164
607	B5DF41_S208_2	B5DF41	Snph	208	S	2	0.999289	KEEGTGESAGGSPARSLTRSSTYTKLSDPAV	Syntaphilin	sp|B5DF41|SNPH_RAT Syntaphilin OS=Rattus norvegicus OX=10116 GN=Snph PE=1 SV=1	sp|B5DF41|SNPH_RAT Syntaphilin OS=Rattus norvegicus OX=10116 GN=Snph PE=1 SV=1	6.14e-38	129.89	116.79	ENSP00000371297	208		NetworKIN			16.9923	16.9153	16.318	17.0529	16.4775	16.7783	17.0838	17.601	17.5634	17.5726	17.2934	17.3237													0.076801	-0.0864195	-0.0543042	0.104648	-0.112953
610	B5DF41_S233_1	B5DF41	Snph	233	S	1	0.919399	LSDPAVCGDRQAGDPSNTPAEDRADSGFVAA	Syntaphilin	sp|B5DF41|SNPH_RAT Syntaphilin OS=Rattus norvegicus OX=10116 GN=Snph PE=1 SV=1	sp|B5DF41|SNPH_RAT Syntaphilin OS=Rattus norvegicus OX=10116 GN=Snph PE=1 SV=1	0.000100114	71.614	48.238	ENSP00000371297	233		NetworKIN			12.7873	12.5635	11.8591	12.5997	11.7784	12.0393	11.4756	11.9286	12.1203	11.8438	11.192	11.8425													0.347073	0.0370217	-0.0379025	0.12663	-0.336855
611	B5DF41_S488_1	B5DF41	Snph	488	S	1	0.949347	LRGCCTVALHSIRRISCSLSQPSAGSSGGSQ	Syntaphilin	sp|B5DF41|SNPH_RAT Syntaphilin OS=Rattus norvegicus OX=10116 GN=Snph PE=1 SV=1	sp|B5DF41|SNPH_RAT Syntaphilin OS=Rattus norvegicus OX=10116 GN=Snph PE=1 SV=1	7.22e-20	113.88	95.47	ENSP00000371297	476		NetworKIN															15.9397	15.5848	16.0573	15.8305	15.942	15.9131	15.8212	16.1479	15.6141	15.2838	15.5672	15.6213
612	B5DF41_S20_1	B5DF41	Snph	20	S	1	0.953242	LQGSRRASAGSRRRTSPPVSVRDAYGTASLS	Syntaphilin	sp|B5DF41|SNPH_RAT Syntaphilin OS=Rattus norvegicus OX=10116 GN=Snph PE=1 SV=1	sp|B5DF41|SNPH_RAT Syntaphilin OS=Rattus norvegicus OX=10116 GN=Snph PE=1 SV=1	0.00291159	142.04	108.25	ENSP00000371297	20		NetworKIN			14.0236	13.7909	13.4428	13.6726	13.7305	13.2079	13.4917	14.1195	13.9398	13.5491	13.2894	14.2619	15.0871	14.9122	15.4464	14.9127	14.8179	14.7435	16.6616	17.0598	16.3637	15.9919	16.2953	16.2881	0.177855	-0.141156	0.140275	-0.205909	0.209721
613	B5DF41_S24_2	B5DF41	Snph	24	S	2	0.999794	RRASAGSRRRTSPPVSVRDAYGTASLSSSSN	Syntaphilin	sp|B5DF41|SNPH_RAT Syntaphilin OS=Rattus norvegicus OX=10116 GN=Snph PE=1 SV=1	sp|B5DF41|SNPH_RAT Syntaphilin OS=Rattus norvegicus OX=10116 GN=Snph PE=1 SV=1	0.00653517	52.576	36.422	ENSP00000371297	24		NetworKIN															14.0181	13.8384	14.0742	13.9688	14.0612	13.9059	13.4957	13.5319	13.129	13.3063	13.512	13.1586
615	B5DF41_S219_1	B5DF41	Snph	219	S	1	0.999819	SPARSLTRSSTYTKLSDPAVCGDRQAGDPSN	Syntaphilin	sp|B5DF41|SNPH_RAT Syntaphilin OS=Rattus norvegicus OX=10116 GN=Snph PE=1 SV=1	sp|B5DF41|SNPH_RAT Syntaphilin OS=Rattus norvegicus OX=10116 GN=Snph PE=1 SV=1	5.84e-12	114.88	99.249	ENSP00000371297	219		NetworKIN															14.687	14.8628	15.5529	14.8596	15.1445	15.0158	17.2243	17.5159	16.6686	16.012	16.4707	16.5355
620	B5DFC8_S9_1	B5DFC8	Eif3c	9	S	1	0.963293	_______MSRFFTTGSDSESESSLSGEELVT	Eukaryotic translation initiation factor 3 subunit C	sp|B5DFC8|EIF3C_RAT Eukaryotic translation initiation factor 3 subunit C OS=Rattus norvegicus OX=10116 GN=Eif3c PE=1 SV=1	sp|B5DFC8|EIF3C_RAT Eukaryotic translation initiation factor 3 subunit C OS=Rattus norvegicus OX=10116 GN=Eif3c PE=1 SV=1	2.23e-127	221.72	209.66	ENSP00000332604	9	11.9835	NetworKIN	CSNK2A1	CSNK2A1;CK2_group;CMGC_group													15.633	15.4933	15.8352	15.5994	15.7387	15.5767	16.2174	16.6872	15.8909	15.4108	15.8228	16.0552
626	B5DFC8_S203_1	B5DFC8	Eif3c	203	S	1	0.967953	DDGVSGTAFLKKKPDSSGESRKFHKKMEDDD	Eukaryotic translation initiation factor 3 subunit C	sp|B5DFC8|EIF3C_RAT Eukaryotic translation initiation factor 3 subunit C OS=Rattus norvegicus OX=10116 GN=Eif3c PE=1 SV=1	sp|B5DFC8|EIF3C_RAT Eukaryotic translation initiation factor 3 subunit C OS=Rattus norvegicus OX=10116 GN=Eif3c PE=1 SV=1	0.000776612	80.96	66.022				NetworKIN															15.3691	14.7931	15.0989	15.1448	15.2283	15.0179	15.2859	15.403	14.9517	14.7667	14.9222	14.972
628	B5DFC8_S39_1	B5DFC8	Eif3c	39	S	1	1	TKPVSGNYGKQPLLLSEDEEDTKRVVRSAKD	Eukaryotic translation initiation factor 3 subunit C	sp|B5DFC8|EIF3C_RAT Eukaryotic translation initiation factor 3 subunit C OS=Rattus norvegicus OX=10116 GN=Eif3c PE=1 SV=1	sp|B5DFC8|EIF3C_RAT Eukaryotic translation initiation factor 3 subunit C OS=Rattus norvegicus OX=10116 GN=Eif3c PE=1 SV=1	1.42e-41	198.96	171.11	ENSP00000332604	39	12.0907	NetworKIN	CSNK2A1	CSNK2A1;CK2_group;CMGC_group	15.6719	15.8013	15.2014	15.5251	15.661	15.2219	15.2153	16.1518	15.7895	15.3194	15.1099	15.7965	15.502	15.2325	15.8181	14.9599	15.1003	14.9404	16.7682	18.6254	17.1992	16.2691	16.5796	17.1506	-0.024408	0.0187614	0.0482644	-0.204048	0.289723
637	B5DFN2_S37_1	B5DFN2	Ahcyl1	37	S	1	0.946713	QSSTDSYSSAASYTDSSDDEVSPREKQQTNS	S-adenosylhomocysteine hydrolase-like protein 1	sp|B5DFN2|SAHH2_RAT S-adenosylhomocysteine hydrolase-like protein 1 OS=Rattus norvegicus OX=10116 GN=Ahcyl1 PE=1 SV=2	sp|B5DFN2|SAHH2_RAT S-adenosylhomocysteine hydrolase-like protein 1 OS=Rattus norvegicus OX=10116 GN=Ahcyl1 PE=1 SV=2;tr|A0A140TAI8|A0A140TAI8_RAT S-adenosylhomocysteine hydrolase-like protein 1 OS=Rattus norvegicus OX=10116 GN=Ahcyl1 PE=1 SV=1	0	398.99	368.84	ENSP00000358814	84	0.949938	NetworKIN	CSNK1A1	CSNK1A1;CK1alpha_group;CK1alpha_CK1delta_CK1epsilon_group;CK1_group;CK_group	15.9083	15.8771	15.4116	15.9084	15.4937	15.7333	13.8932	14.5504	14.4819	14.328	14.2076	14.4004	19.4447	19.3155	19.5829	19.531	19.6374	19.4916	19.3793	19.0474	19.2677	19.3282	19.5198	19.4836	0.0137624	-0.103731	0.0602608	-0.01895	-0.0758915
637	B5DFN2_S37_2	B5DFN2	Ahcyl1	37	S	2	0.946713	QSSTDSYSSAASYTDSSDDEVSPREKQQTNS	S-adenosylhomocysteine hydrolase-like protein 1	sp|B5DFN2|SAHH2_RAT S-adenosylhomocysteine hydrolase-like protein 1 OS=Rattus norvegicus OX=10116 GN=Ahcyl1 PE=1 SV=2	sp|B5DFN2|SAHH2_RAT S-adenosylhomocysteine hydrolase-like protein 1 OS=Rattus norvegicus OX=10116 GN=Ahcyl1 PE=1 SV=2;tr|A0A140TAI8|A0A140TAI8_RAT S-adenosylhomocysteine hydrolase-like protein 1 OS=Rattus norvegicus OX=10116 GN=Ahcyl1 PE=1 SV=1	0	398.99	368.84	ENSP00000358814	84	0.949938	NetworKIN	CSNK1A1	CSNK1A1;CK1alpha_group;CK1alpha_CK1delta_CK1epsilon_group;CK1_group;CK_group	17.5991	17.5521	16.9753	17.6206	17.1165	17.3847	16.3603	17.1038	17.005	16.8986	16.6132	17.1525	17.0864	16.9421	17.1355	16.9666	17.025	16.8342	15.9937	16.0839	15.9936	15.9748	16.1342	16.0994	0.0517071	-0.0815518	-0.0288431	0.0403708	-0.105839
638	B5DFN2_S38_1	B5DFN2	Ahcyl1	38	S	1	0.946731	SSTDSYSSAASYTDSSDDEVSPREKQQTNSK	S-adenosylhomocysteine hydrolase-like protein 1	sp|B5DFN2|SAHH2_RAT S-adenosylhomocysteine hydrolase-like protein 1 OS=Rattus norvegicus OX=10116 GN=Ahcyl1 PE=1 SV=2	sp|B5DFN2|SAHH2_RAT S-adenosylhomocysteine hydrolase-like protein 1 OS=Rattus norvegicus OX=10116 GN=Ahcyl1 PE=1 SV=2;tr|A0A140TAI8|A0A140TAI8_RAT S-adenosylhomocysteine hydrolase-like protein 1 OS=Rattus norvegicus OX=10116 GN=Ahcyl1 PE=1 SV=1	0	402.78	363.58	ENSP00000358814	85	1.3564	NetworKIN	CSNK1A1	CSNK1A1;CK1alpha_group;CK1alpha_CK1delta_CK1epsilon_group;CK1_group;CK_group	16.8301	17.0394	16.2633	16.9074	16.5859	16.8071	15.1668	16.0705	15.8675	15.9541	15.6338	16.1425	17.6529	17.629	17.916	17.9067	18.0636	17.8965	17.5989	17.891	17.4784	17.7379	18.0514	18.0795	-0.06117	0.0618386	-0.0847714	-0.0167338	0.0195702
638	B5DFN2_S38_2	B5DFN2	Ahcyl1	38	S	2	0.946731	SSTDSYSSAASYTDSSDDEVSPREKQQTNSK	S-adenosylhomocysteine hydrolase-like protein 1	sp|B5DFN2|SAHH2_RAT S-adenosylhomocysteine hydrolase-like protein 1 OS=Rattus norvegicus OX=10116 GN=Ahcyl1 PE=1 SV=2	sp|B5DFN2|SAHH2_RAT S-adenosylhomocysteine hydrolase-like protein 1 OS=Rattus norvegicus OX=10116 GN=Ahcyl1 PE=1 SV=2;tr|A0A140TAI8|A0A140TAI8_RAT S-adenosylhomocysteine hydrolase-like protein 1 OS=Rattus norvegicus OX=10116 GN=Ahcyl1 PE=1 SV=1	0	402.78	363.58	ENSP00000358814	85	1.3564	NetworKIN	CSNK1A1	CSNK1A1;CK1alpha_group;CK1alpha_CK1delta_CK1epsilon_group;CK1_group;CK_group													18.5105	18.3553	18.5833	18.4958	18.551	18.4265	15.6031	15.7321	15.5569	15.6295	15.7618	15.7357
639	B5MEV3_S253_1	B5MEV3	Slc52a2	253	S	1	0.998767	VETPGTEEEEEEEEASPLQEPPGQVASIVSS	Solute carrier family 52, riboflavin transporter, member 2	sp|B5MEV3|S52A2_RAT Solute carrier family 52, riboflavin transporter, member 2 OS=Rattus norvegicus OX=10116 GN=Slc52a2 PE=2 SV=2	sp|B5MEV3|S52A2_RAT Solute carrier family 52, riboflavin transporter, member 2 OS=Rattus norvegicus OX=10116 GN=Slc52a2 PE=2 SV=2	1.84e-35	107.45	96.452				NetworKIN															16.351	16.1193	16.426	16.1566	16.2993	16.2015	15.8421	16.0462	15.681	15.7171	15.8055	15.9608
641	C0HL12_S1285_1	C0HL12	Adgrb1	1285	S	1	1	FNSLPANVSKLHLHGSPRYPGGPLPDFPNHS	Adhesion G protein-coupled receptor B1	sp|C0HL12|AGRB1_RAT Adhesion G protein-coupled receptor B1 OS=Rattus norvegicus OX=10116 GN=Adgrb1 PE=1 SV=1	sp|C0HL12|AGRB1_RAT Adhesion G protein-coupled receptor B1 OS=Rattus norvegicus OX=10116 GN=Adgrb1 PE=1 SV=1	0.000568424	105.2	75.428	ENSP00000313046	1291	1.00315	NetworKIN	PRKCB	PRKCB;PKCalpha_PKCbeta_group;PKCalpha_PKCbeta_PKCgamma_group;PKC_group;AGC_group	14.7605	14.8833	14.2605	14.6494	14.0316	14.4735	15.6534	16.5086	16.312	16.1949	15.8368	16.5517	15.8799	15.5657	15.8493	15.4228	15.3685	15.3488	13.8101	14.3317	13.4441	15.5107	13.111	13.1099	0.0453788	0.0818909	0.0885323	-0.0985944	-0.358541
644	C0HL12_S1462_1	C0HL12	Adgrb1	1462	S	1	0.999846	GAGTKNENVATLSVSSLERRKSRYAELDFEK	Adhesion G protein-coupled receptor B1	sp|C0HL12|AGRB1_RAT Adhesion G protein-coupled receptor B1 OS=Rattus norvegicus OX=10116 GN=Adgrb1 PE=1 SV=1	sp|C0HL12|AGRB1_RAT Adhesion G protein-coupled receptor B1 OS=Rattus norvegicus OX=10116 GN=Adgrb1 PE=1 SV=1	0	271.41	233.73	ENSP00000313046	1469	2.49482	NetworKIN	PRKCB	PRKCB;PKCalpha_PKCbeta_group;PKCalpha_PKCbeta_PKCgamma_group;PKC_group;AGC_group													15.8461	15.6999	15.9634	15.265	15.1809	15.1134	16.6177	17.1201	16.4326	15.6742	15.8909	15.9236
645	C0HL12_S1253_1	C0HL12	Adgrb1	1253	S	1	1	AACRTATITGTFKRPSLPEEEKMKLAKGPPP	Adhesion G protein-coupled receptor B1	sp|C0HL12|AGRB1_RAT Adhesion G protein-coupled receptor B1 OS=Rattus norvegicus OX=10116 GN=Adgrb1 PE=1 SV=1	sp|C0HL12|AGRB1_RAT Adhesion G protein-coupled receptor B1 OS=Rattus norvegicus OX=10116 GN=Adgrb1 PE=1 SV=1	0.000116026	119.25	65.571	ENSP00000313046	1257	1.48331	NetworKIN	PAK1	PAK1;PAK1_PAK3_group;PAKA_group;PAK_group;STE_group	14.5226	14.5103	13.9768	14.4714	14.3882	13.8214	13.2822	14.1472	13.8474	13.6968	13.6151	13.4566	16.0966	15.736	16.0368	15.5749	15.7744	15.6045	13.4517	13.9865	13.2652	12.8386	13.0469	12.7388	0.0431264	-0.0554723	0.0405031	-0.0409249	0.23368
651	D2XV59_S580_1	D2XV59	Gtpbp1	580	S	1	0.999998	KAVGTITKLLQTTNNSPMNSKPQQIKMQSTK	GTP-binding protein 1	sp|D2XV59|GTPB1_RAT GTP-binding protein 1 OS=Rattus norvegicus OX=10116 GN=Gtpbp1 PE=1 SV=1	sp|D2XV59|GTPB1_RAT GTP-binding protein 1 OS=Rattus norvegicus OX=10116 GN=Gtpbp1 PE=1 SV=1	3.16e-29	157.22	134.22	ENSP00000216044	580	0.47537	NetworKIN	GSK3B	GSK3B;GSK3_group;CMGC_group													18.682	18.1205	18.4074	18.2695	18.311	18.1899	18.6558	18.4599	18.2062	17.9376	18.0111	17.7282
652	D2XV59_S584_1	D2XV59	Gtpbp1	584	S	1	0.910404	TITKLLQTTNNSPMNSKPQQIKMQSTKKGPL	GTP-binding protein 1	sp|D2XV59|GTPB1_RAT GTP-binding protein 1 OS=Rattus norvegicus OX=10116 GN=Gtpbp1 PE=1 SV=1	sp|D2XV59|GTPB1_RAT GTP-binding protein 1 OS=Rattus norvegicus OX=10116 GN=Gtpbp1 PE=1 SV=1	1.46e-07	84.874	67.994	ENSP00000216044	584	0.404489	NetworKIN	PRKCA	PRKCA;PKAalpha_PKAbeta_group;PKA_group;PKCalpha_PKCbeta_group;PKCalpha_PKCbeta_PKCgamma_group;PKC_group;AGC_group													14.0797	13.7799	13.9876	13.7166	13.7531	13.7474	15.7452	15.6654	15.3763	15.2101	15.2552	15.1999
654	D2XV59_S8_2	D2XV59	Gtpbp1	8	S	2	0.778284	________MAAERSRSPVDSPVPASMFAPEP	GTP-binding protein 1	sp|D2XV59|GTPB1_RAT GTP-binding protein 1 OS=Rattus norvegicus OX=10116 GN=Gtpbp1 PE=1 SV=1	sp|D2XV59|GTPB1_RAT GTP-binding protein 1 OS=Rattus norvegicus OX=10116 GN=Gtpbp1 PE=1 SV=1	4.97e-62	160.35	142.49	ENSP00000216044	8	1.90165	NetworKIN	CAMK2A	CAMK2A;CaMKIIalpha_CaMKIIdelta_group;CaMKII_group;CAMK_group	16.6796	16.9483	16.0234	16.882	16.3944	16.7297	15.572	15.8788	15.8916	16.1796	15.6477	16.4281	17.0228	16.5226	16.9565	16.558	16.6817	16.5678	17.4356	17.4015	17.1571	16.8274	16.9002	16.8224	-0.103255	0.0791615	-0.216278	0.0663197	-0.0634832
658	D2XV59_S25_2	D2XV59	Gtpbp1	25	S	2	0.916279	VDSPVPASMFAPEPSSPGAARAAAAAARLHG	GTP-binding protein 1	sp|D2XV59|GTPB1_RAT GTP-binding protein 1 OS=Rattus norvegicus OX=10116 GN=Gtpbp1 PE=1 SV=1	sp|D2XV59|GTPB1_RAT GTP-binding protein 1 OS=Rattus norvegicus OX=10116 GN=Gtpbp1 PE=1 SV=1	4.97e-62	160.35	142.49	ENSP00000216044	25	1.57515	NetworKIN	MAPK4	MAPK4;MAPK6_MAPK4_group;MAPK_group;CMGC_group	16.6796	16.9483	16.0234	16.882	16.3944	16.7297	15.1885	15.5119	15.455	15.6537	15.2223	16.0247	17.0228	16.5226	16.9565	16.558	16.6817	16.5678	17.5015	17.4741	17.2337	16.8886	16.9788	16.8972	-0.103255	0.0791615	-0.216278	0.0663197	-0.0634832
659	D3Z8L7_S201_1	D3Z8L7	Rras	201	S	1	0.94858	LVRTVRKYQEQELPPSPPSAPRKKDGRCPCV	Ras-related protein R-Ras	sp|D3Z8L7|RRAS_RAT Ras-related protein R-Ras OS=Rattus norvegicus OX=10116 GN=Rras PE=1 SV=1	sp|D3Z8L7|RRAS_RAT Ras-related protein R-Ras OS=Rattus norvegicus OX=10116 GN=Rras PE=1 SV=1	0.00080252	61.276	47.042	ENSP00000246792	201	2.92036	PhosphositePlus	MAPK1	MAPK1;MAPK3_MAPK1_group;MAPK3_MAPK1_MAPK7_NLK_group;MAPK_group;CMGC_group													14.7195	14.4101	14.9068	14.6332	14.8264	14.7055	14.8933	15.0882	14.4541	14.3571	14.8911	14.9168
661	D3Z8X7_S360_1	D3Z8X7	Cep104	360	S	1	0.999936	EKPLASSPRHSAVDRSPPAAGPAPRSHVEAL	Centrosomal protein of 104 kDa	sp|D3Z8X7|CE104_RAT Centrosomal protein of 104 kDa OS=Rattus norvegicus OX=10116 GN=Cep104 PE=2 SV=3	sp|D3Z8X7|CE104_RAT Centrosomal protein of 104 kDa OS=Rattus norvegicus OX=10116 GN=Cep104 PE=2 SV=3	1.24e-17	111.66	93.521				NetworKIN			14.7002	14.9612	14.3634	14.8509	14.4756	14.7596	14.8389	15.5417	15.3462	15.0102	14.9314	15.7291	15.7805	15.4038	15.811	15.4962	15.6437	15.4838	16.2827	16.7944	16.133	15.8719	16.0922	16.2069	-0.148382	0.0263314	0.0579641	-0.0305639	-0.048021
662	D3Z9R8_S52_1	D3Z9R8	Mp68	52	S	1	1	KIRSADKRSKALKGCSPAHAHGHH_______	6.8 kDa mitochondrial proteolipid	sp|D3Z9R8|68MP_RAT 6.8 kDa mitochondrial proteolipid OS=Rattus norvegicus OX=10116 GN=Mp68 PE=1 SV=1	sp|D3Z9R8|68MP_RAT 6.8 kDa mitochondrial proteolipid OS=Rattus norvegicus OX=10116 GN=Mp68 PE=1 SV=1	6.61e-07	121.73	121.73				NetworKIN			15.3015	15.4315	14.3794	14.9639	14.8052	15.0323	8.26894	10.0083	10.1227	9.96013	9.54836	10.2825	7.88429	9.91081	10.0776	9.21582	9.80415	9.422	18.4244	18.0275	17.7471	17.3692	17.6424	17.9192	0.126114	0.169864	-0.252713	-0.244241	-0.0451294
663	D3ZAA9_S42_1	D3ZAA9	Mpp2	42	S	1	1	GAAELDLIFLRGIMESPIVRSLAKAHERLEE	MAGUK p55 subfamily member 2	sp|D3ZAA9|MPP2_RAT MAGUK p55 subfamily member 2 OS=Rattus norvegicus OX=10116 GN=Mpp2 PE=1 SV=2	sp|D3ZAA9|MPP2_RAT MAGUK p55 subfamily member 2 OS=Rattus norvegicus OX=10116 GN=Mpp2 PE=1 SV=2	0.00369295	77.14	56.853	ENSP00000269095	42		NetworKIN															15.5691	15.2496	15.531	15.0483	14.9818	14.8226	15.0861	15.8219	14.7696	14.5344	14.8332	14.871
667	D3ZAA9_S121_2	D3ZAA9	Mpp2	121	S	2	1	THDSVASKTYETPPPSPGLDPTFSNQPVPPD	MAGUK p55 subfamily member 2	sp|D3ZAA9|MPP2_RAT MAGUK p55 subfamily member 2 OS=Rattus norvegicus OX=10116 GN=Mpp2 PE=1 SV=2	sp|D3ZAA9|MPP2_RAT MAGUK p55 subfamily member 2 OS=Rattus norvegicus OX=10116 GN=Mpp2 PE=1 SV=2	4.72e-115	219.07	197.61	ENSP00000269095	121		NetworKIN			15.4518	15.6565	15.1866	15.6691	15.3483	15.6539	19.2511	19.8993	19.7613	19.6991	19.4173	20.1192	20.8324	20.5266	20.8864	20.6232	20.7815	20.6141	21.3183	21.3525	21.2601	21.0184	21.3094	21.2367	-0.201596	-0.0831895	0.0764492	-0.0171334	0.0199699
669	D3ZAR1_S197_2	D3ZAR1	Ldlrap1	197	S	2	0.99668	KANQEGGDVPGTRRDSTPSLKTSVATGNLLD	Low density lipoprotein receptor adapter protein 1	sp|D3ZAR1|ARH_RAT Low density lipoprotein receptor adapter protein 1 OS=Rattus norvegicus OX=10116 GN=Ldlrap1 PE=1 SV=2	sp|D3ZAR1|ARH_RAT Low density lipoprotein receptor adapter protein 1 OS=Rattus norvegicus OX=10116 GN=Ldlrap1 PE=1 SV=2	0.00067712	106.62	62.193				NetworKIN			14.4711	14.704	14.2529	14.621	14.271	14.4445	13.9719	14.786	14.75	14.5652	14.2503	14.6379													-0.134571	0.0120497	0.1904	-0.0174826	-0.00967226
670	D3ZAR1_S200_2	D3ZAR1	Ldlrap1	200	S	2	0.992413	QEGGDVPGTRRDSTPSLKTSVATGNLLDLEE	Low density lipoprotein receptor adapter protein 1	sp|D3ZAR1|ARH_RAT Low density lipoprotein receptor adapter protein 1 OS=Rattus norvegicus OX=10116 GN=Ldlrap1 PE=1 SV=2	sp|D3ZAR1|ARH_RAT Low density lipoprotein receptor adapter protein 1 OS=Rattus norvegicus OX=10116 GN=Ldlrap1 PE=1 SV=2	0.00299865	61.815	34.388	ENSP00000363458	202	2.49482	NetworKIN	PRKCB	PRKCB;PKCalpha_PKCbeta_group;PKCalpha_PKCbeta_PKCgamma_group;PKC_group;AGC_group	14.4711	14.704	14.2529	14.621	14.271	14.4445	13.9719	14.786	14.75	14.5652	14.2503	14.6379													-0.134571	0.0120497	0.1904	-0.0174826	-0.00967226
672	D3ZB51_S1190_2	D3ZB51	Igsf9b	1190	S	2	0.999612	PRPRPSPRQARRAEPSLHQVVLQPSRLSPLT	Protein turtle homolog B	sp|D3ZB51|TUTLB_RAT Protein turtle homolog B OS=Rattus norvegicus OX=10116 GN=Igsf9b PE=1 SV=1	sp|D3ZB51|TUTLB_RAT Protein turtle homolog B OS=Rattus norvegicus OX=10116 GN=Igsf9b PE=1 SV=1	8.05e-31	100.88	88.448				NetworKIN			15.0985	15.18	14.7192	15.0134	14.6953	14.7177	13.7378	14.623	14.1891	14.0244	13.8498	14.303													0.042647	0.0379008	0.206578	-0.0752572	-0.0355234
674	D3ZB51_S1202_2	D3ZB51	Igsf9b	1202	S	2	0.982747	AEPSLHQVVLQPSRLSPLTQSPLSSRTGSPE	Protein turtle homolog B	sp|D3ZB51|TUTLB_RAT Protein turtle homolog B OS=Rattus norvegicus OX=10116 GN=Igsf9b PE=1 SV=1	sp|D3ZB51|TUTLB_RAT Protein turtle homolog B OS=Rattus norvegicus OX=10116 GN=Igsf9b PE=1 SV=1	8.48e-117	162.68	149.43				NetworKIN			14.1048	14.1186	13.6434	13.9649	13.6008	13.6683	17.1434	17.789	17.5724	17.5983	17.1875	17.9606	17.6657	17.2842	17.5592	17.1342	17.1361	17.1359	18.3984	18.3622	18.2316	17.4251	17.6342	17.7046	0.120455	0.048022	0.202285	-0.0522546	-0.0584881
675	D3ZB51_S1207_2	D3ZB51	Igsf9b	1207	S	2	0.99986	HQVVLQPSRLSPLTQSPLSSRTGSPELAARA	Protein turtle homolog B	sp|D3ZB51|TUTLB_RAT Protein turtle homolog B OS=Rattus norvegicus OX=10116 GN=Igsf9b PE=1 SV=1	sp|D3ZB51|TUTLB_RAT Protein turtle homolog B OS=Rattus norvegicus OX=10116 GN=Igsf9b PE=1 SV=1	8.48e-117	162.68	149.43				NetworKIN															16.4846	16.1266	16.4169	15.7424	15.7569	15.709	18.2693	18.1556	18.0712	17.2396	17.4227	17.4871
676	D3ZB51_S794_1	D3ZB51	Igsf9b	794	S	1	0.999477	SGKVSPESIRTLRAPSESSDDQGQPAAKRML	Protein turtle homolog B	sp|D3ZB51|TUTLB_RAT Protein turtle homolog B OS=Rattus norvegicus OX=10116 GN=Igsf9b PE=1 SV=1	sp|D3ZB51|TUTLB_RAT Protein turtle homolog B OS=Rattus norvegicus OX=10116 GN=Igsf9b PE=1 SV=1	6.19e-30	139.77	116.89				NetworKIN															13.9305	13.7536	14.2666	13.5658	13.9179	13.8126	13.0295	13.2042	13.2149	12.8743	12.7662	12.6863
676	D3ZB51_S794_2	D3ZB51	Igsf9b	794	S	2	0.999477	SGKVSPESIRTLRAPSESSDDQGQPAAKRML	Protein turtle homolog B	sp|D3ZB51|TUTLB_RAT Protein turtle homolog B OS=Rattus norvegicus OX=10116 GN=Igsf9b PE=1 SV=1	sp|D3ZB51|TUTLB_RAT Protein turtle homolog B OS=Rattus norvegicus OX=10116 GN=Igsf9b PE=1 SV=1	6.19e-30	139.77	116.89				NetworKIN			16.5851	16.676	16.0708	16.694	15.9533	16.3864	17.6955	18.1652	18.1766	18.2831	17.7708	18.0771	17.7099	17.4732	17.6805	17.3444	17.4503	17.2691	18.6547	18.6067	18.6827	17.79	17.8874	18.073	-0.0051375	-0.000509116	0.0237383	0.0708859	-0.311975
677	D3ZB51_S796_1	D3ZB51	Igsf9b	796	S	1	0.999781	KVSPESIRTLRAPSESSDDQGQPAAKRMLSP	Protein turtle homolog B	sp|D3ZB51|TUTLB_RAT Protein turtle homolog B OS=Rattus norvegicus OX=10116 GN=Igsf9b PE=1 SV=1	sp|D3ZB51|TUTLB_RAT Protein turtle homolog B OS=Rattus norvegicus OX=10116 GN=Igsf9b PE=1 SV=1	9.95e-38	225.21	178.8				NetworKIN															15.9214	15.7314	16.0098	15.69	15.8424	15.7307	17.0748	17.282	16.9995	16.08	16.304	16.3637
677	D3ZB51_S796_2	D3ZB51	Igsf9b	796	S	2	0.999781	KVSPESIRTLRAPSESSDDQGQPAAKRMLSP	Protein turtle homolog B	sp|D3ZB51|TUTLB_RAT Protein turtle homolog B OS=Rattus norvegicus OX=10116 GN=Igsf9b PE=1 SV=1	sp|D3ZB51|TUTLB_RAT Protein turtle homolog B OS=Rattus norvegicus OX=10116 GN=Igsf9b PE=1 SV=1	9.95e-38	225.21	178.8				NetworKIN			18.1196	18.205	17.5622	18.2927	17.4085	17.9554	18.1374	18.5551	18.6574	18.613	18.201	19.2501	18.5501	18.2682	18.5448	18.1786	18.2493	18.0592	19.1759	19.0329	19.2635	18.1305	18.2154	18.4995	-0.00238526	-0.00326136	-0.0165902	0.137859	-0.388519
678	D3ZB51_S797_1	D3ZB51	Igsf9b	797	S	1	0.999927	VSPESIRTLRAPSESSDDQGQPAAKRMLSPT	Protein turtle homolog B	sp|D3ZB51|TUTLB_RAT Protein turtle homolog B OS=Rattus norvegicus OX=10116 GN=Igsf9b PE=1 SV=1	sp|D3ZB51|TUTLB_RAT Protein turtle homolog B OS=Rattus norvegicus OX=10116 GN=Igsf9b PE=1 SV=1	1.51e-90	253.15	201.61				NetworKIN			16.847	16.7607	16.2343	16.768	16.0398	16.4982	17.4552	17.9001	17.8649	17.7653	17.4561	17.9236	18.114	17.8842	18.2149	17.6519	17.8554	17.7797	18.8976	18.9949	18.8435	17.9026	18.0639	18.1371	0.132876	-0.0396512	0.0633967	0.0210641	-0.349352
678	D3ZB51_S797_2	D3ZB51	Igsf9b	797	S	2	0.999927	VSPESIRTLRAPSESSDDQGQPAAKRMLSPT	Protein turtle homolog B	sp|D3ZB51|TUTLB_RAT Protein turtle homolog B OS=Rattus norvegicus OX=10116 GN=Igsf9b PE=1 SV=1	sp|D3ZB51|TUTLB_RAT Protein turtle homolog B OS=Rattus norvegicus OX=10116 GN=Igsf9b PE=1 SV=1	1.51e-90	253.15	201.61				NetworKIN			18.1838	18.2702	17.6217	18.3497	17.4777	18.0154	18.8016	19.2306	19.3008	19.3134	18.8757	19.686	19.0675	18.8055	19.0625	18.6974	18.7785	18.5885	19.863	19.7496	19.9301	18.8714	18.9597	19.2173	-0.00286361	-0.00278301	-0.0217586	0.130264	-0.383982
679	D3ZB51_S818_1	D3ZB51	Igsf9b	818	S	1	0.999993	PAAKRMLSPTREKELSLYKKTKRAISSRKYS	Protein turtle homolog B	sp|D3ZB51|TUTLB_RAT Protein turtle homolog B OS=Rattus norvegicus OX=10116 GN=Igsf9b PE=1 SV=1	sp|D3ZB51|TUTLB_RAT Protein turtle homolog B OS=Rattus norvegicus OX=10116 GN=Igsf9b PE=1 SV=1	0.00356559	90.629	23.066				NetworKIN															15.7891	15.3519	15.6571	15.7075	15.9284	15.4983	15.8773	16.5871	15.0307	15.647	16.0716	15.4967
680	D3ZB51_S772_2	D3ZB51	Igsf9b	772	S	2	0.993498	KRKKDPPLSITHCRKSLESPLSSGKVSPESI	Protein turtle homolog B	sp|D3ZB51|TUTLB_RAT Protein turtle homolog B OS=Rattus norvegicus OX=10116 GN=Igsf9b PE=1 SV=1	sp|D3ZB51|TUTLB_RAT Protein turtle homolog B OS=Rattus norvegicus OX=10116 GN=Igsf9b PE=1 SV=1	1.71e-87	191.9	154.32				NetworKIN															20.1774	19.9904	20.2815	19.96	20.1458	20.0502	21.3144	21.0931	21.2173	20.2057	20.3343	20.3987
681	D3ZB51_S775_1	D3ZB51	Igsf9b	775	S	1	0.998813	KDPPLSITHCRKSLESPLSSGKVSPESIRTL	Protein turtle homolog B	sp|D3ZB51|TUTLB_RAT Protein turtle homolog B OS=Rattus norvegicus OX=10116 GN=Igsf9b PE=1 SV=1	sp|D3ZB51|TUTLB_RAT Protein turtle homolog B OS=Rattus norvegicus OX=10116 GN=Igsf9b PE=1 SV=1	2.83e-45	151.16	122.03				NetworKIN															17.1487	16.8292	17.0728	16.9455	17.0766	16.9157	15.9091	16.446	15.585	15.4243	15.8087	16.0063
681	D3ZB51_S775_2	D3ZB51	Igsf9b	775	S	2	0.998813	KDPPLSITHCRKSLESPLSSGKVSPESIRTL	Protein turtle homolog B	sp|D3ZB51|TUTLB_RAT Protein turtle homolog B OS=Rattus norvegicus OX=10116 GN=Igsf9b PE=1 SV=1	sp|D3ZB51|TUTLB_RAT Protein turtle homolog B OS=Rattus norvegicus OX=10116 GN=Igsf9b PE=1 SV=1	2.83e-45	151.16	122.03				NetworKIN			16.2947	16.2408	15.8327	16.314	15.9788	16.1345	14.3426	14.9204	14.9891	15.0068	14.6918	15.0919	16.6053	16.4369	16.8838	16.5523	16.7656	16.7276	20.1701	20.0113	20.0704	19.1248	19.296	19.4845	-0.00382878	-0.143944	0.0773511	-0.0173694	0.00525118
684	D3ZB51_S783_1	D3ZB51	Igsf9b	783	S	1	0.999979	HCRKSLESPLSSGKVSPESIRTLRAPSESSD	Protein turtle homolog B	sp|D3ZB51|TUTLB_RAT Protein turtle homolog B OS=Rattus norvegicus OX=10116 GN=Igsf9b PE=1 SV=1	sp|D3ZB51|TUTLB_RAT Protein turtle homolog B OS=Rattus norvegicus OX=10116 GN=Igsf9b PE=1 SV=1	1.71e-87	229.51	177.82				NetworKIN															18.3111	18.1244	18.5342	18.2438	18.4845	18.3995	20.4584	21.3936	20.3512	19.8467	20.5443	20.7689
684	D3ZB51_S783_2	D3ZB51	Igsf9b	783	S	2	0.999979	HCRKSLESPLSSGKVSPESIRTLRAPSESSD	Protein turtle homolog B	sp|D3ZB51|TUTLB_RAT Protein turtle homolog B OS=Rattus norvegicus OX=10116 GN=Igsf9b PE=1 SV=1	sp|D3ZB51|TUTLB_RAT Protein turtle homolog B OS=Rattus norvegicus OX=10116 GN=Igsf9b PE=1 SV=1	1.71e-87	229.51	177.82				NetworKIN			16.2947	16.2408	15.8327	16.314	15.9788	16.1345	18.1466	18.688	18.707	18.629	18.3262	18.7566	20.2364	20.0514	20.3453	20.0257	20.213	20.1234	21.8807	21.6828	21.7856	20.7991	20.9414	21.0481	-0.00382878	-0.143944	0.0773511	-0.0173694	0.00525118
686	D3ZB51_S1258_1	D3ZB51	Igsf9b	1258	S	1	0.999214	AAVSFSRKSTPSSTGSPSQSSRSGSPSYRPT	Protein turtle homolog B	sp|D3ZB51|TUTLB_RAT Protein turtle homolog B OS=Rattus norvegicus OX=10116 GN=Igsf9b PE=1 SV=1	sp|D3ZB51|TUTLB_RAT Protein turtle homolog B OS=Rattus norvegicus OX=10116 GN=Igsf9b PE=1 SV=1	2.09e-241	278.39	249.09				NetworKIN			15.9329	16.0279	15.5382	16.0361	15.7178	15.8467	16.6331	17.2279	17.2504	16.9333	16.7129	17.7273	16.6415	16.5242	16.8244	16.0065	15.9913	15.7552	17.5575	17.4679	17.3343	16.2451	16.2769	16.3785	-0.0886967	-0.0799402	0.0597652	-0.0183437	0.0211802
686	D3ZB51_S1258_2	D3ZB51	Igsf9b	1258	S	2	0.999214	AAVSFSRKSTPSSTGSPSQSSRSGSPSYRPT	Protein turtle homolog B	sp|D3ZB51|TUTLB_RAT Protein turtle homolog B OS=Rattus norvegicus OX=10116 GN=Igsf9b PE=1 SV=1	sp|D3ZB51|TUTLB_RAT Protein turtle homolog B OS=Rattus norvegicus OX=10116 GN=Igsf9b PE=1 SV=1	2.09e-241	278.39	249.09				NetworKIN															12.6615	12.7636	12.7238	12.3339	12.3036	12.0605	15.2763	15.2527	15.0728	14.2938	14.3003	14.3016
694	D3ZBN0_S18_1	D3ZBN0	Hist1h1b	18	S	1	0.999557	ETAPAETTAPAPVEKSPAKKKTKKAGAAKRK	Histone H1.5	sp|D3ZBN0|H15_RAT Histone H1.5 OS=Rattus norvegicus OX=10116 GN=Hist1h1b PE=1 SV=1	sp|D3ZBN0|H15_RAT Histone H1.5 OS=Rattus norvegicus OX=10116 GN=Hist1h1b PE=1 SV=1	6.94e-38	113.6	101.97				PhosphositePlus	CDK1	CDK1;CDK2_CDK3_CDK1_group;CDK2_CDK3_CDK1_CDK5_group;CDK_group;CMGC_group													17.8531	17.7181	18.0065	17.2956	17.3936	17.3201	18.9218	19.5063	18.8028	18.3567	18.7413	18.7968
694	D3ZBN0_S18_2	D3ZBN0	Hist1h1b	18	S	2	0.999557	ETAPAETTAPAPVEKSPAKKKTKKAGAAKRK	Histone H1.5	sp|D3ZBN0|H15_RAT Histone H1.5 OS=Rattus norvegicus OX=10116 GN=Hist1h1b PE=1 SV=1	sp|D3ZBN0|H15_RAT Histone H1.5 OS=Rattus norvegicus OX=10116 GN=Hist1h1b PE=1 SV=1	6.94e-38	113.6	101.97				PhosphositePlus	CDK1	CDK1;CDK2_CDK3_CDK1_group;CDK2_CDK3_CDK1_CDK5_group;CDK_group;CMGC_group													17.0299	16.9491	17.1188	16.7425	16.8216	16.6191	16.9102	17.191	16.9096	16.7446	16.8712	16.8435
695	D3ZBP4_S495_1	D3ZBP4	Mical1	495	S	1	0.999917	QDLYDIMDKEHARKKSDETDARKTTTGSAGT	[F-actin]-monooxygenase MICAL1	sp|D3ZBP4|MICA1_RAT [F-actin]-monooxygenase MICAL1 OS=Rattus norvegicus OX=10116 GN=Mical1 PE=1 SV=1	sp|D3ZBP4|MICA1_RAT [F-actin]-monooxygenase MICAL1 OS=Rattus norvegicus OX=10116 GN=Mical1 PE=1 SV=1	0.00115392	79.492	60.823				NetworKIN			14.2825	13.593	13.3868	13.7937	11.4507	13.4759	15.4255	16.4522	16.3229	16.1114	15.9376	16.2801	16.643	16.1543	16.519	16.2721	16.4229	16.3679	16.6171	16.8162	16.3105	16.1747	16.5271	16.2941	0.566729	-0.209027	0.214212	0.0450952	-1.94011
697	D3ZE55_S798_1	D3ZE55	Pcdh8	798	S	1	0.999991	GALREERPGAAGGGASAPGSPDETARGTGPR	Protocadherin-8	sp|D3ZE55|PCDH8_RAT Protocadherin-8 OS=Rattus norvegicus OX=10116 GN=Pcdh8 PE=1 SV=2	sp|D3ZE55|PCDH8_RAT Protocadherin-8 OS=Rattus norvegicus OX=10116 GN=Pcdh8 PE=1 SV=2	4.5e-78	133.72	115.81	ENSP00000367177	800	1.02755	NetworKIN	MAPK4	MAPK4;MAPK6_MAPK4_group;MAPK_group;CMGC_group	13.2698	13.1374	12.5258	13.1084	12.8276	12.9558	14.0527	14.7484	14.6491	14.4427	14.1067	14.299	14.8435	14.7419	14.8546	14.6607	14.6738	14.6325	12.2326	12.4741	11.986	11.9936	12.1204	12.2023	0.157164	-0.0615283	-0.0436875	-0.0371166	0.0399531
697	D3ZE55_S798_2	D3ZE55	Pcdh8	798	S	2	0.999991	GALREERPGAAGGGASAPGSPDETARGTGPR	Protocadherin-8	sp|D3ZE55|PCDH8_RAT Protocadherin-8 OS=Rattus norvegicus OX=10116 GN=Pcdh8 PE=1 SV=2	sp|D3ZE55|PCDH8_RAT Protocadherin-8 OS=Rattus norvegicus OX=10116 GN=Pcdh8 PE=1 SV=2	4.5e-78	133.72	115.81	ENSP00000367177	800	1.02755	NetworKIN	MAPK4	MAPK4;MAPK6_MAPK4_group;MAPK_group;CMGC_group	15.7812	15.8791	15.2967	15.7812	15.0629	15.7202	16.7611	17.1195	17.2125	17.3301	16.854	17.1272													-0.00859215	0.00294553	0.0501002	-0.0414474	-0.401915
698	D3ZE55_S802_1	D3ZE55	Pcdh8	802	S	1	0.999973	EERPGAAGGGASAPGSPDETARGTGPRPNMF	Protocadherin-8	sp|D3ZE55|PCDH8_RAT Protocadherin-8 OS=Rattus norvegicus OX=10116 GN=Pcdh8 PE=1 SV=2	sp|D3ZE55|PCDH8_RAT Protocadherin-8 OS=Rattus norvegicus OX=10116 GN=Pcdh8 PE=1 SV=2	1.02e-111	261.09	232.48	ENSP00000367177	804	1.63641	NetworKIN	MAPK4	MAPK4;MAPK6_MAPK4_group;MAPK_group;CMGC_group	15.5522	15.3966	14.6707	15.1472	14.8692	14.7636	15.6639	16.4004	16.2672	15.8729	15.6382	15.9873	18.0627	17.8596	18.1521	17.917	18.0835	17.9557	16.4009	17.1897	15.7806	16.0828	16.6293	16.2571	0.351265	0.109394	0.0129748	-0.0865484	-0.00678658
698	D3ZE55_S802_2	D3ZE55	Pcdh8	802	S	2	0.999973	EERPGAAGGGASAPGSPDETARGTGPRPNMF	Protocadherin-8	sp|D3ZE55|PCDH8_RAT Protocadherin-8 OS=Rattus norvegicus OX=10116 GN=Pcdh8 PE=1 SV=2	sp|D3ZE55|PCDH8_RAT Protocadherin-8 OS=Rattus norvegicus OX=10116 GN=Pcdh8 PE=1 SV=2	1.02e-111	261.09	232.48	ENSP00000367177	804	1.63641	NetworKIN	MAPK4	MAPK4;MAPK6_MAPK4_group;MAPK_group;CMGC_group	15.2457	15.203	14.796	15.2281	14.5599	15.0471	16.032	16.5636	16.5799	16.7281	16.3177	16.0513													0.027071	-0.101915	0.120583	-0.0233557	-0.333761
706	D3ZF92_S541_1	D3ZF92	Tnfrsf21	541	S	1	0.999968	PNVKLENSTLLTVEPSPLDKNKGFFVDESEP	Tumor necrosis factor receptor superfamily member 21	sp|D3ZF92|TNR21_RAT Tumor necrosis factor receptor superfamily member 21 OS=Rattus norvegicus OX=10116 GN=Tnfrsf21 PE=1 SV=1	sp|D3ZF92|TNR21_RAT Tumor necrosis factor receptor superfamily member 21 OS=Rattus norvegicus OX=10116 GN=Tnfrsf21 PE=1 SV=1	1.28e-24	139.02	113.51	ENSP00000296861	541	1.07628	NetworKIN	CDK5	CDK5;CDK2_CDK3_CDK1_CDK5_group;CDK_group;CMGC_group													17.3796	17.1559	17.5051	17.123	17.3409	17.2936	17.2584	17.9649	16.8991	16.9143	17.3669	17.4115
707	D3ZF92_S397_1	D3ZF92	Tnfrsf21	397	S	1	0.969667	RQDPSAIMEKAGLKKSLTPTQNREKWIYYRN	Tumor necrosis factor receptor superfamily member 21	sp|D3ZF92|TNR21_RAT Tumor necrosis factor receptor superfamily member 21 OS=Rattus norvegicus OX=10116 GN=Tnfrsf21 PE=1 SV=1	sp|D3ZF92|TNR21_RAT Tumor necrosis factor receptor superfamily member 21 OS=Rattus norvegicus OX=10116 GN=Tnfrsf21 PE=1 SV=1	0.000951242	114.51	68.123	ENSP00000296861	397	1.20914	NetworKIN	PRKCB	PRKCB;PKCalpha_PKCbeta_group;PKCalpha_PKCbeta_PKCgamma_group;PKC_group;AGC_group													14.769	14.5053	14.7881	14.6105	14.7391	14.5719	13.2814	13.3215	12.9491	12.8371	13.0774	13.0551
711	D3ZFB6_S242_1	D3ZFB6	Prrt2	242	S	1	1	VEEDRIGRAHGGHPGSPRGSLSRHPSSQLAG	Proline-rich transmembrane protein 2	sp|D3ZFB6|PRRT2_RAT Proline-rich transmembrane protein 2 OS=Rattus norvegicus OX=10116 GN=Prrt2 PE=1 SV=1	sp|D3ZFB6|PRRT2_RAT Proline-rich transmembrane protein 2 OS=Rattus norvegicus OX=10116 GN=Prrt2 PE=1 SV=1	2.86e-15	134.84	92.654	ENSP00000351608	238		NetworKIN			17.71	17.7945	17.1035	17.3702	17.0595	16.9795	15.6357	16.555	16.3179	16.0335	15.6493	16.1881	17.5292	17.2033	17.3823	17.3137	17.4066	17.302	19.2182	19.4509	18.8428	18.7704	18.9738	18.8054	0.197532	0.195724	0.134199	-0.175065	-0.128011
711	D3ZFB6_S242_2	D3ZFB6	Prrt2	242	S	2	1	VEEDRIGRAHGGHPGSPRGSLSRHPSSQLAG	Proline-rich transmembrane protein 2	sp|D3ZFB6|PRRT2_RAT Proline-rich transmembrane protein 2 OS=Rattus norvegicus OX=10116 GN=Prrt2 PE=1 SV=1	sp|D3ZFB6|PRRT2_RAT Proline-rich transmembrane protein 2 OS=Rattus norvegicus OX=10116 GN=Prrt2 PE=1 SV=1	2.86e-15	134.84	92.654	ENSP00000351608	238		NetworKIN			16.2164	17.3028	15.3374	15.5357	15.4472	16.4111	15.6473	16.8068	16.9024	16.2152	15.5974	16.7961	17.9066	17.5538	17.692	17.7112	17.6379	17.5695	17.6891	17.5155	17.185	17.3312	17.3458	17.0226	0.167004	1.16706	-0.168839	-0.546599	-0.277217
712	D3ZFB6_S246_2	D3ZFB6	Prrt2	246	S	2	0.957313	RIGRAHGGHPGSPRGSLSRHPSSQLAGPGVE	Proline-rich transmembrane protein 2	sp|D3ZFB6|PRRT2_RAT Proline-rich transmembrane protein 2 OS=Rattus norvegicus OX=10116 GN=Prrt2 PE=1 SV=1	sp|D3ZFB6|PRRT2_RAT Proline-rich transmembrane protein 2 OS=Rattus norvegicus OX=10116 GN=Prrt2 PE=1 SV=1	1.44e-12	98.682	83.989	ENSP00000351608	242		NetworKIN			15.0901	16.1285	14.1647	14.3969	14.3138	15.2976	14.8868	16.0077	16.1347	15.5065	14.8113	16.0706	17.7666	17.3962	17.5503	17.5723	17.4908	17.4348	17.3397	17.1974	16.8371	16.9929	17.021	16.7067	0.190149	1.14229	-0.191985	-0.535812	-0.261141
713	D3ZFB6_S248_2	D3ZFB6	Prrt2	248	S	2	0.953094	GRAHGGHPGSPRGSLSRHPSSQLAGPGVEGG	Proline-rich transmembrane protein 2	sp|D3ZFB6|PRRT2_RAT Proline-rich transmembrane protein 2 OS=Rattus norvegicus OX=10116 GN=Prrt2 PE=1 SV=1	sp|D3ZFB6|PRRT2_RAT Proline-rich transmembrane protein 2 OS=Rattus norvegicus OX=10116 GN=Prrt2 PE=1 SV=1	1.13e-29	107.34	89.242	ENSP00000351608	244		NetworKIN			15.724	16.6545	14.884	15.2582	15.0505	15.8514	15.321	16.189	16.2384	15.8835	15.4531	16.112	17.2193	16.9618	16.9971	16.9008	16.9464	16.6569	16.6579	16.5552	16.2006	16.2746	16.2535	16.0127	0.147492	0.991695	-0.149328	-0.351137	-0.201079
714	D3ZFB6_S252_1	D3ZFB6	Prrt2	252	S	1	1	GGHPGSPRGSLSRHPSSQLAGPGVEGGEGTQ	Proline-rich transmembrane protein 2	sp|D3ZFB6|PRRT2_RAT Proline-rich transmembrane protein 2 OS=Rattus norvegicus OX=10116 GN=Prrt2 PE=1 SV=1	sp|D3ZFB6|PRRT2_RAT Proline-rich transmembrane protein 2 OS=Rattus norvegicus OX=10116 GN=Prrt2 PE=1 SV=1	1.62e-72	156.78	142.76	ENSP00000351608	248		NetworKIN			17.1764	16.8218	16.443	16.9919	16.7157	16.3054	16.969	17.653	17.5784	17.689	17.3955	17.4919	18.4023	18.0155	18.2496	18.0489	18.1249	17.9037	15.1784	15.5903	14.6843	14.9883	15.1994	14.9981	0.203569	-0.237351	0.0133252	-0.0137469	0.0678601
714	D3ZFB6_S252_2	D3ZFB6	Prrt2	252	S	2	1	GGHPGSPRGSLSRHPSSQLAGPGVEGGEGTQ	Proline-rich transmembrane protein 2	sp|D3ZFB6|PRRT2_RAT Proline-rich transmembrane protein 2 OS=Rattus norvegicus OX=10116 GN=Prrt2 PE=1 SV=1	sp|D3ZFB6|PRRT2_RAT Proline-rich transmembrane protein 2 OS=Rattus norvegicus OX=10116 GN=Prrt2 PE=1 SV=1	1.62e-72	156.78	142.76	ENSP00000351608	248		NetworKIN			17.4403	17.2681	16.6474	17.3462	16.9083	16.7539	15.7381	16.288	16.2425	16.3458	16.1981	16.0396	16.6509	16.377	16.4787	16.3401	16.4723	16.039	15.8225	15.8536	15.4049	15.4514	15.4429	15.2856	0.231477	-0.0270084	-0.0182633	0.104548	0.0244515
715	D3ZFB6_S253_1	D3ZFB6	Prrt2	253	S	1	1	GHPGSPRGSLSRHPSSQLAGPGVEGGEGTQK	Proline-rich transmembrane protein 2	sp|D3ZFB6|PRRT2_RAT Proline-rich transmembrane protein 2 OS=Rattus norvegicus OX=10116 GN=Prrt2 PE=1 SV=1	sp|D3ZFB6|PRRT2_RAT Proline-rich transmembrane protein 2 OS=Rattus norvegicus OX=10116 GN=Prrt2 PE=1 SV=1	1.62e-72	149.99	141.99	ENSP00000351608	249		NetworKIN			16.6661	16.2139	15.9114	16.443	16.1906	15.7375	15.6435	16.3495	16.2703	16.3118	16.0794	16.234	17.0277	16.6198	16.8177	16.6398	16.7703	16.4786	14.4753	14.933	14.0325	14.2686	14.5386	14.2902	0.233523	-0.304948	0.0219938	-0.0224155	0.0829923
715	D3ZFB6_S253_2	D3ZFB6	Prrt2	253	S	2	1	GHPGSPRGSLSRHPSSQLAGPGVEGGEGTQK	Proline-rich transmembrane protein 2	sp|D3ZFB6|PRRT2_RAT Proline-rich transmembrane protein 2 OS=Rattus norvegicus OX=10116 GN=Prrt2 PE=1 SV=1	sp|D3ZFB6|PRRT2_RAT Proline-rich transmembrane protein 2 OS=Rattus norvegicus OX=10116 GN=Prrt2 PE=1 SV=1	1.62e-72	149.99	141.99	ENSP00000351608	249		NetworKIN			17.332	17.1429	16.5424	17.2266	16.7908	16.5844	15.0846	15.7222	15.6316	15.6763	15.6424	15.3412													0.234407	-0.0409951	-0.011983	0.0961206	0.0181713
717	D3ZFB6_S18_1	D3ZFB6	Prrt2	18	S	1	0.860512	ASSSEVSEMKGVEDSSNTHSEGPRHSEEGMG	Proline-rich transmembrane protein 2	sp|D3ZFB6|PRRT2_RAT Proline-rich transmembrane protein 2 OS=Rattus norvegicus OX=10116 GN=Prrt2 PE=1 SV=1	sp|D3ZFB6|PRRT2_RAT Proline-rich transmembrane protein 2 OS=Rattus norvegicus OX=10116 GN=Prrt2 PE=1 SV=1	6.83e-33	149.32	130.06				NetworKIN			14.2915	14.3562	13.5543	14.3191	13.7814	14.1679	12.5603	13.691	13.3778	13.185	12.6808	12.9697													0.0113305	-0.0103105	-0.182664	0.00607798	-0.173863
719	D3ZFB6_S206_1	D3ZFB6	Prrt2	206	S	1	0.999966	LQAGDGEEGPAPQPHSPPSTKTPPANGAPPR	Proline-rich transmembrane protein 2	sp|D3ZFB6|PRRT2_RAT Proline-rich transmembrane protein 2 OS=Rattus norvegicus OX=10116 GN=Prrt2 PE=1 SV=1	sp|D3ZFB6|PRRT2_RAT Proline-rich transmembrane protein 2 OS=Rattus norvegicus OX=10116 GN=Prrt2 PE=1 SV=1	1.67e-150	209.48	194.89	ENSP00000351608	202		NetworKIN			17.5506	17.4661	17.3746	17.6018	17.4342	17.0742	17.2542	17.6315	17.4511	17.5626	17.4023	17.7214	19.8465	19.64	19.9617	19.7889	19.7773	19.7125	17.6176	18.2792	17.451	17.403	17.7036	17.5331	-0.0117951	-0.182571	0.355376	0.00660754	0.19679
724	D3ZFJ3_S539_1	D3ZFJ3	Sh3bp1	539	S	1	1	MTVKERTESELPKPASPKVSRSPTDTTALAE	SH3 domain-binding protein 1	sp|D3ZFJ3|3BP1_RAT SH3 domain-binding protein 1 OS=Rattus norvegicus OX=10116 GN=Sh3bp1 PE=1 SV=1	sp|D3ZFJ3|3BP1_RAT SH3 domain-binding protein 1 OS=Rattus norvegicus OX=10116 GN=Sh3bp1 PE=1 SV=1	6.77e-10	117.3	78.154	ENSP00000350018	544	1.41148	NetworKIN	MAPK4	MAPK4;MAPK6_MAPK4_group;MAPK_group;CMGC_group													16.3215	15.9653	16.3495	15.7791	15.8883	15.8112	17.51	17.9769	17.3079	16.7607	17.0961	17.1725
733	D3ZG83_S714_1	D3ZG83	Map3k10	714	S	1	0.996237	DGLFFPRPGRFPRGLSPTGRPGGRREETAPG	Mitogen-activated protein kinase kinase kinase 10	sp|D3ZG83|M3K10_RAT Mitogen-activated protein kinase kinase kinase 10 OS=Rattus norvegicus OX=10116 GN=Map3k10 PE=1 SV=3	sp|D3ZG83|M3K10_RAT Mitogen-activated protein kinase kinase kinase 10 OS=Rattus norvegicus OX=10116 GN=Map3k10 PE=1 SV=3	6.95e-05	102.87	76.488	ENSP00000253055	722	1.89589	NetworKIN	MAPK4	MAPK4;MAPK6_MAPK4_group;MAPK_group;CMGC_group	12.6877	12.9015	11.9105	13.2007	12.9347	12.8834	13.3151	13.9339	13.7613	14.294	13.6074	14.4494													-0.259267	-0.131725	-0.49321	0.220989	0.312791
734	D3ZG83_S498_2	D3ZG83	Map3k10	498	S	2	0.999648	KITVQASPTLDKRKGSDGASPPASPSIIPRL	Mitogen-activated protein kinase kinase kinase 10	sp|D3ZG83|M3K10_RAT Mitogen-activated protein kinase kinase kinase 10 OS=Rattus norvegicus OX=10116 GN=Map3k10 PE=1 SV=3	sp|D3ZG83|M3K10_RAT Mitogen-activated protein kinase kinase kinase 10 OS=Rattus norvegicus OX=10116 GN=Map3k10 PE=1 SV=3	2.38e-32	121.91	100.86	ENSP00000253055	498	0.757277	NetworKIN	PRKACA	PRKCA;PKAalpha_PKAbeta_group;PKA_group;PKCalpha_PKCbeta_group;PKCalpha_PKCbeta_PKCgamma_group;PKC_group;AGC_group	12.56	12.9192	12.418	12.7641	12.189	12.5568	16.9281	17.607	17.5704	17.271	17.0235	17.6052													-0.181436	0.0914526	0.219713	-0.0101837	-0.227491
735	D3ZG83_S502_1	D3ZG83	Map3k10	502	S	1	0.99996	QASPTLDKRKGSDGASPPASPSIIPRLRAIR	Mitogen-activated protein kinase kinase kinase 10	sp|D3ZG83|M3K10_RAT Mitogen-activated protein kinase kinase kinase 10 OS=Rattus norvegicus OX=10116 GN=Map3k10 PE=1 SV=3	sp|D3ZG83|M3K10_RAT Mitogen-activated protein kinase kinase kinase 10 OS=Rattus norvegicus OX=10116 GN=Map3k10 PE=1 SV=3	3.08e-56	225.6	194.08	ENSP00000253055	502	1.63139	NetworKIN	MAPK4	MAPK4;MAPK6_MAPK4_group;MAPK_group;CMGC_group	15.0072	14.9905	14.335	14.8339	14.6537	14.7081	17.3721	18.0916	17.8787	17.5147	17.267	18.112	19.0014	18.6499	18.9636	18.7844	18.8643	18.8096	19.1282	19.3739	18.7534	18.5998	18.846	18.9035	0.103374	0.00038668	-0.025626	-0.102686	0.0749334
735	D3ZG83_S502_2	D3ZG83	Map3k10	502	S	2	0.99996	QASPTLDKRKGSDGASPPASPSIIPRLRAIR	Mitogen-activated protein kinase kinase kinase 10	sp|D3ZG83|M3K10_RAT Mitogen-activated protein kinase kinase kinase 10 OS=Rattus norvegicus OX=10116 GN=Map3k10 PE=1 SV=3	sp|D3ZG83|M3K10_RAT Mitogen-activated protein kinase kinase kinase 10 OS=Rattus norvegicus OX=10116 GN=Map3k10 PE=1 SV=3	3.08e-56	225.6	194.08	ENSP00000253055	502	1.63139	NetworKIN	MAPK4	MAPK4;MAPK6_MAPK4_group;MAPK_group;CMGC_group	12.56	12.9192	12.418	12.7641	12.189	12.5568	17.8497	18.4871	18.4258	18.4175	18.105	18.7595	18.2675	17.8177	18.1259	17.9146	17.9689	17.8231	19.1366	18.7739	18.502	18.7259	18.6673	18.6369	-0.181436	0.0914526	0.219713	-0.0101837	-0.227491
736	D3ZG83_S506_2	D3ZG83	Map3k10	506	S	2	0.950712	TLDKRKGSDGASPPASPSIIPRLRAIRLTPV	Mitogen-activated protein kinase kinase kinase 10	sp|D3ZG83|M3K10_RAT Mitogen-activated protein kinase kinase kinase 10 OS=Rattus norvegicus OX=10116 GN=Map3k10 PE=1 SV=3	sp|D3ZG83|M3K10_RAT Mitogen-activated protein kinase kinase kinase 10 OS=Rattus norvegicus OX=10116 GN=Map3k10 PE=1 SV=3	4.67e-15	105.38	94.108	ENSP00000253055	506	1.89589	NetworKIN	MAPK4	MAPK4;MAPK6_MAPK4_group;MAPK_group;CMGC_group													17.2994	16.8701	17.1466	16.9208	16.9982	16.8557	19.1366	18.7739	18.502	18.7259	18.6673	18.6369
738	D3ZG83_S489_1	D3ZG83	Map3k10	489	S	1	0.97832	ISLPSGFEHKITVQASPTLDKRKGSDGASPP	Mitogen-activated protein kinase kinase kinase 10	sp|D3ZG83|M3K10_RAT Mitogen-activated protein kinase kinase kinase 10 OS=Rattus norvegicus OX=10116 GN=Map3k10 PE=1 SV=3	sp|D3ZG83|M3K10_RAT Mitogen-activated protein kinase kinase kinase 10 OS=Rattus norvegicus OX=10116 GN=Map3k10 PE=1 SV=3;tr|D4A454|D4A454_RAT Mitogen-activated protein kinase kinase kinase OS=Rattus norvegicus OX=10116 GN=Map3k21 PE=1 SV=3	3.67e-05	101.39	60.809	ENSP00000253055	489	0.999697	NetworKIN	MAPK9	MAPK9;JNK_group;MAPK_group;CMGC_group													15.584	15.2614	15.6542	15.3705	15.5194	15.5757	14.2636	14.8495	13.7274	13.8917	14.2557	14.4015
740	D3ZG83_S818_1	D3ZG83	Map3k10	818	S	1	0.998512	VTAAHAVSRGHRRTPSDGALRQREPPELTNH	Mitogen-activated protein kinase kinase kinase 10	sp|D3ZG83|M3K10_RAT Mitogen-activated protein kinase kinase kinase 10 OS=Rattus norvegicus OX=10116 GN=Map3k10 PE=1 SV=3	sp|D3ZG83|M3K10_RAT Mitogen-activated protein kinase kinase kinase 10 OS=Rattus norvegicus OX=10116 GN=Map3k10 PE=1 SV=3	0.0016834	101.12	72.318	ENSP00000253055	830	3.83967	NetworKIN	MAP2K6	MAP2K6;MAP2K6_MAP2K3_group;MAP2K6_MAP2K3_MAP2K4_group;MAP2K6_MAP2K3_MAP2K4_MAP2K7_group;MAP2K_group;STE_group													14.0386	13.6656	13.9586	13.9743	13.8315	13.842	15.209	15.5567	14.8654	14.8295	14.8772	15.0202
750	D3ZJ47_S389_1	D3ZJ47	Minar1	389	S	1	1	EEVPDFERSFFNRNPSEEKLRYPNSGNQTPN	Major intrinsically disordered Notch2-binding receptor 1	sp|D3ZJ47|MNAR1_RAT Major intrinsically disordered Notch2-binding receptor 1 OS=Rattus norvegicus OX=10116 GN=Minar1 PE=2 SV=3	tr|A0A3B4PZG4|A0A3B4PZG4_RAT cDNA sequence AF529169 OS=Rattus norvegicus OX=10116 GN=LOC501033 PE=4 SV=1;sp|D3ZJ47|MNAR1_RAT Major intrinsically disordered Notch2-binding receptor 1 OS=Rattus norvegicus OX=10116 GN=Minar1 PE=2 SV=3	0.0057747	72.531	41.245	ENSP00000307461	389		NetworKIN															15.6565	15.3124	15.5861	14.7976	14.6072	14.6343	14.4555	14.458	14.2291	13.1916	13.2514	13.2665
752	D3ZK93_S274_1	D3ZK93	Gsg1l	274	S	1	1	EAIKYFRERIEKGDVSEEEDFRLACRHERYP	Germ cell-specific gene 1-like protein	sp|D3ZK93|GSG1L_RAT Germ cell-specific gene 1-like protein OS=Rattus norvegicus OX=10116 GN=Gsg1l PE=1 SV=1	sp|D3ZK93|GSG1L_RAT Germ cell-specific gene 1-like protein OS=Rattus norvegicus OX=10116 GN=Gsg1l PE=1 SV=1	3.6e-08	126.88	116.6	ENSP00000394954	284		NetworKIN			15.7166	15.643	15.122	15.4008	15.2999	15.2358	16.5864	17.5359	17.2616	16.6365	16.6876	16.9434	18.5981	18.4459	18.7354	18.4975	18.6835	18.5955	17.0251	18.1817	16.9323	16.7184	17.4999	17.4222	0.126986	-0.032868	0.0755867	-0.22167	0.0352454
756	D3ZL52_S183_1	D3ZL52	Pheta1	183	S	1	0.999997	AVAPRRPPLPPRRRASAANGPSVSFAQLHER	Sesquipedalian-1	sp|D3ZL52|SESQ1_RAT Sesquipedalian-1 OS=Rattus norvegicus OX=10116 GN=Pheta1 PE=1 SV=1	sp|D3ZL52|SESQ1_RAT Sesquipedalian-1 OS=Rattus norvegicus OX=10116 GN=Pheta1 PE=1 SV=1	1.94e-13	104.67	91.006	ENSP00000354461	213	1.36171	NetworKIN	PAK1	PAK1;PAK1_PAK3_group;PAKA_group;PAK_group;STE_group													13.7726	13.2819	13.5517	13.588	13.5587	13.3892	14.1735	14.3859	14.0115	13.7501	13.9329	13.9348
771	D3ZML2_S440_2	D3ZML2	Brsk2	440	S	2	1	PLSSPRVTPHPSPRGSPLPTPKGTPVHTPKE	Serine/threonine-protein kinase BRSK2	sp|D3ZML2|BRSK2_RAT Serine/threonine-protein kinase BRSK2 OS=Rattus norvegicus OX=10116 GN=Brsk2 PE=1 SV=1	sp|D3ZML2|BRSK2_RAT Serine/threonine-protein kinase BRSK2 OS=Rattus norvegicus OX=10116 GN=Brsk2 PE=1 SV=1;tr|M9MMM8|M9MMM8_RAT Serine/threonine-protein kinase BRSK2 OS=Rattus norvegicus OX=10116 GN=Brsk2 PE=1 SV=2	0.000333133	130.66	87.573	ENSP00000310697	439		NetworKIN															14.4982	14.1805	14.2958	14.1295	14.057	13.861	16.7629	16.6913	16.4971	16.1381	16.2492	16.2737
773	D3ZML2_S368_1	D3ZML2	Brsk2	368	S	1	1	LPPRNEIDPPRKRVDSPMLNRHGKRRPERKS	Serine/threonine-protein kinase BRSK2	sp|D3ZML2|BRSK2_RAT Serine/threonine-protein kinase BRSK2 OS=Rattus norvegicus OX=10116 GN=Brsk2 PE=1 SV=1	sp|D3ZML2|BRSK2_RAT Serine/threonine-protein kinase BRSK2 OS=Rattus norvegicus OX=10116 GN=Brsk2 PE=1 SV=1;tr|M9MMM8|M9MMM8_RAT Serine/threonine-protein kinase BRSK2 OS=Rattus norvegicus OX=10116 GN=Brsk2 PE=1 SV=2	0.000669211	103.43	67.839	ENSP00000310697	367		NetworKIN			13.1019	12.919	12.4835	13.0824	12.756	12.4681	14.4962	15.289	15.0917	14.6794	14.5926	14.9538	17.8018	17.4285	17.6995	17.5819	17.5077	17.3353	16.1817	16.3227	15.5191	15.923	16.063	15.9779	0.0636265	-0.205629	-0.0116411	0.0112193	0.0426749
774	D3ZML2_S383_1	D3ZML2	Brsk2	383	S	1	0.999999	SPMLNRHGKRRPERKSMEVLSVTDGGSPVPA	Serine/threonine-protein kinase BRSK2	sp|D3ZML2|BRSK2_RAT Serine/threonine-protein kinase BRSK2 OS=Rattus norvegicus OX=10116 GN=Brsk2 PE=1 SV=1	sp|D3ZML2|BRSK2_RAT Serine/threonine-protein kinase BRSK2 OS=Rattus norvegicus OX=10116 GN=Brsk2 PE=1 SV=1;tr|M9MMM8|M9MMM8_RAT Serine/threonine-protein kinase BRSK2 OS=Rattus norvegicus OX=10116 GN=Brsk2 PE=1 SV=2	2.72e-25	139.78	122.41	ENSP00000310697	382		NetworKIN															16.9122	16.5178	16.8051	16.5929	16.6059	16.5542	16.8957	17.1479	16.6983	16.6073	16.7966	16.8345
774	D3ZML2_S383_2	D3ZML2	Brsk2	383	S	2	0.999999	SPMLNRHGKRRPERKSMEVLSVTDGGSPVPA	Serine/threonine-protein kinase BRSK2	sp|D3ZML2|BRSK2_RAT Serine/threonine-protein kinase BRSK2 OS=Rattus norvegicus OX=10116 GN=Brsk2 PE=1 SV=1	sp|D3ZML2|BRSK2_RAT Serine/threonine-protein kinase BRSK2 OS=Rattus norvegicus OX=10116 GN=Brsk2 PE=1 SV=1;tr|M9MMM8|M9MMM8_RAT Serine/threonine-protein kinase BRSK2 OS=Rattus norvegicus OX=10116 GN=Brsk2 PE=1 SV=2	2.72e-25	139.78	122.41	ENSP00000310697	382		NetworKIN			13.9473	14.2469	13.1717	14.2661	13.6398	14.1211	17.8007	18.4211	18.2971	18.5032	17.8854	18.5867	16.5209	16.1787	16.5237	16.4251	16.2971	16.1907	19.6886	19.6879	19.2128	19.3804	19.6243	19.3595	-0.114225	0.0991046	-0.346586	0.171728	-0.0967271
775	D3ZML2_S388_1	D3ZML2	Brsk2	388	S	1	0.93833	RHGKRRPERKSMEVLSVTDGGSPVPARRAIE	Serine/threonine-protein kinase BRSK2	sp|D3ZML2|BRSK2_RAT Serine/threonine-protein kinase BRSK2 OS=Rattus norvegicus OX=10116 GN=Brsk2 PE=1 SV=1	sp|D3ZML2|BRSK2_RAT Serine/threonine-protein kinase BRSK2 OS=Rattus norvegicus OX=10116 GN=Brsk2 PE=1 SV=1;tr|M9MMM8|M9MMM8_RAT Serine/threonine-protein kinase BRSK2 OS=Rattus norvegicus OX=10116 GN=Brsk2 PE=1 SV=2	7.91e-22	105.32	101.7	ENSP00000310697	387		NetworKIN			10.8119	10.9837	10.2766	10.8391	10.8082	10.1576	12.8126	13.5113	13.3977	13.3184	12.9835	13.5307	14.2968	13.7848	14.2127	14.0628	14.0548	14.0937	14.2527	14.4363	14.0081	13.8505	14.1254	13.9668	-0.00483797	0.0806443	0.00300214	-0.0104791	0.316443
775	D3ZML2_S388_2	D3ZML2	Brsk2	388	S	2	0.93833	RHGKRRPERKSMEVLSVTDGGSPVPARRAIE	Serine/threonine-protein kinase BRSK2	sp|D3ZML2|BRSK2_RAT Serine/threonine-protein kinase BRSK2 OS=Rattus norvegicus OX=10116 GN=Brsk2 PE=1 SV=1	sp|D3ZML2|BRSK2_RAT Serine/threonine-protein kinase BRSK2 OS=Rattus norvegicus OX=10116 GN=Brsk2 PE=1 SV=1;tr|M9MMM8|M9MMM8_RAT Serine/threonine-protein kinase BRSK2 OS=Rattus norvegicus OX=10116 GN=Brsk2 PE=1 SV=2	7.91e-22	105.32	101.7	ENSP00000310697	387		NetworKIN			13.1925	13.4597	12.3655	13.4781	12.8027	13.4732	15.107	15.8536	15.6969	15.9589	15.1887	15.8727	14.3904	13.9388	14.3309	14.1323	14.1076	14.0395	15.4809	15.4658	15.1718	15.0892	15.3037	15.2456	-0.0932615	0.0876149	-0.377096	0.159522	-0.15811
776	D3ZML2_S394_1	D3ZML2	Brsk2	394	S	1	0.999934	PERKSMEVLSVTDGGSPVPARRAIEMAQHGQ	Serine/threonine-protein kinase BRSK2	sp|D3ZML2|BRSK2_RAT Serine/threonine-protein kinase BRSK2 OS=Rattus norvegicus OX=10116 GN=Brsk2 PE=1 SV=1	sp|D3ZML2|BRSK2_RAT Serine/threonine-protein kinase BRSK2 OS=Rattus norvegicus OX=10116 GN=Brsk2 PE=1 SV=1;tr|M9MMM8|M9MMM8_RAT Serine/threonine-protein kinase BRSK2 OS=Rattus norvegicus OX=10116 GN=Brsk2 PE=1 SV=2	8.46e-25	145.77	123.76	ENSP00000310697	393		NetworKIN			12.1402	12.1499	11.4759	12.228	12.185	11.8009	11.303	12.3049	11.8721	11.6109	11.1326	12.1931	13.0647	12.6414	13.1204	12.9877	13.0824	12.942	18.3134	18.6074	18.0014	18.0029	18.1568	18.2385	0.0354627	-0.0411093	-0.085573	0.0905114	0.405249
776	D3ZML2_S394_2	D3ZML2	Brsk2	394	S	2	0.999934	PERKSMEVLSVTDGGSPVPARRAIEMAQHGQ	Serine/threonine-protein kinase BRSK2	sp|D3ZML2|BRSK2_RAT Serine/threonine-protein kinase BRSK2 OS=Rattus norvegicus OX=10116 GN=Brsk2 PE=1 SV=1	sp|D3ZML2|BRSK2_RAT Serine/threonine-protein kinase BRSK2 OS=Rattus norvegicus OX=10116 GN=Brsk2 PE=1 SV=1;tr|M9MMM8|M9MMM8_RAT Serine/threonine-protein kinase BRSK2 OS=Rattus norvegicus OX=10116 GN=Brsk2 PE=1 SV=2	8.46e-25	145.77	123.76	ENSP00000310697	393		NetworKIN			12.6515	12.997	11.9478	13.0173	12.4561	12.6545	16.2472	17.0067	16.8854	16.9853	16.3829	17.0427	15.1614	14.8147	15.2042	15.0876	14.9963	14.8066	19.4132	19.4152	18.9248	19.1188	19.3864	19.0888	-0.160376	0.0988519	-0.320892	0.172619	-0.0307729
777	D3ZML2_S482_1	D3ZML2	Brsk2	482	S	1	0.999495	SSPSVGGVPWRTRLNSIKNSFLGSPRFHRRK	Serine/threonine-protein kinase BRSK2	sp|D3ZML2|BRSK2_RAT Serine/threonine-protein kinase BRSK2 OS=Rattus norvegicus OX=10116 GN=Brsk2 PE=1 SV=1	sp|D3ZML2|BRSK2_RAT Serine/threonine-protein kinase BRSK2 OS=Rattus norvegicus OX=10116 GN=Brsk2 PE=1 SV=1;tr|M9MMM8|M9MMM8_RAT Serine/threonine-protein kinase BRSK2 OS=Rattus norvegicus OX=10116 GN=Brsk2 PE=1 SV=2	0.000218971	72.772	59.816	ENSP00000310697	481		NetworKIN															12.622	11.8057	12.1283	12.6927	12.4455	12.6683	13.7134	13.9549	13.0579	13.3565	13.5254	13.5141
779	D3ZML2_S490_1	D3ZML2	Brsk2	490	S	1	1	PWRTRLNSIKNSFLGSPRFHRRKLQVPTPEE	Serine/threonine-protein kinase BRSK2	sp|D3ZML2|BRSK2_RAT Serine/threonine-protein kinase BRSK2 OS=Rattus norvegicus OX=10116 GN=Brsk2 PE=1 SV=1	sp|D3ZML2|BRSK2_RAT Serine/threonine-protein kinase BRSK2 OS=Rattus norvegicus OX=10116 GN=Brsk2 PE=1 SV=1;tr|M9MMM8|M9MMM8_RAT Serine/threonine-protein kinase BRSK2 OS=Rattus norvegicus OX=10116 GN=Brsk2 PE=1 SV=2	3e-33	183.13	143.8	ENSP00000310697	489		NetworKIN			17.051	16.6333	16.6267	16.8021	16.7422	16.568	17.0093	17.8049	17.5846	17.0469	17.1442	17.7276	18.4852	18.0141	18.4448	18.266	18.0879	18.0123	18.634	18.86	18.2313	18.2472	18.3333	18.3185	0.138286	-0.365768	0.257163	-0.143474	0.154397
780	D3ZML2_S697_1	D3ZML2	Brsk2	697	S	1	0.999887	KNGQAAQAPSTPAKRSAHGPLGDSAAAGPGG	Serine/threonine-protein kinase BRSK2	sp|D3ZML2|BRSK2_RAT Serine/threonine-protein kinase BRSK2 OS=Rattus norvegicus OX=10116 GN=Brsk2 PE=1 SV=1	sp|D3ZML2|BRSK2_RAT Serine/threonine-protein kinase BRSK2 OS=Rattus norvegicus OX=10116 GN=Brsk2 PE=1 SV=1;tr|M9MMM8|M9MMM8_RAT Serine/threonine-protein kinase BRSK2 OS=Rattus norvegicus OX=10116 GN=Brsk2 PE=1 SV=2	6.86e-15	95.68	83.828				NetworKIN															14.8586	14.9835	15.0422	14.8273	14.887	14.747	15.6415	15.7833	15.3838	15.1314	15.3506	15.3874
781	D3ZML2_S413_1	D3ZML2	Brsk2	413	S	1	0.999934	ARRAIEMAQHGQRSRSISGASSGLSTSPLSS	Serine/threonine-protein kinase BRSK2	sp|D3ZML2|BRSK2_RAT Serine/threonine-protein kinase BRSK2 OS=Rattus norvegicus OX=10116 GN=Brsk2 PE=1 SV=1	sp|D3ZML2|BRSK2_RAT Serine/threonine-protein kinase BRSK2 OS=Rattus norvegicus OX=10116 GN=Brsk2 PE=1 SV=1;tr|M9MMM8|M9MMM8_RAT Serine/threonine-protein kinase BRSK2 OS=Rattus norvegicus OX=10116 GN=Brsk2 PE=1 SV=2	0	340.9	280.41	ENSP00000310697	412		NetworKIN			14.2591	14.3264	13.5463	14.0862	13.8517	13.7076	16.0346	16.6046	16.5156	16.087	15.8117	16.3483	18.1721	17.7172	17.8668	17.8119	17.8747	17.6534	18.3541	18.2857	17.8608	17.9136	18.0945	18.0132	0.129122	0.110112	-0.0404809	-0.0765699	0.0466691
781	D3ZML2_S413_2	D3ZML2	Brsk2	413	S	2	0.999934	ARRAIEMAQHGQRSRSISGASSGLSTSPLSS	Serine/threonine-protein kinase BRSK2	sp|D3ZML2|BRSK2_RAT Serine/threonine-protein kinase BRSK2 OS=Rattus norvegicus OX=10116 GN=Brsk2 PE=1 SV=1	sp|D3ZML2|BRSK2_RAT Serine/threonine-protein kinase BRSK2 OS=Rattus norvegicus OX=10116 GN=Brsk2 PE=1 SV=1;tr|M9MMM8|M9MMM8_RAT Serine/threonine-protein kinase BRSK2 OS=Rattus norvegicus OX=10116 GN=Brsk2 PE=1 SV=2	0	340.9	280.41	ENSP00000310697	412		NetworKIN			15.7865	15.9446	15.5441	15.8951	15.5236	15.5129	18.1788	18.832	18.807	18.5999	18.22	18.7838	19.4232	18.8803	19.2387	19.0716	19.1253	19.0324	18.6909	18.5716	18.4412	18.2168	18.2984	18.2869	-0.0657378	0.00607048	0.235013	0.00998589	-0.00369304
782	D3ZML2_S415_1	D3ZML2	Brsk2	415	S	1	0.906512	RAIEMAQHGQRSRSISGASSGLSTSPLSSPR	Serine/threonine-protein kinase BRSK2	sp|D3ZML2|BRSK2_RAT Serine/threonine-protein kinase BRSK2 OS=Rattus norvegicus OX=10116 GN=Brsk2 PE=1 SV=1	sp|D3ZML2|BRSK2_RAT Serine/threonine-protein kinase BRSK2 OS=Rattus norvegicus OX=10116 GN=Brsk2 PE=1 SV=1;tr|M9MMM8|M9MMM8_RAT Serine/threonine-protein kinase BRSK2 OS=Rattus norvegicus OX=10116 GN=Brsk2 PE=1 SV=2	0	409.77	354.32	ENSP00000310697	414		NetworKIN			17.7656	17.8963	17.1522	17.3232	17.1913	17.188	16.5764	17.1662	17.0053	16.4393	16.2027	16.736	18.0828	17.6386	17.8565	17.7585	17.8394	17.479	16.2984	16.3028	15.8409	15.8051	15.9109	15.8606	0.162874	0.207282	0.0926571	-0.312356	-0.0864689
786	D3ZML2_S424_1	D3ZML2	Brsk2	424	S	1	0.997593	QRSRSISGASSGLSTSPLSSPRVTPHPSPRG	Serine/threonine-protein kinase BRSK2	sp|D3ZML2|BRSK2_RAT Serine/threonine-protein kinase BRSK2 OS=Rattus norvegicus OX=10116 GN=Brsk2 PE=1 SV=1	sp|D3ZML2|BRSK2_RAT Serine/threonine-protein kinase BRSK2 OS=Rattus norvegicus OX=10116 GN=Brsk2 PE=1 SV=1;tr|M9MMM8|M9MMM8_RAT Serine/threonine-protein kinase BRSK2 OS=Rattus norvegicus OX=10116 GN=Brsk2 PE=1 SV=2	0	342.28	303.48	ENSP00000310697	423		NetworKIN			13.9075	13.9652	13.1012	13.662	13.669	13.6315	16.4592	17.0415	16.7925	16.6709	16.5254	17.3166	17.3474	17.0399	17.3702	17.1104	17.0783	16.9771	17.9424	18.4342	17.5753	17.2963	17.5458	17.6177	0.054669	0.0260769	-0.208504	-0.223708	0.141094
786	D3ZML2_S424_2	D3ZML2	Brsk2	424	S	2	0.997593	QRSRSISGASSGLSTSPLSSPRVTPHPSPRG	Serine/threonine-protein kinase BRSK2	sp|D3ZML2|BRSK2_RAT Serine/threonine-protein kinase BRSK2 OS=Rattus norvegicus OX=10116 GN=Brsk2 PE=1 SV=1	sp|D3ZML2|BRSK2_RAT Serine/threonine-protein kinase BRSK2 OS=Rattus norvegicus OX=10116 GN=Brsk2 PE=1 SV=1;tr|M9MMM8|M9MMM8_RAT Serine/threonine-protein kinase BRSK2 OS=Rattus norvegicus OX=10116 GN=Brsk2 PE=1 SV=2	0	342.28	303.48	ENSP00000310697	423		NetworKIN			15.6491	15.8415	15.4346	15.7982	15.3968	15.4108	17.9315	18.6039	18.5734	18.3847	17.9634	18.4617	18.4885	18.0463	18.3624	18.207	18.2118	18.0772	17.8861	17.9913	17.6775	17.5378	17.6091	17.6698	-0.0882401	0.0179281	0.240483	0.0281146	-0.0155507
788	D3ZML2_S428_2	D3ZML2	Brsk2	428	S	2	0.924521	SISGASSGLSTSPLSSPRVTPHPSPRGSPLP	Serine/threonine-protein kinase BRSK2	sp|D3ZML2|BRSK2_RAT Serine/threonine-protein kinase BRSK2 OS=Rattus norvegicus OX=10116 GN=Brsk2 PE=1 SV=1	sp|D3ZML2|BRSK2_RAT Serine/threonine-protein kinase BRSK2 OS=Rattus norvegicus OX=10116 GN=Brsk2 PE=1 SV=1;tr|M9MMM8|M9MMM8_RAT Serine/threonine-protein kinase BRSK2 OS=Rattus norvegicus OX=10116 GN=Brsk2 PE=1 SV=2	7.74e-24	144.29	130.17	ENSP00000310697	427		NetworKIN															17.5178	17.2238	17.4864	17.3136	17.3111	17.2338	17.7052	17.8498	17.4443	17.3563	17.4596	17.4736
789	D3ZML2_S436_1	D3ZML2	Brsk2	436	S	1	0.999519	LSTSPLSSPRVTPHPSPRGSPLPTPKGTPVH	Serine/threonine-protein kinase BRSK2	sp|D3ZML2|BRSK2_RAT Serine/threonine-protein kinase BRSK2 OS=Rattus norvegicus OX=10116 GN=Brsk2 PE=1 SV=1	sp|D3ZML2|BRSK2_RAT Serine/threonine-protein kinase BRSK2 OS=Rattus norvegicus OX=10116 GN=Brsk2 PE=1 SV=1;tr|M9MMM8|M9MMM8_RAT Serine/threonine-protein kinase BRSK2 OS=Rattus norvegicus OX=10116 GN=Brsk2 PE=1 SV=2	0.000859564	66.273	39.409	ENSP00000310697	435		NetworKIN															13.4575	13.0046	13.3966	13.1613	13.1418	13.0078	14.6796	15.0539	14.4453	14.1392	14.3181	14.4642
789	D3ZML2_S436_2	D3ZML2	Brsk2	436	S	2	0.999519	LSTSPLSSPRVTPHPSPRGSPLPTPKGTPVH	Serine/threonine-protein kinase BRSK2	sp|D3ZML2|BRSK2_RAT Serine/threonine-protein kinase BRSK2 OS=Rattus norvegicus OX=10116 GN=Brsk2 PE=1 SV=1	sp|D3ZML2|BRSK2_RAT Serine/threonine-protein kinase BRSK2 OS=Rattus norvegicus OX=10116 GN=Brsk2 PE=1 SV=1;tr|M9MMM8|M9MMM8_RAT Serine/threonine-protein kinase BRSK2 OS=Rattus norvegicus OX=10116 GN=Brsk2 PE=1 SV=2	0.000859564	66.273	39.409	ENSP00000310697	435		NetworKIN															15.8405	15.5009	15.6925	15.458	15.3773	15.2308	15.1567	15.0758	14.8505	14.5772	14.5852	14.5092
794	D3ZPG5_S364_1	D3ZPG5	Usp30	364	S	1	1	LMMDFYKYRLLGHKPSQHGPKATESPGSALG	Ubiquitin carboxyl-terminal hydrolase 30	sp|D3ZPG5|UBP30_RAT Ubiquitin carboxyl-terminal hydrolase 30 OS=Rattus norvegicus OX=10116 GN=Usp30 PE=3 SV=1	tr|A0A0G2K3K1|A0A0G2K3K1_RAT Ubiquitin carboxyl-terminal hydrolase 30 OS=Rattus norvegicus OX=10116 GN=Usp30 PE=1 SV=1;sp|D3ZPG5|UBP30_RAT Ubiquitin carboxyl-terminal hydrolase 30 OS=Rattus norvegicus OX=10116 GN=Usp30 PE=3 SV=1	2.48e-05	89.466	63.6	ENSP00000257548	364	1.38985	NetworKIN	PRKCB	PRKCB;PKCalpha_PKCbeta_group;PKCalpha_PKCbeta_PKCgamma_group;PKC_group;AGC_group	14.1364	14.4909	14.0131	14.4928	14.4688	14.3406	13.6283	14.659	14.5914	14.1753	14.2881	14.9965	16.5995	16.2587	16.7199	16.2615	16.5171	16.4876	17.1744	17.3704	17.1213	16.6345	17.0674	17.101	-0.361271	-0.0931377	0.0585467	-0.0377388	0.296027
796	D3Z981_S1811_1	D3Z981	Plxna1	1811	S	1	0.996482	FMDSCSTSEHKLGKDSPSNKLLYAKDIPNYK	Plexin A1	tr|D3Z981|D3Z981_RAT Plexin A1 OS=Rattus norvegicus OX=10116 GN=Plxna1 PE=1 SV=3	sp|D3ZPX4|PLXA3_RAT Plexin-A3 OS=Rattus norvegicus OX=10116 GN=Plxna3 PE=3 SV=1;tr|D3Z981|D3Z981_RAT Plexin A1 OS=Rattus norvegicus OX=10116 GN=Plxna1 PE=1 SV=3;tr|D3ZES7|D3ZES7_RAT Plexin A4 OS=Rattus norvegicus OX=10116 GN=Plxna4 PE=4 SV=1;tr|D3ZWP6|D3ZW	0.00203974	79.201	51.459	ENSP00000251772	1772	11.7447	NetworKIN	CDK5	CDK5;CDK2_CDK3_CDK1_CDK5_group;CDK_group;CMGC_group	14.8083	14.9051	14.4536	14.7999	13.928	14.5456	15.3326	15.9171	15.7613	15.3719	15.362	15.6074	16.6866	16.3034	16.6035	16.5262	16.4992	16.4572	16.2913	16.6413	16.1015	16.0894	16.6619	16.5805	0.0180068	0.028564	0.206526	-0.0231944	-0.537313
799	D3ZQG6_S10_1	D3ZQG6	Trim2	10	S	1	0.980829	______MASEGASIPSPVVRQIDKQFLICSI	Tripartite motif-containing protein 2	sp|D3ZQG6|TRIM2_RAT Tripartite motif-containing protein 2 OS=Rattus norvegicus OX=10116 GN=Trim2 PE=1 SV=2	sp|D3ZQG6|TRIM2_RAT Tripartite motif-containing protein 2 OS=Rattus norvegicus OX=10116 GN=Trim2 PE=1 SV=2;tr|D3ZM62|D3ZM62_RAT Tripartite motif-containing protein 2 OS=Rattus norvegicus OX=10116 GN=Trim2 PE=1 SV=2	5.19e-05	55.314	44.245				NetworKIN															14.056	13.7669	13.975	13.9305	13.7593	13.7663	12.835	12.9364	12.7222	12.5272	12.5386	12.7268
800	D3ZQG6_S456_2	D3ZQG6	Trim2	456	S	2	0.999782	PGSGHVKQKAVKRPASMYSTGKRKENPIEDD	Tripartite motif-containing protein 2	sp|D3ZQG6|TRIM2_RAT Tripartite motif-containing protein 2 OS=Rattus norvegicus OX=10116 GN=Trim2 PE=1 SV=2	sp|D3ZQG6|TRIM2_RAT Tripartite motif-containing protein 2 OS=Rattus norvegicus OX=10116 GN=Trim2 PE=1 SV=2;tr|A0A0G2K2M8|A0A0G2K2M8_RAT Tripartite motif-containing protein 2 OS=Rattus norvegicus OX=10116 GN=Trim2 PE=1 SV=1;tr|D3ZM62|D3ZM62_RAT Tripartite m	0.000284086	117.03	85.74				NetworKIN			13.1845	13.4634	12.6954	13.6102	13.1485	13.3615	12.5573	13.3794	13.6061	14.0098	13.3626	13.9482													-0.239629	-0.0470073	-0.185571	0.153271	0.0493848
801	D3ZQG6_S459_2	D3ZQG6	Trim2	459	S	2	0.91015	GHVKQKAVKRPASMYSTGKRKENPIEDDLIF	Tripartite motif-containing protein 2	sp|D3ZQG6|TRIM2_RAT Tripartite motif-containing protein 2 OS=Rattus norvegicus OX=10116 GN=Trim2 PE=1 SV=2	sp|D3ZQG6|TRIM2_RAT Tripartite motif-containing protein 2 OS=Rattus norvegicus OX=10116 GN=Trim2 PE=1 SV=2;tr|A0A0G2K2M8|A0A0G2K2M8_RAT Tripartite motif-containing protein 2 OS=Rattus norvegicus OX=10116 GN=Trim2 PE=1 SV=1;tr|D3ZM62|D3ZM62_RAT Tripartite m	0.00349499	58.487	37.616				NetworKIN			13.1845	13.4634	12.6954	13.6102	13.1485	13.3615	12.5573	13.3794	13.6061	14.0098	13.3626	13.9482													-0.239629	-0.0470073	-0.185571	0.153271	0.0493848
802	D3ZQG6_S440_1	D3ZQG6	Trim2	440	S	1	1	ADVSPTTEGVKRRVKSPGSGHVKQKAVKRPA	Tripartite motif-containing protein 2	sp|D3ZQG6|TRIM2_RAT Tripartite motif-containing protein 2 OS=Rattus norvegicus OX=10116 GN=Trim2 PE=1 SV=2	sp|D3ZQG6|TRIM2_RAT Tripartite motif-containing protein 2 OS=Rattus norvegicus OX=10116 GN=Trim2 PE=1 SV=2;tr|A0A0G2K2M8|A0A0G2K2M8_RAT Tripartite motif-containing protein 2 OS=Rattus norvegicus OX=10116 GN=Trim2 PE=1 SV=1;tr|D3ZM62|D3ZM62_RAT Tripartite m	3.87e-05	108.93	88.681				NetworKIN			17.0097	17.3901	16.7027	17.385	16.3275	17.0137	18.4137	19.0487	18.9669	18.9587	18.698	19.2603	18.4467	18.0709	18.2896	18.0949	18.2261	18.0345	20.3076	20.5689	19.9063	19.4901	19.7177	19.6548	-0.215755	0.0783355	0.020351	0.126661	-0.573054
802	D3ZQG6_S440_2	D3ZQG6	Trim2	440	S	2	1	ADVSPTTEGVKRRVKSPGSGHVKQKAVKRPA	Tripartite motif-containing protein 2	sp|D3ZQG6|TRIM2_RAT Tripartite motif-containing protein 2 OS=Rattus norvegicus OX=10116 GN=Trim2 PE=1 SV=2	sp|D3ZQG6|TRIM2_RAT Tripartite motif-containing protein 2 OS=Rattus norvegicus OX=10116 GN=Trim2 PE=1 SV=2;tr|A0A0G2K2M8|A0A0G2K2M8_RAT Tripartite motif-containing protein 2 OS=Rattus norvegicus OX=10116 GN=Trim2 PE=1 SV=1;tr|D3ZM62|D3ZM62_RAT Tripartite m	3.87e-05	108.93	88.681				NetworKIN			12.2833	12.5131	11.5829	12.6301	12.1883	12.2568	16.1771	17.1371	17.0992	17.0924	16.7338	17.1507	16.6628	16.1158	16.3192	16.1089	16.228	15.9979	17.6723	17.5767	17.3155	17.1587	16.8665	16.8516	-0.156145	-0.0126171	-0.313384	0.157813	0.0738226
803	D3ZQG6_S443_1	D3ZQG6	Trim2	443	S	1	1	SPTTEGVKRRVKSPGSGHVKQKAVKRPASMY	Tripartite motif-containing protein 2	sp|D3ZQG6|TRIM2_RAT Tripartite motif-containing protein 2 OS=Rattus norvegicus OX=10116 GN=Trim2 PE=1 SV=2	sp|D3ZQG6|TRIM2_RAT Tripartite motif-containing protein 2 OS=Rattus norvegicus OX=10116 GN=Trim2 PE=1 SV=2;tr|A0A0G2K2M8|A0A0G2K2M8_RAT Tripartite motif-containing protein 2 OS=Rattus norvegicus OX=10116 GN=Trim2 PE=1 SV=1;tr|D3ZM62|D3ZM62_RAT Tripartite m	0.000246824	101.89	80.015				NetworKIN			15.1933	15.5762	14.7631	15.0903	14.6445	14.9056	17.3962	18.0316	17.9835	17.6843	17.5897	18.147	17.6291	17.2597	17.5329	17.38	17.5548	17.3111	18.2154	18.4966	17.8373	17.4655	17.6801	17.6426	0.0456974	0.342373	0.158685	-0.0901102	-0.178049
803	D3ZQG6_S443_2	D3ZQG6	Trim2	443	S	2	1	SPTTEGVKRRVKSPGSGHVKQKAVKRPASMY	Tripartite motif-containing protein 2	sp|D3ZQG6|TRIM2_RAT Tripartite motif-containing protein 2 OS=Rattus norvegicus OX=10116 GN=Trim2 PE=1 SV=2	sp|D3ZQG6|TRIM2_RAT Tripartite motif-containing protein 2 OS=Rattus norvegicus OX=10116 GN=Trim2 PE=1 SV=2;tr|A0A0G2K2M8|A0A0G2K2M8_RAT Tripartite motif-containing protein 2 OS=Rattus norvegicus OX=10116 GN=Trim2 PE=1 SV=1;tr|D3ZM62|D3ZM62_RAT Tripartite m	0.000246824	101.89	80.015				NetworKIN			12.2833	12.5131	11.5829	12.6301	12.1883	12.2568	16.1771	17.1371	17.0992	17.0924	16.7338	17.1507	16.6628	16.1158	16.3192	16.1089	16.228	15.9979	17.6723	17.5767	17.3155	17.1587	16.8665	16.8516	-0.156145	-0.0126171	-0.313384	0.157813	0.0738226
804	D3ZQG6_S424_1	D3ZQG6	Trim2	424	S	1	1	DQHIRGSPFKLKVIRSADVSPTTEGVKRRVK	Tripartite motif-containing protein 2	sp|D3ZQG6|TRIM2_RAT Tripartite motif-containing protein 2 OS=Rattus norvegicus OX=10116 GN=Trim2 PE=1 SV=2	sp|D3ZQG6|TRIM2_RAT Tripartite motif-containing protein 2 OS=Rattus norvegicus OX=10116 GN=Trim2 PE=1 SV=2;tr|A0A0G2K2M8|A0A0G2K2M8_RAT Tripartite motif-containing protein 2 OS=Rattus norvegicus OX=10116 GN=Trim2 PE=1 SV=1;tr|D3ZM62|D3ZM62_RAT Tripartite m	1.74e-48	214.06	175.43				NetworKIN			17.3965	17.2165	16.6737	17.032	16.818	16.6858	14.406	14.9894	14.8439	14.3469	14.365	14.5167	16.1157	15.7198	16.0175	15.8773	15.8427	15.8078	18.9012	19.2417	18.5963	18.5782	18.9413	18.9197	0.261084	-0.0052291	0.0814791	-0.136252	0.00760655
804	D3ZQG6_S424_2	D3ZQG6	Trim2	424	S	2	1	DQHIRGSPFKLKVIRSADVSPTTEGVKRRVK	Tripartite motif-containing protein 2	sp|D3ZQG6|TRIM2_RAT Tripartite motif-containing protein 2 OS=Rattus norvegicus OX=10116 GN=Trim2 PE=1 SV=2	sp|D3ZQG6|TRIM2_RAT Tripartite motif-containing protein 2 OS=Rattus norvegicus OX=10116 GN=Trim2 PE=1 SV=2;tr|A0A0G2K2M8|A0A0G2K2M8_RAT Tripartite motif-containing protein 2 OS=Rattus norvegicus OX=10116 GN=Trim2 PE=1 SV=1;tr|D3ZM62|D3ZM62_RAT Tripartite m	1.74e-48	214.06	175.43				NetworKIN			18.854	19.2472	18.2281	18.9339	18.4239	19.1339	20.237	20.6613	20.7676	20.5992	20.2291	21.264	20.2274	19.9115	20.2074	19.9934	20.054	20.0449	21.1467	21.0951	20.9103	20.7408	20.8895	20.8844	-0.0261115	0.280772	-0.10882	0.0209239	-0.131282
805	D3ZQG6_S428_1	D3ZQG6	Trim2	428	S	1	0.998365	RGSPFKLKVIRSADVSPTTEGVKRRVKSPGS	Tripartite motif-containing protein 2	sp|D3ZQG6|TRIM2_RAT Tripartite motif-containing protein 2 OS=Rattus norvegicus OX=10116 GN=Trim2 PE=1 SV=2	sp|D3ZQG6|TRIM2_RAT Tripartite motif-containing protein 2 OS=Rattus norvegicus OX=10116 GN=Trim2 PE=1 SV=2;tr|A0A0G2K2M8|A0A0G2K2M8_RAT Tripartite motif-containing protein 2 OS=Rattus norvegicus OX=10116 GN=Trim2 PE=1 SV=1;tr|D3ZM62|D3ZM62_RAT Tripartite m	5.16e-185	295.26	261.18				NetworKIN			17.3005	17.329	16.6482	17.0251	17.0034	16.8412	17.3054	18.0032	17.8818	17.4324	17.3063	18.3435	17.6582	17.3501	17.7129	17.5689	17.6621	17.7249	19.0059	19.7516	18.7482	18.7374	19.2771	19.4033	0.083029	0.0252354	-0.0261161	-0.225275	0.110843
805	D3ZQG6_S428_2	D3ZQG6	Trim2	428	S	2	0.998365	RGSPFKLKVIRSADVSPTTEGVKRRVKSPGS	Tripartite motif-containing protein 2	sp|D3ZQG6|TRIM2_RAT Tripartite motif-containing protein 2 OS=Rattus norvegicus OX=10116 GN=Trim2 PE=1 SV=2	sp|D3ZQG6|TRIM2_RAT Tripartite motif-containing protein 2 OS=Rattus norvegicus OX=10116 GN=Trim2 PE=1 SV=2;tr|A0A0G2K2M8|A0A0G2K2M8_RAT Tripartite motif-containing protein 2 OS=Rattus norvegicus OX=10116 GN=Trim2 PE=1 SV=1;tr|D3ZM62|D3ZM62_RAT Tripartite m	5.16e-185	295.26	261.18				NetworKIN			18.6568	19.0337	18.0377	18.7509	18.2307	18.9285	18.9877	19.3994	19.4684	19.4126	19.0421	19.6277	19.8359	19.5145	19.8084	19.6092	19.6682	19.6518	21.0187	20.9631	20.774	20.6052	20.76	20.746	-0.0332353	0.257323	-0.109203	0.0280477	-0.134392
806	D3ZQG6_S311_1	D3ZQG6	Trim2	311	S	1	0.999854	NDQLDFIVETEGLKKSIHNLGTILTTNAVAS	Tripartite motif-containing protein 2	sp|D3ZQG6|TRIM2_RAT Tripartite motif-containing protein 2 OS=Rattus norvegicus OX=10116 GN=Trim2 PE=1 SV=2	sp|D3ZQG6|TRIM2_RAT Tripartite motif-containing protein 2 OS=Rattus norvegicus OX=10116 GN=Trim2 PE=1 SV=2;tr|A0A0G2K2M8|A0A0G2K2M8_RAT Tripartite motif-containing protein 2 OS=Rattus norvegicus OX=10116 GN=Trim2 PE=1 SV=1;tr|D3ZM62|D3ZM62_RAT Tripartite m	2.04e-95	185.79	171.11				NetworKIN															15.1154	14.7312	15.1439	15.0039	15.042	15.0019	15.0889	15.5213	15.0135	14.9223	15.0024	15.1607
808	D3ZQG6_S375_2	D3ZQG6	Trim2	375	S	2	0.999995	TGNAYLTAELSTPDGSVADGEILDNKNGTYE	Tripartite motif-containing protein 2	sp|D3ZQG6|TRIM2_RAT Tripartite motif-containing protein 2 OS=Rattus norvegicus OX=10116 GN=Trim2 PE=1 SV=2	sp|D3ZQG6|TRIM2_RAT Tripartite motif-containing protein 2 OS=Rattus norvegicus OX=10116 GN=Trim2 PE=1 SV=2;tr|A0A0G2K2M8|A0A0G2K2M8_RAT Tripartite motif-containing protein 2 OS=Rattus norvegicus OX=10116 GN=Trim2 PE=1 SV=1;tr|D3ZM62|D3ZM62_RAT Tripartite m	1.01e-69	147.35	125.54				NetworKIN			17.6968	17.3714	17.2895	17.6693	17.4575	17.5005	17.4195	18.0977	18.014	17.8921	17.6893	18.0637	20.2883	20.0993	20.4733	20.2367	20.3107	20.2433	18.4712	18.4212	18.429	18.5252	18.7461	18.3971	3.88263e-05	-0.411644	0.135909	-0.0603499	0.0856612
811	D3ZQL6_S632_1	D3ZQL6	Micall1	632	S	1	0.938116	LIKSSCKENPFNRKPSPSTSPTVRKATKGAK	MICAL-like protein 1	sp|D3ZQL6|MILK1_RAT MICAL-like protein 1 OS=Rattus norvegicus OX=10116 GN=Micall1 PE=1 SV=1	sp|D3ZQL6|MILK1_RAT MICAL-like protein 1 OS=Rattus norvegicus OX=10116 GN=Micall1 PE=1 SV=1	9.73e-05	88.706	60.346	ENSP00000215957	640	0.845074	NetworKIN	MAPK4	MAPK4;MAPK6_MAPK4_group;MAPK_group;CMGC_group	12.6228	12.6279	12.2512	12.7381	12.2422	12.6344	13.1908	13.732	13.8631	13.9945	13.6417	14.2953	15.4943	15.1213	15.3892	15.3393	15.2481	15.1612	16.0772	16.3706	15.7978	15.6587	15.9471	15.9093	-0.0437891	-0.125008	0.127814	0.0386015	-0.0994502
814	D3ZR35_S50_1	D3ZR35	Smim13	50	S	1	0.964106	LSKFKFLRELVGDTGSQEGDNEQPSGSEAEE	Small integral membrane protein 13	sp|D3ZR35|SIM13_RAT Small integral membrane protein 13 OS=Rattus norvegicus OX=10116 GN=Smim13 PE=3 SV=1	sp|D3ZR35|SIM13_RAT Small integral membrane protein 13 OS=Rattus norvegicus OX=10116 GN=Smim13 PE=3 SV=1	1.06e-142	168.48	150.84	ENSP00000055682	498		NetworKIN			18.1373	18.1216	17.5078	18.0207	17.7544	17.8068	15.3524	15.9109	15.9067	15.8521	15.4391	15.7138													0.0937342	-0.00830069	0.00741991	-0.0557198	0.0358046
815	D3ZR35_S59_1	D3ZR35	Smim13	59	S	1	1	LVGDTGSQEGDNEQPSGSEAEEDPSASPHKM	Small integral membrane protein 13	sp|D3ZR35|SIM13_RAT Small integral membrane protein 13 OS=Rattus norvegicus OX=10116 GN=Smim13 PE=3 SV=1	sp|D3ZR35|SIM13_RAT Small integral membrane protein 13 OS=Rattus norvegicus OX=10116 GN=Smim13 PE=3 SV=1	3.01e-272	229.56	217.25				NetworKIN			19.3796	19.2729	18.6012	19.0721	18.8225	18.7724	19.8959	20.3561	20.2796	20.2088	19.8746	19.9105													0.236724	0.0438158	0.00152651	-0.103607	0.00466173
815	D3ZR35_S59_2	D3ZR35	Smim13	59	S	2	1	LVGDTGSQEGDNEQPSGSEAEEDPSASPHKM	Small integral membrane protein 13	sp|D3ZR35|SIM13_RAT Small integral membrane protein 13 OS=Rattus norvegicus OX=10116 GN=Smim13 PE=3 SV=1	sp|D3ZR35|SIM13_RAT Small integral membrane protein 13 OS=Rattus norvegicus OX=10116 GN=Smim13 PE=3 SV=1	3.01e-272	229.56	217.25				NetworKIN			20.523	20.509	19.8583	20.4567	20.0363	20.2351	20.0534	20.5402	20.5257	20.5246	20.1813	20.2455													0.0975305	-0.00270813	-0.023901	-0.00152443	-0.0641454
816	D3ZR35_S61_1	D3ZR35	Smim13	61	S	1	1	GDTGSQEGDNEQPSGSEAEEDPSASPHKMRS	Small integral membrane protein 13	sp|D3ZR35|SIM13_RAT Small integral membrane protein 13 OS=Rattus norvegicus OX=10116 GN=Smim13 PE=3 SV=1	sp|D3ZR35|SIM13_RAT Small integral membrane protein 13 OS=Rattus norvegicus OX=10116 GN=Smim13 PE=3 SV=1	2.32e-251	222.4	204.75	ENSP00000055682	515		NetworKIN			18.8972	18.7719	18.0943	18.5693	18.326	18.2521	15.4135	15.9553	15.7917	15.8281	15.3771	15.0878													0.256084	0.0444803	-0.00361453	-0.104715	0.00980277
816	D3ZR35_S61_2	D3ZR35	Smim13	61	S	2	1	GDTGSQEGDNEQPSGSEAEEDPSASPHKMRS	Small integral membrane protein 13	sp|D3ZR35|SIM13_RAT Small integral membrane protein 13 OS=Rattus norvegicus OX=10116 GN=Smim13 PE=3 SV=1	sp|D3ZR35|SIM13_RAT Small integral membrane protein 13 OS=Rattus norvegicus OX=10116 GN=Smim13 PE=3 SV=1	2.32e-251	222.4	204.75	ENSP00000055682	515		NetworKIN			20.523	20.509	19.8583	20.4567	20.0363	20.2351	20.1226	20.6117	20.596	20.5876	20.2423	20.312													0.0975305	-0.00270813	-0.023901	-0.00152443	-0.0641454
824	D3ZUI5_S219_1	D3ZUI5	Cobl	219	S	1	0.996745	ELYAWDNRREMLRKSSLGNDETDKEKKKFLG	Protein cordon-bleu	sp|D3ZUI5|COBL_RAT Protein cordon-bleu OS=Rattus norvegicus OX=10116 GN=Cobl PE=1 SV=1	sp|D3ZUI5|COBL_RAT Protein cordon-bleu OS=Rattus norvegicus OX=10116 GN=Cobl PE=1 SV=1;tr|A0A0G2K2Q1|A0A0G2K2Q1_RAT Protein cordon-bleu OS=Rattus norvegicus OX=10116 GN=Cobl PE=1 SV=1	1.69e-09	111.33	78.775				NetworKIN															17.4976	16.7734	17.1632	17.4207	17.4322	17.3284	17.3987	17.2836	16.8966	17.12	17.3346	17.2406
825	D3ZUI5_S838_1	D3ZUI5	Cobl	838	S	1	0.998798	KVEVNSTYGKSATHNSPAAVHRNSYFLPGRS	Protein cordon-bleu	sp|D3ZUI5|COBL_RAT Protein cordon-bleu OS=Rattus norvegicus OX=10116 GN=Cobl PE=1 SV=1	sp|D3ZUI5|COBL_RAT Protein cordon-bleu OS=Rattus norvegicus OX=10116 GN=Cobl PE=1 SV=1;tr|A0A0G2K2Q1|A0A0G2K2Q1_RAT Protein cordon-bleu OS=Rattus norvegicus OX=10116 GN=Cobl PE=1 SV=1	8.43e-06	85.909	69.51				NetworKIN			12.0165	12.4437	11.1578	12.1693	11.5743	11.7705	11.6461	12.453	12.034	12.692	11.7079	12.6396	12.096	11.7345	11.8917	11.5883	11.4615	11.476	12.4633	12.7235	12.3769	11.3563	11.4428	11.605	0.0248993	0.365812	-0.29062	0.144842	-0.0923089
827	D3ZUQ0_S7_1	D3ZUQ0	Rilpl1	7	S	1	0.999997	_________MEEPLGSPPAALSALEKNVAEL	RILP-like protein 1	sp|D3ZUQ0|RIPL1_RAT RILP-like protein 1 OS=Rattus norvegicus OX=10116 GN=Rilpl1 PE=1 SV=1	tr|A0A0G2K2U5|A0A0G2K2U5_RAT RILP-like protein 1 OS=Rattus norvegicus OX=10116 GN=Rilpl1 PE=1 SV=1;sp|D3ZUQ0|RIPL1_RAT RILP-like protein 1 OS=Rattus norvegicus OX=10116 GN=Rilpl1 PE=1 SV=1	1.42e-21	96.993	72.611	ENSP00000366070	7		NetworKIN															14.9024	14.5664	15.0623	14.7842	14.8547	14.7623	15.5114	16.7631	15.395	15.5337	16.0065	16.1189
829	D3ZVF4_S119_1	D3ZVF4	Trappc2	119	S	1	0.999764	DLYIKFAMNPFYEPNSPIRSTAFERKVQFLG	Trafficking protein particle complex subunit 2	sp|D3ZVF4|TPPC2_RAT Trafficking protein particle complex subunit 2 OS=Rattus norvegicus OX=10116 GN=Trappc2 PE=3 SV=1	tr|Q5BJL8|Q5BJL8_RAT RCG49712, isoform CRA_c OS=Rattus norvegicus OX=10116 GN=Trappc2 PE=2 SV=1;sp|D3ZVF4|TPPC2_RAT Trafficking protein particle complex subunit 2 OS=Rattus norvegicus OX=10116 GN=Trappc2 PE=3 SV=1	4.25e-06	90.348	64.482	ENSP00000352708	119		NetworKIN															15.301	14.9318	15.2858	15.1841	15.2781	15.0422	14.4972	15.0325	14.3462	14.3389	14.7475	14.6521
831	D3ZXD8_S12_2	D3ZXD8	Tmem245	12	S	2	1	____MADRGGPAEEPSPRGSPRSEPRVPRTA	Transmembrane protein 245	sp|D3ZXD8|TM245_RAT Transmembrane protein 245 OS=Rattus norvegicus OX=10116 GN=Tmem245 PE=1 SV=1	sp|D3ZXD8|TM245_RAT Transmembrane protein 245 OS=Rattus norvegicus OX=10116 GN=Tmem245 PE=1 SV=1;tr|D3ZR79|D3ZR79_RAT Transmembrane protein 245 OS=Rattus norvegicus OX=10116 GN=Tmem245 PE=1 SV=1	1.37e-06	97.472	70.685	ENSP00000363714	12		NetworKIN			16.5481	16.8364	15.9735	16.5875	15.9902	16.5068	16.2833	16.7698	16.7176	16.6708	16.1213	16.8478													-0.00586382	0.196115	-0.037266	0.000676219	-0.238846
832	D3ZXD8_S16_2	D3ZXD8	Tmem245	16	S	2	1	MADRGGPAEEPSPRGSPRSEPRVPRTAGPSE	Transmembrane protein 245	sp|D3ZXD8|TM245_RAT Transmembrane protein 245 OS=Rattus norvegicus OX=10116 GN=Tmem245 PE=1 SV=1	sp|D3ZXD8|TM245_RAT Transmembrane protein 245 OS=Rattus norvegicus OX=10116 GN=Tmem245 PE=1 SV=1;tr|D3ZR79|D3ZR79_RAT Transmembrane protein 245 OS=Rattus norvegicus OX=10116 GN=Tmem245 PE=1 SV=1	1.37e-06	104.44	85.167	ENSP00000363714	16		NetworKIN			16.5481	16.8364	15.9735	16.5875	15.9902	16.5068	16.2833	16.7698	16.7176	16.6708	16.1213	16.8478													-0.00586382	0.196115	-0.037266	0.000676219	-0.238846
833	D3ZXD8_S323_1	D3ZXD8	Tmem245	323	S	1	0.992259	EPPPAPSASSSSSSRSSPSSPSPTLGRQRPE	Transmembrane protein 245	sp|D3ZXD8|TM245_RAT Transmembrane protein 245 OS=Rattus norvegicus OX=10116 GN=Tmem245 PE=1 SV=1	sp|D3ZXD8|TM245_RAT Transmembrane protein 245 OS=Rattus norvegicus OX=10116 GN=Tmem245 PE=1 SV=1;tr|D3ZR79|D3ZR79_RAT Transmembrane protein 245 OS=Rattus norvegicus OX=10116 GN=Tmem245 PE=1 SV=1	2.53e-75	265.82	185.37	ENSP00000363714	327		NetworKIN															13.61	13.5381	13.7583	13.637	13.7159	13.7163	16.2729	16.572	16.1701	15.9597	16.3095	16.4265
834	D3ZXD8_S324_1	D3ZXD8	Tmem245	324	S	1	0.939228	PPPAPSASSSSSSRSSPSSPSPTLGRQRPEM	Transmembrane protein 245	sp|D3ZXD8|TM245_RAT Transmembrane protein 245 OS=Rattus norvegicus OX=10116 GN=Tmem245 PE=1 SV=1	sp|D3ZXD8|TM245_RAT Transmembrane protein 245 OS=Rattus norvegicus OX=10116 GN=Tmem245 PE=1 SV=1;tr|D3ZR79|D3ZR79_RAT Transmembrane protein 245 OS=Rattus norvegicus OX=10116 GN=Tmem245 PE=1 SV=1	6.88e-49	253.16	168				NetworKIN															16.7207	16.6024	16.8218	16.6857	16.8194	16.6914	14.3761	14.7063	14.3786	14.1863	14.5167	14.5729
835	D3ZXD8_S327_1	D3ZXD8	Tmem245	327	S	1	0.972019	APSASSSSSSRSSPSSPSPTLGRQRPEMGTF	Transmembrane protein 245	sp|D3ZXD8|TM245_RAT Transmembrane protein 245 OS=Rattus norvegicus OX=10116 GN=Tmem245 PE=1 SV=1	sp|D3ZXD8|TM245_RAT Transmembrane protein 245 OS=Rattus norvegicus OX=10116 GN=Tmem245 PE=1 SV=1;tr|D3ZR79|D3ZR79_RAT Transmembrane protein 245 OS=Rattus norvegicus OX=10116 GN=Tmem245 PE=1 SV=1	5.18e-49	202.05	161.48				NetworKIN			13.3636	13.4511	12.729	13.3637	12.9241	13.1361	15.1616	15.6942	15.588	15.3711	15.1652	15.5717	16.9734	16.6675	17.0178	16.8175	16.9769	16.8754	14.6887	15.0648	14.6926	14.3471	14.647	14.5724	0.0326566	0.0338642	-0.0587816	-3.61993e-05	-0.0818278
836	D3ZXD8_S329_1	D3ZXD8	Tmem245	329	S	1	0.998848	SASSSSSSRSSPSSPSPTLGRQRPEMGTFLR	Transmembrane protein 245	sp|D3ZXD8|TM245_RAT Transmembrane protein 245 OS=Rattus norvegicus OX=10116 GN=Tmem245 PE=1 SV=1	sp|D3ZXD8|TM245_RAT Transmembrane protein 245 OS=Rattus norvegicus OX=10116 GN=Tmem245 PE=1 SV=1;tr|D3ZR79|D3ZR79_RAT Transmembrane protein 245 OS=Rattus norvegicus OX=10116 GN=Tmem245 PE=1 SV=1	1.15e-88	237.76	197.19				NetworKIN			14.3588	14.3894	13.7694	14.1465	14.0056	13.919	15.3536	16.0435	15.9971	15.6182	15.3995	16.0537	15.932	15.7186	16.0726	15.8727	15.9338	15.9338	18.0797	18.4566	17.9336	17.6304	18.0759	18.1954	0.0505048	-0.00520866	0.00432788	-0.194624	0.0223179
837	D3ZXK7_S249_1	D3ZXK7	Rnf123	249	S	1	0.999981	AISLSFKESVAFNFGSRPLRYPVAGFRPLQD	E3 ubiquitin-protein ligase RNF123	sp|D3ZXK7|RN123_RAT E3 ubiquitin-protein ligase RNF123 OS=Rattus norvegicus OX=10116 GN=Rnf123 PE=1 SV=1	tr|F1LMI7|F1LMI7_RAT E3 ubiquitin-protein ligase RNF123 OS=Rattus norvegicus OX=10116 GN=Rnf123 PE=1 SV=1;sp|D3ZXK7|RN123_RAT E3 ubiquitin-protein ligase RNF123 OS=Rattus norvegicus OX=10116 GN=Rnf123 PE=1 SV=1	0.00456821	67.334	45.962	ENSP00000328287	251		NetworKIN			14.2783	14.1742	13.8338	14.2745	14.0357	13.6866	14.4728	15.2836	15.1448	14.7564	14.4825	15.0146													0.0157477	-0.17462	0.11441	-0.0209353	0.0980787
838	D3ZXK7_S713_1	D3ZXK7	Rnf123	713	S	1	1	TPRRLLSTMEKVKVRSLNVEQRTREDIEGSH	E3 ubiquitin-protein ligase RNF123	sp|D3ZXK7|RN123_RAT E3 ubiquitin-protein ligase RNF123 OS=Rattus norvegicus OX=10116 GN=Rnf123 PE=1 SV=1	tr|F1LMI7|F1LMI7_RAT E3 ubiquitin-protein ligase RNF123 OS=Rattus norvegicus OX=10116 GN=Rnf123 PE=1 SV=1;sp|D3ZXK7|RN123_RAT E3 ubiquitin-protein ligase RNF123 OS=Rattus norvegicus OX=10116 GN=Rnf123 PE=1 SV=1	0.000829849	89.301	40.733	ENSP00000328287	709		NetworKIN															15.515	15.1656	15.3846	15.4764	15.2091	15.2076	15.2098	15.4871	14.6871	14.9177	15.0825	15.4526
839	D3ZYR1_S507_1	D3ZYR1	Fcho2	507	S	1	0.793796	SNTSPPPTAPLARAESSSSISSSASLSAANT	F-BAR domain only protein 2	sp|D3ZYR1|FCHO2_RAT F-BAR domain only protein 2 OS=Rattus norvegicus OX=10116 GN=Fcho2 PE=1 SV=1	sp|D3ZYR1|FCHO2_RAT F-BAR domain only protein 2 OS=Rattus norvegicus OX=10116 GN=Fcho2 PE=1 SV=1	4.54e-109	233.79	218.74	ENSP00000393776	508		NetworKIN															16.5402	16.0339	16.3448	16.2384	16.2297	16.1328	16.5108	16.6809	16.3161	16.0488	16.2105	16.3431
845	D3ZYR1_S394_1	D3ZYR1	Fcho2	394	S	1	1	VSIGNITLSPAVSRHSPVQMNRNSSNEELTK	F-BAR domain only protein 2	sp|D3ZYR1|FCHO2_RAT F-BAR domain only protein 2 OS=Rattus norvegicus OX=10116 GN=Fcho2 PE=1 SV=1	sp|D3ZYR1|FCHO2_RAT F-BAR domain only protein 2 OS=Rattus norvegicus OX=10116 GN=Fcho2 PE=1 SV=1	0.00114463	94.804	69.953	ENSP00000393776	394		NetworKIN			11.8572	11.2326	10.5727	11.3384	10.7903	11.2658	9.58607	10.6144	10.5286	10.7998	10.5068	10.826													0.629183	-0.0817458	-0.112172	0.0775133	-0.112734
846	D3ZYR1_S477_3	D3ZYR1	Fcho2	477	S	3	0.75186	PPRPASRPKLTSGKLSGINEIPRPFSPPITS	F-BAR domain only protein 2	sp|D3ZYR1|FCHO2_RAT F-BAR domain only protein 2 OS=Rattus norvegicus OX=10116 GN=Fcho2 PE=1 SV=1	sp|D3ZYR1|FCHO2_RAT F-BAR domain only protein 2 OS=Rattus norvegicus OX=10116 GN=Fcho2 PE=1 SV=1	1.78e-08	71.255	62.267	ENSP00000393776	478		NetworKIN															13.9825	13.6247	13.794	13.5169	13.4754	13.6051	14.4355	14.456	14.1852	13.7925	13.7942	13.6427
847	D3ZYR1_S487_2	D3ZYR1	Fcho2	487	S	2	0.995914	TSGKLSGINEIPRPFSPPITSNTSPPPTAPL	F-BAR domain only protein 2	sp|D3ZYR1|FCHO2_RAT F-BAR domain only protein 2 OS=Rattus norvegicus OX=10116 GN=Fcho2 PE=1 SV=1	sp|D3ZYR1|FCHO2_RAT F-BAR domain only protein 2 OS=Rattus norvegicus OX=10116 GN=Fcho2 PE=1 SV=1	2.88e-65	130.69	116.02	ENSP00000393776	488		NetworKIN			16.9261	17.0475	16.3894	17.1439	16.7902	17.1411	14.9909	15.5844	15.629	15.5798	15.2194	15.9266	18.0386	17.6961	17.9934	17.7372	17.8786	17.668	15.5825	15.6733	15.1963	15.076	15.287	15.1961	-0.110861	-0.075775	-0.104395	0.0740768	0.0781524
849	D3ZYR1_S495_1	D3ZYR1	Fcho2	495	S	1	0.955343	NEIPRPFSPPITSNTSPPPTAPLARAESSSS	F-BAR domain only protein 2	sp|D3ZYR1|FCHO2_RAT F-BAR domain only protein 2 OS=Rattus norvegicus OX=10116 GN=Fcho2 PE=1 SV=1	sp|D3ZYR1|FCHO2_RAT F-BAR domain only protein 2 OS=Rattus norvegicus OX=10116 GN=Fcho2 PE=1 SV=1	9.84e-75	141.01	121.8	ENSP00000393776	496		NetworKIN															15.0247	14.6363	15.0113	14.8603	14.7875	14.7854	14.5018	15.2677	14.5003	14.3918	14.4998	14.7922
849	D3ZYR1_S495_2	D3ZYR1	Fcho2	495	S	2	0.955343	NEIPRPFSPPITSNTSPPPTAPLARAESSSS	F-BAR domain only protein 2	sp|D3ZYR1|FCHO2_RAT F-BAR domain only protein 2 OS=Rattus norvegicus OX=10116 GN=Fcho2 PE=1 SV=1	sp|D3ZYR1|FCHO2_RAT F-BAR domain only protein 2 OS=Rattus norvegicus OX=10116 GN=Fcho2 PE=1 SV=1	9.84e-75	141.01	121.8	ENSP00000393776	496		NetworKIN															17.8942	17.6018	17.8552	17.6518	17.7052	17.5371	16.7478	16.9794	16.4172	16.2607	16.4075	16.4701
849	D3ZYR1_S495_3	D3ZYR1	Fcho2	495	S	3	0.955343	NEIPRPFSPPITSNTSPPPTAPLARAESSSS	F-BAR domain only protein 2	sp|D3ZYR1|FCHO2_RAT F-BAR domain only protein 2 OS=Rattus norvegicus OX=10116 GN=Fcho2 PE=1 SV=1	sp|D3ZYR1|FCHO2_RAT F-BAR domain only protein 2 OS=Rattus norvegicus OX=10116 GN=Fcho2 PE=1 SV=1	9.84e-75	141.01	121.8	ENSP00000393776	496		NetworKIN															13.9825	13.6247	13.794	13.5169	13.4754	13.6051	14.7557	14.8443	14.3709	13.9936	14.1606	14.0302
851	D3ZYR1_S403_1	D3ZYR1	Fcho2	403	S	1	0.998163	PAVSRHSPVQMNRNSSNEELTKSKPSSLPTE	F-BAR domain only protein 2	sp|D3ZYR1|FCHO2_RAT F-BAR domain only protein 2 OS=Rattus norvegicus OX=10116 GN=Fcho2 PE=1 SV=1	sp|D3ZYR1|FCHO2_RAT F-BAR domain only protein 2 OS=Rattus norvegicus OX=10116 GN=Fcho2 PE=1 SV=1	1.33e-23	193.22	140.64	ENSP00000393776	403		NetworKIN			14.8238	14.6987	14.6171	15.4969	14.6784	15.273	15.9061	16.4698	16.4493	16.6236	16.4942	16.9319													-0.254952	-0.46635	0.081543	0.385257	-0.0753548
852	D3ZZC3_S18_1	D3ZZC3	Klhl22	18	S	1	0.96538	EEQDFAQLCKLSTQPSHSHCVNNTYRSTQHS	Kelch-like protein 22	sp|D3ZZC3|KLH22_RAT Kelch-like protein 22 OS=Rattus norvegicus OX=10116 GN=Klhl22 PE=1 SV=1	sp|D3ZZC3|KLH22_RAT Kelch-like protein 22 OS=Rattus norvegicus OX=10116 GN=Klhl22 PE=1 SV=1;tr|A0A0G2KA06|A0A0G2KA06_RAT Kelch-like protein 22 OS=Rattus norvegicus OX=10116 GN=Klhl22 PE=1 SV=1	0.00012837	72.086	59.525	ENSP00000331682	18	1.45079	NetworKIN	CAMK2A	CAMK2A;CaMKIIalpha_CaMKIIdelta_group;CaMKII_group;CAMK_group													12.2748	12.1543	12.7586	11.8609	12.4144	12.1622	13.5234	13.4512	12.8635	12.9239	13.3136	13.0918
853	D3ZZC3_S281_1	D3ZZC3	Klhl22	281	S	1	0.999582	LRDTVASALMYHRNESLQPSLQGPHTELRSD	Kelch-like protein 22	sp|D3ZZC3|KLH22_RAT Kelch-like protein 22 OS=Rattus norvegicus OX=10116 GN=Klhl22 PE=1 SV=1	sp|D3ZZC3|KLH22_RAT Kelch-like protein 22 OS=Rattus norvegicus OX=10116 GN=Klhl22 PE=1 SV=1;tr|A0A0G2KA06|A0A0G2KA06_RAT Kelch-like protein 22 OS=Rattus norvegicus OX=10116 GN=Klhl22 PE=1 SV=1	2.41e-21	149.12	128.28	ENSP00000331682	281	1.90165	NetworKIN	CAMK2A	CAMK2A;CaMKIIalpha_CaMKIIdelta_group;CaMKII_group;CAMK_group													16.6512	16.3433	16.6708	16.411	16.5553	16.443	15.7707	15.9754	15.6512	15.5796	15.7665	15.7724
854	D3ZZC3_S285_1	D3ZZC3	Klhl22	285	S	1	0.801031	VASALMYHRNESLQPSLQGPHTELRSDFQCV	Kelch-like protein 22	sp|D3ZZC3|KLH22_RAT Kelch-like protein 22 OS=Rattus norvegicus OX=10116 GN=Klhl22 PE=1 SV=1	sp|D3ZZC3|KLH22_RAT Kelch-like protein 22 OS=Rattus norvegicus OX=10116 GN=Klhl22 PE=1 SV=1;tr|A0A0G2KA06|A0A0G2KA06_RAT Kelch-like protein 22 OS=Rattus norvegicus OX=10116 GN=Klhl22 PE=1 SV=1	3.39e-11	83.54	56.732	ENSP00000331682	285	1.90165	NetworKIN	CAMK2A	CAMK2A;CaMKIIalpha_CaMKIIdelta_group;CaMKII_group;CAMK_group	12.3514	12.3332	11.6964	12.1334	11.9723	11.9622	12.9061	13.4555	13.2528	13.1446	12.6877	13.3446													0.107656	0.00322682	-0.0041076	-0.143095	0.0535778
858	D4A055_S405_1	D4A055	Cacnb4	405	S	1	0.811283	LGEYLEAYWRATHTSSSTPMTPLLGRNVGST	Voltage-dependent L-type calcium channel subunit beta-4	sp|D4A055|CACB4_RAT Voltage-dependent L-type calcium channel subunit beta-4 OS=Rattus norvegicus OX=10116 GN=Cacnb4 PE=1 SV=2	sp|D4A055|CACB4_RAT Voltage-dependent L-type calcium channel subunit beta-4 OS=Rattus norvegicus OX=10116 GN=Cacnb4 PE=1 SV=2	1.84e-20	156.6	135.65	ENSP00000343563	406	1.23091	NetworKIN	PAK1	PAK1;PAK1_PAK3_group;PAKA_group;PAK_group;STE_group	14.3045	14.381	13.8746	14.3985	14.0273	14.0339	15.343	15.8756	15.7346	15.6533	15.3054	15.9698													-0.023181	-0.0329602	0.0901092	0.0379719	0.0246034
858	D4A055_S405_2	D4A055	Cacnb4	405	S	2	0.811283	LGEYLEAYWRATHTSSSTPMTPLLGRNVGST	Voltage-dependent L-type calcium channel subunit beta-4	sp|D4A055|CACB4_RAT Voltage-dependent L-type calcium channel subunit beta-4 OS=Rattus norvegicus OX=10116 GN=Cacnb4 PE=1 SV=2	sp|D4A055|CACB4_RAT Voltage-dependent L-type calcium channel subunit beta-4 OS=Rattus norvegicus OX=10116 GN=Cacnb4 PE=1 SV=2	1.84e-20	156.6	135.65	ENSP00000343563	406	1.23091	NetworKIN	PAK1	PAK1;PAK1_PAK3_group;PAKA_group;PAK_group;STE_group	14.6704	15.1089	14.1407	14.8896	14.4237	14.7537	17.7865	18.499	18.4158	18.3554	17.8266	18.467	16.9752	16.6503	16.9605	16.7052	16.8553	16.761	17.1919	17.2957	17.0051	16.8622	17.0067	16.9687	-0.130897	0.221232	-0.117395	0.0554847	-0.0526483
859	D4A055_S406_1	D4A055	Cacnb4	406	S	1	0.97159	GEYLEAYWRATHTSSSTPMTPLLGRNVGSTA	Voltage-dependent L-type calcium channel subunit beta-4	sp|D4A055|CACB4_RAT Voltage-dependent L-type calcium channel subunit beta-4 OS=Rattus norvegicus OX=10116 GN=Cacnb4 PE=1 SV=2	sp|D4A055|CACB4_RAT Voltage-dependent L-type calcium channel subunit beta-4 OS=Rattus norvegicus OX=10116 GN=Cacnb4 PE=1 SV=2	1.14e-17	142.35	114.49	ENSP00000343563	407	1.29185	NetworKIN	CSNK1A1	CSNK1A1;CK1alpha_group;CK1alpha_CK1delta_CK1epsilon_group;CK1_group;CK_group													16.8509	16.3974	16.8416	16.6335	16.6183	16.5076	15.2985	16.1062	14.6994	14.6367	15.0817	15.0157
859	D4A055_S406_2	D4A055	Cacnb4	406	S	2	0.97159	GEYLEAYWRATHTSSSTPMTPLLGRNVGSTA	Voltage-dependent L-type calcium channel subunit beta-4	sp|D4A055|CACB4_RAT Voltage-dependent L-type calcium channel subunit beta-4 OS=Rattus norvegicus OX=10116 GN=Cacnb4 PE=1 SV=2	sp|D4A055|CACB4_RAT Voltage-dependent L-type calcium channel subunit beta-4 OS=Rattus norvegicus OX=10116 GN=Cacnb4 PE=1 SV=2	1.14e-17	142.35	114.49	ENSP00000343563	407	1.29185	NetworKIN	CSNK1A1	CSNK1A1;CK1alpha_group;CK1alpha_CK1delta_CK1epsilon_group;CK1_group;CK_group	15.9765	16.4436	15.5683	16.2163	15.7316	16.1733	16.151	16.7787	16.7443	16.6932	16.1049	16.8323	17.0301	16.6966	17.0494	16.7778	16.9286	16.8723	16.8294	17.072	16.7267	16.609	16.7024	16.6776	-0.171131	0.209664	-0.036173	0.0357512	-0.0910846
860	D4A055_S507_1	D4A055	Cacnb4	507	S	1	0.999951	PDSYQDTYKPHRNRGSPGGCSHDSRHRL___	Voltage-dependent L-type calcium channel subunit beta-4	sp|D4A055|CACB4_RAT Voltage-dependent L-type calcium channel subunit beta-4 OS=Rattus norvegicus OX=10116 GN=Cacnb4 PE=1 SV=2	sp|D4A055|CACB4_RAT Voltage-dependent L-type calcium channel subunit beta-4 OS=Rattus norvegicus OX=10116 GN=Cacnb4 PE=1 SV=2	1.21e-12	118.55	80.953	ENSP00000343563	508	2.73222	NetworKIN	PRKACB	PRKACB;PKAalpha_PKAbeta_group;PKA_group;AGC_group	12.8218	13.0115	12.6131	13.2256	12.7144	13.5234	10.5351	11.9934	11.5737	12.1727	11.9249	11.7773													-0.27297	-0.16947	0.0615613	0.0980149	-0.0553731
862	D4A055_S440_2	D4A055	Cacnb4	440	S	2	0.995721	YPTAISGLQSQRMRHSNHSTENSPIERRSLM	Voltage-dependent L-type calcium channel subunit beta-4	sp|D4A055|CACB4_RAT Voltage-dependent L-type calcium channel subunit beta-4 OS=Rattus norvegicus OX=10116 GN=Cacnb4 PE=1 SV=2	sp|D4A055|CACB4_RAT Voltage-dependent L-type calcium channel subunit beta-4 OS=Rattus norvegicus OX=10116 GN=Cacnb4 PE=1 SV=2	4.57e-18	136.39	119.45	ENSP00000343563	441	8.59489	NetworKIN	PRKACB	PRKACB;PKAalpha_PKAbeta_group;PKA_group;AGC_group	14.7091	14.4691	14.0838	14.7178	14.4652	14.3858	13.4112	14.2696	14.1662	14.0761	13.8661	14.2069													0.0529505	-0.273405	-0.0291885	0.0287667	0.133974
863	D4A055_S443_1	D4A055	Cacnb4	443	S	1	0.996641	AISGLQSQRMRHSNHSTENSPIERRSLMTSD	Voltage-dependent L-type calcium channel subunit beta-4	sp|D4A055|CACB4_RAT Voltage-dependent L-type calcium channel subunit beta-4 OS=Rattus norvegicus OX=10116 GN=Cacnb4 PE=1 SV=2	sp|D4A055|CACB4_RAT Voltage-dependent L-type calcium channel subunit beta-4 OS=Rattus norvegicus OX=10116 GN=Cacnb4 PE=1 SV=2	1.32e-52	183.75	168.21	ENSP00000343563	444	0.735602	NetworKIN	PRKCB	PRKCB;PKCalpha_PKCbeta_group;PKCalpha_PKCbeta_PKCgamma_group;PKC_group;AGC_group	16.0041	15.9407	15.511	15.5984	15.2378	15.5833	15.1993	15.9895	15.8305	15.3908	15.0018	15.7591													0.187615	0.0379449	0.237681	-0.250916	-0.253695
863	D4A055_S443_2	D4A055	Cacnb4	443	S	2	0.996641	AISGLQSQRMRHSNHSTENSPIERRSLMTSD	Voltage-dependent L-type calcium channel subunit beta-4	sp|D4A055|CACB4_RAT Voltage-dependent L-type calcium channel subunit beta-4 OS=Rattus norvegicus OX=10116 GN=Cacnb4 PE=1 SV=2	sp|D4A055|CACB4_RAT Voltage-dependent L-type calcium channel subunit beta-4 OS=Rattus norvegicus OX=10116 GN=Cacnb4 PE=1 SV=2	1.32e-52	183.75	168.21	ENSP00000343563	444	0.735602	NetworKIN	PRKCB	PRKCB;PKCalpha_PKCbeta_group;PKCalpha_PKCbeta_PKCgamma_group;PKC_group;AGC_group	16.2909	16.7208	15.8042	16.3938	16.0695	16.6792	14.9727	15.9452	15.8449	15.8013	15.5489	16.047													-0.0853977	0.258201	-0.0288977	-0.0153368	0.0181732
864	D4A055_S447_1	D4A055	Cacnb4	447	S	1	0.999999	LQSQRMRHSNHSTENSPIERRSLMTSDENYH	Voltage-dependent L-type calcium channel subunit beta-4	sp|D4A055|CACB4_RAT Voltage-dependent L-type calcium channel subunit beta-4 OS=Rattus norvegicus OX=10116 GN=Cacnb4 PE=1 SV=2	sp|D4A055|CACB4_RAT Voltage-dependent L-type calcium channel subunit beta-4 OS=Rattus norvegicus OX=10116 GN=Cacnb4 PE=1 SV=2	0	273.02	253.41	ENSP00000343563	448	1.3564	NetworKIN	CSNK1A1	CSNK1A1;CK1alpha_group;CK1alpha_CK1delta_CK1epsilon_group;CK1_group;CK_group	17.4784	17.3872	16.9473	17.4883	17.3806	17.1897	14.2467	14.9866	14.8253	14.7077	14.3361	15.9102	14.614	15.1698	14.7183	13.809	14.1219	13.7841	16.5524	17.7244	16.1042	14.0968	13.6583	14.5185	0.00886084	-0.168657	0.020936	-0.0140484	0.236028
864	D4A055_S447_2	D4A055	Cacnb4	447	S	2	0.999999	LQSQRMRHSNHSTENSPIERRSLMTSDENYH	Voltage-dependent L-type calcium channel subunit beta-4	sp|D4A055|CACB4_RAT Voltage-dependent L-type calcium channel subunit beta-4 OS=Rattus norvegicus OX=10116 GN=Cacnb4 PE=1 SV=2	sp|D4A055|CACB4_RAT Voltage-dependent L-type calcium channel subunit beta-4 OS=Rattus norvegicus OX=10116 GN=Cacnb4 PE=1 SV=2	0	273.02	253.41	ENSP00000343563	448	1.3564	NetworKIN	CSNK1A1	CSNK1A1;CK1alpha_group;CK1alpha_CK1delta_CK1epsilon_group;CK1_group;CK_group	16.8456	17.3039	16.3676	16.9838	16.6607	17.3737	15.2277	16.1781	16.1064	16.1025	15.7959	16.1925													-0.121284	0.250668	-0.0561583	-0.0159086	0.0187451
865	D4A055_S474_1	D4A055	Cacnb4	474	S	1	0.997202	ENYHNERARKSRNRLSSSSQHSRDHYPLVEE	Voltage-dependent L-type calcium channel subunit beta-4	sp|D4A055|CACB4_RAT Voltage-dependent L-type calcium channel subunit beta-4 OS=Rattus norvegicus OX=10116 GN=Cacnb4 PE=1 SV=2	sp|D4A055|CACB4_RAT Voltage-dependent L-type calcium channel subunit beta-4 OS=Rattus norvegicus OX=10116 GN=Cacnb4 PE=1 SV=2	1.24e-67	174.46	146.6	ENSP00000343563	475	6.55541	NetworKIN	PRKACB	PRKACB;PKAalpha_PKAbeta_group;PKA_group;AGC_group	14.4902	14.4376	14.089	14.8781	14.4638	14.7655	11.6001	12.3264	12.3092	12.4563	12.0533	12.9372	15.2194	15.0473	15.1944	14.8433	14.7581	14.6029	15.7699	15.7643	15.3309	15.007	14.967	14.8474	-0.217225	-0.356052	-0.0752458	0.137835	0.0814341
865	D4A055_S474_2	D4A055	Cacnb4	474	S	2	0.997202	ENYHNERARKSRNRLSSSSQHSRDHYPLVEE	Voltage-dependent L-type calcium channel subunit beta-4	sp|D4A055|CACB4_RAT Voltage-dependent L-type calcium channel subunit beta-4 OS=Rattus norvegicus OX=10116 GN=Cacnb4 PE=1 SV=2	sp|D4A055|CACB4_RAT Voltage-dependent L-type calcium channel subunit beta-4 OS=Rattus norvegicus OX=10116 GN=Cacnb4 PE=1 SV=2	1.24e-67	174.46	146.6	ENSP00000343563	475	6.55541	NetworKIN	PRKACB	PRKACB;PKAalpha_PKAbeta_group;PKA_group;AGC_group													13.7018	13.2295	13.614	13.441	13.2614	13.0114	15.2444	14.8181	14.7155	14.6675	14.3081	14.0251
866	D4A055_S475_1	D4A055	Cacnb4	475	S	1	0.977366	NYHNERARKSRNRLSSSSQHSRDHYPLVEED	Voltage-dependent L-type calcium channel subunit beta-4	sp|D4A055|CACB4_RAT Voltage-dependent L-type calcium channel subunit beta-4 OS=Rattus norvegicus OX=10116 GN=Cacnb4 PE=1 SV=2	sp|D4A055|CACB4_RAT Voltage-dependent L-type calcium channel subunit beta-4 OS=Rattus norvegicus OX=10116 GN=Cacnb4 PE=1 SV=2	1.24e-67	158.47	123.32	ENSP00000343563	476	5.42212	NetworKIN	PRKACB	PRKACB;PKAalpha_PKAbeta_group;PKA_group;AGC_group	12.178	12.3978	11.8403	12.7067	11.368	12.3686	13.7698	14.2305	14.0621	13.9928	13.9896	14.5393	14.4447	14.0331	14.2388	14.0872	13.9338	13.6046	15.2564	15.5634	14.6976	14.7482	14.7205	14.4762	-0.16996	-0.0364727	0.035592	0.32592	-0.654948
868	D4A055_S477_1	D4A055	Cacnb4	477	S	1	0.993054	HNERARKSRNRLSSSSQHSRDHYPLVEEDYP	Voltage-dependent L-type calcium channel subunit beta-4	sp|D4A055|CACB4_RAT Voltage-dependent L-type calcium channel subunit beta-4 OS=Rattus norvegicus OX=10116 GN=Cacnb4 PE=1 SV=2	sp|D4A055|CACB4_RAT Voltage-dependent L-type calcium channel subunit beta-4 OS=Rattus norvegicus OX=10116 GN=Cacnb4 PE=1 SV=2	1.24e-67	167.1	137.79	ENSP00000343563	478	1.39088	NetworKIN	PRKCA	PRKCA;PKAalpha_PKAbeta_group;PKA_group;PKCalpha_PKCbeta_group;PKCalpha_PKCbeta_PKCgamma_group;PKC_group;AGC_group													16.3518	15.9568	16.0759	16.399	16.2732	16.077	14.8728	15.1203	14.3414	14.3813	14.2945	14.1033
868	D4A055_S477_2	D4A055	Cacnb4	477	S	2	0.993054	HNERARKSRNRLSSSSQHSRDHYPLVEEDYP	Voltage-dependent L-type calcium channel subunit beta-4	sp|D4A055|CACB4_RAT Voltage-dependent L-type calcium channel subunit beta-4 OS=Rattus norvegicus OX=10116 GN=Cacnb4 PE=1 SV=2	sp|D4A055|CACB4_RAT Voltage-dependent L-type calcium channel subunit beta-4 OS=Rattus norvegicus OX=10116 GN=Cacnb4 PE=1 SV=2	1.24e-67	167.1	137.79	ENSP00000343563	478	1.39088	NetworKIN	PRKCA	PRKCA;PKAalpha_PKAbeta_group;PKA_group;PKCalpha_PKCbeta_group;PKCalpha_PKCbeta_PKCgamma_group;PKC_group;AGC_group													15.4036	15.0656	15.2029	14.9814	15.1015	14.8488	16.7277	16.9768	16.2164	16.1074	16.0591	15.9345
870	D4A055_S16_1	D4A055	Cacnb4	16	S	1	0.989425	MSSSYAKNGAADGPHSPSSQVARGTTTRRSR	Voltage-dependent L-type calcium channel subunit beta-4	sp|D4A055|CACB4_RAT Voltage-dependent L-type calcium channel subunit beta-4 OS=Rattus norvegicus OX=10116 GN=Cacnb4 PE=1 SV=2	sp|D4A055|CACB4_RAT Voltage-dependent L-type calcium channel subunit beta-4 OS=Rattus norvegicus OX=10116 GN=Cacnb4 PE=1 SV=2	2.89e-78	183.76	140.35	ENSP00000343563	17	1.89589	NetworKIN	MAPK4	MAPK4;MAPK6_MAPK4_group;MAPK_group;CMGC_group	15.24	15.098	15.2072	15.4931	15.2863	15.3298	15.0986	15.8361	15.6657	15.2985	15.189	15.817	16.421	16.2623	16.472	15.8169	15.7444	15.74	15.8069	15.9289	15.6111	14.6115	14.745	14.578	-0.25251	-0.480778	0.257949	-0.0321748	0.118837
877	D4A055_S61_2	D4A055	Cacnb4	61	S	2	0.969824	LRQGSADSYTSRPSDSDVSLEEDREAIRQER	Voltage-dependent L-type calcium channel subunit beta-4	sp|D4A055|CACB4_RAT Voltage-dependent L-type calcium channel subunit beta-4 OS=Rattus norvegicus OX=10116 GN=Cacnb4 PE=1 SV=2	sp|D4A055|CACB4_RAT Voltage-dependent L-type calcium channel subunit beta-4 OS=Rattus norvegicus OX=10116 GN=Cacnb4 PE=1 SV=2	6.25e-40	118.05	103.47	ENSP00000343563	62	0.822194	NetworKIN	PAK1	PAK1;PAK1_PAK3_group;PAKA_group;PAK_group;STE_group	13.2791	13.55	12.9303	13.6883	13.2694	13.4049	13.0159	13.7455	13.5701	13.697	13.3588	13.4887													-0.251658	-0.067066	-0.0573601	0.124617	0.0635483
878	D4A055_S64_2	D4A055	Cacnb4	64	S	2	0.996696	GSADSYTSRPSDSDVSLEEDREAIRQEREQQ	Voltage-dependent L-type calcium channel subunit beta-4	sp|D4A055|CACB4_RAT Voltage-dependent L-type calcium channel subunit beta-4 OS=Rattus norvegicus OX=10116 GN=Cacnb4 PE=1 SV=2	sp|D4A055|CACB4_RAT Voltage-dependent L-type calcium channel subunit beta-4 OS=Rattus norvegicus OX=10116 GN=Cacnb4 PE=1 SV=2	6.25e-40	118.05	103.47	ENSP00000343563	65	1.3564	NetworKIN	CSNK1A1	CSNK1A1;CK1alpha_group;CK1alpha_CK1delta_CK1epsilon_group;CK1_group;CK_group	13.2791	13.55	12.9303	13.6883	13.2694	13.4049	15.3435	15.9742	15.9603	16.0073	15.7669	15.8269													-0.251658	-0.067066	-0.0573601	0.124617	0.0635483
894	D4A0X3_S845_1	D4A0X3	Kiaa1107	845	S	1	0.870598	TEDERSEAENVREHSSPSNSGTQHVQGIINL	AP2-interacting clathrin-endocytosis protein	sp|D4A0X3|K1107_RAT AP2-interacting clathrin-endocytosis protein OS=Rattus norvegicus OX=10116 GN=Kiaa1107 PE=1 SV=3	sp|D4A0X3|K1107_RAT AP2-interacting clathrin-endocytosis protein OS=Rattus norvegicus OX=10116 GN=Kiaa1107 PE=1 SV=3	0	308.15	293.07				NetworKIN			17.5673	17.7584	16.8806	17.6872	17.4738	17.4948	16.5335	17.1673	17.03	17.0981	16.6486	17.1199	17.4727	17.1529	17.3977	17.0598	17.1116	16.9741	18.1514	18.4239	17.8855	17.685	17.7819	17.7475	-0.098068	0.00676606	-0.241551	-0.0109986	0.133468
898	D4A0X3_S696_1	D4A0X3	Kiaa1107	696	S	1	0.986157	WDLNTSATHQRESPESDTGSATTSSDDIKPR	AP2-interacting clathrin-endocytosis protein	sp|D4A0X3|K1107_RAT AP2-interacting clathrin-endocytosis protein OS=Rattus norvegicus OX=10116 GN=Kiaa1107 PE=1 SV=3	sp|D4A0X3|K1107_RAT AP2-interacting clathrin-endocytosis protein OS=Rattus norvegicus OX=10116 GN=Kiaa1107 PE=1 SV=3	4.74e-45	164.65	145.33				NetworKIN															16.1196	15.9136	16.1419	15.404	15.4347	15.3103	16.1097	16.6367	16.1957	15.5055	15.7533	16.049
900	D4A0X3_S704_1	D4A0X3	Kiaa1107	704	S	1	0.888463	HQRESPESDTGSATTSSDDIKPRSEDYDAGG	AP2-interacting clathrin-endocytosis protein	sp|D4A0X3|K1107_RAT AP2-interacting clathrin-endocytosis protein OS=Rattus norvegicus OX=10116 GN=Kiaa1107 PE=1 SV=3	sp|D4A0X3|K1107_RAT AP2-interacting clathrin-endocytosis protein OS=Rattus norvegicus OX=10116 GN=Kiaa1107 PE=1 SV=3	2.05e-227	310.92	284.42				NetworKIN															14.9691	14.8907	15.3696	14.5956	14.6567	14.6136	17.0704	17.7387	17.2175	17.0409	17.3742	17.5035
900	D4A0X3_S704_2	D4A0X3	Kiaa1107	704	S	2	0.888463	HQRESPESDTGSATTSSDDIKPRSEDYDAGG	AP2-interacting clathrin-endocytosis protein	sp|D4A0X3|K1107_RAT AP2-interacting clathrin-endocytosis protein OS=Rattus norvegicus OX=10116 GN=Kiaa1107 PE=1 SV=3	sp|D4A0X3|K1107_RAT AP2-interacting clathrin-endocytosis protein OS=Rattus norvegicus OX=10116 GN=Kiaa1107 PE=1 SV=3	2.05e-227	310.92	284.42				NetworKIN			14.1734	14.0812	13.4407	14.118	13.6828	13.8652	14.8914	15.2907	15.3343	15.3675	14.9048	15.4222													0.142805	-0.0356138	-0.0466338	0.0545779	-0.022808
901	D4A0X3_S705_1	D4A0X3	Kiaa1107	705	S	1	0.827615	QRESPESDTGSATTSSDDIKPRSEDYDAGGS	AP2-interacting clathrin-endocytosis protein	sp|D4A0X3|K1107_RAT AP2-interacting clathrin-endocytosis protein OS=Rattus norvegicus OX=10116 GN=Kiaa1107 PE=1 SV=3	sp|D4A0X3|K1107_RAT AP2-interacting clathrin-endocytosis protein OS=Rattus norvegicus OX=10116 GN=Kiaa1107 PE=1 SV=3	2.05e-227	310.92	284.42				NetworKIN															15.8219	15.9311	16.2552	15.4968	15.7362	15.7761	15.9521	16.3033	15.8613	15.6381	15.9181	16.1204
901	D4A0X3_S705_2	D4A0X3	Kiaa1107	705	S	2	0.827615	QRESPESDTGSATTSSDDIKPRSEDYDAGGS	AP2-interacting clathrin-endocytosis protein	sp|D4A0X3|K1107_RAT AP2-interacting clathrin-endocytosis protein OS=Rattus norvegicus OX=10116 GN=Kiaa1107 PE=1 SV=3	sp|D4A0X3|K1107_RAT AP2-interacting clathrin-endocytosis protein OS=Rattus norvegicus OX=10116 GN=Kiaa1107 PE=1 SV=3	2.05e-227	310.92	284.42				NetworKIN			14.1734	14.0812	13.4407	14.118	13.6828	13.8652	14.8914	15.2907	15.3343	15.3675	14.9048	15.4222													0.142805	-0.0356138	-0.0466338	0.0545779	-0.022808
902	D4A0X3_S961_1	D4A0X3	Kiaa1107	961	S	1	1	YSRGNDGHKNEGFLLSPRSRDFPRQGKQCVS	AP2-interacting clathrin-endocytosis protein	sp|D4A0X3|K1107_RAT AP2-interacting clathrin-endocytosis protein OS=Rattus norvegicus OX=10116 GN=Kiaa1107 PE=1 SV=3	sp|D4A0X3|K1107_RAT AP2-interacting clathrin-endocytosis protein OS=Rattus norvegicus OX=10116 GN=Kiaa1107 PE=1 SV=3	7.77e-30	165.06	151.05				NetworKIN															14.2662	13.7704	14.2807	14.0141	14.0618	13.9135	17.3446	17.809	16.9626	16.7618	17.1406	17.0896
903	D4A0X3_S824_2	D4A0X3	Kiaa1107	824	S	2	0.991499	APRGSVPSAQEVDQVSSSADETEDERSEAEN	AP2-interacting clathrin-endocytosis protein	sp|D4A0X3|K1107_RAT AP2-interacting clathrin-endocytosis protein OS=Rattus norvegicus OX=10116 GN=Kiaa1107 PE=1 SV=3	sp|D4A0X3|K1107_RAT AP2-interacting clathrin-endocytosis protein OS=Rattus norvegicus OX=10116 GN=Kiaa1107 PE=1 SV=3	1.51e-214	212.76	199.56				NetworKIN			16.8714	17.1489	16.2825	16.9349	16.4805	16.8437	17.6742	18.0968	18.1583	18.1595	17.7263	18.1363													-0.017959	0.173276	-0.0636145	0.0127714	-0.0838275
904	D4A0X3_S825_2	D4A0X3	Kiaa1107	825	S	2	0.991499	PRGSVPSAQEVDQVSSSADETEDERSEAENV	AP2-interacting clathrin-endocytosis protein	sp|D4A0X3|K1107_RAT AP2-interacting clathrin-endocytosis protein OS=Rattus norvegicus OX=10116 GN=Kiaa1107 PE=1 SV=3	sp|D4A0X3|K1107_RAT AP2-interacting clathrin-endocytosis protein OS=Rattus norvegicus OX=10116 GN=Kiaa1107 PE=1 SV=3	1.51e-214	212.76	199.56				NetworKIN			16.8714	17.1489	16.2825	16.9349	16.4805	16.8437	17.5653	17.9797	18.0443	18.043	17.6018	18.0152													-0.017959	0.173276	-0.0636145	0.0127714	-0.0838275
905	D4A0X3_S826_2	D4A0X3	Kiaa1107	826	S	2	0.991498	RGSVPSAQEVDQVSSSADETEDERSEAENVR	AP2-interacting clathrin-endocytosis protein	sp|D4A0X3|K1107_RAT AP2-interacting clathrin-endocytosis protein OS=Rattus norvegicus OX=10116 GN=Kiaa1107 PE=1 SV=3	sp|D4A0X3|K1107_RAT AP2-interacting clathrin-endocytosis protein OS=Rattus norvegicus OX=10116 GN=Kiaa1107 PE=1 SV=3	3.89e-123	155.9	141.31				NetworKIN			15.7485	16.0074	15.1433	15.824	15.3574	15.7404	15.0375	15.5653	15.5394	15.5961	15.1657	15.6198													-0.0239074	0.148719	-0.0859642	0.0187198	-0.0899888
907	D4A0X3_S781_1	D4A0X3	Kiaa1107	781	S	1	0.999998	EVRVRKPGGGDLPLHSASDDETPRKKPDPWS	AP2-interacting clathrin-endocytosis protein	sp|D4A0X3|K1107_RAT AP2-interacting clathrin-endocytosis protein OS=Rattus norvegicus OX=10116 GN=Kiaa1107 PE=1 SV=3	sp|D4A0X3|K1107_RAT AP2-interacting clathrin-endocytosis protein OS=Rattus norvegicus OX=10116 GN=Kiaa1107 PE=1 SV=3	4.27e-71	162.77	140.53				NetworKIN			14.2415	14.3646	13.5601	14.2051	13.952	14.0236	16.2833	16.783	16.6406	16.4914	16.2147	16.737													0.0108581	0.0476479	-0.127397	-0.0584019	0.0463121
907	D4A0X3_S781_2	D4A0X3	Kiaa1107	781	S	2	0.999998	EVRVRKPGGGDLPLHSASDDETPRKKPDPWS	AP2-interacting clathrin-endocytosis protein	sp|D4A0X3|K1107_RAT AP2-interacting clathrin-endocytosis protein OS=Rattus norvegicus OX=10116 GN=Kiaa1107 PE=1 SV=3	sp|D4A0X3|K1107_RAT AP2-interacting clathrin-endocytosis protein OS=Rattus norvegicus OX=10116 GN=Kiaa1107 PE=1 SV=3	4.27e-71	162.77	140.53				NetworKIN			18.7525	18.8744	18.0619	18.8319	18.4291	18.5901	18.681	19.0591	19.0497	19.2418	18.7545	19.2975													-0.0169507	0.0186703	-0.164323	0.0295987	-0.015348
908	D4A0X3_S783_1	D4A0X3	Kiaa1107	783	S	1	0.9997	RVRKPGGGDLPLHSASDDETPRKKPDPWSRS	AP2-interacting clathrin-endocytosis protein	sp|D4A0X3|K1107_RAT AP2-interacting clathrin-endocytosis protein OS=Rattus norvegicus OX=10116 GN=Kiaa1107 PE=1 SV=3	sp|D4A0X3|K1107_RAT AP2-interacting clathrin-endocytosis protein OS=Rattus norvegicus OX=10116 GN=Kiaa1107 PE=1 SV=3	2.88e-64	163.71	144.13				NetworKIN			17.3887	17.5373	16.7471	17.2995	17.09	17.1814	16.9534	17.407	17.3407	17.1322	16.7922	17.4656	18.7655	18.4312	18.6786	18.4566	18.4688	18.3116	18.6154	19.1004	18.2664	18.1418	18.2138	18.2177	0.00554264	0.0678746	-0.0928164	-0.116501	0.0318387
908	D4A0X3_S783_2	D4A0X3	Kiaa1107	783	S	2	0.9997	RVRKPGGGDLPLHSASDDETPRKKPDPWSRS	AP2-interacting clathrin-endocytosis protein	sp|D4A0X3|K1107_RAT AP2-interacting clathrin-endocytosis protein OS=Rattus norvegicus OX=10116 GN=Kiaa1107 PE=1 SV=3	sp|D4A0X3|K1107_RAT AP2-interacting clathrin-endocytosis protein OS=Rattus norvegicus OX=10116 GN=Kiaa1107 PE=1 SV=3	2.88e-64	163.71	144.13				NetworKIN			18.7525	18.8744	18.0619	18.8319	18.4291	18.5901	15.778	16.2527	16.1709	16.2297	15.7813	16.4771													-0.0169507	0.0186703	-0.164323	0.0295987	-0.015348
911	D4A0X3_S218_1	D4A0X3	Kiaa1107	218	S	1	0.999811	SRSANSSMERLASTGSVDETKENGSVEDKSC	AP2-interacting clathrin-endocytosis protein	sp|D4A0X3|K1107_RAT AP2-interacting clathrin-endocytosis protein OS=Rattus norvegicus OX=10116 GN=Kiaa1107 PE=1 SV=3	sp|D4A0X3|K1107_RAT AP2-interacting clathrin-endocytosis protein OS=Rattus norvegicus OX=10116 GN=Kiaa1107 PE=1 SV=3	5.36e-62	202.73	173.92				NetworKIN			16.8551	17.1156	16.5299	16.445	16.5277	16.3918	15.0676	15.6645	15.5093	14.8076	14.6716	15.1488	19.0503	18.7007	18.8478	18.5794	18.6344	18.4794	15.6916	15.9033	15.3219	15.0136	15.3041	14.9579	0.0019606	0.17617	0.219869	-0.441039	-0.000538201
911	D4A0X3_S218_2	D4A0X3	Kiaa1107	218	S	2	0.999811	SRSANSSMERLASTGSVDETKENGSVEDKSC	AP2-interacting clathrin-endocytosis protein	sp|D4A0X3|K1107_RAT AP2-interacting clathrin-endocytosis protein OS=Rattus norvegicus OX=10116 GN=Kiaa1107 PE=1 SV=3	sp|D4A0X3|K1107_RAT AP2-interacting clathrin-endocytosis protein OS=Rattus norvegicus OX=10116 GN=Kiaa1107 PE=1 SV=3	5.36e-62	202.73	173.92				NetworKIN			16.2889	16.5203	15.9949	15.7818	15.5529	15.7087	16.0306	16.3165	16.4484	15.7536	15.5143	15.8468													0.19196	0.337088	0.441165	-0.34794	-0.21905
913	D4A0X3_S82_1	D4A0X3	Kiaa1107	82	S	1	0.975209	DGLGASGHASGTHRNSVNKVSKHGEGTKVSK	AP2-interacting clathrin-endocytosis protein	sp|D4A0X3|K1107_RAT AP2-interacting clathrin-endocytosis protein OS=Rattus norvegicus OX=10116 GN=Kiaa1107 PE=1 SV=3	sp|D4A0X3|K1107_RAT AP2-interacting clathrin-endocytosis protein OS=Rattus norvegicus OX=10116 GN=Kiaa1107 PE=1 SV=3	1.07e-47	133.68	118.09				NetworKIN			11.6464	12.0148	11.5881	11.8814	11.3113	11.7994	14.9769	15.5184	15.5565	15.1121	14.719	15.7898	12.6753	12.3142	12.6545	12.353	12.682	12.3925	15.7425	15.8137	15.4016	15.4821	15.6349	15.5509	-0.244236	0.0378753	0.240586	-0.0421078	-0.254389
914	D4A0X3_S87_1	D4A0X3	Kiaa1107	87	S	1	0.99992	SGHASGTHRNSVNKVSKHGEGTKVSKVTTEV	AP2-interacting clathrin-endocytosis protein	sp|D4A0X3|K1107_RAT AP2-interacting clathrin-endocytosis protein OS=Rattus norvegicus OX=10116 GN=Kiaa1107 PE=1 SV=3	sp|D4A0X3|K1107_RAT AP2-interacting clathrin-endocytosis protein OS=Rattus norvegicus OX=10116 GN=Kiaa1107 PE=1 SV=3	0.000443053	65.47	49.878				NetworKIN															14.5084	14.0161	14.4263	14.4458	14.5124	14.37	15.3465	15.2692	15.2189	14.9701	15.1341	15.1349
916	D4A0X3_S423_1	D4A0X3	Kiaa1107	423	S	1	0.999974	KQKVLPGQVTLQSQASQRPSNPEAATTQRSV	AP2-interacting clathrin-endocytosis protein	sp|D4A0X3|K1107_RAT AP2-interacting clathrin-endocytosis protein OS=Rattus norvegicus OX=10116 GN=Kiaa1107 PE=1 SV=3	sp|D4A0X3|K1107_RAT AP2-interacting clathrin-endocytosis protein OS=Rattus norvegicus OX=10116 GN=Kiaa1107 PE=1 SV=3	4.93e-107	199.46	182.09				NetworKIN															16.2711	16.034	16.3325	16.2334	16.2628	16.1436	15.5581	15.7449	15.2046	14.9753	15.1862	15.4229
921	D4A0X3_S336_1	D4A0X3	Kiaa1107	336	S	1	0.999978	PRTKSAPPTLAQTQGSQGESPHSVKSSISSR	AP2-interacting clathrin-endocytosis protein	sp|D4A0X3|K1107_RAT AP2-interacting clathrin-endocytosis protein OS=Rattus norvegicus OX=10116 GN=Kiaa1107 PE=1 SV=3	sp|D4A0X3|K1107_RAT AP2-interacting clathrin-endocytosis protein OS=Rattus norvegicus OX=10116 GN=Kiaa1107 PE=1 SV=3	1.29e-74	227.87	206.03	ENSP00000359404	424	0.507283	NetworKIN	CAMK2A	CAMK2A;CaMKIIalpha_CaMKIIdelta_group;CaMKII_group;CAMK_group	17.4712	17.5622	16.9111	17.0768	16.7704	16.9668	15.7584	16.3379	16.2506	15.628	15.3621	16.0574	18.2747	17.9249	18.0217	17.6646	17.6516	17.3369	18.0479	18.0627	17.5831	17.5318	17.4812	17.4012	0.164914	0.169626	0.148013	-0.262299	-0.210876
922	D4A0X3_S340_1	D4A0X3	Kiaa1107	340	S	1	0.991364	SAPPTLAQTQGSQGESPHSVKSSISSRQSDE	AP2-interacting clathrin-endocytosis protein	sp|D4A0X3|K1107_RAT AP2-interacting clathrin-endocytosis protein OS=Rattus norvegicus OX=10116 GN=Kiaa1107 PE=1 SV=3	sp|D4A0X3|K1107_RAT AP2-interacting clathrin-endocytosis protein OS=Rattus norvegicus OX=10116 GN=Kiaa1107 PE=1 SV=3	6.05e-76	210.22	181.64				NetworKIN			12.0196	11.7428	11.5156	11.6101	11.5466	11.4441	16.1273	16.628	16.6514	16.2853	15.8972	16.644	15.0623	14.7153	14.9427	14.4013	14.3848	14.3414	17.8739	18.0493	17.5772	16.2262	16.4534	16.6035	0.256714	-0.106315	0.295946	-0.185616	0.108692
932	D4A0X3_S748_1	D4A0X3	Kiaa1107	748	S	1	0.996383	KCSTALCHDFLGRSSSDTSTPEELKVHEGDL	AP2-interacting clathrin-endocytosis protein	sp|D4A0X3|K1107_RAT AP2-interacting clathrin-endocytosis protein OS=Rattus norvegicus OX=10116 GN=Kiaa1107 PE=1 SV=3	sp|D4A0X3|K1107_RAT AP2-interacting clathrin-endocytosis protein OS=Rattus norvegicus OX=10116 GN=Kiaa1107 PE=1 SV=3	5.48e-33	199.4	154.64				NetworKIN															17.9283	17.6641	17.9407	17.5155	17.5373	17.3235	17.1321	17.4422	16.9275	16.4826	16.6369	16.6203
935	D4A1F2_S515_1	D4A1F2	Mical2	515	S	1	1	RWGSVRRSASLSRRESDIRPNKLLTWCQQQT	[F-actin]-monooxygenase MICAL2	sp|D4A1F2|MICA2_RAT [F-actin]-monooxygenase MICAL2 OS=Rattus norvegicus OX=10116 GN=Mical2 PE=3 SV=1	sp|D4A1F2|MICA2_RAT [F-actin]-monooxygenase MICAL2 OS=Rattus norvegicus OX=10116 GN=Mical2 PE=3 SV=1	0.00202458	69.815	52.49	ENSP00000416015	517		NetworKIN															12.7952	12.4514	12.7185	12.8063	12.7311	12.5661	12.7955	12.9868	12.5661	12.2386	12.4452	12.4332
938	D4A208_S795_2	D4A208	Srgap2	795	S	2	0.849743	QYIVVQDTEDGVVERSSPKSEIEVMSEPPEE	SLIT-ROBO Rho GTPase-activating protein 2	sp|D4A208|SRGP2_RAT SLIT-ROBO Rho GTPase-activating protein 2 OS=Rattus norvegicus OX=10116 GN=Srgap2 PE=1 SV=1	sp|D4A208|SRGP2_RAT SLIT-ROBO Rho GTPase-activating protein 2 OS=Rattus norvegicus OX=10116 GN=Srgap2 PE=1 SV=1;tr|A0A0G2JZ92|A0A0G2JZ92_RAT SLIT-ROBO Rho GTPase-activating protein 2 OS=Rattus norvegicus OX=10116 GN=Srgap2 PE=1 SV=1;tr|B5DEJ1|B5DEJ1_RAT SL	3.53e-83	196.4	176.3				NetworKIN			14.4255	14.9487	13.8658	14.8823	14.48	14.6066	13.659	14.1691	14.0053	13.884	13.6391	13.8361													-0.374424	0.0624975	-0.390885	0.0495296	0.00510816
939	D4A208_S796_1	D4A208	Srgap2	796	S	1	0.87183	YIVVQDTEDGVVERSSPKSEIEVMSEPPEEK	SLIT-ROBO Rho GTPase-activating protein 2	sp|D4A208|SRGP2_RAT SLIT-ROBO Rho GTPase-activating protein 2 OS=Rattus norvegicus OX=10116 GN=Srgap2 PE=1 SV=1	sp|D4A208|SRGP2_RAT SLIT-ROBO Rho GTPase-activating protein 2 OS=Rattus norvegicus OX=10116 GN=Srgap2 PE=1 SV=1;tr|A0A0G2JZ92|A0A0G2JZ92_RAT SLIT-ROBO Rho GTPase-activating protein 2 OS=Rattus norvegicus OX=10116 GN=Srgap2 PE=1 SV=1;tr|B5DEJ1|B5DEJ1_RAT SL	7.48e-83	196.4	176.3	ENSP00000347198	811	1.32546	NetworKIN	PRKCB	PRKCB;PKCalpha_PKCbeta_group;PKCalpha_PKCbeta_PKCgamma_group;PKC_group;AGC_group	14.2241	14.7696	13.7817	14.559	14.162	14.7619	17.3878	18.1013	18.0618	17.8872	17.5614	18.4645	18.4699	18.1693	18.5285	18.3975	18.5497	18.4216	18.6848	18.894	18.3812	18.5152	18.699	18.5909	-0.281087	0.178129	-0.18031	0.0210252	-0.0181887
942	D4A208_S845_1	D4A208	Srgap2	845	S	1	0.979921	YLANINKQRKRPESGSIRKAFRSDSHGLGSS	SLIT-ROBO Rho GTPase-activating protein 2	sp|D4A208|SRGP2_RAT SLIT-ROBO Rho GTPase-activating protein 2 OS=Rattus norvegicus OX=10116 GN=Srgap2 PE=1 SV=1	sp|D4A208|SRGP2_RAT SLIT-ROBO Rho GTPase-activating protein 2 OS=Rattus norvegicus OX=10116 GN=Srgap2 PE=1 SV=1;tr|A0A0G2JZ92|A0A0G2JZ92_RAT SLIT-ROBO Rho GTPase-activating protein 2 OS=Rattus norvegicus OX=10116 GN=Srgap2 PE=1 SV=1	0.00738407	59.542	18.259				NetworKIN															13.9131	13.159	13.7256	13.9924	13.9764	13.5638	15.3778	15.5568	14.6704	14.9722	15.1412	14.97
943	D4A208_S206_1	D4A208	Srgap2	206	S	1	0.999999	QIGKSVKQEDRQTPRSPDSTANVRIEEKHVR	SLIT-ROBO Rho GTPase-activating protein 2	sp|D4A208|SRGP2_RAT SLIT-ROBO Rho GTPase-activating protein 2 OS=Rattus norvegicus OX=10116 GN=Srgap2 PE=1 SV=1	sp|D4A208|SRGP2_RAT SLIT-ROBO Rho GTPase-activating protein 2 OS=Rattus norvegicus OX=10116 GN=Srgap2 PE=1 SV=1;tr|A0A0G2JZ92|A0A0G2JZ92_RAT SLIT-ROBO Rho GTPase-activating protein 2 OS=Rattus norvegicus OX=10116 GN=Srgap2 PE=1 SV=1;tr|B5DEJ1|B5DEJ1_RAT SL	8.11e-22	200.78	160.54	ENSP00000347198	196	1.53486	NetworKIN	CAMK2A	CAMK2A;CaMKIIalpha_CaMKIIdelta_group;CaMKII_group;CAMK_group	15.7376	15.9341	15.1244	15.7806	15.1455	15.6267	16.369	17.1069	16.7979	16.7288	16.4302	16.7671	17.3594	16.9444	17.3108	17.0289	17.0232	16.9218	17.5881	17.9422	17.2187	17.1683	17.4809	17.2859	-0.00769199	0.102558	-0.077732	0.00250439	-0.274771
949	D4A208_S799_2	D4A208	Srgap2	799	S	2	0.955203	VQDTEDGVVERSSPKSEIEVMSEPPEEKVTA	SLIT-ROBO Rho GTPase-activating protein 2	sp|D4A208|SRGP2_RAT SLIT-ROBO Rho GTPase-activating protein 2 OS=Rattus norvegicus OX=10116 GN=Srgap2 PE=1 SV=1	sp|D4A208|SRGP2_RAT SLIT-ROBO Rho GTPase-activating protein 2 OS=Rattus norvegicus OX=10116 GN=Srgap2 PE=1 SV=1;tr|A0A0G2JZ92|A0A0G2JZ92_RAT SLIT-ROBO Rho GTPase-activating protein 2 OS=Rattus norvegicus OX=10116 GN=Srgap2 PE=1 SV=1;tr|B5DEJ1|B5DEJ1_RAT SL	3.69e-05	64.522	47.303				NetworKIN			14.4255	14.9487	13.8658	14.8823	14.48	14.6066	13.659	14.1691	14.0053	13.884	13.6391	13.8361													-0.374424	0.0624975	-0.390885	0.0495296	0.00510816
954	D4A208_S1061_1	D4A208	Srgap2	1061	S	1	0.997993	FPKTNATSPGVNSSASPQSTDKSCTV_____	SLIT-ROBO Rho GTPase-activating protein 2	sp|D4A208|SRGP2_RAT SLIT-ROBO Rho GTPase-activating protein 2 OS=Rattus norvegicus OX=10116 GN=Srgap2 PE=1 SV=1	sp|D4A208|SRGP2_RAT SLIT-ROBO Rho GTPase-activating protein 2 OS=Rattus norvegicus OX=10116 GN=Srgap2 PE=1 SV=1	3.16e-25	125.11	106.52				NetworKIN															15.4652	15.2145	15.4299	15.1584	15.1498	14.9827	13.052	13.1304	12.8797	12.5193	12.8344	12.6088
956	D4A208_S990_2	D4A208	Srgap2	990	S	2	0.973491	DTLEPLKTSPVVAPTSEPSSPLHTQLLKDPE	SLIT-ROBO Rho GTPase-activating protein 2	sp|D4A208|SRGP2_RAT SLIT-ROBO Rho GTPase-activating protein 2 OS=Rattus norvegicus OX=10116 GN=Srgap2 PE=1 SV=1	sp|D4A208|SRGP2_RAT SLIT-ROBO Rho GTPase-activating protein 2 OS=Rattus norvegicus OX=10116 GN=Srgap2 PE=1 SV=1	1.49e-72	142.54	124.84	ENSP00000347198	1006	1	NetworKIN	DAPK3	DAPK3;DAPK1_DAPK3_group;DAPK_group;CAMK_group	17.3846	17.5056	16.9698	17.9553	17.5431	17.8582	15.597	16.0526	16.0155	16.3359	16.1498	17.1381	18.1332	17.855	18.094	17.7502	17.7062	17.6284	17.1227	17.0492	16.8883	16.4791	16.5421	16.6392	-0.30291	-0.268199	-0.174452	0.23496	0.18064
958	D4A208_S994_2	D4A208	Srgap2	994	S	2	0.976708	PLKTSPVVAPTSEPSSPLHTQLLKDPEPAFQ	SLIT-ROBO Rho GTPase-activating protein 2	sp|D4A208|SRGP2_RAT SLIT-ROBO Rho GTPase-activating protein 2 OS=Rattus norvegicus OX=10116 GN=Srgap2 PE=1 SV=1	sp|D4A208|SRGP2_RAT SLIT-ROBO Rho GTPase-activating protein 2 OS=Rattus norvegicus OX=10116 GN=Srgap2 PE=1 SV=1	1.49e-72	142.54	124.84	ENSP00000347198	1010	1.81703	NetworKIN	MAPK4	MAPK4;MAPK6_MAPK4_group;MAPK_group;CMGC_group	18.1185	18.1738	17.7149	18.673	18.3044	18.5316	16.1091	16.584	16.5604	16.9208	16.6944	17.6532	19.4681	19.1245	19.3873	19.0315	19.0061	18.9332	17.6099	17.5958	17.4048	16.9988	17.0603	17.1296	-0.322187	-0.353126	-0.182559	0.199548	0.188747
966	D4A280_S104_1	D4A280	Pak5	104	S	1	1	FDNISVTRSNSLRKESPPTPDQGAASRIQGH	Serine/threonine-protein kinase PAK 5	sp|D4A280|PAK5_RAT Serine/threonine-protein kinase PAK 5 OS=Rattus norvegicus OX=10116 GN=Pak5 PE=1 SV=1	sp|D4A280|PAK5_RAT Serine/threonine-protein kinase PAK 5 OS=Rattus norvegicus OX=10116 GN=Pak5 PE=1 SV=1	4.92e-19	157.83	144.16	ENSP00000322957	104		NetworKIN			16.5411	16.5899	16.0321	16.4628	16.1613	16.2059	17.5445	18.1178	17.9854	17.741	17.4957	18.1947	18.0144	17.7624	18.1376	17.8583	18.0296	17.921	17.9358	18.2942	17.7719	17.559	17.9394	18.0159	0.047361	0.00986171	0.081525	-0.0637586	-0.00748426
966	D4A280_S104_2	D4A280	Pak5	104	S	2	1	FDNISVTRSNSLRKESPPTPDQGAASRIQGH	Serine/threonine-protein kinase PAK 5	sp|D4A280|PAK5_RAT Serine/threonine-protein kinase PAK 5 OS=Rattus norvegicus OX=10116 GN=Pak5 PE=1 SV=1	sp|D4A280|PAK5_RAT Serine/threonine-protein kinase PAK 5 OS=Rattus norvegicus OX=10116 GN=Pak5 PE=1 SV=1	4.92e-19	157.83	144.16	ENSP00000322957	104		NetworKIN			16.5683	16.6659	15.8837	16.6243	16.2361	16.4157	17.7861	18.1953	18.178	18.0259	17.5959	18.2783	17.1356	16.7817	16.9092	16.8218	16.8971	16.7043	19.0716	18.9788	18.9027	18.4982	18.574	18.7215	-0.00848182	0.0028352	-0.149944	0.0146279	-0.0157579
966	D4A280_S104_3	D4A280	Pak5	104	S	3	1	FDNISVTRSNSLRKESPPTPDQGAASRIQGH	Serine/threonine-protein kinase PAK 5	sp|D4A280|PAK5_RAT Serine/threonine-protein kinase PAK 5 OS=Rattus norvegicus OX=10116 GN=Pak5 PE=1 SV=1	sp|D4A280|PAK5_RAT Serine/threonine-protein kinase PAK 5 OS=Rattus norvegicus OX=10116 GN=Pak5 PE=1 SV=1	4.92e-19	157.83	144.16	ENSP00000322957	104		NetworKIN			15.7717	16.1716	15.184	15.6634	15.1878	15.6259	15.8587	16.6427	16.6778	16.1674	15.6864	16.6872	14.4642	14.3338	14.3952	14.4734	14.5109	14.2903	18.9257	18.683	18.6674	18.5757	18.6285	18.4196	0.0213444	0.334949	-0.0231802	-0.11979	-0.237558
974	D4A280_S601_1	D4A280	Pak5	601	S	1	0.999695	FGFCAQVSKEVPKRKSLVGTPYWMAPEVISR	Serine/threonine-protein kinase PAK 5	sp|D4A280|PAK5_RAT Serine/threonine-protein kinase PAK 5 OS=Rattus norvegicus OX=10116 GN=Pak5 PE=1 SV=1	sp|D4A280|PAK5_RAT Serine/threonine-protein kinase PAK 5 OS=Rattus norvegicus OX=10116 GN=Pak5 PE=1 SV=1;tr|D3ZQ51|D3ZQ51_RAT Non-specific serine/threonine protein kinase OS=Rattus norvegicus OX=10116 GN=Pak6 PE=4 SV=2	7.05e-57	248.67	203.56	ENSP00000322957	602		PhosphositePlus	PAK4	PAK4;PAK4_PAK5_group;PAKB_group;PAK_group;STE_group													17.1449	16.737	17.0303	16.8394	17.1231	16.972	12.9081	13.5794	12.8885	12.9501	13.0893	12.9266
976	D4A280_S97_2	D4A280	Pak5	97	S	2	0.932042	INGLLEDFDNISVTRSNSLRKESPPTPDQGA	Serine/threonine-protein kinase PAK 5	sp|D4A280|PAK5_RAT Serine/threonine-protein kinase PAK 5 OS=Rattus norvegicus OX=10116 GN=Pak5 PE=1 SV=1	sp|D4A280|PAK5_RAT Serine/threonine-protein kinase PAK 5 OS=Rattus norvegicus OX=10116 GN=Pak5 PE=1 SV=1	2.01e-09	80.813	65.048	ENSP00000322957	97		NetworKIN			11.89	12.5168	11.1522	12.1322	11.2553	12.2499	14.6461	15.2881	15.209	14.6773	14.3573	15.5403													-0.107301	0.433221	-0.301954	0.102114	-0.416999
977	D4A280_S99_2	D4A280	Pak5	99	S	2	0.93723	GLLEDFDNISVTRSNSLRKESPPTPDQGAAS	Serine/threonine-protein kinase PAK 5	sp|D4A280|PAK5_RAT Serine/threonine-protein kinase PAK 5 OS=Rattus norvegicus OX=10116 GN=Pak5 PE=1 SV=1	sp|D4A280|PAK5_RAT Serine/threonine-protein kinase PAK 5 OS=Rattus norvegicus OX=10116 GN=Pak5 PE=1 SV=1	2.71e-10	86.617	70.852	ENSP00000322957	99		PhosphositePlus	PRKD1	PRKD1;PKD1_PKD3_group;PKD_group;CAMK_group	13.413	14.0137	13.0536	13.6628	13.0713	13.657	15.6826	16.1947	16.3038	15.6821	15.3809	16.6994	14.9188	14.5971	14.7688	14.7268	14.664	14.6284	17.1096	17.0675	16.9814	16.6756	16.7118	16.9235	-0.200631	0.313786	-0.0167737	0.0163519	-0.217343
977	D4A280_S99_3	D4A280	Pak5	99	S	3	0.93723	GLLEDFDNISVTRSNSLRKESPPTPDQGAAS	Serine/threonine-protein kinase PAK 5	sp|D4A280|PAK5_RAT Serine/threonine-protein kinase PAK 5 OS=Rattus norvegicus OX=10116 GN=Pak5 PE=1 SV=1	sp|D4A280|PAK5_RAT Serine/threonine-protein kinase PAK 5 OS=Rattus norvegicus OX=10116 GN=Pak5 PE=1 SV=1	2.71e-10	86.617	70.852	ENSP00000322957	99		PhosphositePlus	PRKD1	PRKD1;PKD1_PKD3_group;PKD_group;CAMK_group	15.7717	16.1716	15.184	15.6634	15.1878	15.6259	15.8587	16.6427	16.6778	16.1674	15.6864	16.6872	14.4642	14.3338	14.3952	14.4734	14.5109	14.2903	18.9257	18.683	18.6674	18.5757	18.6285	18.4196	0.0213444	0.334949	-0.0231802	-0.11979	-0.237558
987	D4A631_S52_1	D4A631	Arfgef1	52	S	1	1	CEVALEEIKVETEKQSPPHGEAKAGSGTLPP	Brefeldin A-inhibited guanine nucleotide-exchange protein 1	sp|D4A631|BIG1_RAT Brefeldin A-inhibited guanine nucleotide-exchange protein 1 OS=Rattus norvegicus OX=10116 GN=Arfgef1 PE=1 SV=1	sp|D4A631|BIG1_RAT Brefeldin A-inhibited guanine nucleotide-exchange protein 1 OS=Rattus norvegicus OX=10116 GN=Arfgef1 PE=1 SV=1	2.47e-89	199.59	177.35	ENSP00000262215	52	1.43763	NetworKIN	MAPK4	MAPK4;MAPK6_MAPK4_group;MAPK_group;CMGC_group	16.6417	16.0815	15.8987	16.3731	15.8931	15.6254	15.8491	16.8284	16.4645	16.209	16.22	15.9424	18.3473	18.084	18.5359	18.5264	18.5771	18.3785	17.7966	18.0398	17.5485	17.6902	18.21	17.9641	0.363984	-0.282541	0.164101	0.0624816	-0.0596451
988	D4A631_S1076_1	D4A631	Arfgef1	1076	S	1	0.999947	VKPRYISGTVRGREGSLTGTKDQAPDEFVGL	Brefeldin A-inhibited guanine nucleotide-exchange protein 1	sp|D4A631|BIG1_RAT Brefeldin A-inhibited guanine nucleotide-exchange protein 1 OS=Rattus norvegicus OX=10116 GN=Arfgef1 PE=1 SV=1	sp|D4A631|BIG1_RAT Brefeldin A-inhibited guanine nucleotide-exchange protein 1 OS=Rattus norvegicus OX=10116 GN=Arfgef1 PE=1 SV=1	0.000391714	112.75	74.472	ENSP00000262215	1079	3.50518	NetworKIN	PRKACA	PRKCA;PKAalpha_PKAbeta_group;PKA_group;PKCalpha_PKCbeta_group;PKCalpha_PKCbeta_PKCgamma_group;PKC_group;AGC_group	16.5869	16.6089	16.2105	15.9701	15.3693	15.61	15.3488	15.879	15.8569	15.0446	14.684	15.6092	18.7384	18.2353	18.5018	18.2407	18.2934	18.0617	13.6484	14.1471	13.2842	13.1318	13.2271	12.9104	0.354832	0.290565	0.521591	-0.294797	-0.537828
990	D4A631_S1563_2	D4A631	Arfgef1	1563	S	2	0.999982	PPSPSAMSEKQLDAISQKSVDIHDSAQPRSS	Brefeldin A-inhibited guanine nucleotide-exchange protein 1	sp|D4A631|BIG1_RAT Brefeldin A-inhibited guanine nucleotide-exchange protein 1 OS=Rattus norvegicus OX=10116 GN=Arfgef1 PE=1 SV=1	sp|D4A631|BIG1_RAT Brefeldin A-inhibited guanine nucleotide-exchange protein 1 OS=Rattus norvegicus OX=10116 GN=Arfgef1 PE=1 SV=1	3.67e-20	92.886	74.969	ENSP00000262215	1566	1.52629	NetworKIN	PRKCB	PRKCB;PKCalpha_PKCbeta_group;PKCalpha_PKCbeta_PKCgamma_group;PKC_group;AGC_group													14.337	14.0521	14.2739	13.8965	13.9429	13.6405	17.0603	17.4448	17.0074	16.8631	16.8298	16.9649
991	D4A631_S1566_1	D4A631	Arfgef1	1566	S	1	0.999999	PSAMSEKQLDAISQKSVDIHDSAQPRSSDNR	Brefeldin A-inhibited guanine nucleotide-exchange protein 1	sp|D4A631|BIG1_RAT Brefeldin A-inhibited guanine nucleotide-exchange protein 1 OS=Rattus norvegicus OX=10116 GN=Arfgef1 PE=1 SV=1	sp|D4A631|BIG1_RAT Brefeldin A-inhibited guanine nucleotide-exchange protein 1 OS=Rattus norvegicus OX=10116 GN=Arfgef1 PE=1 SV=1	3.69e-39	190.36	160.59	ENSP00000262215	1569	1.65507	NetworKIN	CAMK2A	CAMK2A;CaMKIIalpha_CaMKIIdelta_group;CaMKII_group;CAMK_group	15.7048	15.6001	15.1162	14.8771	14.7383	14.6826	14.7533	15.3362	15.1684	14.2809	13.9737	14.4105	18.2733	17.9316	18.1825	17.9873	17.9532	17.7742	17.544	17.9776	17.287	17.1675	17.29	17.3868	0.417441	0.226504	0.372055	-0.443091	-0.224126
991	D4A631_S1566_2	D4A631	Arfgef1	1566	S	2	0.999999	PSAMSEKQLDAISQKSVDIHDSAQPRSSDNR	Brefeldin A-inhibited guanine nucleotide-exchange protein 1	sp|D4A631|BIG1_RAT Brefeldin A-inhibited guanine nucleotide-exchange protein 1 OS=Rattus norvegicus OX=10116 GN=Arfgef1 PE=1 SV=1	sp|D4A631|BIG1_RAT Brefeldin A-inhibited guanine nucleotide-exchange protein 1 OS=Rattus norvegicus OX=10116 GN=Arfgef1 PE=1 SV=1	3.69e-39	190.36	160.59	ENSP00000262215	1569	1.65507	NetworKIN	CAMK2A	CAMK2A;CaMKIIalpha_CaMKIIdelta_group;CaMKII_group;CAMK_group													14.337	14.0521	14.2739	13.8965	13.9429	13.6405	17.0603	17.4448	17.0074	16.8631	16.8298	16.9649
992	D4A631_S234_1	D4A631	Arfgef1	234	S	1	0.999964	QMERERHRQQHHLLQSPVSHHEPESPHLRYL	Brefeldin A-inhibited guanine nucleotide-exchange protein 1	sp|D4A631|BIG1_RAT Brefeldin A-inhibited guanine nucleotide-exchange protein 1 OS=Rattus norvegicus OX=10116 GN=Arfgef1 PE=1 SV=1	sp|D4A631|BIG1_RAT Brefeldin A-inhibited guanine nucleotide-exchange protein 1 OS=Rattus norvegicus OX=10116 GN=Arfgef1 PE=1 SV=1	6.53e-51	124	108.3	ENSP00000262215	234	0.385454	NetworKIN	MAPK4	MAPK4;MAPK6_MAPK4_group;MAPK_group;CMGC_group	12.9707	13.3531	12.4727	13.2059	12.8562	13.0994	12.6974	13.2714	12.7565	13.2576	12.8062	13.3507	15.7576	15.3132	15.7429	15.441	15.5012	15.3357	15.4472	15.8102	15.1851	15.063	15.2078	15.299	-0.204977	0.0911828	-0.159799	-0.00263662	0.00547308
992	D4A631_S234_2	D4A631	Arfgef1	234	S	2	0.999964	QMERERHRQQHHLLQSPVSHHEPESPHLRYL	Brefeldin A-inhibited guanine nucleotide-exchange protein 1	sp|D4A631|BIG1_RAT Brefeldin A-inhibited guanine nucleotide-exchange protein 1 OS=Rattus norvegicus OX=10116 GN=Arfgef1 PE=1 SV=1	sp|D4A631|BIG1_RAT Brefeldin A-inhibited guanine nucleotide-exchange protein 1 OS=Rattus norvegicus OX=10116 GN=Arfgef1 PE=1 SV=1	6.53e-51	124	108.3	ENSP00000262215	234	0.385454	NetworKIN	MAPK4	MAPK4;MAPK6_MAPK4_group;MAPK_group;CMGC_group	12.802	13.4013	12.3309	12.9514	12.4469	12.8705	12.2028	12.9001	12.8951	12.7235	12.2775	13.136	15.6995	15.3949	15.6951	15.5321	15.4708	15.3012	12.3674	12.7381	12.1981	12.1924	12.3282	12.3571	-0.0945196	0.418461	-0.0224552	0.0220334	-0.124652
994	D4A631_S243_2	D4A631	Arfgef1	243	S	2	0.999986	QHHLLQSPVSHHEPESPHLRYLPPQTVDHIA	Brefeldin A-inhibited guanine nucleotide-exchange protein 1	sp|D4A631|BIG1_RAT Brefeldin A-inhibited guanine nucleotide-exchange protein 1 OS=Rattus norvegicus OX=10116 GN=Arfgef1 PE=1 SV=1	sp|D4A631|BIG1_RAT Brefeldin A-inhibited guanine nucleotide-exchange protein 1 OS=Rattus norvegicus OX=10116 GN=Arfgef1 PE=1 SV=1	1.03e-28	117.83	106.63	ENSP00000262215	243	0.993925	NetworKIN	MAPK4	MAPK4;MAPK6_MAPK4_group;MAPK_group;CMGC_group	12.802	13.4013	12.3309	12.9514	12.4469	12.8705	12.2028	12.9001	12.8951	12.7235	12.2775	13.136	14.4469	14.2784	14.578	14.2445	14.1928	14.1305	12.3674	12.7381	12.1981	12.1924	12.3282	12.3571	-0.0945196	0.418461	-0.0224552	0.0220334	-0.124652
998	D4A631_S661_1	D4A631	Arfgef1	661	S	1	0.983853	EISEIKHPETINRYGSLNSLESTSSSGIGSY	Brefeldin A-inhibited guanine nucleotide-exchange protein 1	sp|D4A631|BIG1_RAT Brefeldin A-inhibited guanine nucleotide-exchange protein 1 OS=Rattus norvegicus OX=10116 GN=Arfgef1 PE=1 SV=1	sp|D4A631|BIG1_RAT Brefeldin A-inhibited guanine nucleotide-exchange protein 1 OS=Rattus norvegicus OX=10116 GN=Arfgef1 PE=1 SV=1	1.93e-98	143.48	127.72	ENSP00000262215	664	5.88379	NetworKIN	PRKACA	PRKCA;PKAalpha_PKAbeta_group;PKA_group;PKCalpha_PKCbeta_group;PKCalpha_PKCbeta_PKCgamma_group;PKC_group;AGC_group													18.298	17.9595	18.2801	18.0469	18.1848	17.967	17.2731	17.5468	17.0086	16.8366	17.0382	17.0476
998	D4A631_S661_2	D4A631	Arfgef1	661	S	2	0.983853	EISEIKHPETINRYGSLNSLESTSSSGIGSY	Brefeldin A-inhibited guanine nucleotide-exchange protein 1	sp|D4A631|BIG1_RAT Brefeldin A-inhibited guanine nucleotide-exchange protein 1 OS=Rattus norvegicus OX=10116 GN=Arfgef1 PE=1 SV=1	sp|D4A631|BIG1_RAT Brefeldin A-inhibited guanine nucleotide-exchange protein 1 OS=Rattus norvegicus OX=10116 GN=Arfgef1 PE=1 SV=1	1.93e-98	143.48	127.72	ENSP00000262215	664	5.88379	NetworKIN	PRKACA	PRKCA;PKAalpha_PKAbeta_group;PKA_group;PKCalpha_PKCbeta_group;PKCalpha_PKCbeta_PKCgamma_group;PKC_group;AGC_group													14.9235	14.6681	14.7488	14.5958	14.746	14.369	14.843	14.5992	14.4907	14.3455	14.4879	14.0807
1000	D4A702_S357_1	D4A702	Synpo2	357	S	1	0.99983	PHKHRARHARLRRSESLSEKQVKEAKSKCKS	Synaptopodin-2	sp|D4A702|SYNP2_RAT Synaptopodin-2 OS=Rattus norvegicus OX=10116 GN=Synpo2 PE=1 SV=2	sp|D4A702|SYNP2_RAT Synaptopodin-2 OS=Rattus norvegicus OX=10116 GN=Synpo2 PE=1 SV=2	0.00107116	98.033	39.052	ENSP00000306015	363	1.90165	NetworKIN	CAMK2A	CAMK2A;CaMKIIalpha_CaMKIIdelta_group;CaMKII_group;CAMK_group													14.8518	14.3608	14.6065	14.7116	14.7002	14.2521	16.2116	16.5969	15.5868	15.9568	16.1261	15.9329
1004	D4A7N1_S108_1	D4A7N1	Chchd6	108	S	1	0.979174	GDFKVSRAENSDGQQSSAVKEDLKKFQQEQL	MICOS complex subunit Mic25	sp|D4A7N1|MIC25_RAT MICOS complex subunit Mic25 OS=Rattus norvegicus OX=10116 GN=Chchd6 PE=1 SV=1	sp|D4A7N1|MIC25_RAT MICOS complex subunit Mic25 OS=Rattus norvegicus OX=10116 GN=Chchd6 PE=1 SV=1	5.71e-28	155.44	135.9				NetworKIN															14.8927	14.5751	14.9156	14.7933	14.84	14.9254	17.1208	17.0649	16.7842	16.7373	16.8313	16.9441
1007	D4A7N1_S160_1	D4A7N1	Chchd6	160	S	1	0.999988	KASLPKKKATHEQQQSDRLTRELKNREAELS	MICOS complex subunit Mic25	sp|D4A7N1|MIC25_RAT MICOS complex subunit Mic25 OS=Rattus norvegicus OX=10116 GN=Chchd6 PE=1 SV=1	sp|D4A7N1|MIC25_RAT MICOS complex subunit Mic25 OS=Rattus norvegicus OX=10116 GN=Chchd6 PE=1 SV=1	1.72e-15	138.19	101.55	ENSP00000290913	134	2.49482	NetworKIN	PRKCB	PRKCB;PKCalpha_PKCbeta_group;PKCalpha_PKCbeta_PKCgamma_group;PKC_group;AGC_group	12.4792	13.4246	11.9055	12.6127	12.2086	12.8374	14.2263	14.8018	14.9757	14.4043	13.8476	15.0265													-0.0760717	0.783002	-0.106547	0.0245606	-0.0217242
1008	D4A7N1_S147_1	D4A7N1	Chchd6	147	S	1	1	VARKEKEATEKHLKASLPKKKATHEQQQSDR	MICOS complex subunit Mic25	sp|D4A7N1|MIC25_RAT MICOS complex subunit Mic25 OS=Rattus norvegicus OX=10116 GN=Chchd6 PE=1 SV=1	sp|D4A7N1|MIC25_RAT MICOS complex subunit Mic25 OS=Rattus norvegicus OX=10116 GN=Chchd6 PE=1 SV=1	0.00444722	77.379	59.647	ENSP00000290913	119	1.3564	NetworKIN	CSNK1A1	CSNK1A1;CK1alpha_group;CK1alpha_CK1delta_CK1epsilon_group;CK1_group;CK_group													13.7227	13.4011	13.9294	13.6384	13.8055	13.9763	15.9276	16.3072	15.5516	15.7236	16.2452	16.134
1009	D4A7N1_S33_1	D4A7N1	Chchd6	33	S	1	0.999993	EEERVRVLQGIRLSESVVNRMKDCSQPSAGE	MICOS complex subunit Mic25	sp|D4A7N1|MIC25_RAT MICOS complex subunit Mic25 OS=Rattus norvegicus OX=10116 GN=Chchd6 PE=1 SV=1	sp|D4A7N1|MIC25_RAT MICOS complex subunit Mic25 OS=Rattus norvegicus OX=10116 GN=Chchd6 PE=1 SV=1	1.63e-17	155.95	106.43				NetworKIN			15.2268	15.241	14.7102	15.0226	15.0115	14.838	16.5248	17.364	17.0295	16.5318	16.3999	17.0659	17.7543	17.3936	17.8563	17.7222	17.7841	17.7227	16.3256	17.1612	16.0371	16.275	16.784	16.9899	0.0332072	-0.0388538	0.0597664	-0.203826	0.142929
1015	D4A929_S1130_1	D4A929	Wdr81	1130	S	1	1	EERGGDDGGAPVDKNSVKSGDSSQDLKQSEG	WD repeat-containing protein 81	sp|D4A929|WDR81_RAT WD repeat-containing protein 81 OS=Rattus norvegicus OX=10116 GN=Wdr81 PE=3 SV=1	sp|D4A929|WDR81_RAT WD repeat-containing protein 81 OS=Rattus norvegicus OX=10116 GN=Wdr81 PE=3 SV=1	3.8e-08	100.02	83.493	ENSP00000386609	1136		NetworKIN															17.3035	16.9242	17.33	17.0502	17.234	17.0967	14.9754	15.3011	14.6752	14.8563	15.142	14.8394
1017	D4A9R4_S534_1	D4A9R4	Prrt4	534	S	1	1	CWGGRRRRAGAPLGGSGFKGATPVPQVRSPF	Proline-rich transmembrane protein 4	sp|D4A9R4|PRRT4_RAT Proline-rich transmembrane protein 4 OS=Rattus norvegicus OX=10116 GN=Prrt4 PE=3 SV=1	sp|D4A9R4|PRRT4_RAT Proline-rich transmembrane protein 4 OS=Rattus norvegicus OX=10116 GN=Prrt4 PE=3 SV=1	5.26e-08	141.08	96.767	ENSP00000415026	533		NetworKIN															16.6537	16.2057	16.6502	16.5082	16.5453	16.479	15.2291	15.7722	15.0892	15.0422	15.4997	15.5672
1018	D4A9R4_S146_2	D4A9R4	Prrt4	146	S	2	1	STSPLSGPTKRPTAPSQPRMSTVTWATALTA	Proline-rich transmembrane protein 4	sp|D4A9R4|PRRT4_RAT Proline-rich transmembrane protein 4 OS=Rattus norvegicus OX=10116 GN=Prrt4 PE=3 SV=1	sp|D4A9R4|PRRT4_RAT Proline-rich transmembrane protein 4 OS=Rattus norvegicus OX=10116 GN=Prrt4 PE=3 SV=1	0.00833763	64.103	38.209				NetworKIN			13.3628	13.6762	12.8901	13.309	12.9892	13.2791	14.3	14.9328	14.8193	14.8737	14.2564	14.8798													-0.0361561	0.190968	0.0343203	-0.122702	-0.0847277
1025	D4ABL6_S147_1	D4ABL6	Mctp1	147	S	1	0.996312	STAAGTVGVTPPGGRSPDSAPSSSASSSLSS	Multiple C2 and transmembrane domain-containing protein 1	sp|D4ABL6|MCTP1_RAT Multiple C2 and transmembrane domain-containing protein 1 OS=Rattus norvegicus OX=10116 GN=Mctp1 PE=1 SV=4	sp|D4ABL6|MCTP1_RAT Multiple C2 and transmembrane domain-containing protein 1 OS=Rattus norvegicus OX=10116 GN=Mctp1 PE=1 SV=4	1.35e-103	149.37	137.89	ENSP00000308957	152	1.89589	NetworKIN	MAPK4	MAPK4;MAPK6_MAPK4_group;MAPK_group;CMGC_group													13.594	13.27	13.7659	13.4791	13.5487	13.0518	15.4983	15.6381	15.2802	14.8032	14.9441	15.0954
1036	D4ABL6_S182_1	D4ABL6	Mctp1	182	S	1	1	PPRGDRIRDEGTRRGSPEAHLCHQKSSSLPG	Multiple C2 and transmembrane domain-containing protein 1	sp|D4ABL6|MCTP1_RAT Multiple C2 and transmembrane domain-containing protein 1 OS=Rattus norvegicus OX=10116 GN=Mctp1 PE=1 SV=4	sp|D4ABL6|MCTP1_RAT Multiple C2 and transmembrane domain-containing protein 1 OS=Rattus norvegicus OX=10116 GN=Mctp1 PE=1 SV=4	1.79e-05	93.909	78.317				NetworKIN			13.4657	13.6296	12.8917	14.5513	13.0752	13.4488	14.0916	14.844	14.6758	14.6585	14.1639	14.908	14.5377	14.4908	14.9167	14.4529	14.6673	14.5017	13.6493	13.6808	13.1671	12.5229	12.8134	12.8727	-0.0416248	0.0359782	-0.072443	1.0112	-0.10713
1038	D4ABL6_S936_1	D4ABL6	Mctp1	936	S	1	0.975775	VQVVQYQELKPDHSHSPYKRKKNNLG_____	Multiple C2 and transmembrane domain-containing protein 1	sp|D4ABL6|MCTP1_RAT Multiple C2 and transmembrane domain-containing protein 1 OS=Rattus norvegicus OX=10116 GN=Mctp1 PE=1 SV=4	sp|D4ABL6|MCTP1_RAT Multiple C2 and transmembrane domain-containing protein 1 OS=Rattus norvegicus OX=10116 GN=Mctp1 PE=1 SV=4;tr|A0A286YFH5|A0A286YFH5_RAT Multiple C2 and transmembrane domain-containing protein 1 OS=Rattus norvegicus OX=10116 GN=Mctp1 PE=	8.51e-82	181.62	167.21	ENSP00000308957	989	1.37638	NetworKIN	MAPK4	MAPK4;MAPK6_MAPK4_group;MAPK_group;CMGC_group													16.9972	16.6193	16.9087	16.6573	16.8579	16.6784	16.4428	17.0706	16.1631	15.8734	16.4519	16.4077
1043	D4ABX8_S570_1	D4ABX8	Lrfn4	570	S	1	0.83043	HVQSQTNGGTSPMPKSHPPRSPPPRPQRSCS	Leucine-rich repeat and fibronectin type-III domain-containing protein 4	sp|D4ABX8|LRFN4_RAT Leucine-rich repeat and fibronectin type-III domain-containing protein 4 OS=Rattus norvegicus OX=10116 GN=Lrfn4 PE=1 SV=1	sp|D4ABX8|LRFN4_RAT Leucine-rich repeat and fibronectin type-III domain-containing protein 4 OS=Rattus norvegicus OX=10116 GN=Lrfn4 PE=1 SV=1	3.59e-07	83.729	68.157				NetworKIN			11.9734	12.2907	11.4968	12.5057	11.7141	12.3507	12.9977	13.818	13.6183	13.4451	13.3851	14.101	12.1	11.9929	12.0812	12.1131	11.9725	11.972	13.4858	12.7791	13.4486	13.2033	13.1407	12.8462	-0.149183	0.0817717	-0.0826525	0.350289	-0.0834996
1044	D4ABX8_S575_1	D4ABX8	Lrfn4	575	S	1	1	TNGGTSPMPKSHPPRSPPPRPQRSCSLDLGD	Leucine-rich repeat and fibronectin type-III domain-containing protein 4	sp|D4ABX8|LRFN4_RAT Leucine-rich repeat and fibronectin type-III domain-containing protein 4 OS=Rattus norvegicus OX=10116 GN=Lrfn4 PE=1 SV=1	sp|D4ABX8|LRFN4_RAT Leucine-rich repeat and fibronectin type-III domain-containing protein 4 OS=Rattus norvegicus OX=10116 GN=Lrfn4 PE=1 SV=1	3.59e-07	102.28	89.51	ENSP00000312535	575	1.89589	NetworKIN	MAPK4	MAPK4;MAPK6_MAPK4_group;MAPK_group;CMGC_group	14.1603	14.2958	13.9488	14.4574	13.9271	14.1039	13.8322	14.614	14.4528	14.3623	14.0927	14.8397	15.1163	14.7667	15.0631	14.9234	15.0339	14.8128	15.9271	15.619	15.6102	15.5376	15.6953	15.4128	-0.111788	-0.0625793	0.219878	0.152483	-0.0200257
1045	D4ACN8_S141_1	D4ACN8	Plgrkt	141	S	1	0.999985	GLITFESLEKARREQSKFFSDK_________	Plasminogen receptor (KT)	sp|D4ACN8|PLRKT_RAT Plasminogen receptor (KT) OS=Rattus norvegicus OX=10116 GN=Plgrkt PE=1 SV=1	sp|D4ACN8|PLRKT_RAT Plasminogen receptor (KT) OS=Rattus norvegicus OX=10116 GN=Plgrkt PE=1 SV=1	0.005436	63.76	47.128	ENSP00000223864	141	2.38931	NetworKIN	PRKCB	PRKCB;PKCalpha_PKCbeta_group;PKCalpha_PKCbeta_PKCgamma_group;PKC_group;AGC_group													13.8148	13.2599	13.8425	13.6622	13.6382	13.7637	14.8351	15.0297	14.5666	14.6459	14.9444	15.0293
1046	P84586_S205_1	P84586	Rbmxrtl	205	S	1	0.999867	PPRREPLPSRRDVYLSPRDDGYSTKDSYSSR	RNA-binding motif protein, X chromosome retrogene-like	sp|P84586|RMXRL_RAT RNA-binding motif protein, X chromosome retrogene-like OS=Rattus norvegicus OX=10116 GN=Rbmxrtl PE=1 SV=1	tr|A0A0G2K8K9|A0A0G2K8K9_RAT RNA binding motif protein, X-linked-like 1B OS=Rattus norvegicus OX=10116 GN=Rbmxl1b PE=4 SV=1;sp|P84586|RMXRL_RAT RNA-binding motif protein, X chromosome retrogene-like OS=Rattus norvegicus OX=10116 GN=Rbmxrtl PE=1 SV=1;sp|D4A	2.39e-05	81.317	58.218	ENSP00000359645	208	0.885268	NetworKIN	MAPK4	MAPK4;MAPK6_MAPK4_group;MAPK_group;CMGC_group													14.6444	14.1197	14.5665	13.7741	13.7162	13.7872	14.835	15.9275	14.927	13.8244	13.6779	13.9767
1050	D4AEC2_S1129_1	D4AEC2	Camsap2	1129	S	1	1	PPEKADVSVEKFDGESDKEQFDDDQKVCCGF	Calmodulin-regulated spectrin-associated protein 2	sp|D4AEC2|CAMP2_RAT Calmodulin-regulated spectrin-associated protein 2 OS=Rattus norvegicus OX=10116 GN=Camsap2 PE=1 SV=1	sp|D4AEC2|CAMP2_RAT Calmodulin-regulated spectrin-associated protein 2 OS=Rattus norvegicus OX=10116 GN=Camsap2 PE=1 SV=1	4.92e-302	252.44	232.37	ENSP00000351684	1137		NetworKIN			13.5011	14.6689	13.024	13.7492	13.4947	14.3891	18.1811	18.8032	18.6023	18.1112	18.0018	18.6506	19.1635	18.9087	19.2644	19.0547	19.0659	19.0252	18.6041	18.9177	18.3258	18.0492	18.3437	18.0758	-0.26555	0.815956	-0.199405	-0.0502299	0.0530664
1051	D4AEC2_S1257_1	D4AEC2	Camsap2	1257	S	1	1	QKKQRPKSIHRDHIESPKTPIKGPPVSSLSL	Calmodulin-regulated spectrin-associated protein 2	sp|D4AEC2|CAMP2_RAT Calmodulin-regulated spectrin-associated protein 2 OS=Rattus norvegicus OX=10116 GN=Camsap2 PE=1 SV=1	sp|D4AEC2|CAMP2_RAT Calmodulin-regulated spectrin-associated protein 2 OS=Rattus norvegicus OX=10116 GN=Camsap2 PE=1 SV=1	3.75e-05	123.02	88.298	ENSP00000351684	1265		NetworKIN			14.9516	15.0935	14.5944	14.9818	14.5112	14.5954	12.7833	13.7777	13.5716	13.1044	13.0746	13.222	17.6637	17.2943	17.5221	17.2704	17.3408	17.192	14.7641	14.9328	14.1044	14.3051	14.6649	14.0945	-0.00127191	0.0542505	0.184707	-0.0039157	-0.116747
1052	D4AEC2_S216_1	D4AEC2	Camsap2	216	S	1	0.98523	KSKEHHTAEAPGGQKSPSKWFWKLVPARYRK	Calmodulin-regulated spectrin-associated protein 2	sp|D4AEC2|CAMP2_RAT Calmodulin-regulated spectrin-associated protein 2 OS=Rattus norvegicus OX=10116 GN=Camsap2 PE=1 SV=1	sp|D4AEC2|CAMP2_RAT Calmodulin-regulated spectrin-associated protein 2 OS=Rattus norvegicus OX=10116 GN=Camsap2 PE=1 SV=1	1.65e-35	138.66	108.24				NetworKIN			16.3405	16.441	15.5416	16.3649	16.1067	16.0583	15.9461	16.8703	16.7091	17.0244	16.5508	16.7833													0.0016332	0.0157505	-0.254084	-0.00682081	0.0927299
1053	D4AEC2_S1001_1	D4AEC2	Camsap2	1001	S	1	0.999978	TPPRSVDSLPRLRRFSPSQVPIQTRSFVCFG	Calmodulin-regulated spectrin-associated protein 2	sp|D4AEC2|CAMP2_RAT Calmodulin-regulated spectrin-associated protein 2 OS=Rattus norvegicus OX=10116 GN=Camsap2 PE=1 SV=1	sp|D4AEC2|CAMP2_RAT Calmodulin-regulated spectrin-associated protein 2 OS=Rattus norvegicus OX=10116 GN=Camsap2 PE=1 SV=1	1.77e-22	176.08	165.23	ENSP00000351684	1008		NetworKIN			12.015	12.199	10.9794	11.8945	11.6798	11.7679	12.1127	12.811	12.8339	12.2699	12.19	13.1775	14.5902	14.4103	14.6721	14.4257	14.6223	14.3473	14.7393	15.1963	14.3331	14.4436	14.705	14.7149	0.034504	0.132283	-0.457846	-0.118773	0.024307
1059	D4AEC2_S582_1	D4AEC2	Camsap2	582	S	1	0.983925	QDLSLLNSNIKLSQSSPDNITDPKGALSPIT	Calmodulin-regulated spectrin-associated protein 2	sp|D4AEC2|CAMP2_RAT Calmodulin-regulated spectrin-associated protein 2 OS=Rattus norvegicus OX=10116 GN=Camsap2 PE=1 SV=1	sp|D4AEC2|CAMP2_RAT Calmodulin-regulated spectrin-associated protein 2 OS=Rattus norvegicus OX=10116 GN=Camsap2 PE=1 SV=1	3.14e-33	206.55	160.63	ENSP00000351684	588		NetworKIN			18.1204	18.1846	17.573	18.1512	17.8658	17.8972	16.8723	17.4981	17.3614	17.237	17.0683	17.6339	18.4729	18.0831	18.4111	18.1874	18.2796	18.2134	18.2966	18.5524	18.0109	17.7344	17.9209	18.014	0.0029246	-0.0191972	-0.00132172	0.000899953	0.0733075
1060	D4AEC2_S1338_1	D4AEC2	Camsap2	1338	S	1	0.999982	ASGTEYTGPKLYKEPSAKSNKHIIQNALAHC	Calmodulin-regulated spectrin-associated protein 2	sp|D4AEC2|CAMP2_RAT Calmodulin-regulated spectrin-associated protein 2 OS=Rattus norvegicus OX=10116 GN=Camsap2 PE=1 SV=1	sp|D4AEC2|CAMP2_RAT Calmodulin-regulated spectrin-associated protein 2 OS=Rattus norvegicus OX=10116 GN=Camsap2 PE=1 SV=1;tr|A0A0G2K5C0|A0A0G2K5C0_RAT Calmodulin-regulated spectrin-associated protein family, member 3 OS=Rattus norvegicus OX=10116 GN=Camsap	0.00620383	70.977	40.646	ENSP00000351684	1346		NetworKIN															15.1101	14.9671	15.3492	15.2258	15.265	15.201	15.1892	15.904	15.1232	15.0732	15.4694	15.514
1061	D4AEC2_S952_1	D4AEC2	Camsap2	952	S	1	0.9981	AAAPFSADSPRPTHPSPQSSTRKSASFSVKN	Calmodulin-regulated spectrin-associated protein 2	sp|D4AEC2|CAMP2_RAT Calmodulin-regulated spectrin-associated protein 2 OS=Rattus norvegicus OX=10116 GN=Camsap2 PE=1 SV=1	sp|D4AEC2|CAMP2_RAT Calmodulin-regulated spectrin-associated protein 2 OS=Rattus norvegicus OX=10116 GN=Camsap2 PE=1 SV=1	4.1e-75	141.62	125.32	ENSP00000351684	959		NetworKIN															14.7559	14.0761	14.6816	14.1177	14.0211	14.1626	14.0096	14.7212	14.1456	13.2511	13.4464	13.7153
1069	D4AEC2_S1249_1	D4AEC2	Camsap2	1249	S	1	0.999987	KPRPQVAKQKKQRPKSIHRDHIESPKTPIKG	Calmodulin-regulated spectrin-associated protein 2	sp|D4AEC2|CAMP2_RAT Calmodulin-regulated spectrin-associated protein 2 OS=Rattus norvegicus OX=10116 GN=Camsap2 PE=1 SV=1	sp|D4AEC2|CAMP2_RAT Calmodulin-regulated spectrin-associated protein 2 OS=Rattus norvegicus OX=10116 GN=Camsap2 PE=1 SV=1	1.35e-05	106.58	63.195	ENSP00000351684	1257		NetworKIN															14.5758	14.2074	14.3351	14.8537	14.5573	14.3452	15.167	15.2681	14.6423	14.9416	15.0709	14.7594
1080	D4AEC2_S450_1	D4AEC2	Camsap2	450	S	1	0.998887	NAQSSTPNRGIIRSVSNEGLNNSRASKHIRK	Calmodulin-regulated spectrin-associated protein 2	sp|D4AEC2|CAMP2_RAT Calmodulin-regulated spectrin-associated protein 2 OS=Rattus norvegicus OX=10116 GN=Camsap2 PE=1 SV=1	sp|D4AEC2|CAMP2_RAT Calmodulin-regulated spectrin-associated protein 2 OS=Rattus norvegicus OX=10116 GN=Camsap2 PE=1 SV=1	2.58e-120	209.25	151.36	ENSP00000351684	453		PhosphositePlus	CHEK1	CHEK1;CAMK_group	15.1746	15.1856	14.5981	15.1905	14.8571	14.9431	16.5918	17.0662	17.0483	16.982	16.7081	17.3372	17.7744	17.4307	17.6012	17.4393	17.4878	17.2804	17.7518	17.653	17.3667	17.4516	17.4502	17.3382	0.0248702	-0.0503808	-0.00840685	0.00798508	0.0323788
1085	E9PSK7_S544_1	E9PSK7	Mapk8ip3	544	S	1	0.999997	MELQEAVRWTEMIRASREHPSVQEKKKSTIW	C-Jun-amino-terminal kinase-interacting protein 3	sp|E9PSK7|JIP3_RAT C-Jun-amino-terminal kinase-interacting protein 3 OS=Rattus norvegicus OX=10116 GN=Mapk8ip3 PE=1 SV=2	sp|E9PSK7|JIP3_RAT C-Jun-amino-terminal kinase-interacting protein 3 OS=Rattus norvegicus OX=10116 GN=Mapk8ip3 PE=1 SV=2	4.87e-05	119.32	86.692	ENSP00000250894	558	1.31856	NetworKIN	PRKACA	PRKCA;PKAalpha_PKAbeta_group;PKA_group;PKCalpha_PKCbeta_group;PKCalpha_PKCbeta_PKCgamma_group;PKC_group;AGC_group	15.0131	15.0086	14.3746	13.9465	13.2948	13.861	13.6908	14.2963	14.343	13.2208	12.9894	13.3394													0.528041	0.437253	0.432644	-0.571396	-0.865366
1086	E9PSK7_S549_1	E9PSK7	Mapk8ip3	549	S	1	1	AVRWTEMIRASREHPSVQEKKKSTIWQFFSR	C-Jun-amino-terminal kinase-interacting protein 3	sp|E9PSK7|JIP3_RAT C-Jun-amino-terminal kinase-interacting protein 3 OS=Rattus norvegicus OX=10116 GN=Mapk8ip3 PE=1 SV=2	sp|E9PSK7|JIP3_RAT C-Jun-amino-terminal kinase-interacting protein 3 OS=Rattus norvegicus OX=10116 GN=Mapk8ip3 PE=1 SV=2	0.000211207	113.93	88.367	ENSP00000250894	563	1.32547	NetworKIN	PRKCB	PRKCB;PKCalpha_PKCbeta_group;PKCalpha_PKCbeta_PKCgamma_group;PKC_group;AGC_group													15.2382	14.8884	15.1846	14.8787	14.9774	14.921	13.2968	13.6827	12.9334	12.6671	13.2842	13.2663
1087	E9PSK7_S736_2	E9PSK7	Mapk8ip3	736	S	2	0.991174	RDPLTCDREGEGEPKSTHPSPEKKKAKEVPE	C-Jun-amino-terminal kinase-interacting protein 3	sp|E9PSK7|JIP3_RAT C-Jun-amino-terminal kinase-interacting protein 3 OS=Rattus norvegicus OX=10116 GN=Mapk8ip3 PE=1 SV=2	sp|E9PSK7|JIP3_RAT C-Jun-amino-terminal kinase-interacting protein 3 OS=Rattus norvegicus OX=10116 GN=Mapk8ip3 PE=1 SV=2	8.95e-14	104.07	82.077	ENSP00000250894	750	0.742248	NetworKIN	MAPK4	MAPK4;MAPK6_MAPK4_group;MAPK_group;CMGC_group	17.2454	17.1272	16.5848	17.6047	16.794	17.0703	18.5302	19.1658	19.0844	19.6409	19.3422	18.9688	18.2018	17.7614	17.9976	17.817	17.8923	17.6568	17.1914	16.839	16.7393	17.2114	17.3439	16.621	0.0578087	-0.146752	-0.0596446	0.384192	-0.0686712
1088	E9PSK7_S740_1	E9PSK7	Mapk8ip3	740	S	1	0.999983	TCDREGEGEPKSTHPSPEKKKAKEVPEADAT	C-Jun-amino-terminal kinase-interacting protein 3	sp|E9PSK7|JIP3_RAT C-Jun-amino-terminal kinase-interacting protein 3 OS=Rattus norvegicus OX=10116 GN=Mapk8ip3 PE=1 SV=2	sp|E9PSK7|JIP3_RAT C-Jun-amino-terminal kinase-interacting protein 3 OS=Rattus norvegicus OX=10116 GN=Mapk8ip3 PE=1 SV=2	8.95e-14	109.29	85.862	ENSP00000250894	754	20.8255	NetworKIN	MAPK10	MAPK10;MAPK8_MAPK10_group;JNK_group;MAPK_group;CMGC_group	17.6277	17.7318	17.1208	17.3954	16.6837	17.069	18.7267	19.3646	19.2394	18.8822	18.6666	19.2209	18.6309	18.4147	18.7148	18.5007	18.7396	18.5663	19.8773	20.0363	19.6424	19.4293	19.7932	19.8812	0.129973	0.14783	0.16626	-0.135161	-0.48902
1088	E9PSK7_S740_2	E9PSK7	Mapk8ip3	740	S	2	0.999983	TCDREGEGEPKSTHPSPEKKKAKEVPEADAT	C-Jun-amino-terminal kinase-interacting protein 3	sp|E9PSK7|JIP3_RAT C-Jun-amino-terminal kinase-interacting protein 3 OS=Rattus norvegicus OX=10116 GN=Mapk8ip3 PE=1 SV=2	sp|E9PSK7|JIP3_RAT C-Jun-amino-terminal kinase-interacting protein 3 OS=Rattus norvegicus OX=10116 GN=Mapk8ip3 PE=1 SV=2	8.95e-14	109.29	85.862	ENSP00000250894	754	20.8255	NetworKIN	MAPK10	MAPK10;MAPK8_MAPK10_group;JNK_group;MAPK_group;CMGC_group	17.4223	17.3813	16.7899	17.7751	16.9153	17.2714	18.7968	19.4135	19.3446	19.8974	19.6155	19.2392	19.0582	18.6527	18.8845	18.6971	18.7839	18.5373	18.0295	17.7021	17.6163	18.0383	18.1636	17.4427	0.0436617	-0.083615	-0.0454976	0.363705	-0.138304
1092	E9PSK7_S365_1	E9PSK7	Mapk8ip3	365	S	1	0.910023	PELDVCPETRLDRTGSSPTQGIVNKAFGINT	C-Jun-amino-terminal kinase-interacting protein 3	sp|E9PSK7|JIP3_RAT C-Jun-amino-terminal kinase-interacting protein 3 OS=Rattus norvegicus OX=10116 GN=Mapk8ip3 PE=1 SV=2	sp|E9PSK7|JIP3_RAT C-Jun-amino-terminal kinase-interacting protein 3 OS=Rattus norvegicus OX=10116 GN=Mapk8ip3 PE=1 SV=2	1.6e-48	175.48	141.31				PhosphositePlus	ROCK1	ROCK1;ROCK_group;AGC_group													14.4822	14.0207	14.9637	14.0631	14.2754	14.3485	16.4535	16.5028	16.4434	15.6991	16.0251	16.6286
1093	E9PSK7_S366_1	E9PSK7	Mapk8ip3	366	S	1	0.975709	ELDVCPETRLDRTGSSPTQGIVNKAFGINTD	C-Jun-amino-terminal kinase-interacting protein 3	sp|E9PSK7|JIP3_RAT C-Jun-amino-terminal kinase-interacting protein 3 OS=Rattus norvegicus OX=10116 GN=Mapk8ip3 PE=1 SV=2	sp|E9PSK7|JIP3_RAT C-Jun-amino-terminal kinase-interacting protein 3 OS=Rattus norvegicus OX=10116 GN=Mapk8ip3 PE=1 SV=2	3.35e-141	243.85	200.98	ENSP00000250894	365	8.5979	PhosphositePlus	ROCK1	ROCK1;ROCK_group;AGC_group	16.2668	16.1473	15.8398	16.3651	16.2183	16.1737	16.8617	17.5125	17.3716	17.0783	17.1915	17.8132	15.5416	15.1437	15.547	15.4314	15.3771	15.2856	18.7289	18.8421	18.6339	18.3055	18.5537	18.7027	-0.0835482	-0.289333	0.0326163	-0.0180929	0.192867
1095	E9PSK7_S570_1	E9PSK7	Mapk8ip3	570	S	1	0.890232	KSTIWQFFSRLFSSSSSPPPAKRSYPSVNIH	C-Jun-amino-terminal kinase-interacting protein 3	sp|E9PSK7|JIP3_RAT C-Jun-amino-terminal kinase-interacting protein 3 OS=Rattus norvegicus OX=10116 GN=Mapk8ip3 PE=1 SV=2	sp|E9PSK7|JIP3_RAT C-Jun-amino-terminal kinase-interacting protein 3 OS=Rattus norvegicus OX=10116 GN=Mapk8ip3 PE=1 SV=2	1.99e-17	169.82	138.4	ENSP00000250894	584	1.3564	NetworKIN	CSNK1A1	CSNK1A1;CK1alpha_group;CK1alpha_CK1delta_CK1epsilon_group;CK1_group;CK_group													16.4481	16.2148	16.6615	16.2034	16.3694	16.1832	13.8528	14.5333	13.5056	13.6361	13.8657	14.0068
1096	E9PSK7_S571_1	E9PSK7	Mapk8ip3	571	S	1	0.989398	STIWQFFSRLFSSSSSPPPAKRSYPSVNIHY	C-Jun-amino-terminal kinase-interacting protein 3	sp|E9PSK7|JIP3_RAT C-Jun-amino-terminal kinase-interacting protein 3 OS=Rattus norvegicus OX=10116 GN=Mapk8ip3 PE=1 SV=2	sp|E9PSK7|JIP3_RAT C-Jun-amino-terminal kinase-interacting protein 3 OS=Rattus norvegicus OX=10116 GN=Mapk8ip3 PE=1 SV=2	4.65e-18	208.74	148.94	ENSP00000250894	585	20.5709	NetworKIN	MAPK10	MAPK10;MAPK8_MAPK10_group;JNK_group;MAPK_group;CMGC_group	14.6671	14.6129	14.2378	14.4755	14.4602	14.5667	14.325	14.9894	14.9554	14.2807	14.365	15.844	18.0917	17.8007	18.1959	17.9716	18.0132	18.0541	18.6214	19.2823	18.3975	18.129	18.6452	18.8368	-0.0479455	-0.188363	0.0659929	-0.272288	0.0701754
1097	E9PSK7_S662_1	E9PSK7	Mapk8ip3	662	S	1	1	LQACGWSLPAKYKQLSPNGGQEDTRMKNVPV	C-Jun-amino-terminal kinase-interacting protein 3	sp|E9PSK7|JIP3_RAT C-Jun-amino-terminal kinase-interacting protein 3 OS=Rattus norvegicus OX=10116 GN=Mapk8ip3 PE=1 SV=2	sp|E9PSK7|JIP3_RAT C-Jun-amino-terminal kinase-interacting protein 3 OS=Rattus norvegicus OX=10116 GN=Mapk8ip3 PE=1 SV=2	1.5e-121	258.79	222.26	ENSP00000250894	676	18.6757	NetworKIN	MAPK10	MAPK10;MAPK8_MAPK10_group;JNK_group;MAPK_group;CMGC_group	14.2459	14.5738	14.182	14.7264	14.3867	14.1961	14.9413	15.3311	15.3125	15.4315	15.2017	15.5789	19.0707	18.6525	18.9611	18.8508	18.8312	18.8309	17.9907	18.1502	17.745	17.5665	17.7683	17.6686	-0.346705	-0.105151	0.132564	0.100919	0.119018
1112	E9PSU6_S117_1	E9PSU6	Pcnx1	117	S	1	0.998498	RAKAEQGNCSTRRKDSNGPSDPGGGIEMSEF	Pecanex-like protein 1	sp|E9PSU6|PCX1_RAT Pecanex-like protein 1 OS=Rattus norvegicus OX=10116 GN=Pcnx1 PE=1 SV=1	sp|E9PSU6|PCX1_RAT Pecanex-like protein 1 OS=Rattus norvegicus OX=10116 GN=Pcnx1 PE=1 SV=1	8.63e-62	174.98	155.6	ENSP00000304192	117	1.48254	NetworKIN	CAMK2A	CAMK2A;CaMKIIalpha_CaMKIIdelta_group;CaMKII_group;CAMK_group													16.8074	16.4295	16.7713	16.5414	16.6888	16.6141	14.0827	14.2827	13.9312	13.5488	13.8889	13.9144
1120	F1LM81_S172_1	F1LM81	Tom1l1	172	S	1	0.789411	DGEPETKQEAGQISPSRPTSVPTAPALSSII	TOM1-like protein 1	sp|F1LM81|TM1L1_RAT TOM1-like protein 1 OS=Rattus norvegicus OX=10116 GN=Tom1l1 PE=1 SV=1	tr|A0A0H2UHB0|A0A0H2UHB0_RAT TOM1-like protein 1 OS=Rattus norvegicus OX=10116 GN=Tom1l1 PE=1 SV=1;sp|F1LM81|TM1L1_RAT TOM1-like protein 1 OS=Rattus norvegicus OX=10116 GN=Tom1l1 PE=1 SV=1	2.18e-95	185.38	165.48				NetworKIN															17.3819	17.0548	17.4879	17.1821	17.2488	17.1558	13.8708	14.2132	13.5216	13.141	13.5932	13.5381
1126	F1LMZ8_S14_2	F1LMZ8	Psmd11	14	S	2	0.997461	__MAAAAVVEFQRAQSLLSTDREASIDILHS	26S proteasome non-ATPase regulatory subunit 11	sp|F1LMZ8|PSD11_RAT 26S proteasome non-ATPase regulatory subunit 11 OS=Rattus norvegicus OX=10116 GN=Psmd11 PE=1 SV=2	sp|F1LMZ8|PSD11_RAT 26S proteasome non-ATPase regulatory subunit 11 OS=Rattus norvegicus OX=10116 GN=Psmd11 PE=1 SV=2;tr|D3Z950|D3Z950_RAT 26S proteasome non-ATPase regulatory subunit 11 OS=Rattus norvegicus OX=10116 GN=Psmd11 PE=1 SV=1;tr|A0A0G2JWX1|A0A0G	1.53e-29	143.7	93.665	ENSP00000261712	14	5.8648	PhosphositePlus	PRKACA	PRKCA;PKAalpha_PKAbeta_group;PKA_group;PKCalpha_PKCbeta_group;PKCalpha_PKCbeta_PKCgamma_group;PKC_group;AGC_group													16.2558	15.7755	16.0132	15.7652	15.8229	15.6526	15.0978	14.9348	14.2821	14.7677	14.7256	14.3072
1127	F1LMZ8_S17_1	F1LMZ8	Psmd11	17	S	1	0.94014	AAAAVVEFQRAQSLLSTDREASIDILHSIVK	26S proteasome non-ATPase regulatory subunit 11	sp|F1LMZ8|PSD11_RAT 26S proteasome non-ATPase regulatory subunit 11 OS=Rattus norvegicus OX=10116 GN=Psmd11 PE=1 SV=2	sp|F1LMZ8|PSD11_RAT 26S proteasome non-ATPase regulatory subunit 11 OS=Rattus norvegicus OX=10116 GN=Psmd11 PE=1 SV=2;tr|D3Z950|D3Z950_RAT 26S proteasome non-ATPase regulatory subunit 11 OS=Rattus norvegicus OX=10116 GN=Psmd11 PE=1 SV=1;tr|A0A0G2JWX1|A0A0G	2.32e-07	163.84	113.81	ENSP00000261712	17	1.84585	NetworKIN	PRKCB	PRKCB;PKCalpha_PKCbeta_group;PKCalpha_PKCbeta_PKCgamma_group;PKC_group;AGC_group													14.6992	14.2754	14.6757	14.2193	14.3757	13.9194	16.6196	16.9153	16.0085	16.5375	16.8177	16.4587
1128	F1LMZ8_S23_2	F1LMZ8	Psmd11	23	S	2	0.980732	EFQRAQSLLSTDREASIDILHSIVKRDIQEN	26S proteasome non-ATPase regulatory subunit 11	sp|F1LMZ8|PSD11_RAT 26S proteasome non-ATPase regulatory subunit 11 OS=Rattus norvegicus OX=10116 GN=Psmd11 PE=1 SV=2	sp|F1LMZ8|PSD11_RAT 26S proteasome non-ATPase regulatory subunit 11 OS=Rattus norvegicus OX=10116 GN=Psmd11 PE=1 SV=2;tr|D3Z950|D3Z950_RAT 26S proteasome non-ATPase regulatory subunit 11 OS=Rattus norvegicus OX=10116 GN=Psmd11 PE=1 SV=1;tr|A0A0G2JWX1|A0A0G	1.53e-29	120.93	103.23	ENSP00000261712	23	2.76344	NetworKIN	CSNK1A1	CSNK1A1;CK1alpha_group;CK1alpha_CK1delta_CK1epsilon_group;CK1_group;CK_group													16.9456	16.5011	16.7165	16.4754	16.5354	16.31	15.0978	14.9348	14.2821	14.7677	14.7256	14.3072
1130	F1LP64_S1111_1	F1LP64	Trip12	1111	S	1	0.99891	EPARTAGVSGLARAASKDTISNNREKIKGWI	E3 ubiquitin-protein ligase TRIP12	sp|F1LP64|TRIPC_RAT E3 ubiquitin-protein ligase TRIP12 OS=Rattus norvegicus OX=10116 GN=Trip12 PE=1 SV=1	sp|F1LP64|TRIPC_RAT E3 ubiquitin-protein ligase TRIP12 OS=Rattus norvegicus OX=10116 GN=Trip12 PE=1 SV=1;tr|A0A0G2JU73|A0A0G2JU73_RAT E3 ubiquitin-protein ligase TRIP12 OS=Rattus norvegicus OX=10116 GN=Trip12 PE=1 SV=1;tr|A0A0A0MXY4|A0A0A0MXY4_RAT E3 ubiqu	7.9e-05	101.2	79.645	ENSP00000283943	1078		PhosphositePlus	CHEK1	CHEK1;CAMK_group	14.6025	14.6854	14.1752	14.0726	13.7823	14.0339	15.0431	15.5535	15.5171	15.0681	14.6563	15.0345	15.9817	15.6246	15.8004	15.5464	15.5798	15.4804	17.3055	17.3164	16.8751	16.9028	17.0649	16.9096	0.188367	0.184963	0.304324	-0.374379	-0.306842
1131	F1LP64_S1460_1	F1LP64	Trip12	1460	S	1	0.993066	VGGKRGRAQTAPTKTSPRNAKKHDELWHDGV	E3 ubiquitin-protein ligase TRIP12	sp|F1LP64|TRIPC_RAT E3 ubiquitin-protein ligase TRIP12 OS=Rattus norvegicus OX=10116 GN=Trip12 PE=1 SV=1	sp|F1LP64|TRIPC_RAT E3 ubiquitin-protein ligase TRIP12 OS=Rattus norvegicus OX=10116 GN=Trip12 PE=1 SV=1;tr|A0A0G2JU73|A0A0G2JU73_RAT E3 ubiquitin-protein ligase TRIP12 OS=Rattus norvegicus OX=10116 GN=Trip12 PE=1 SV=1;tr|A0A0A0MXY4|A0A0A0MXY4_RAT E3 ubiqu	0.000176113	92.039	45.88	ENSP00000283943	1427		NetworKIN															14.5331	14.2101	14.4159	14.5096	14.5369	14.4774	16.4062	17.0203	16.2059	15.6984	16.183	16.3995
1133	F1LP64_S1069_1	F1LP64	Trip12	1069	S	1	0.999862	DDKVDNQAKSPTTTQSPKSSFLASLNPKTWG	E3 ubiquitin-protein ligase TRIP12	sp|F1LP64|TRIPC_RAT E3 ubiquitin-protein ligase TRIP12 OS=Rattus norvegicus OX=10116 GN=Trip12 PE=1 SV=1	sp|F1LP64|TRIPC_RAT E3 ubiquitin-protein ligase TRIP12 OS=Rattus norvegicus OX=10116 GN=Trip12 PE=1 SV=1;tr|A0A0G2JU73|A0A0G2JU73_RAT E3 ubiquitin-protein ligase TRIP12 OS=Rattus norvegicus OX=10116 GN=Trip12 PE=1 SV=1;tr|A0A0A0MXY4|A0A0A0MXY4_RAT E3 ubiqu	8.18e-05	123.51	79.196	ENSP00000283943	1036		NetworKIN			15.4171	15.7066	15.0246	15.4333	14.2075	15.1579	16.2311	16.9254	16.6993	16.5855	16.2076	16.8526	16.5138	16.1221	16.4323	15.6894	15.6615	15.651	15.3994	15.7747	15.3416	13.6471	13.8587	13.9827	0.00568937	0.208918	0.156392	-0.010877	-0.878847
1143	F1LP64_S1355_1	F1LP64	Trip12	1355	S	1	0.999986	YGRVREDDEDSDDDGSDEEIDESLAAQFLNS	E3 ubiquitin-protein ligase TRIP12	sp|F1LP64|TRIPC_RAT E3 ubiquitin-protein ligase TRIP12 OS=Rattus norvegicus OX=10116 GN=Trip12 PE=1 SV=1	sp|F1LP64|TRIPC_RAT E3 ubiquitin-protein ligase TRIP12 OS=Rattus norvegicus OX=10116 GN=Trip12 PE=1 SV=1;tr|A0A0G2JU73|A0A0G2JU73_RAT E3 ubiquitin-protein ligase TRIP12 OS=Rattus norvegicus OX=10116 GN=Trip12 PE=1 SV=1	1.72e-160	221.64	211.03	ENSP00000283943	1322		NetworKIN															17.0771	17.0481	17.1617	17.0168	17.0876	16.9669	16.2087	16.4291	15.9977	16.0376	16.1838	16.1197
1144	F1LP64_S1049_1	F1LP64	Trip12	1049	S	1	0.999965	KRKRLPKRGPRRPKYSPPRDDDKVDNQAKSP	E3 ubiquitin-protein ligase TRIP12	sp|F1LP64|TRIPC_RAT E3 ubiquitin-protein ligase TRIP12 OS=Rattus norvegicus OX=10116 GN=Trip12 PE=1 SV=1	sp|F1LP64|TRIPC_RAT E3 ubiquitin-protein ligase TRIP12 OS=Rattus norvegicus OX=10116 GN=Trip12 PE=1 SV=1;tr|A0A0G2JU73|A0A0G2JU73_RAT E3 ubiquitin-protein ligase TRIP12 OS=Rattus norvegicus OX=10116 GN=Trip12 PE=1 SV=1;tr|A0A0A0MXY4|A0A0A0MXY4_RAT E3 ubiqu	4.01e-17	129.12	100.23	ENSP00000283943	1016		NetworKIN			16.0114	15.8083	15.3816	15.8718	15.6672	15.6719	15.5826	16.3464	16.1309	15.7333	15.6253	16.3307	18.5617	18.3349	18.6366	17.9978	18.1388	18.0296	18.7833	19.1953	18.5539	17.9306	18.3152	18.2944	0.117281	-0.172126	0.0306982	-0.0550959	0.0980725
1147	F1LQX4_S598_1	F1LQX4	Arhgap44	598	S	1	0.999939	QPTPERPSVSKSKELSPGSGQKGSPGSIQGT	Rho GTPase-activating protein 44	sp|F1LQX4|RHG44_RAT Rho GTPase-activating protein 44 OS=Rattus norvegicus OX=10116 GN=Arhgap44 PE=1 SV=2	sp|F1LQX4|RHG44_RAT Rho GTPase-activating protein 44 OS=Rattus norvegicus OX=10116 GN=Arhgap44 PE=1 SV=2;tr|A0A0H2UHC0|A0A0H2UHC0_RAT Rho GTPase-activating protein 44 OS=Rattus norvegicus OX=10116 GN=Arhgap44 PE=1 SV=1	5.17e-11	140.17	89.103	ENSP00000368994	596		NetworKIN			15.6463	15.7184	15.038	15.9642	15.6753	15.7819	18.5857	19.1029	18.9859	19.3573	19.1871	19.5841	17.7821	17.4415	17.64	17.4241	17.4669	17.175	19.363	19.584	18.95	18.8869	19.0538	18.935	-0.14514	-0.159334	-0.210283	0.139953	0.208827
1151	F1LQX4_S636_1	F1LQX4	Arhgap44	636	S	1	0.822741	GPQPAASPSQLPADQSPHTLRKVSKKLAPIP	Rho GTPase-activating protein 44	sp|F1LQX4|RHG44_RAT Rho GTPase-activating protein 44 OS=Rattus norvegicus OX=10116 GN=Arhgap44 PE=1 SV=2	sp|F1LQX4|RHG44_RAT Rho GTPase-activating protein 44 OS=Rattus norvegicus OX=10116 GN=Arhgap44 PE=1 SV=2;tr|A0A0H2UHC0|A0A0H2UHC0_RAT Rho GTPase-activating protein 44 OS=Rattus norvegicus OX=10116 GN=Arhgap44 PE=1 SV=1	1.74e-29	106.69	95.931	ENSP00000368994	640		NetworKIN															15.9835	15.5393	16.0007	15.6369	15.8138	15.6813	14.6754	14.5652	14.3906	13.8932	14.2827	14.2015
1152	F1LQX4_S798_1	F1LQX4	Arhgap44	798	S	1	0.999704	GSTLRLSPLEHARRHSVTDKRDSEEESESTA	Rho GTPase-activating protein 44	sp|F1LQX4|RHG44_RAT Rho GTPase-activating protein 44 OS=Rattus norvegicus OX=10116 GN=Arhgap44 PE=1 SV=2	sp|F1LQX4|RHG44_RAT Rho GTPase-activating protein 44 OS=Rattus norvegicus OX=10116 GN=Arhgap44 PE=1 SV=2;tr|A0A0H2UHC0|A0A0H2UHC0_RAT Rho GTPase-activating protein 44 OS=Rattus norvegicus OX=10116 GN=Arhgap44 PE=1 SV=1	0.00129863	95.483	70.707	ENSP00000368994	802		NetworKIN			15.9641	16.1443	15.1348	16.7435	16.5711	16.2548	15.6104	16.6514	16.348	16.9153	16.6403	16.5281	15.7966	15.4146	15.6167	15.6242	15.5686	15.2819	16.3746	16.7315	15.8011	16.0445	16.3608	15.896	-0.289922	-0.196068	-0.576086	0.456577	0.641988
1153	F1LQX4_S805_1	F1LQX4	Arhgap44	805	S	1	0.99888	PLEHARRHSVTDKRDSEEESESTAL______	Rho GTPase-activating protein 44	sp|F1LQX4|RHG44_RAT Rho GTPase-activating protein 44 OS=Rattus norvegicus OX=10116 GN=Arhgap44 PE=1 SV=2	sp|F1LQX4|RHG44_RAT Rho GTPase-activating protein 44 OS=Rattus norvegicus OX=10116 GN=Arhgap44 PE=1 SV=2;tr|A0A0H2UHC0|A0A0H2UHC0_RAT Rho GTPase-activating protein 44 OS=Rattus norvegicus OX=10116 GN=Arhgap44 PE=1 SV=1	1.43e-31	161.8	145.5	ENSP00000368994	809		NetworKIN			15.8807	16.0049	15.3798	15.7091	15.5013	15.5117	17.6515	18.363	18.1882	18.0254	17.6899	17.8498	18.0382	17.8223	18.1227	17.7586	17.893	17.5913	20.2289	20.6973	19.6989	19.5991	19.8635	19.6097	0.0279066	0.0658563	0.0701367	-0.176547	-0.0264842
1164	F1LR10_S737_1	F1LR10	Lima1	737	S	1	1	SQDVGFWEGEVVRELSVEEQIKRNRYYDEDE	LIM domain and actin-binding protein 1	sp|F1LR10|LIMA1_RAT LIM domain and actin-binding protein 1 OS=Rattus norvegicus OX=10116 GN=Lima1 PE=1 SV=2	sp|F1LR10|LIMA1_RAT LIM domain and actin-binding protein 1 OS=Rattus norvegicus OX=10116 GN=Lima1 PE=1 SV=2	0.000569344	86.772	65.871	ENSP00000378400	742		NetworKIN															13.2985	12.9054	13.4759	13.3791	13.2184	12.8324	13.2736	13.9216	12.894	13.0939	13.4172	13.3498
1166	F1LR10_S488_1	F1LR10	Lima1	488	S	1	0.99995	LGRPAQPPSAGETPHSPGVEDAPIAKVGVLA	LIM domain and actin-binding protein 1	sp|F1LR10|LIMA1_RAT LIM domain and actin-binding protein 1 OS=Rattus norvegicus OX=10116 GN=Lima1 PE=1 SV=2	sp|F1LR10|LIMA1_RAT LIM domain and actin-binding protein 1 OS=Rattus norvegicus OX=10116 GN=Lima1 PE=1 SV=2	9.37e-150	209.19	179.79	ENSP00000378400	491		NetworKIN			16.2685	16.5933	15.7502	16.3264	16.0869	16.413	15.5272	16.016	15.8405	15.6826	15.4107	16.3272	17.2148	17.0939	17.2492	17.0596	17.2802	17.1174	18.159	18.6002	17.8956	17.8833	17.9939	18.0361	-0.0828021	0.155752	-0.0579632	-0.0577779	0.0606143
1167	F1LR10_S360_1	F1LR10	Lima1	360	S	1	0.996368	QGRSEAQQPIYTKPLSPDARTSSLPESSPSK	LIM domain and actin-binding protein 1	sp|F1LR10|LIMA1_RAT LIM domain and actin-binding protein 1 OS=Rattus norvegicus OX=10116 GN=Lima1 PE=1 SV=2	sp|F1LR10|LIMA1_RAT LIM domain and actin-binding protein 1 OS=Rattus norvegicus OX=10116 GN=Lima1 PE=1 SV=2	1.48e-12	99.441	81.302	ENSP00000378400	363		PhosphositePlus	MAPK3	MAPK3;MAPK3_MAPK1_group;MAPK3_MAPK1_MAPK7_NLK_group;MAPK_group;CMGC_group													14.5311	14.2346	14.7103	14.4303	14.5704	14.4745	14.2278	14.8388	14.0595	13.8617	14.1938	14.3382
1172	F1LSG8_S494_1	F1LSG8	Vps50	494	S	1	0.999875	SILQLHEFKFLEQSRSPSVSPSKQPSATSSK	Syndetin	sp|F1LSG8|VPS50_RAT Syndetin OS=Rattus norvegicus OX=10116 GN=Vps50 PE=1 SV=1	sp|F1LSG8|VPS50_RAT Syndetin OS=Rattus norvegicus OX=10116 GN=Vps50 PE=1 SV=1	2.98e-44	161.2	140.54	ENSP00000307666	494	1.45589	NetworKIN	MAPK4	MAPK4;MAPK6_MAPK4_group;MAPK_group;CMGC_group	17.1079	16.9397	16.6741	17.1099	16.8152	16.6153	17.9688	18.6473	18.4524	18.2647	18.1897	18.3998	18.8581	18.4822	18.8644	18.7005	18.8007	18.723	18.6633	19.1459	18.4405	18.5702	19.0198	18.9329	0.0128004	-0.241638	0.122205	-0.017988	0.0450442
1172	F1LSG8_S494_2	F1LSG8	Vps50	494	S	2	0.999875	SILQLHEFKFLEQSRSPSVSPSKQPSATSSK	Syndetin	sp|F1LSG8|VPS50_RAT Syndetin OS=Rattus norvegicus OX=10116 GN=Vps50 PE=1 SV=1	sp|F1LSG8|VPS50_RAT Syndetin OS=Rattus norvegicus OX=10116 GN=Vps50 PE=1 SV=1	2.98e-44	161.2	140.54	ENSP00000307666	494	1.45589	NetworKIN	MAPK4	MAPK4;MAPK6_MAPK4_group;MAPK_group;CMGC_group	17.8889	17.6579	17.4208	18.0275	17.4809	17.6104	17.9535	18.6528	18.5694	18.4985	18.4691	18.4318	19.7609	19.3206	19.6729	19.4726	19.5245	19.3813	17.9495	17.7625	17.5915	17.802	17.9334	17.6334	0.0411304	-0.276144	0.116167	0.146874	-0.0419727
1173	F1LSG8_S496_2	F1LSG8	Vps50	496	S	2	0.907522	LQLHEFKFLEQSRSPSVSPSKQPSATSSKPV	Syndetin	sp|F1LSG8|VPS50_RAT Syndetin OS=Rattus norvegicus OX=10116 GN=Vps50 PE=1 SV=1	sp|F1LSG8|VPS50_RAT Syndetin OS=Rattus norvegicus OX=10116 GN=Vps50 PE=1 SV=1	6.7e-38	128.92	113.67	ENSP00000307666	496	1.90165	NetworKIN	CAMK2A	CAMK2A;CaMKIIalpha_CaMKIIdelta_group;CaMKII_group;CAMK_group	17.3165	17.0586	16.8387	17.4388	16.9662	17.0596	12.467	13.4546	13.4099	13.0965	12.7455	12.6961	17.4915	17.0286	17.3885	17.156	17.2093	17.1669	13.9582	13.8052	13.7549	13.9751	14.026	13.6153	0.0133785	-0.330808	0.0787549	0.102843	-0.0119561
1174	F1LSG8_S498_1	F1LSG8	Vps50	498	S	1	0.989331	LHEFKFLEQSRSPSVSPSKQPSATSSKPVTL	Syndetin	sp|F1LSG8|VPS50_RAT Syndetin OS=Rattus norvegicus OX=10116 GN=Vps50 PE=1 SV=1	sp|F1LSG8|VPS50_RAT Syndetin OS=Rattus norvegicus OX=10116 GN=Vps50 PE=1 SV=1	2.98e-44	138.71	120.46	ENSP00000307666	498	1.89589	NetworKIN	MAPK4	MAPK4;MAPK6_MAPK4_group;MAPK_group;CMGC_group													14.8946	14.5319	14.854	14.5466	14.7152	14.5369	14.461	14.9712	14.4466	14.0616	14.4556	14.0746
1174	F1LSG8_S498_2	F1LSG8	Vps50	498	S	2	0.989331	LHEFKFLEQSRSPSVSPSKQPSATSSKPVTL	Syndetin	sp|F1LSG8|VPS50_RAT Syndetin OS=Rattus norvegicus OX=10116 GN=Vps50 PE=1 SV=1	sp|F1LSG8|VPS50_RAT Syndetin OS=Rattus norvegicus OX=10116 GN=Vps50 PE=1 SV=1	2.98e-44	138.71	120.46	ENSP00000307666	498	1.89589	NetworKIN	MAPK4	MAPK4;MAPK6_MAPK4_group;MAPK_group;CMGC_group	17.0472	16.8187	16.6088	17.1983	16.632	16.8086	17.9853	18.6916	18.6092	18.5323	18.4961	18.4586	19.2457	18.808	19.1621	18.9905	19.0244	18.854	17.7279	17.5324	17.3787	17.6328	17.7637	17.4268	0.0211557	-0.293662	0.125915	0.139487	-0.0690823
1177	F1LSG8_S595_1	F1LSG8	Vps50	595	S	1	0.999843	PVKSVSRETLKSRKKSDYSLNKVNAPILTNT	Syndetin	sp|F1LSG8|VPS50_RAT Syndetin OS=Rattus norvegicus OX=10116 GN=Vps50 PE=1 SV=1	sp|F1LSG8|VPS50_RAT Syndetin OS=Rattus norvegicus OX=10116 GN=Vps50 PE=1 SV=1	2.82e-05	118.87	75.067	ENSP00000307666	595	1.62246	NetworKIN	CAMK2A	CAMK2A;CaMKIIalpha_CaMKIIdelta_group;CaMKII_group;CAMK_group	15.9447	15.9559	15.1536	15.9649	15.8445	15.6176	16.4768	17.2279	17.1262	17.3308	17.0417	17.3394	19.2822	18.6632	18.9448	18.9681	19.0098	18.7621	18.7077	18.7746	17.9173	18.5014	18.7855	18.2757	0.0417861	-0.0333139	-0.206131	0.0290813	0.266513
1178	F1LSG8_S598_1	F1LSG8	Vps50	598	S	1	0.996937	SVSRETLKSRKKSDYSLNKVNAPILTNTTLN	Syndetin	sp|F1LSG8|VPS50_RAT Syndetin OS=Rattus norvegicus OX=10116 GN=Vps50 PE=1 SV=1	sp|F1LSG8|VPS50_RAT Syndetin OS=Rattus norvegicus OX=10116 GN=Vps50 PE=1 SV=1	0.000512187	100.93	61.246	ENSP00000307666	598	2.49482	NetworKIN	PRKCB	PRKCB;PKCalpha_PKCbeta_group;PKCalpha_PKCbeta_PKCgamma_group;PKC_group;AGC_group													14.4736	13.7885	14.2341	13.9777	14.0126	13.7931	15.764	15.6558	14.7954	15.4329	15.6698	15.3292
1179	F1LSG8_S15_1	F1LSG8	Vps50	15	S	1	0.999921	_MQKIKSLMTRQGLKSPPESLNDLGAFESLR	Syndetin	sp|F1LSG8|VPS50_RAT Syndetin OS=Rattus norvegicus OX=10116 GN=Vps50 PE=1 SV=1	sp|F1LSG8|VPS50_RAT Syndetin OS=Rattus norvegicus OX=10116 GN=Vps50 PE=1 SV=1	2.53e-99	208.73	182.31	ENSP00000307666	15	1.44927	NetworKIN	MAPK4	MAPK4;MAPK6_MAPK4_group;MAPK_group;CMGC_group	17.6257	17.6231	17.1591	17.4889	17.4209	17.3215	17.7035	18.5777	18.3342	17.8587	17.7869	18.4436	20.3089	20.0536	20.5781	20.1484	20.2933	20.2222	17.9064	18.8798	17.9766	17.5693	17.982	18.1663	0.0416056	-0.0472522	0.118147	-0.128057	0.161821
1180	F1LSG8_S19_1	F1LSG8	Vps50	19	S	1	0.851935	IKSLMTRQGLKSPPESLNDLGAFESLRVPGK	Syndetin	sp|F1LSG8|VPS50_RAT Syndetin OS=Rattus norvegicus OX=10116 GN=Vps50 PE=1 SV=1	sp|F1LSG8|VPS50_RAT Syndetin OS=Rattus norvegicus OX=10116 GN=Vps50 PE=1 SV=1	1.92e-57	208.53	182.48	ENSP00000307666	19	1.90165	NetworKIN	CAMK2A	CAMK2A;CaMKIIalpha_CaMKIIdelta_group;CaMKII_group;CAMK_group													19.3555	19.1555	19.7391	19.2765	19.4269	19.3411	15.0386	16.1294	15.0837	14.777	15.092	15.3508
1181	F1LSG8_S559_1	F1LSG8	Vps50	559	S	1	0.998718	YESDEQEKSAYQDYDSDSDVPEELKRDYVDE	Syndetin	sp|F1LSG8|VPS50_RAT Syndetin OS=Rattus norvegicus OX=10116 GN=Vps50 PE=1 SV=1	sp|F1LSG8|VPS50_RAT Syndetin OS=Rattus norvegicus OX=10116 GN=Vps50 PE=1 SV=1	0	276.11	257.81	ENSP00000307666	559	0.595046	NetworKIN	CSNK2A2	CSNK2A2;CK2_group;CMGC_group	18.5809	18.5912	18.0416	18.3297	18.3751	18.1122	18.5216	19.5859	19.3405	18.7506	18.7212	19.1091	20.4599	20.2856	20.6482	20.3427	20.5646	20.4183	20.7701	21.5122	20.593	20.679	21.4136	21.142	0.0355526	-0.040396	0.0395152	-0.248483	0.154758
1181	F1LSG8_S559_2	F1LSG8	Vps50	559	S	2	0.998718	YESDEQEKSAYQDYDSDSDVPEELKRDYVDE	Syndetin	sp|F1LSG8|VPS50_RAT Syndetin OS=Rattus norvegicus OX=10116 GN=Vps50 PE=1 SV=1	sp|F1LSG8|VPS50_RAT Syndetin OS=Rattus norvegicus OX=10116 GN=Vps50 PE=1 SV=1	0	276.11	257.81	ENSP00000307666	559	0.595046	NetworKIN	CSNK2A2	CSNK2A2;CK2_group;CMGC_group	20.0543	20.157	19.5246	20.1866	19.8225	20.0063	20.3592	21.0341	21.0401	20.8927	20.6337	20.8525	19.8894	19.6658	19.9337	19.7273	19.9251	19.635	19.362	19.0151	19.0959	19.3816	19.388	19.0543	-0.0535848	-0.0372128	-0.0401177	0.0459243	0.0395902
1182	F1LSG8_S561_1	F1LSG8	Vps50	561	S	1	0.999749	SDEQEKSAYQDYDSDSDVPEELKRDYVDEQT	Syndetin	sp|F1LSG8|VPS50_RAT Syndetin OS=Rattus norvegicus OX=10116 GN=Vps50 PE=1 SV=1	sp|F1LSG8|VPS50_RAT Syndetin OS=Rattus norvegicus OX=10116 GN=Vps50 PE=1 SV=1	4.67e-67	183.75	172.22	ENSP00000307666	561	1.3564	NetworKIN	CSNK1A1	CSNK1A1;CK1alpha_group;CK1alpha_CK1delta_CK1epsilon_group;CK1_group;CK_group													16.9708	16.7448	17.2248	16.9489	17.0339	16.9743	15.8586	16.4438	15.7863	15.9315	16.4059	16.3269
1182	F1LSG8_S561_2	F1LSG8	Vps50	561	S	2	0.999749	SDEQEKSAYQDYDSDSDVPEELKRDYVDEQT	Syndetin	sp|F1LSG8|VPS50_RAT Syndetin OS=Rattus norvegicus OX=10116 GN=Vps50 PE=1 SV=1	sp|F1LSG8|VPS50_RAT Syndetin OS=Rattus norvegicus OX=10116 GN=Vps50 PE=1 SV=1	4.67e-67	183.75	172.22	ENSP00000307666	561	1.3564	NetworKIN	CSNK1A1	CSNK1A1;CK1alpha_group;CK1alpha_CK1delta_CK1epsilon_group;CK1_group;CK_group	20.0498	20.1526	19.5203	20.182	19.8183	20.0025	20.3592	21.0341	21.0401	20.8927	20.6337	20.8525	19.8894	19.6658	19.9337	19.7273	19.9251	19.635	19.362	19.0151	19.0959	19.3816	19.388	19.0543	-0.0538305	-0.0372719	-0.0401617	0.0455896	0.0396494
1183	F1LSG8_S585_1	F1LSG8	Vps50	585	S	1	0.999752	DYVDEQTGDVPVKSVSRETLKSRKKSDYSLN	Syndetin	sp|F1LSG8|VPS50_RAT Syndetin OS=Rattus norvegicus OX=10116 GN=Vps50 PE=1 SV=1	sp|F1LSG8|VPS50_RAT Syndetin OS=Rattus norvegicus OX=10116 GN=Vps50 PE=1 SV=1	0.000620315	121.6	59.14	ENSP00000307666	585	1.17477	NetworKIN	PRKCB	PRKCB;PKCalpha_PKCbeta_group;PKCalpha_PKCbeta_PKCgamma_group;PKC_group;AGC_group													17.5453	16.8988	17.3392	17.3449	17.3158	17.1785	17.2097	17.6616	16.7313	16.9798	17.2644	17.2206
1183	F1LSG8_S585_2	F1LSG8	Vps50	585	S	2	0.999752	DYVDEQTGDVPVKSVSRETLKSRKKSDYSLN	Syndetin	sp|F1LSG8|VPS50_RAT Syndetin OS=Rattus norvegicus OX=10116 GN=Vps50 PE=1 SV=1	sp|F1LSG8|VPS50_RAT Syndetin OS=Rattus norvegicus OX=10116 GN=Vps50 PE=1 SV=1	0.000620315	121.6	59.14	ENSP00000307666	585	1.17477	NetworKIN	PRKCB	PRKCB;PKCalpha_PKCbeta_group;PKCalpha_PKCbeta_PKCgamma_group;PKC_group;AGC_group	14.8033	14.742	14.1332	14.9125	14.2737	14.4528	12.4299	12.9399	12.8291	13.0393	12.5655	12.718	15.2688	14.7844	14.7794	14.7543	14.7355	14.2553	15.3212	14.8025	14.5557	15.0669	14.9105	14.8471	0.136775	-0.010792	0.00991125	0.213187	-0.0677984
1185	F1LYQ8_S1040_1	F1LYQ8	Farp1	1040	S	1	0.999723	MEVIRSATSSASRAHSLSHKESHLY______	FERM, ARHGEF and pleckstrin domain-containing protein 1	sp|F1LYQ8|FARP1_RAT FERM, ARHGEF and pleckstrin domain-containing protein 1 OS=Rattus norvegicus OX=10116 GN=Farp1 PE=1 SV=2	sp|F1LYQ8|FARP1_RAT FERM, ARHGEF and pleckstrin domain-containing protein 1 OS=Rattus norvegicus OX=10116 GN=Farp1 PE=1 SV=2	0.00269286	97.431	38.45				NetworKIN			13.3617	13.7214	12.9789	13.3626	13.0285	13.091	15.0031	15.7466	15.744	15.5889	15.299	15.6652													0.00479365	0.278256	0.165182	-0.0270769	-0.00337125
1186	F1LYQ8_S837_1	F1LYQ8	Farp1	837	S	1	1	EWGVPHCLTLRGQRQSIIVAASSRSEMEKWL	FERM, ARHGEF and pleckstrin domain-containing protein 1	sp|F1LYQ8|FARP1_RAT FERM, ARHGEF and pleckstrin domain-containing protein 1 OS=Rattus norvegicus OX=10116 GN=Farp1 PE=1 SV=2	sp|F1LYQ8|FARP1_RAT FERM, ARHGEF and pleckstrin domain-containing protein 1 OS=Rattus norvegicus OX=10116 GN=Farp1 PE=1 SV=2	2.09e-09	149.22	116.46	ENSP00000322926	833		NetworKIN															14.0555	13.8769	14.2897	14.1344	14.1131	14.2592	14.2046	14.5854	14.1248	13.9519	14.3058	14.4758
1191	F1LYQ8_S427_1	F1LYQ8	Farp1	427	S	1	0.999998	AKETKVCTLEPGPRQSPALSKSPSGSKAADG	FERM, ARHGEF and pleckstrin domain-containing protein 1	sp|F1LYQ8|FARP1_RAT FERM, ARHGEF and pleckstrin domain-containing protein 1 OS=Rattus norvegicus OX=10116 GN=Farp1 PE=1 SV=2	sp|F1LYQ8|FARP1_RAT FERM, ARHGEF and pleckstrin domain-containing protein 1 OS=Rattus norvegicus OX=10116 GN=Farp1 PE=1 SV=2	2.42e-08	117.71	46.889	ENSP00000322926	427		NetworKIN			15.0234	15.3167	15.0534	15.475	15.0215	15.0079	17.5184	18.2955	18.0077	17.8645	17.9281	17.652	18.5932	18.2987	18.7395	17.4684	17.5718	17.4853	18.5982	19.418	18.7912	17.1785	17.5188	17.6575	-0.263877	-0.0568586	0.309362	0.154902	0.059236
1197	F1LYQ8_S875_1	F1LYQ8	Farp1	875	S	1	0.775038	DLAEKSNGPTPELLASSPPDNKSPDEATAAD	FERM, ARHGEF and pleckstrin domain-containing protein 1	sp|F1LYQ8|FARP1_RAT FERM, ARHGEF and pleckstrin domain-containing protein 1 OS=Rattus norvegicus OX=10116 GN=Farp1 PE=1 SV=2	sp|F1LYQ8|FARP1_RAT FERM, ARHGEF and pleckstrin domain-containing protein 1 OS=Rattus norvegicus OX=10116 GN=Farp1 PE=1 SV=2	2.79e-135	174.06	166.09	ENSP00000322926	871		NetworKIN															16.9423	16.6481	17.026	16.8119	16.9047	16.7837	17.6621	17.9457	17.5742	17.4331	17.5464	17.5817
1198	F1LYQ8_S876_1	F1LYQ8	Farp1	876	S	1	0.972367	LAEKSNGPTPELLASSPPDNKSPDEATAADQ	FERM, ARHGEF and pleckstrin domain-containing protein 1	sp|F1LYQ8|FARP1_RAT FERM, ARHGEF and pleckstrin domain-containing protein 1 OS=Rattus norvegicus OX=10116 GN=Farp1 PE=1 SV=2	sp|F1LYQ8|FARP1_RAT FERM, ARHGEF and pleckstrin domain-containing protein 1 OS=Rattus norvegicus OX=10116 GN=Farp1 PE=1 SV=2	1.27e-69	147.64	130.13	ENSP00000322926	872		NetworKIN			13.5452	13.3892	13.1095	13.4857	13.2007	13.1576	13.0497	13.7445	13.5072	13.2618	12.9942	13.3685													0.0573412	-0.184924	0.164827	-0.0349907	0.0378272
1200	F1LYQ8_S893_1	F1LYQ8	Farp1	893	S	1	0.999998	PDNKSPDEATAADQESEDDLSASRTSLERQA	FERM, ARHGEF and pleckstrin domain-containing protein 1	sp|F1LYQ8|FARP1_RAT FERM, ARHGEF and pleckstrin domain-containing protein 1 OS=Rattus norvegicus OX=10116 GN=Farp1 PE=1 SV=2	sp|F1LYQ8|FARP1_RAT FERM, ARHGEF and pleckstrin domain-containing protein 1 OS=Rattus norvegicus OX=10116 GN=Farp1 PE=1 SV=2	1.81e-264	248.35	244.54	ENSP00000322926	889		NetworKIN			16.3923	16.2273	15.5981	16.1466	15.8663	15.7106	12.6584	13.4375	13.2607	12.9017	12.7401	13.5339													0.250692	-0.000603558	-0.000277223	-0.0278358	0.0497152
1205	F1M0Z1_S2428_1	F1M0Z1	Trio	2428	S	1	0.983265	IPKMKVMESPRKALGSTSGTSQDGNTKDARG	Triple functional domain protein	sp|F1M0Z1|TRIO_RAT Triple functional domain protein OS=Rattus norvegicus OX=10116 GN=Trio PE=1 SV=4	tr|A0A1P0PBZ6|A0A1P0PBZ6_RAT Triple functional domain protein OS=Rattus norvegicus OX=10116 GN=Trio PE=1 SV=1;sp|F1M0Z1|TRIO_RAT Triple functional domain protein OS=Rattus norvegicus OX=10116 GN=Trio PE=1 SV=4	6.99e-16	126.48	97.509				NetworKIN															15.4407	15.0298	15.3002	15.1666	15.2795	14.9853	15.6338	15.5753	15.3156	15.1768	15.2669	15.3762
1207	F1M0Z1_S2433_1	F1M0Z1	Trio	2433	S	1	0.997825	VMESPRKALGSTSGTSQDGNTKDARGNLGPL	Triple functional domain protein	sp|F1M0Z1|TRIO_RAT Triple functional domain protein OS=Rattus norvegicus OX=10116 GN=Trio PE=1 SV=4	tr|A0A1P0PBZ6|A0A1P0PBZ6_RAT Triple functional domain protein OS=Rattus norvegicus OX=10116 GN=Trio PE=1 SV=1;sp|F1M0Z1|TRIO_RAT Triple functional domain protein OS=Rattus norvegicus OX=10116 GN=Trio PE=1 SV=4	2.2e-40	180.84	134.92				NetworKIN			15.6944	15.7755	15.1843	14.7307	14.4169	14.5188	14.3482	14.9386	14.9376	14.0161	13.5533	14.5175	17.4911	16.9187	17.1932	16.8135	16.7717	16.6038	18.17	18.0402	17.7653	17.3233	17.3043	17.2623	0.480084	0.474866	0.513152	-0.516423	-0.472488
1211	F1M0Z1_S1818_1	F1M0Z1	Trio	1818	S	1	0.99765	SREVRKSADAGSQKDSDDSAATPQDETIEER	Triple functional domain protein	sp|F1M0Z1|TRIO_RAT Triple functional domain protein OS=Rattus norvegicus OX=10116 GN=Trio PE=1 SV=4	tr|A0A1P0PBZ6|A0A1P0PBZ6_RAT Triple functional domain protein OS=Rattus norvegicus OX=10116 GN=Trio PE=1 SV=1;sp|F1M0Z1|TRIO_RAT Triple functional domain protein OS=Rattus norvegicus OX=10116 GN=Trio PE=1 SV=4	2.83e-141	218.66	181.4	ENSP00000339299	1818	0.523851	NetworKIN	CSNK2A2	CSNK2A2;CK2_group;CMGC_group	17.4152	17.3505	16.8536	17.279	17.0593	16.9971	16.9648	17.5914	17.5425	17.256	16.9474	17.7641	18.1256	17.8811	18.1709	17.7352	17.8378	17.6986	18.1976	18.1634	18.0742	17.8003	17.9984	18.0179	0.0921215	-0.0588216	0.0736811	-0.0768586	0.0611991
1229	F1M0Z1_S599_1	F1M0Z1	Trio	599	S	1	0.996487	NHGEAFLSKHTGVGKSLHRARALQKRHEDFE	Triple functional domain protein	sp|F1M0Z1|TRIO_RAT Triple functional domain protein OS=Rattus norvegicus OX=10116 GN=Trio PE=1 SV=4	tr|A0A1P0PBZ6|A0A1P0PBZ6_RAT Triple functional domain protein OS=Rattus norvegicus OX=10116 GN=Trio PE=1 SV=1;sp|F1M0Z1|TRIO_RAT Triple functional domain protein OS=Rattus norvegicus OX=10116 GN=Trio PE=1 SV=4;sp|P97924|KALRN_RAT Kalirin OS=Rattus norvegic	0.00025024	101.72	92.032	ENSP00000339299	599	3.79485	NetworKIN	PRKCA	PRKCA;PKAalpha_PKAbeta_group;PKA_group;PKCalpha_PKCbeta_group;PKCalpha_PKCbeta_PKCgamma_group;PKC_group;AGC_group													13.1952	13.2344	13.4147	13.4598	13.3916	13.1962	15.121	15.3976	14.9376	14.6583	14.9665	15.1357
1231	F1M0Z1_S2123_1	F1M0Z1	Trio	2123	S	1	0.997336	YQLLLKDFLKYSKKASLDTSELEKAVEVMCI	Triple functional domain protein	sp|F1M0Z1|TRIO_RAT Triple functional domain protein OS=Rattus norvegicus OX=10116 GN=Trio PE=1 SV=4	tr|A0A1P0PBZ6|A0A1P0PBZ6_RAT Triple functional domain protein OS=Rattus norvegicus OX=10116 GN=Trio PE=1 SV=1;sp|F1M0Z1|TRIO_RAT Triple functional domain protein OS=Rattus norvegicus OX=10116 GN=Trio PE=1 SV=4	5.72e-05	130.47	102.82	ENSP00000339299	2122	0.956075	NetworKIN	CSNK1A1	CSNK1A1;CK1alpha_group;CK1alpha_CK1delta_CK1epsilon_group;CK1_group;CK_group													15.9446	15.8017	16.1947	15.747	16.0245	16.165	14.5366	15.1874	14.1902	14.3444	15.0329	15.0588
1233	F1M0Z1_S520_2	F1M0Z1	Trio	520	S	2	0.925196	GKSLLDKLQRPLTPGSSDSLTASANYSKAVH	Triple functional domain protein	sp|F1M0Z1|TRIO_RAT Triple functional domain protein OS=Rattus norvegicus OX=10116 GN=Trio PE=1 SV=4	tr|A0A1P0PBZ6|A0A1P0PBZ6_RAT Triple functional domain protein OS=Rattus norvegicus OX=10116 GN=Trio PE=1 SV=1;sp|F1M0Z1|TRIO_RAT Triple functional domain protein OS=Rattus norvegicus OX=10116 GN=Trio PE=1 SV=4	4.94e-44	147.11	126.49	ENSP00000339299	520	1.43182	NetworKIN	CAMK2A	CAMK2A;CaMKIIalpha_CaMKIIdelta_group;CaMKII_group;CAMK_group													15.392	14.7175	15.2475	15.0712	14.9747	15.0069	17.3602	17.2017	16.891	16.9545	17.0729	17.0164
1234	F1M0Z1_S521_1	F1M0Z1	Trio	521	S	1	0.906324	KSLLDKLQRPLTPGSSDSLTASANYSKAVHH	Triple functional domain protein	sp|F1M0Z1|TRIO_RAT Triple functional domain protein OS=Rattus norvegicus OX=10116 GN=Trio PE=1 SV=4	tr|A0A1P0PBZ6|A0A1P0PBZ6_RAT Triple functional domain protein OS=Rattus norvegicus OX=10116 GN=Trio PE=1 SV=1;sp|F1M0Z1|TRIO_RAT Triple functional domain protein OS=Rattus norvegicus OX=10116 GN=Trio PE=1 SV=4	2.25e-74	226.56	194.01	ENSP00000339299	521	0.349786	NetworKIN	CSNK2A2	CSNK2A2;CK2_group;CMGC_group													15.721	15.2977	15.6472	15.3951	15.6891	15.5566	15.1514	15.3614	14.7226	14.7742	15.1534	15.1396
1235	F1M0Z1_S523_1	F1M0Z1	Trio	523	S	1	0.944323	LLDKLQRPLTPGSSDSLTASANYSKAVHHVL	Triple functional domain protein	sp|F1M0Z1|TRIO_RAT Triple functional domain protein OS=Rattus norvegicus OX=10116 GN=Trio PE=1 SV=4	tr|A0A1P0PBZ6|A0A1P0PBZ6_RAT Triple functional domain protein OS=Rattus norvegicus OX=10116 GN=Trio PE=1 SV=1;sp|F1M0Z1|TRIO_RAT Triple functional domain protein OS=Rattus norvegicus OX=10116 GN=Trio PE=1 SV=4	2.95e-32	125.39	103.38	ENSP00000339299	523	1.29602	NetworKIN	PRKCB	PRKCB;PKCalpha_PKCbeta_group;PKCalpha_PKCbeta_PKCgamma_group;PKC_group;AGC_group													16.7336	16.3429	16.7406	16.5539	16.5792	16.5068	15.9123	16.0618	15.4001	15.6235	15.9448	15.9477
1239	F1M0Z1_S2283_1	F1M0Z1	Trio	2283	S	1	0.999431	NQILENQRNFLNALTSPIEYQRNHSGGGGSG	Triple functional domain protein	sp|F1M0Z1|TRIO_RAT Triple functional domain protein OS=Rattus norvegicus OX=10116 GN=Trio PE=1 SV=4	tr|A0A1P0PBZ6|A0A1P0PBZ6_RAT Triple functional domain protein OS=Rattus norvegicus OX=10116 GN=Trio PE=1 SV=1;sp|F1M0Z1|TRIO_RAT Triple functional domain protein OS=Rattus norvegicus OX=10116 GN=Trio PE=1 SV=4	7.09e-40	240.37	214.36	ENSP00000339299	2282	1.49615	NetworKIN	MAPK4	MAPK4;MAPK6_MAPK4_group;MAPK_group;CMGC_group													17.9667	17.5963	18.0339	17.8809	17.8768	17.7365	16.0993	17.2242	15.8165	15.7791	16.3845	16.453
1244	F1M0Z1_S2459_2	F1M0Z1	Trio	2459	S	2	0.984924	NLGPLPLGKTRPGAVSPLNSPLSTTFPSPFG	Triple functional domain protein	sp|F1M0Z1|TRIO_RAT Triple functional domain protein OS=Rattus norvegicus OX=10116 GN=Trio PE=1 SV=4	tr|A0A1P0PBZ6|A0A1P0PBZ6_RAT Triple functional domain protein OS=Rattus norvegicus OX=10116 GN=Trio PE=1 SV=1;sp|F1M0Z1|TRIO_RAT Triple functional domain protein OS=Rattus norvegicus OX=10116 GN=Trio PE=1 SV=4	3.1e-15	92.238	76.296				NetworKIN			16.9144	16.9505	16.387	17.3158	16.8972	17.19	12.9187	13.6826	13.6543	13.7353	13.7128	14.338	18.7147	18.3038	18.6074	18.294	18.2863	18.0735	17.2791	17.1867	16.9874	16.8233	16.8839	16.8032	-0.158697	-0.208882	-0.142938	0.209839	0.149126
1245	F1M0Z1_S2463_2	F1M0Z1	Trio	2463	S	2	0.952313	LPLGKTRPGAVSPLNSPLSTTFPSPFGKEAF	Triple functional domain protein	sp|F1M0Z1|TRIO_RAT Triple functional domain protein OS=Rattus norvegicus OX=10116 GN=Trio PE=1 SV=4	tr|A0A1P0PBZ6|A0A1P0PBZ6_RAT Triple functional domain protein OS=Rattus norvegicus OX=10116 GN=Trio PE=1 SV=1;sp|F1M0Z1|TRIO_RAT Triple functional domain protein OS=Rattus norvegicus OX=10116 GN=Trio PE=1 SV=4	8.32e-21	92.238	76.296				NetworKIN			15.8438	15.9681	15.5233	16.3083	15.9609	16.1652	14.9359	15.3832	15.4578	15.4869	15.3768	15.9238	17.5363	17.1268	17.4088	17.2019	17.1483	16.9062	16.048	15.8911	15.7357	15.6111	15.7613	15.6117	-0.327326	-0.289334	-0.104669	0.104247	0.114688
1246	F1M0Z1_S2466_2	F1M0Z1	Trio	2466	S	2	0.764878	GKTRPGAVSPLNSPLSTTFPSPFGKEAFPPS	Triple functional domain protein	sp|F1M0Z1|TRIO_RAT Triple functional domain protein OS=Rattus norvegicus OX=10116 GN=Trio PE=1 SV=4	tr|A0A1P0PBZ6|A0A1P0PBZ6_RAT Triple functional domain protein OS=Rattus norvegicus OX=10116 GN=Trio PE=1 SV=1;sp|F1M0Z1|TRIO_RAT Triple functional domain protein OS=Rattus norvegicus OX=10116 GN=Trio PE=1 SV=4	8.32e-21	91.767	68.668				NetworKIN			15.8438	15.9681	15.5233	16.3083	15.9609	16.1652	14.0124	14.3539	14.5126	14.4569	14.4176	14.9029	16.1602	15.8134	16.0989	15.785	15.7225	15.6421	13.8223	13.6526	13.3538	13.4082	13.3861	13.3429	-0.327326	-0.289334	-0.104669	0.104247	0.114688
1247	F1M3G7_S1891_1	F1M3G7	Akap13	1891	S	1	0.98659	GNDENMSNTWKFLSHSTDSLNKICKVNESTE	A-kinase anchor protein 13	sp|F1M3G7|AKP13_RAT A-kinase anchor protein 13 OS=Rattus norvegicus OX=10116 GN=Akap13 PE=1 SV=2	sp|F1M3G7|AKP13_RAT A-kinase anchor protein 13 OS=Rattus norvegicus OX=10116 GN=Akap13 PE=1 SV=2	1.04e-09	153.75	124.43	ENSP00000354718	1933	1.93149	NetworKIN	CAMK2A	CAMK2A;CaMKIIalpha_CaMKIIdelta_group;CaMKII_group;CAMK_group													15.5967	15.7067	15.6463	15.4605	15.6254	15.3726	15.7053	16.3797	15.2626	15.2053	15.5185	15.6473
1249	F1M3G7_S2446_1	F1M3G7	Akap13	2446	S	1	0.960121	EKEEGDDGQDLRRTESDSGLKKGGNANLVFM	A-kinase anchor protein 13	sp|F1M3G7|AKP13_RAT A-kinase anchor protein 13 OS=Rattus norvegicus OX=10116 GN=Akap13 PE=1 SV=2	sp|F1M3G7|AKP13_RAT A-kinase anchor protein 13 OS=Rattus norvegicus OX=10116 GN=Akap13 PE=1 SV=2	0.00222064	73.848	40.623	ENSP00000354718	2502	1.42464	NetworKIN	PAK1	PAK1;PAK1_PAK3_group;PAKA_group;PAK_group;STE_group													15.0176	14.7219	15.1148	14.7655	14.8657	14.7856	16.2662	16.733	16.0776	15.8166	16.0991	16.1561
1258	F1M3L7_S574_1	F1M3L7	Eps8	574	S	1	0.928117	EILDDRKQWWKVRNASGDSGFVPNNILDIMR	Epidermal growth factor receptor kinase substrate 8	sp|F1M3L7|EPS8_RAT Epidermal growth factor receptor kinase substrate 8 OS=Rattus norvegicus OX=10116 GN=Eps8 PE=1 SV=2	sp|F1M3L7|EPS8_RAT Epidermal growth factor receptor kinase substrate 8 OS=Rattus norvegicus OX=10116 GN=Eps8 PE=1 SV=2	0.00072901	63.883	44.612				NetworKIN															14.3695	14.2115	14.535	14.2519	14.1161	13.9877	12.9615	13.3998	12.864	12.7565	12.9657	13.054
1259	F1M3L7_S659_1	F1M3L7	Eps8	659	S	1	0.964975	PVPVPKVPANVTRQNSSSSESGGSIARDSQR	Epidermal growth factor receptor kinase substrate 8	sp|F1M3L7|EPS8_RAT Epidermal growth factor receptor kinase substrate 8 OS=Rattus norvegicus OX=10116 GN=Eps8 PE=1 SV=2	sp|F1M3L7|EPS8_RAT Epidermal growth factor receptor kinase substrate 8 OS=Rattus norvegicus OX=10116 GN=Eps8 PE=1 SV=2	5.88e-12	148.57	132.63				NetworKIN															13.7384	13.008	13.4131	13.2826	13.0275	12.9069	14.8225	15.1333	14.881	14.3401	14.3485	14.4348
1261	F1M3L7_S661_1	F1M3L7	Eps8	661	S	1	0.804941	PVPKVPANVTRQNSSSSESGGSIARDSQRYK	Epidermal growth factor receptor kinase substrate 8	sp|F1M3L7|EPS8_RAT Epidermal growth factor receptor kinase substrate 8 OS=Rattus norvegicus OX=10116 GN=Eps8 PE=1 SV=2	sp|F1M3L7|EPS8_RAT Epidermal growth factor receptor kinase substrate 8 OS=Rattus norvegicus OX=10116 GN=Eps8 PE=1 SV=2	1.8e-59	191.01	165.47	ENSP00000281172	661	2.81023	NetworKIN	AKT1	AKT1;PKBalpha_PKBbeta_group;PKB_group;AGC_group													14.3076	13.9342	14.2667	13.9541	13.8007	13.4357	13.5051	13.8052	13.5339	13.0712	12.7539	13.1356
1267	F1M5N7_S1212_1	F1M5N7	Kif21b	1212	S	1	0.997975	RGSTFPRQSRGATDTSPLTRRKSYDRGQPIR	Kinesin-like protein KIF21B	sp|F1M5N7|KI21B_RAT Kinesin-like protein KIF21B OS=Rattus norvegicus OX=10116 GN=Kif21b PE=1 SV=2	tr|A0A0G2K7Q9|A0A0G2K7Q9_RAT Kinesin-like protein KIF21B OS=Rattus norvegicus OX=10116 GN=Kif21b PE=1 SV=1;sp|F1M5N7|KI21B_RAT Kinesin-like protein KIF21B OS=Rattus norvegicus OX=10116 GN=Kif21b PE=1 SV=2	1.12e-18	155.5	133.49	ENSP00000328494	1215		NetworKIN			14.6604	14.6196	14.0656	14.4754	14.3914	14.2764	16.0074	16.6767	16.3797	16.4487	16.0106	16.7293	17.4384	17.1148	17.3541	17.1214	17.1958	17.0346	16.1434	16.9045	15.8119	15.883	16.2296	16.248	0.0889645	-0.038175	0.0372942	-0.12889	0.144945
1269	F1M5N7_S1125_1	F1M5N7	Kif21b	1125	S	1	0.988248	SEGSFSQSFTMKGSTSHDDFKFKGEPKLSAQ	Kinesin-like protein KIF21B	sp|F1M5N7|KI21B_RAT Kinesin-like protein KIF21B OS=Rattus norvegicus OX=10116 GN=Kif21b PE=1 SV=2	tr|A0A0G2K7Q9|A0A0G2K7Q9_RAT Kinesin-like protein KIF21B OS=Rattus norvegicus OX=10116 GN=Kif21b PE=1 SV=1;sp|F1M5N7|KI21B_RAT Kinesin-like protein KIF21B OS=Rattus norvegicus OX=10116 GN=Kif21b PE=1 SV=2	5.87e-05	116.52	100.95	ENSP00000328494	1129		NetworKIN															17.8741	17.6048	17.7215	17.5351	17.623	17.4499	13.4152	13.5384	12.8552	13.3519	13.6396	12.9687
1276	F1M5N7_S1163_1	F1M5N7	Kif21b	1163	S	1	0.999633	CLGPPLDSSTKNITKSLASLVEIKEDGVGFS	Kinesin-like protein KIF21B	sp|F1M5N7|KI21B_RAT Kinesin-like protein KIF21B OS=Rattus norvegicus OX=10116 GN=Kif21b PE=1 SV=2	tr|A0A0G2K7Q9|A0A0G2K7Q9_RAT Kinesin-like protein KIF21B OS=Rattus norvegicus OX=10116 GN=Kif21b PE=1 SV=1;sp|F1M5N7|KI21B_RAT Kinesin-like protein KIF21B OS=Rattus norvegicus OX=10116 GN=Kif21b PE=1 SV=2	3.98e-08	198.45	136.15	ENSP00000328494	1167		NetworKIN			14.5965	13.9199	13.6131	14.159	14.1568	13.1959	14.4603	15.4401	14.8877	14.9673	14.7204	13.5226	17.4048	16.9785	17.1361	16.8285	17.0969	16.6744	13.7366	13.9222	13.236	13.836	14.1665	13.7293	0.45504	-0.307841	0.0148448	-0.0152665	0.34033
1278	F1M5N7_S1237_2	F1M5N7	Kif21b	1237	S	2	0.786926	RGQPIRSTDIGFTPPSSPPTRPRNDRNVFSR	Kinesin-like protein KIF21B	sp|F1M5N7|KI21B_RAT Kinesin-like protein KIF21B OS=Rattus norvegicus OX=10116 GN=Kif21b PE=1 SV=2	tr|A0A0G2K7Q9|A0A0G2K7Q9_RAT Kinesin-like protein KIF21B OS=Rattus norvegicus OX=10116 GN=Kif21b PE=1 SV=1;sp|F1M5N7|KI21B_RAT Kinesin-like protein KIF21B OS=Rattus norvegicus OX=10116 GN=Kif21b PE=1 SV=2	1.51e-05	80.706	53.977	ENSP00000328494	1240		NetworKIN															14.265	14.1195	14.2824	14.0004	14.2007	13.9754	13.6896	13.8684	13.5703	13.4861	13.6964	13.6418
1279	F1M5N7_S1238_1	F1M5N7	Kif21b	1238	S	1	0.986714	GQPIRSTDIGFTPPSSPPTRPRNDRNVFSRL	Kinesin-like protein KIF21B	sp|F1M5N7|KI21B_RAT Kinesin-like protein KIF21B OS=Rattus norvegicus OX=10116 GN=Kif21b PE=1 SV=2	tr|A0A0G2K7Q9|A0A0G2K7Q9_RAT Kinesin-like protein KIF21B OS=Rattus norvegicus OX=10116 GN=Kif21b PE=1 SV=1;sp|F1M5N7|KI21B_RAT Kinesin-like protein KIF21B OS=Rattus norvegicus OX=10116 GN=Kif21b PE=1 SV=2	5.08e-24	139.11	125.39	ENSP00000328494	1241		NetworKIN															15.252	14.8935	15.2408	15.0679	15.1055	15.0287	16.0673	16.5685	15.8938	15.6311	16.0222	16.1677
1279	F1M5N7_S1238_2	F1M5N7	Kif21b	1238	S	2	0.986714	GQPIRSTDIGFTPPSSPPTRPRNDRNVFSRL	Kinesin-like protein KIF21B	sp|F1M5N7|KI21B_RAT Kinesin-like protein KIF21B OS=Rattus norvegicus OX=10116 GN=Kif21b PE=1 SV=2	tr|A0A0G2K7Q9|A0A0G2K7Q9_RAT Kinesin-like protein KIF21B OS=Rattus norvegicus OX=10116 GN=Kif21b PE=1 SV=1;sp|F1M5N7|KI21B_RAT Kinesin-like protein KIF21B OS=Rattus norvegicus OX=10116 GN=Kif21b PE=1 SV=2	5.08e-24	139.11	125.39	ENSP00000328494	1241		NetworKIN			16.128	16.3748	15.6691	16.2538	15.9054	16.0926	17.9644	18.5743	18.5284	18.3654	18.1279	18.7413	18.7979	18.3772	18.6818	18.459	18.4438	18.3182	19.018	18.8961	18.7453	18.6775	18.6224	18.6153	-0.0962306	0.0642863	-0.012007	-0.00328257	0.00611903
1280	D3ZSN6_S209_1	D3ZSN6	Kif21a	209	S	1	0.914872	GALSRTTASTQMNVQSSRSHAIFTIHVCQTR	Kinesin family member 21A	tr|D3ZSN6|D3ZSN6_RAT Kinesin family member 21A OS=Rattus norvegicus OX=10116 GN=Kif21a PE=1 SV=3	tr|A0A0G2K7Q9|A0A0G2K7Q9_RAT Kinesin-like protein KIF21B OS=Rattus norvegicus OX=10116 GN=Kif21b PE=1 SV=1;sp|F1M5N7|KI21B_RAT Kinesin-like protein KIF21B OS=Rattus norvegicus OX=10116 GN=Kif21b PE=1 SV=2;tr|D3ZYN2|D3ZYN2_RAT Kinesin family member 21A OS=R	7.96e-05	68.283	58.851	ENSP00000354851	223		NetworKIN															12.0552	11.7987	12.2171	11.9888	11.804	11.9716	14.0665	14.1846	13.6402	13.4388	13.903	13.7876
1281	D3ZSN6_S210_1	D3ZSN6	Kif21a	210	S	1	0.796494	ALSRTTASTQMNVQSSRSHAIFTIHVCQTRV	Kinesin family member 21A	tr|D3ZSN6|D3ZSN6_RAT Kinesin family member 21A OS=Rattus norvegicus OX=10116 GN=Kif21a PE=1 SV=3	tr|A0A0G2K7Q9|A0A0G2K7Q9_RAT Kinesin-like protein KIF21B OS=Rattus norvegicus OX=10116 GN=Kif21b PE=1 SV=1;sp|F1M5N7|KI21B_RAT Kinesin-like protein KIF21B OS=Rattus norvegicus OX=10116 GN=Kif21b PE=1 SV=2;tr|D3ZYN2|D3ZYN2_RAT Kinesin family member 21A OS=R	4.19e-06	112.42	94.622	ENSP00000354851	224		NetworKIN															14.956	14.7416	15.1189	14.7982	14.9065	14.7758	12.4224	12.4769	11.9066	12.123	12.2825	12.1582
1283	F1M775_S22_1	F1M775	Diaph1	22	S	1	1	GLGPGRGTRDKKKGRSPDELPATGGDGGKHK	Protein diaphanous homolog 1	sp|F1M775|DIAP1_RAT Protein diaphanous homolog 1 OS=Rattus norvegicus OX=10116 GN=Diaph1 PE=1 SV=3	sp|F1M775|DIAP1_RAT Protein diaphanous homolog 1 OS=Rattus norvegicus OX=10116 GN=Diaph1 PE=1 SV=3	1.85e-24	159.47	133.88				NetworKIN															17.6841	17.3154	17.6717	17.4484	17.4706	17.352	15.0211	15.3523	14.6627	14.7119	14.9618	15.0423
1287	G3V6U9_S12_1	G3V6U9	Setd3	12	S	1	0.985621	____MGKKSRVKTQKSGTGATATVSPKEILN	Actin-histidine N-methyltransferase	sp|G3V6U9|SETD3_RAT Actin-histidine N-methyltransferase OS=Rattus norvegicus OX=10116 GN=Setd3 PE=1 SV=1	sp|G3V6U9|SETD3_RAT Actin-histidine N-methyltransferase OS=Rattus norvegicus OX=10116 GN=Setd3 PE=1 SV=1	1.4e-05	133.15	97.637	ENSP00000327436	12	1.79632	NetworKIN	CAMK2A	CAMK2A;CaMKIIalpha_CaMKIIdelta_group;CaMKII_group;CAMK_group													16.8499	16.5322	16.7689	16.5878	16.4409	16.3266	13.5714	13.9525	13.1041	13.3525	13.4917	13.28
1289	G3V7P1_S142_1	G3V7P1	Stx12	142	S	1	0.999994	KEKESIARARAGSRLSAEDRQREEQLVSFDS	Syntaxin-12	sp|G3V7P1|STX12_RAT Syntaxin-12 OS=Rattus norvegicus OX=10116 GN=Stx12 PE=1 SV=1	sp|G3V7P1|STX12_RAT Syntaxin-12 OS=Rattus norvegicus OX=10116 GN=Stx12 PE=1 SV=1;tr|A0A0G2JVB6|A0A0G2JVB6_RAT Syntaxin-12 OS=Rattus norvegicus OX=10116 GN=Stx12 PE=1 SV=1;tr|A0A0G2K4U8|A0A0G2K4U8_RAT Syntaxin-12 OS=Rattus norvegicus OX=10116 GN=Stx12 PE=1	0.000547123	106.67	71.126	ENSP00000363054	142		NetworKIN			13.491	13.6681	12.8097	13.2189	12.8942	12.8051	13.6013	14.3596	14.0101	13.5491	13.5349	13.8539	16.197	15.9129	16.2803	16.0622	16.1206	16.056	14.8644	15.4673	14.5895	14.525	14.9435	14.6792	0.208049	0.298895	0.0699272	-0.0968912	-0.0637389
1291	G3V7Q0_S193_1	G3V7Q0	Dennd5a	193	S	1	0.999989	EDGEGIPGTKLQRFNSYDISRDTLYVSKCIC	DENN domain-containing protein 5A	sp|G3V7Q0|DEN5A_RAT DENN domain-containing protein 5A OS=Rattus norvegicus OX=10116 GN=Dennd5a PE=2 SV=1	sp|G3V7Q0|DEN5A_RAT DENN domain-containing protein 5A OS=Rattus norvegicus OX=10116 GN=Dennd5a PE=2 SV=1	0.00025845	144.77	100.24	ENSP00000328524	193	1.90165	NetworKIN	CAMK2A	CAMK2A;CaMKIIalpha_CaMKIIdelta_group;CaMKII_group;CAMK_group													17.2579	16.9178	17.3936	17.1592	17.1658	17.1366	14.7754	15.2362	14.6234	14.6301	15.1807	15.132
1294	G3V7Q0_S851_1	G3V7Q0	Dennd5a	851	S	1	0.999795	SLSTSGILLDSERRKSDASAVMSPLRVSLIQ	DENN domain-containing protein 5A	sp|G3V7Q0|DEN5A_RAT DENN domain-containing protein 5A OS=Rattus norvegicus OX=10116 GN=Dennd5a PE=2 SV=1	sp|G3V7Q0|DEN5A_RAT DENN domain-containing protein 5A OS=Rattus norvegicus OX=10116 GN=Dennd5a PE=2 SV=1	8.94e-08	129.32	110.24	ENSP00000328524	851	1.70891	NetworKIN	CAMK2A	CAMK2A;CaMKIIalpha_CaMKIIdelta_group;CaMKII_group;CAMK_group													16.9515	16.6722	17.012	16.7633	16.8221	16.7179	15.2827	15.5591	15.09	14.7946	14.9517	15.0816
1295	G3V7Q0_S1085_1	G3V7Q0	Dennd5a	1085	S	1	0.963502	PEVDERPCRTPPLQQSPSVIRRLVTISPNNK	DENN domain-containing protein 5A	sp|G3V7Q0|DEN5A_RAT DENN domain-containing protein 5A OS=Rattus norvegicus OX=10116 GN=Dennd5a PE=2 SV=1	sp|G3V7Q0|DEN5A_RAT DENN domain-containing protein 5A OS=Rattus norvegicus OX=10116 GN=Dennd5a PE=2 SV=1	0.000122338	86.699	53.753	ENSP00000328524	1085	0.879241	NetworKIN	MAPK4	MAPK4;MAPK6_MAPK4_group;MAPK_group;CMGC_group													15.2701	14.9868	15.2689	15.0259	14.9521	15.0257	12.7417	12.9348	12.4747	12.5789	12.6288	12.8264
1301	G3V8Y7_S400_1	G3V8Y7	Tepsin	400	S	1	1	ILLLCRQQLQELGAGSPGPVTNKATKILRHL	AP-4 complex accessory subunit Tepsin	sp|G3V8Y7|AP4AT_RAT AP-4 complex accessory subunit Tepsin OS=Rattus norvegicus OX=10116 GN=Tepsin PE=1 SV=1	sp|G3V8Y7|AP4AT_RAT AP-4 complex accessory subunit Tepsin OS=Rattus norvegicus OX=10116 GN=Tepsin PE=1 SV=1	5.49e-45	201.22	188.46	ENSP00000300714	333	1.41387	NetworKIN	MAPK4	MAPK4;MAPK6_MAPK4_group;MAPK_group;CMGC_group													15.1946	14.8474	15.2525	14.9367	14.983	15.0037	16.7132	17.0942	16.5496	16.259	16.4517	16.6611
1313	G3V9M2_S257_2	G3V9M2	Mapk8ip2	257	S	2	0.977716	GHEGRRSSQELSSPGSDSEEAGGARLGRMIS	C-Jun-amino-terminal kinase-interacting protein 2	sp|G3V9M2|JIP2_RAT C-Jun-amino-terminal kinase-interacting protein 2 OS=Rattus norvegicus OX=10116 GN=Mapk8ip2 PE=1 SV=1	sp|G3V9M2|JIP2_RAT C-Jun-amino-terminal kinase-interacting protein 2 OS=Rattus norvegicus OX=10116 GN=Mapk8ip2 PE=1 SV=1	1.18e-18	110.37	103.83	ENSP00000330572	254	1.3564	NetworKIN	CSNK1A1	CSNK1A1;CK1alpha_group;CK1alpha_CK1delta_CK1epsilon_group;CK1_group;CK_group	12.4099	12.418	11.8652	12.623	11.7872	12.1214	12.5186	13.1946	13.1136	13.026	12.7632	13.1895													0.0394031	-0.0387946	0.0379138	0.219695	-0.258238
1319	G3V9R8_S226_1	G3V9R8	Hnrnpc	226	S	1	0.999984	ADLSFSSPVEMKNEKSEEEQSSASVKKDETN	Heterogeneous nuclear ribonucleoprotein C	sp|G3V9R8|HNRPC_RAT Heterogeneous nuclear ribonucleoprotein C OS=Rattus norvegicus OX=10116 GN=Hnrnpc PE=1 SV=2	tr|A0A140TAI3|A0A140TAI3_RAT Heterogeneous nuclear ribonucleoprotein C, isoform CRA_b OS=Rattus norvegicus OX=10116 GN=Hnrnpc PE=1 SV=1;sp|G3V9R8|HNRPC_RAT Heterogeneous nuclear ribonucleoprotein C OS=Rattus norvegicus OX=10116 GN=Hnrnpc PE=1 SV=2;tr|A0A0G	2.76e-97	194.19	164.91	ENSP00000319690	233	17.8763	NetworKIN	CSNK2A1	CSNK2A1;CK2_group;CMGC_group													17.2228	16.85	17.2084	16.9882	16.9188	16.8526	16.1538	16.4791	15.9831	16.2362	16.5844	16.4859
1324	M0R3K6_S30_1	M0R3K6	Fam107a	30	S	1	1	LIKPKKLLNPVKASRSHQELHRELLMNHKRG	Actin-associated protein FAM107A	sp|M0R3K6|F107A_RAT Actin-associated protein FAM107A OS=Rattus norvegicus OX=10116 GN=Fam107a PE=3 SV=2	sp|M0R3K6|F107A_RAT Actin-associated protein FAM107A OS=Rattus norvegicus OX=10116 GN=Fam107a PE=3 SV=2;tr|F1M8H7|F1M8H7_RAT Actin-associated protein FAM107A OS=Rattus norvegicus OX=10116 GN=Fam107a PE=4 SV=3	0.000425029	91.867	69.781	ENSP00000354270	43	1.57107	NetworKIN	CAMK2A	CAMK2A;CaMKIIalpha_CaMKIIdelta_group;CaMKII_group;CAMK_group	13.8101	14.1443	13.2126	14.1626	13.916	13.6129	8.84455	9.68071	9.29462	9.25939	8.29343	10.2226													-0.126775	0.121128	-0.18107	0.192953	0.304105
1325	M0R7Z9_S230_1	M0R7Z9	Plin5	230	S	1	0.980913	VEEQRQKQGYFVRLGSLSARLRHLAYQHSLG	Perilipin-5	sp|M0R7Z9|PLIN5_RAT Perilipin-5 OS=Rattus norvegicus OX=10116 GN=Plin5 PE=1 SV=1	sp|M0R7Z9|PLIN5_RAT Perilipin-5 OS=Rattus norvegicus OX=10116 GN=Plin5 PE=1 SV=1	0.00740838	118.07	28.668	ENSP00000371272	203		NetworKIN															16.4314	15.9357	16.2767	16.2281	16.1725	15.9282	15.4443	15.9187	14.6296	15.1764	15.4321	15.4049
1326	M0R7Z9_S232_1	M0R7Z9	Plin5	232	S	1	0.97094	EQRQKQGYFVRLGSLSARLRHLAYQHSLGKL	Perilipin-5	sp|M0R7Z9|PLIN5_RAT Perilipin-5 OS=Rattus norvegicus OX=10116 GN=Plin5 PE=1 SV=1	sp|M0R7Z9|PLIN5_RAT Perilipin-5 OS=Rattus norvegicus OX=10116 GN=Plin5 PE=1 SV=1	0.00740838	118.07	28.668	ENSP00000371272	205		NetworKIN															15.6254	15.1319	15.4924	15.4428	15.4427	15.1104	15.7812	16.358	15.2344	15.5565	15.8379	15.8055
1327	M0RC99_S193_1	M0RC99	Rab5a	193	S	1	1	AKKLPKNEPQNPGANSARGRGVDLTEPAQPA	Ras-related protein Rab-5A	sp|M0RC99|RAB5A_RAT Ras-related protein Rab-5A OS=Rattus norvegicus OX=10116 GN=Rab5a PE=2 SV=1	sp|M0RC99|RAB5A_RAT Ras-related protein Rab-5A OS=Rattus norvegicus OX=10116 GN=Rab5a PE=2 SV=1	8.04e-12	124.51	110.36	ENSP00000273047	193	2.52079	NetworKIN	PRKCA	PRKCA;PKAalpha_PKAbeta_group;PKA_group;PKCalpha_PKCbeta_group;PKCalpha_PKCbeta_PKCgamma_group;PKC_group;AGC_group	11.9696	12.1731	12.2615	12.3605	12.5382	12.5974	13.5494	14.2906	14.1273	13.8217	13.8771	14.4652													-0.590329	-0.473104	0.244792	-0.232271	0.303259
1328	M0RC99_S123_1	M0RC99	Rab5a	123	S	1	1	FSRAKNWVKELQRQASPNIVIALSGNKADLA	Ras-related protein Rab-5A	sp|M0RC99|RAB5A_RAT Ras-related protein Rab-5A OS=Rattus norvegicus OX=10116 GN=Rab5a PE=2 SV=1	sp|M0RC99|RAB5A_RAT Ras-related protein Rab-5A OS=Rattus norvegicus OX=10116 GN=Rab5a PE=2 SV=1	4.07e-10	119.76	95.924	ENSP00000273047	123	3.88441	PhosphositePlus	MAPK3	MAPK3;MAPK3_MAPK1_group;MAPK3_MAPK1_MAPK7_NLK_group;MAPK_group;CMGC_group													15.2835	15.1455	15.4551	15.2902	15.3121	15.2427	16.3787	16.9911	16.3303	16.0555	16.3999	16.6895
1330	O08557_S33_1	O08557	Ddah1	33	S	1	1	VRAPPESLCRHALRRSQGEEVDFARAERQHQ	N(G),N(G)-dimethylarginine dimethylaminohydrolase 1	sp|O08557|DDAH1_RAT N(G),N(G)-dimethylarginine dimethylaminohydrolase 1 OS=Rattus norvegicus OX=10116 GN=Ddah1 PE=1 SV=3	sp|O08557|DDAH1_RAT N(G),N(G)-dimethylarginine dimethylaminohydrolase 1 OS=Rattus norvegicus OX=10116 GN=Ddah1 PE=1 SV=3	9.87e-07	151.66	127.33				NetworKIN															17.4822	17.1718	17.4862	17.3232	17.3338	17.2917	13.1713	13.1235	12.7066	12.7473	12.7411	12.8137
1332	O08560_S259_1	O08560	Dgkz	259	S	1	1	TWILRARRPQNTLKASKKKKRASFKRRSSKK	Diacylglycerol kinase zeta	sp|O08560|DGKZ_RAT Diacylglycerol kinase zeta OS=Rattus norvegicus OX=10116 GN=Dgkz PE=1 SV=1	sp|O08560|DGKZ_RAT Diacylglycerol kinase zeta OS=Rattus norvegicus OX=10116 GN=Dgkz PE=1 SV=1;tr|A0A0G2K707|A0A0G2K707_RAT Diacylglycerol kinase OS=Rattus norvegicus OX=10116 GN=Dgkz PE=1 SV=1	0.000332896	91.62	70.667	ENSP00000288490	337	10.747	NetworKIN	PRKCA	PRKCA;PKAalpha_PKAbeta_group;PKA_group;PKCalpha_PKCbeta_group;PKCalpha_PKCbeta_PKCgamma_group;PKC_group;AGC_group													16.2445	15.7618	16.0386	16.3151	16.3614	16.3266	17.4275	17.3379	16.9357	16.8736	17.0342	16.9618
1340	O08561_S511_1	O08561	Pi4kb	511	S	1	0.999987	KEPVFIAAGDIRRRLSEQLAHTPTAFKRDPE	Phosphatidylinositol 4-kinase beta	sp|O08561|PI4KB_RAT Phosphatidylinositol 4-kinase beta OS=Rattus norvegicus OX=10116 GN=Pi4kb PE=1 SV=1	sp|O08561|PI4KB_RAT Phosphatidylinositol 4-kinase beta OS=Rattus norvegicus OX=10116 GN=Pi4kb PE=1 SV=1;tr|A0A0G2JYH1|A0A0G2JYH1_RAT Phosphatidylinositol 4-kinase beta OS=Rattus norvegicus OX=10116 GN=Pi4kb PE=1 SV=1	2.62e-06	94.845	63.455	ENSP00000271657	523		NetworKIN															15.313	14.8661	15.2492	15.071	15.0199	14.9237	14.6954	14.9245	14.1863	14.2952	14.6011	14.5989
1351	Q8VIE2_S87_1	Q8VIE2	Pde7b	87	S	1	1	HSGEIGSKKKVRRLLSFQRHFHESRLLRGMT	Phosphodiesterase	tr|Q8VIE2|Q8VIE2_RAT Phosphodiesterase OS=Rattus norvegicus OX=10116 GN=Pde7b PE=1 SV=1	tr|A0A0G2JW08|A0A0G2JW08_RAT High affinity cAMP-specific 3',5'-cyclic phosphodiesterase 7A OS=Rattus norvegicus OX=10116 GN=Pde7a PE=3 SV=1;sp|O08593|PDE7A_RAT High affinity cAMP-specific 3',5'-cyclic phosphodiesterase 7A (Fragment) OS=Rattus norvegicus OX	0.00523926	93.178	31.499	ENSP00000310661	74		NetworKIN															10.6029	10.4796	10.9483	10.8991	10.8277	10.4758	13.1305	14.2723	12.8021	13.0415	13.6573	13.8501
1352	O08618_S198_1	O08618	Prpsap2	198	S	1	1	AVIVAKSPASAKRAQSFAERLRLGIAVIHGE	Phosphoribosyl pyrophosphate synthase-associated protein 2	sp|O08618|KPRB_RAT Phosphoribosyl pyrophosphate synthase-associated protein 2 OS=Rattus norvegicus OX=10116 GN=Prpsap2 PE=1 SV=1	tr|Q6AZ40|Q6AZ40_RAT Phosphoribosyl pyrophosphate synthase-associated protein 2 OS=Rattus norvegicus OX=10116 GN=Prpsap2 PE=1 SV=1;sp|O08618|KPRB_RAT Phosphoribosyl pyrophosphate synthase-associated protein 2 OS=Rattus norvegicus OX=10116 GN=Prpsap2 PE=1 S	0.00150404	107.58	60.392	ENSP00000268835	198	1.90165	NetworKIN	CAMK2A	CAMK2A;CaMKIIalpha_CaMKIIdelta_group;CaMKII_group;CAMK_group													15.2676	15.0861	15.3765	15.6357	15.3308	15.3349	16.1613	16.6063	16.0372	16.3597	16.3215	16.3763
1353	O08618_S227_1	O08618	Prpsap2	227	S	1	1	GEAQDAESDLVDGRHSPPMVRSVAAIHPSLE	Phosphoribosyl pyrophosphate synthase-associated protein 2	sp|O08618|KPRB_RAT Phosphoribosyl pyrophosphate synthase-associated protein 2 OS=Rattus norvegicus OX=10116 GN=Prpsap2 PE=1 SV=1	tr|Q6AZ40|Q6AZ40_RAT Phosphoribosyl pyrophosphate synthase-associated protein 2 OS=Rattus norvegicus OX=10116 GN=Prpsap2 PE=1 SV=1;sp|O08618|KPRB_RAT Phosphoribosyl pyrophosphate synthase-associated protein 2 OS=Rattus norvegicus OX=10116 GN=Prpsap2 PE=1 S	4.28e-124	214.46	199.51	ENSP00000268835	227	1.45589	NetworKIN	MAPK4	MAPK4;MAPK6_MAPK4_group;MAPK_group;CMGC_group	14.2131	14.3134	13.7736	13.7574	13.6885	13.7395	10.8153	12.0777	11.9014	11.2996	10.3403	11.9224	19.6919	19.2592	19.7086	19.5746	19.5655	19.5823	16.9757	17.6531	16.681	16.707	17.1447	17.1571	0.10054	0.114599	0.204174	-0.388003	-0.0991179
1354	O08618_S219_1	O08618	Prpsap2	219	S	1	0.899503	RLGIAVIHGEAQDAESDLVDGRHSPPMVRSV	Phosphoribosyl pyrophosphate synthase-associated protein 2	sp|O08618|KPRB_RAT Phosphoribosyl pyrophosphate synthase-associated protein 2 OS=Rattus norvegicus OX=10116 GN=Prpsap2 PE=1 SV=1	tr|Q6AZ40|Q6AZ40_RAT Phosphoribosyl pyrophosphate synthase-associated protein 2 OS=Rattus norvegicus OX=10116 GN=Prpsap2 PE=1 SV=1;sp|O08618|KPRB_RAT Phosphoribosyl pyrophosphate synthase-associated protein 2 OS=Rattus norvegicus OX=10116 GN=Prpsap2 PE=1 S	2.45e-94	168.98	157.06	ENSP00000268835	219	0.95946	NetworKIN	CSNK1A1	CSNK1A1;CK1alpha_group;CK1alpha_CK1delta_CK1epsilon_group;CK1_group;CK_group	14.568	14.6109	13.9458	14.162	13.9191	14.0205	9.22841	9.89878	9.2205	9.01095	8.18507	10.0939	18.068	17.4679	18.1301	18.1513	17.9474	18.0389	14.9776	15.7014	14.7647	14.78	15.2397	15.2687	0.204492	0.161158	0.125533	-0.234296	-0.119344
1361	O08625_S218_1	O08625	Syt10	218	S	1	0.996442	RTSIGRIKPELYKQKSVDSEGNRKDDVKTCG	Synaptotagmin-10	sp|O08625|SYT10_RAT Synaptotagmin-10 OS=Rattus norvegicus OX=10116 GN=Syt10 PE=2 SV=2	sp|O08625|SYT10_RAT Synaptotagmin-10 OS=Rattus norvegicus OX=10116 GN=Syt10 PE=2 SV=2	5.38e-05	80.746	74.123	ENSP00000228567	218	1.90165	NetworKIN	CAMK2A	CAMK2A;CaMKIIalpha_CaMKIIdelta_group;CaMKII_group;CAMK_group													16.9505	16.5389	16.8966	16.6825	16.81	16.659	13.5543	14.0152	13.736	13.8184	13.8591	13.6562
1362	O08625_S221_1	O08625	Syt10	221	S	1	0.996266	IGRIKPELYKQKSVDSEGNRKDDVKTCGKLN	Synaptotagmin-10	sp|O08625|SYT10_RAT Synaptotagmin-10 OS=Rattus norvegicus OX=10116 GN=Syt10 PE=2 SV=2	sp|O08625|SYT10_RAT Synaptotagmin-10 OS=Rattus norvegicus OX=10116 GN=Syt10 PE=2 SV=2	6.77e-05	76.151	42.527	ENSP00000228567	221	0.873626	NetworKIN	PRKCB	PRKCB;PKCalpha_PKCbeta_group;PKCalpha_PKCbeta_PKCgamma_group;PKC_group;AGC_group													14.663	14.2597	14.6565	14.5926	14.7247	14.4491	15.3783	15.59	15.14	14.8909	15.2707	15.3775
1363	O08629_S24_1	O08629	Trim28	24	S	1	0.979041	TAAASAATAASAASGSPGSGEGSAGGEKRPA	Transcription intermediary factor 1-beta	sp|O08629|TIF1B_RAT Transcription intermediary factor 1-beta OS=Rattus norvegicus OX=10116 GN=Trim28 PE=1 SV=2	sp|O08629|TIF1B_RAT Transcription intermediary factor 1-beta OS=Rattus norvegicus OX=10116 GN=Trim28 PE=1 SV=2	6.23e-152	114.71	102.24				NetworKIN															20.5867	20.3479	20.6348	20.3044	20.4553	20.3537	16.5962	16.8298	16.627	15.9517	16.0019	16.1147
1365	O08654_S270_1	O08654	""""""""""""""""""""""""""""""""	270	S	1	1	PHKVFYKSEDKMKIHSPSPHKQVPSKCNDYF	UPF0183 protein C16orf70 homolog	sp|O08654|CP070_RAT UPF0183 protein C16orf70 homolog OS=Rattus norvegicus OX=10116 PE=2 SV=1	tr|A0A0G2JWC6|A0A0G2JWC6_RAT Similar to RIKEN cDNA D230025D16Rik OS=Rattus norvegicus OX=10116 GN=RGD621098 PE=1 SV=1;tr|G3V7W8|G3V7W8_RAT Similar to RIKEN cDNA D230025D16Rik OS=Rattus norvegicus OX=10116 GN=RGD621098 PE=1 SV=1;sp|O08654|CP070_RAT UPF0183	0.00105881	90.15	56.888	ENSP00000219139	270	1.5289	NetworKIN	MAPK4	MAPK4;MAPK6_MAPK4_group;MAPK_group;CMGC_group	14.0448	14.2508	13.7528	14.4674	14.2089	14.1902	11.4741	12.0068	12.1914	12.087	12.1077	12.7251													-0.294014	-0.174306	-0.0428489	0.0957502	0.195063
1365	O08654_S270_2	O08654	""""""""""""""""""""""""""""""""	270	S	2	1	PHKVFYKSEDKMKIHSPSPHKQVPSKCNDYF	UPF0183 protein C16orf70 homolog	sp|O08654|CP070_RAT UPF0183 protein C16orf70 homolog OS=Rattus norvegicus OX=10116 PE=2 SV=1	tr|A0A0G2JWC6|A0A0G2JWC6_RAT Similar to RIKEN cDNA D230025D16Rik OS=Rattus norvegicus OX=10116 GN=RGD621098 PE=1 SV=1;tr|G3V7W8|G3V7W8_RAT Similar to RIKEN cDNA D230025D16Rik OS=Rattus norvegicus OX=10116 GN=RGD621098 PE=1 SV=1;sp|O08654|CP070_RAT UPF0183	0.00105881	90.15	56.888	ENSP00000219139	270	1.5289	NetworKIN	MAPK4	MAPK4;MAPK6_MAPK4_group;MAPK_group;CMGC_group													12.355	12.321	12.4445	12.5531	12.5093	12.6271	13.4306	13.343	13.3208	13.3727	13.4911	13.3415
1366	O08654_S272_1	O08654	""""""""""""""""""""""""""""""""	272	S	1	1	KVFYKSEDKMKIHSPSPHKQVPSKCNDYFFN	UPF0183 protein C16orf70 homolog	sp|O08654|CP070_RAT UPF0183 protein C16orf70 homolog OS=Rattus norvegicus OX=10116 PE=2 SV=1	tr|A0A0G2JWC6|A0A0G2JWC6_RAT Similar to RIKEN cDNA D230025D16Rik OS=Rattus norvegicus OX=10116 GN=RGD621098 PE=1 SV=1;tr|G3V7W8|G3V7W8_RAT Similar to RIKEN cDNA D230025D16Rik OS=Rattus norvegicus OX=10116 GN=RGD621098 PE=1 SV=1;sp|O08654|CP070_RAT UPF0183	0.000627377	103.26	65.706	ENSP00000219139	272	0.572159	NetworKIN	MAPK4	MAPK4;MAPK6_MAPK4_group;MAPK_group;CMGC_group	14.3496	14.483	14.0001	14.4546	14.0387	14.2547	13.0049	13.6634	13.6721	13.6999	13.6691	14.1624	15.1892	15.0245	15.2128	15.1863	15.2153	15.2593	15.4292	15.8484	15.0334	14.9228	15.2807	15.2483	-0.0617076	-0.0146248	0.131941	0.0103923	-0.0476955
1366	O08654_S272_2	O08654	""""""""""""""""""""""""""""""""	272	S	2	1	KVFYKSEDKMKIHSPSPHKQVPSKCNDYFFN	UPF0183 protein C16orf70 homolog	sp|O08654|CP070_RAT UPF0183 protein C16orf70 homolog OS=Rattus norvegicus OX=10116 PE=2 SV=1	tr|A0A0G2JWC6|A0A0G2JWC6_RAT Similar to RIKEN cDNA D230025D16Rik OS=Rattus norvegicus OX=10116 GN=RGD621098 PE=1 SV=1;tr|G3V7W8|G3V7W8_RAT Similar to RIKEN cDNA D230025D16Rik OS=Rattus norvegicus OX=10116 GN=RGD621098 PE=1 SV=1;sp|O08654|CP070_RAT UPF0183	0.000627377	103.26	65.706	ENSP00000219139	272	0.572159	NetworKIN	MAPK4	MAPK4;MAPK6_MAPK4_group;MAPK_group;CMGC_group													12.355	12.321	12.4445	12.5531	12.5093	12.6271	13.4306	13.343	13.3208	13.3727	13.4911	13.3415
1367	O08662_S1473_1	O08662	Pi4ka	1473	S	1	0.995877	TISKKSGMSKKTNRGSQLHKYYMKRRTLLLS	Phosphatidylinositol 4-kinase alpha	sp|O08662|PI4KA_RAT Phosphatidylinositol 4-kinase alpha OS=Rattus norvegicus OX=10116 GN=Pi4ka PE=1 SV=2	tr|A0A140TAJ5|A0A140TAJ5_RAT Phosphatidylinositol 4-kinase alpha OS=Rattus norvegicus OX=10116 GN=Pi4ka PE=1 SV=1;sp|O08662|PI4KA_RAT Phosphatidylinositol 4-kinase alpha OS=Rattus norvegicus OX=10116 GN=Pi4ka PE=1 SV=2	0.00209206	76.522	37.257	ENSP00000255882	1421	3.51889	NetworKIN	PRKD3	PRKD3;PKD1_PKD3_group;PKD_group;CAMK_group													15.9701	15.5567	15.7782	15.8074	15.8266	15.7851	15.5483	15.6106	15.3234	15.16	15.4772	15.4279
1368	O08662_S250_1	O08662	Pi4ka	250	S	1	0.970347	NLLTVCQEGTLKRKTSSVSSISQVSPERGMP	Phosphatidylinositol 4-kinase alpha	sp|O08662|PI4KA_RAT Phosphatidylinositol 4-kinase alpha OS=Rattus norvegicus OX=10116 GN=Pi4ka PE=1 SV=2	tr|A0A140TAJ5|A0A140TAJ5_RAT Phosphatidylinositol 4-kinase alpha OS=Rattus norvegicus OX=10116 GN=Pi4ka PE=1 SV=1;sp|O08662|PI4KA_RAT Phosphatidylinositol 4-kinase alpha OS=Rattus norvegicus OX=10116 GN=Pi4ka PE=1 SV=2	8.73e-32	169.39	150.81	ENSP00000255882	198	8.70558	NetworKIN	PRKD3	PRKD3;PKD1_PKD3_group;PKD_group;CAMK_group	13.7023	13.9056	13.4118	13.4871	13.4788	13.3271	14.6612	15.2628	15.1767	14.8118	14.537	15.2495	18.0145	17.6602	17.8732	17.739	17.7984	17.5552	16.3576	16.5111	16.0291	15.8831	16.1317	16.0531	-0.0500217	0.066985	0.20266	-0.298046	0.0514441
1368	O08662_S250_2	O08662	Pi4ka	250	S	2	0.970347	NLLTVCQEGTLKRKTSSVSSISQVSPERGMP	Phosphatidylinositol 4-kinase alpha	sp|O08662|PI4KA_RAT Phosphatidylinositol 4-kinase alpha OS=Rattus norvegicus OX=10116 GN=Pi4ka PE=1 SV=2	tr|A0A140TAJ5|A0A140TAJ5_RAT Phosphatidylinositol 4-kinase alpha OS=Rattus norvegicus OX=10116 GN=Pi4ka PE=1 SV=1;sp|O08662|PI4KA_RAT Phosphatidylinositol 4-kinase alpha OS=Rattus norvegicus OX=10116 GN=Pi4ka PE=1 SV=2	8.73e-32	169.39	150.81	ENSP00000255882	198	8.70558	NetworKIN	PRKD3	PRKD3;PKD1_PKD3_group;PKD_group;CAMK_group	13.4168	13.4338	12.6258	13.4354	12.9743	13.2486	13.8015	14.4919	14.4008	14.2858	13.791	14.5497	16.6902	16.2287	16.3997	16.4032	16.5268	16.378	17.7837	17.7371	17.4739	17.3864	17.3674	17.368	0.0396117	-0.029627	-0.208199	0.0253944	-0.0778658
1369	O08662_S251_1	O08662	Pi4ka	251	S	1	0.962035	LLTVCQEGTLKRKTSSVSSISQVSPERGMPP	Phosphatidylinositol 4-kinase alpha	sp|O08662|PI4KA_RAT Phosphatidylinositol 4-kinase alpha OS=Rattus norvegicus OX=10116 GN=Pi4ka PE=1 SV=2	tr|A0A140TAJ5|A0A140TAJ5_RAT Phosphatidylinositol 4-kinase alpha OS=Rattus norvegicus OX=10116 GN=Pi4ka PE=1 SV=1;sp|O08662|PI4KA_RAT Phosphatidylinositol 4-kinase alpha OS=Rattus norvegicus OX=10116 GN=Pi4ka PE=1 SV=2	1.36e-48	188.26	169.69	ENSP00000255882	199	1.36171	NetworKIN	PAK1	PAK1;PAK1_PAK3_group;PAKA_group;PAK_group;STE_group													16.1592	15.8156	16.2122	15.9843	16.0353	15.8861	16.2458	16.5493	15.828	15.797	15.9855	15.9516
1369	O08662_S251_2	O08662	Pi4ka	251	S	2	0.962035	LLTVCQEGTLKRKTSSVSSISQVSPERGMPP	Phosphatidylinositol 4-kinase alpha	sp|O08662|PI4KA_RAT Phosphatidylinositol 4-kinase alpha OS=Rattus norvegicus OX=10116 GN=Pi4ka PE=1 SV=2	tr|A0A140TAJ5|A0A140TAJ5_RAT Phosphatidylinositol 4-kinase alpha OS=Rattus norvegicus OX=10116 GN=Pi4ka PE=1 SV=1;sp|O08662|PI4KA_RAT Phosphatidylinositol 4-kinase alpha OS=Rattus norvegicus OX=10116 GN=Pi4ka PE=1 SV=2	1.36e-48	188.26	169.69	ENSP00000255882	199	1.36171	NetworKIN	PAK1	PAK1;PAK1_PAK3_group;PAKA_group;PAK_group;STE_group													18.0578	17.7406	17.9586	17.7814	17.7689	17.6515	17.7299	17.6885	17.3931	17.2816	17.3701	17.3505
1371	O08662_S254_2	O08662	Pi4ka	254	S	2	0.959466	VCQEGTLKRKTSSVSSISQVSPERGMPPPSS	Phosphatidylinositol 4-kinase alpha	sp|O08662|PI4KA_RAT Phosphatidylinositol 4-kinase alpha OS=Rattus norvegicus OX=10116 GN=Pi4ka PE=1 SV=2	tr|A0A140TAJ5|A0A140TAJ5_RAT Phosphatidylinositol 4-kinase alpha OS=Rattus norvegicus OX=10116 GN=Pi4ka PE=1 SV=1;sp|O08662|PI4KA_RAT Phosphatidylinositol 4-kinase alpha OS=Rattus norvegicus OX=10116 GN=Pi4ka PE=1 SV=2	6.81e-33	177.21	148.93	ENSP00000255882	202	8.70558	NetworKIN	PRKD3	PRKD3;PKD1_PKD3_group;PKD_group;CAMK_group													16.2079	15.9286	16.1782	16.014	15.9487	15.842	16.7108	16.59	16.2992	16.2244	16.36	16.218
1373	O08662_S259_1	O08662	Pi4ka	259	S	1	1	TLKRKTSSVSSISQVSPERGMPPPSSPGGSA	Phosphatidylinositol 4-kinase alpha	sp|O08662|PI4KA_RAT Phosphatidylinositol 4-kinase alpha OS=Rattus norvegicus OX=10116 GN=Pi4ka PE=1 SV=2	tr|A0A140TAJ5|A0A140TAJ5_RAT Phosphatidylinositol 4-kinase alpha OS=Rattus norvegicus OX=10116 GN=Pi4ka PE=1 SV=1;sp|O08662|PI4KA_RAT Phosphatidylinositol 4-kinase alpha OS=Rattus norvegicus OX=10116 GN=Pi4ka PE=1 SV=2	0	344.48	270.82	ENSP00000255882	207	3.98102	NetworKIN	PRKD3	PRKD3;PKD1_PKD3_group;PKD_group;CAMK_group	16.4742	16.4764	16.049	16.3857	16.2948	16.2595	17.4084	18.1987	18.0495	17.6212	17.7066	18.4167	18.5902	18.3005	18.6279	18.3768	18.4521	18.3534	18.343	18.7935	18.2109	17.5369	17.9721	18.075	0.00920193	-0.0748844	0.127264	-0.112116	0.154796
1373	O08662_S259_2	O08662	Pi4ka	259	S	2	1	TLKRKTSSVSSISQVSPERGMPPPSSPGGSA	Phosphatidylinositol 4-kinase alpha	sp|O08662|PI4KA_RAT Phosphatidylinositol 4-kinase alpha OS=Rattus norvegicus OX=10116 GN=Pi4ka PE=1 SV=2	tr|A0A140TAJ5|A0A140TAJ5_RAT Phosphatidylinositol 4-kinase alpha OS=Rattus norvegicus OX=10116 GN=Pi4ka PE=1 SV=1;sp|O08662|PI4KA_RAT Phosphatidylinositol 4-kinase alpha OS=Rattus norvegicus OX=10116 GN=Pi4ka PE=1 SV=2	0	344.48	270.82	ENSP00000255882	207	3.98102	NetworKIN	PRKD3	PRKD3;PKD1_PKD3_group;PKD_group;CAMK_group	14.0794	14.1564	13.3907	14.1358	13.7432	13.9687	13.8015	14.4919	14.4008	14.2858	13.791	14.5497	18.3672	17.9056	18.0837	18.0748	18.1198	17.9798	17.9579	17.9241	17.6625	17.5654	17.5398	17.5491	0.00182154	-0.00746816	-0.143687	0.0253799	-0.00945145
1374	O08662_S1418_1	O08662	Pi4ka	1418	S	1	0.999077	KFWTAMFSDKKYLTASQLVPPDNQDTRSNLD	Phosphatidylinositol 4-kinase alpha	sp|O08662|PI4KA_RAT Phosphatidylinositol 4-kinase alpha OS=Rattus norvegicus OX=10116 GN=Pi4ka PE=1 SV=2	tr|A0A140TAJ5|A0A140TAJ5_RAT Phosphatidylinositol 4-kinase alpha OS=Rattus norvegicus OX=10116 GN=Pi4ka PE=1 SV=1;sp|O08662|PI4KA_RAT Phosphatidylinositol 4-kinase alpha OS=Rattus norvegicus OX=10116 GN=Pi4ka PE=1 SV=2	9.14e-38	227.63	195.75	ENSP00000255882	1366	1.10972	NetworKIN	PAK1	PAK1;PAK1_PAK3_group;PAKA_group;PAK_group;STE_group													18.686	18.2743	18.7104	18.5086	18.5964	18.5111	16.9028	17.4161	16.5315	16.5874	17.1008	17.1417
1376	O08662_S224_1	O08662	Pi4ka	224	S	1	1	HSLRIPEELEGVRRRSFNDFRSILPSNLLTV	Phosphatidylinositol 4-kinase alpha	sp|O08662|PI4KA_RAT Phosphatidylinositol 4-kinase alpha OS=Rattus norvegicus OX=10116 GN=Pi4ka PE=1 SV=2	tr|A0A140TAJ5|A0A140TAJ5_RAT Phosphatidylinositol 4-kinase alpha OS=Rattus norvegicus OX=10116 GN=Pi4ka PE=1 SV=1;sp|O08662|PI4KA_RAT Phosphatidylinositol 4-kinase alpha OS=Rattus norvegicus OX=10116 GN=Pi4ka PE=1 SV=2	0.00209091	70.399	49.497	ENSP00000255882	172	8.70558	NetworKIN	PRKD3	PRKD3;PKD1_PKD3_group;PKD_group;CAMK_group	10.979	11.5916	10.3333	11.4481	10.8828	12.1009	12.8887	13.6392	13.335	13.3563	13.1065	14.3657	12.5442	12.383	12.4926	12.4856	12.4292	12.3089	15.8936	16.4283	15.6847	15.4849	15.8394	15.9876	-0.331115	0.19517	-0.433657	0.105175	-0.102339
1391	O08678_S612_1	O08678	Mark1	612	S	1	0.921548	STPDRTRFPRGSSSRSTFHGEQLRERRSAAY	Serine/threonine-protein kinase MARK1	sp|O08678|MARK1_RAT Serine/threonine-protein kinase MARK1 OS=Rattus norvegicus OX=10116 GN=Mark1 PE=1 SV=1	sp|O08678|MARK1_RAT Serine/threonine-protein kinase MARK1 OS=Rattus norvegicus OX=10116 GN=Mark1 PE=1 SV=1;tr|A0A0G2K7H9|A0A0G2K7H9_RAT Non-specific serine/threonine protein kinase OS=Rattus norvegicus OX=10116 GN=Mark1 PE=1 SV=1	9.55e-17	157.75	121.05	ENSP00000355884	612	1.52661	NetworKIN	CSNK1A1	CSNK1A1;CK1alpha_group;CK1alpha_CK1delta_CK1epsilon_group;CK1_group;CK_group	14.3634	14.4566	13.8113	14.0955	13.9576	13.9987	14.3699	15.0765	14.8765	14.5387	14.3618	15.0258	15.0111	14.9091	14.99	14.9833	15.0406	14.8062	16.2818	16.7742	15.8431	16.1723	16.4058	16.2638	0.0479337	0.0548755	0.0390131	-0.252798	-0.0328249
1391	O08678_S612_2	O08678	Mark1	612	S	2	0.921548	STPDRTRFPRGSSSRSTFHGEQLRERRSAAY	Serine/threonine-protein kinase MARK1	sp|O08678|MARK1_RAT Serine/threonine-protein kinase MARK1 OS=Rattus norvegicus OX=10116 GN=Mark1 PE=1 SV=1	sp|O08678|MARK1_RAT Serine/threonine-protein kinase MARK1 OS=Rattus norvegicus OX=10116 GN=Mark1 PE=1 SV=1;tr|A0A0G2K7H9|A0A0G2K7H9_RAT Non-specific serine/threonine protein kinase OS=Rattus norvegicus OX=10116 GN=Mark1 PE=1 SV=1	9.55e-17	157.75	121.05	ENSP00000355884	612	1.52661	NetworKIN	CSNK1A1	CSNK1A1;CK1alpha_group;CK1alpha_CK1delta_CK1epsilon_group;CK1_group;CK_group													13.6546	13.3993	13.5663	13.2633	13.6226	13.2887	14.6806	14.7414	14.4351	14.2311	14.3912	14.1588
1392	O08678_S649_1	O08678	Mark1	649	S	1	0.932856	PSHDTAALAHARRGTSTGIISKITSKFVRRD	Serine/threonine-protein kinase MARK1	sp|O08678|MARK1_RAT Serine/threonine-protein kinase MARK1 OS=Rattus norvegicus OX=10116 GN=Mark1 PE=1 SV=1	sp|O08678|MARK1_RAT Serine/threonine-protein kinase MARK1 OS=Rattus norvegicus OX=10116 GN=Mark1 PE=1 SV=1;tr|A0A0G2K7H9|A0A0G2K7H9_RAT Non-specific serine/threonine protein kinase OS=Rattus norvegicus OX=10116 GN=Mark1 PE=1 SV=1	1.46e-06	160.33	120	ENSP00000355884	649	1.93785	NetworKIN	CAMK2A	CAMK2A;CaMKIIalpha_CaMKIIdelta_group;CaMKII_group;CAMK_group	13.6654	13.6757	13.0843	13.5209	13.4805	13.4119	14.1026	14.7347	14.4001	14.3259	14.0626	14.5378	15.5297	15.0917	15.4913	15.2448	15.3976	15.2067	15.2462	15.6974	14.7429	14.831	15.2042	15.2589	0.0500327	-0.0259651	0.012033	-0.12738	0.190101
1393	O08678_S485_1	O08678	Mark1	485	S	1	0.823531	SEVTASPLVGPDRKKSSAGPSNNVYSGGSMT	Serine/threonine-protein kinase MARK1	sp|O08678|MARK1_RAT Serine/threonine-protein kinase MARK1 OS=Rattus norvegicus OX=10116 GN=Mark1 PE=1 SV=1	sp|O08678|MARK1_RAT Serine/threonine-protein kinase MARK1 OS=Rattus norvegicus OX=10116 GN=Mark1 PE=1 SV=1;tr|A0A0G2K7H9|A0A0G2K7H9_RAT Non-specific serine/threonine protein kinase OS=Rattus norvegicus OX=10116 GN=Mark1 PE=1 SV=1	5.35e-06	72.399	61.999	ENSP00000355884	485	1.93785	NetworKIN	CAMK2A	CAMK2A;CaMKIIalpha_CaMKIIdelta_group;CaMKII_group;CAMK_group													13.6296	13.1208	13.3767	13.2381	13.3208	13.0795	13.4823	13.4718	12.8003	13.0024	13.1351	13.031
1397	O08678_S382_1	O08678	Mark1	382	S	1	0.949765	LLGRKPPEFEGGESLSSGNLCQRSRPSSDLN	Serine/threonine-protein kinase MARK1	sp|O08678|MARK1_RAT Serine/threonine-protein kinase MARK1 OS=Rattus norvegicus OX=10116 GN=Mark1 PE=1 SV=1	sp|O08678|MARK1_RAT Serine/threonine-protein kinase MARK1 OS=Rattus norvegicus OX=10116 GN=Mark1 PE=1 SV=1;tr|A0A0G2K7H9|A0A0G2K7H9_RAT Non-specific serine/threonine protein kinase OS=Rattus norvegicus OX=10116 GN=Mark1 PE=1 SV=1	2.29e-52	177.22	160.19	ENSP00000355884	382	0.573529	NetworKIN	PRKCI	PRKCI;PKCiota_PKCzeta_group;PKC_group;AGC_group													16.1087	16.2189	16.4969	16.3577	16.4216	16.4597	13.9375	13.5978	13.3424	13.4459	13.5483	13.6785
1400	O08678_S463_1	O08678	Mark1	463	S	1	0.983357	EQKEEWDKDTARRLGSTTVGSKSEVTASPLV	Serine/threonine-protein kinase MARK1	sp|O08678|MARK1_RAT Serine/threonine-protein kinase MARK1 OS=Rattus norvegicus OX=10116 GN=Mark1 PE=1 SV=1	sp|O08678|MARK1_RAT Serine/threonine-protein kinase MARK1 OS=Rattus norvegicus OX=10116 GN=Mark1 PE=1 SV=1;tr|A0A0G2K7H9|A0A0G2K7H9_RAT Non-specific serine/threonine protein kinase OS=Rattus norvegicus OX=10116 GN=Mark1 PE=1 SV=1	1.43e-52	136.48	117.17	ENSP00000355884	463	1.68717	NetworKIN	PRKCB	PRKCB;PKCalpha_PKCbeta_group;PKCalpha_PKCbeta_PKCgamma_group;PKC_group;AGC_group													16.1295	15.7138	16.0443	16.5012	15.9157	15.881	14.9809	15.2111	14.5695	14.5832	14.8867	14.8592
1400	O08678_S463_2	O08678	Mark1	463	S	2	0.983357	EQKEEWDKDTARRLGSTTVGSKSEVTASPLV	Serine/threonine-protein kinase MARK1	sp|O08678|MARK1_RAT Serine/threonine-protein kinase MARK1 OS=Rattus norvegicus OX=10116 GN=Mark1 PE=1 SV=1	sp|O08678|MARK1_RAT Serine/threonine-protein kinase MARK1 OS=Rattus norvegicus OX=10116 GN=Mark1 PE=1 SV=1;tr|A0A0G2K7H9|A0A0G2K7H9_RAT Non-specific serine/threonine protein kinase OS=Rattus norvegicus OX=10116 GN=Mark1 PE=1 SV=1	1.43e-52	136.48	117.17	ENSP00000355884	463	1.68717	NetworKIN	PRKCB	PRKCB;PKCalpha_PKCbeta_group;PKCalpha_PKCbeta_PKCgamma_group;PKC_group;AGC_group	15.8767	16.0919	15.1575	16.274	15.8231	16.2645	16.3141	16.8471	16.7966	17.0674	16.7024	17.142	16.6408	16.3663	16.6932	16.3842	16.5148	16.337	19.6931	19.443	19.3967	19.2074	19.2087	19.3225	-0.198903	-0.0700329	-0.374944	0.165531	0.0724103
1401	O08678_S468_1	O08678	Mark1	468	S	1	0.99999	WDKDTARRLGSTTVGSKSEVTASPLVGPDRK	Serine/threonine-protein kinase MARK1	sp|O08678|MARK1_RAT Serine/threonine-protein kinase MARK1 OS=Rattus norvegicus OX=10116 GN=Mark1 PE=1 SV=1	sp|O08678|MARK1_RAT Serine/threonine-protein kinase MARK1 OS=Rattus norvegicus OX=10116 GN=Mark1 PE=1 SV=1;tr|A0A0G2K7H9|A0A0G2K7H9_RAT Non-specific serine/threonine protein kinase OS=Rattus norvegicus OX=10116 GN=Mark1 PE=1 SV=1	8.82e-84	225.68	207.43	ENSP00000355884	468	1.52661	NetworKIN	CSNK1A1	CSNK1A1;CK1alpha_group;CK1alpha_CK1delta_CK1epsilon_group;CK1_group;CK_group													19.8478	19.4956	19.7952	19.5143	19.6337	19.3466	19.1612	19.5636	18.7212	18.6993	18.9944	19.063
1401	O08678_S468_2	O08678	Mark1	468	S	2	0.99999	WDKDTARRLGSTTVGSKSEVTASPLVGPDRK	Serine/threonine-protein kinase MARK1	sp|O08678|MARK1_RAT Serine/threonine-protein kinase MARK1 OS=Rattus norvegicus OX=10116 GN=Mark1 PE=1 SV=1	sp|O08678|MARK1_RAT Serine/threonine-protein kinase MARK1 OS=Rattus norvegicus OX=10116 GN=Mark1 PE=1 SV=1;tr|A0A0G2K7H9|A0A0G2K7H9_RAT Non-specific serine/threonine protein kinase OS=Rattus norvegicus OX=10116 GN=Mark1 PE=1 SV=1	8.82e-84	225.68	207.43	ENSP00000355884	468	1.52661	NetworKIN	CSNK1A1	CSNK1A1;CK1alpha_group;CK1alpha_CK1delta_CK1epsilon_group;CK1_group;CK_group	14.791	14.9458	14.0105	15.1805	14.5911	15.032	16.0639	16.6297	16.5641	16.8607	16.4974	16.8896													-0.0955552	-0.027089	-0.33285	0.261136	0.0294664
1404	O08678_S666_1	O08678	Mark1	666	S	1	1	GIISKITSKFVRRDPSEGEASGRTDTARGSS	Serine/threonine-protein kinase MARK1	sp|O08678|MARK1_RAT Serine/threonine-protein kinase MARK1 OS=Rattus norvegicus OX=10116 GN=Mark1 PE=1 SV=1	sp|O08678|MARK1_RAT Serine/threonine-protein kinase MARK1 OS=Rattus norvegicus OX=10116 GN=Mark1 PE=1 SV=1;tr|A0A0G2K7H9|A0A0G2K7H9_RAT Non-specific serine/threonine protein kinase OS=Rattus norvegicus OX=10116 GN=Mark1 PE=1 SV=1	1.27e-73	188.12	159.42	ENSP00000355884	666	1.93785	NetworKIN	CAMK2A	CAMK2A;CaMKIIalpha_CaMKIIdelta_group;CaMKII_group;CAMK_group	16.6963	16.7468	15.9827	14.8552	14.4167	14.7778	15.7043	16.4145	16.1961	14.5257	14.0519	14.8683													0.948711	0.912885	0.778336	-0.925247	-1.00593
1405	O08678_S423_1	O08678	Mark1	423	S	1	0.999907	KVQRSISANQKQRRFSDHAGPSIPPAVSYTK	Serine/threonine-protein kinase MARK1	sp|O08678|MARK1_RAT Serine/threonine-protein kinase MARK1 OS=Rattus norvegicus OX=10116 GN=Mark1 PE=1 SV=1	sp|O08678|MARK1_RAT Serine/threonine-protein kinase MARK1 OS=Rattus norvegicus OX=10116 GN=Mark1 PE=1 SV=1;tr|A0A0G2K7H9|A0A0G2K7H9_RAT Non-specific serine/threonine protein kinase OS=Rattus norvegicus OX=10116 GN=Mark1 PE=1 SV=1	9.57e-21	125.11	105.27	ENSP00000355884	423	1.36171	NetworKIN	PAK1	PAK1;PAK1_PAK3_group;PAKA_group;PAK_group;STE_group													16.5695	16.267	16.6177	16.353	16.3752	16.2912	17.9678	18.5041	17.6976	17.4229	17.7077	17.8277
1407	O08678_S444_1	O08678	Mark1	444	S	1	0.999513	SIPPAVSYTKRPQANSVESEQKEEWDKDTAR	Serine/threonine-protein kinase MARK1	sp|O08678|MARK1_RAT Serine/threonine-protein kinase MARK1 OS=Rattus norvegicus OX=10116 GN=Mark1 PE=1 SV=1	sp|O08678|MARK1_RAT Serine/threonine-protein kinase MARK1 OS=Rattus norvegicus OX=10116 GN=Mark1 PE=1 SV=1;tr|A0A0G2K7H9|A0A0G2K7H9_RAT Non-specific serine/threonine protein kinase OS=Rattus norvegicus OX=10116 GN=Mark1 PE=1 SV=1	1.42e-06	137.21	114.07	ENSP00000355884	444	1.30134	NetworKIN	CAMK2A	CAMK2A;CaMKIIalpha_CaMKIIdelta_group;CaMKII_group;CAMK_group	13.5434	13.2865	12.9486	13.2592	13.0705	12.7953	14.7626	15.5036	15.2033	15.2003	15.21	15.0373	15.0265	14.5799	14.7925	14.6397	14.7153	14.3711	15.1116	15.3654	14.8078	14.9467	15.1323	14.8901	0.233917	-0.109294	0.182295	-0.0831527	0.0859892
1409	O08678_S633_1	O08678	Mark1	633	S	1	0.999326	QLRERRSAAYSGPPASPSHDTAALAHARRGT	Serine/threonine-protein kinase MARK1	sp|O08678|MARK1_RAT Serine/threonine-protein kinase MARK1 OS=Rattus norvegicus OX=10116 GN=Mark1 PE=1 SV=1	sp|O08678|MARK1_RAT Serine/threonine-protein kinase MARK1 OS=Rattus norvegicus OX=10116 GN=Mark1 PE=1 SV=1;tr|A0A0G2K7H9|A0A0G2K7H9_RAT Non-specific serine/threonine protein kinase OS=Rattus norvegicus OX=10116 GN=Mark1 PE=1 SV=1	1.05e-49	160.67	143.18	ENSP00000355884	633	3.7396	NetworKIN	CDK5	CDK5;CDK2_CDK3_CDK1_CDK5_group;CDK_group;CMGC_group	14.0012	14.2578	13.6413	14.3845	13.9105	14.4015	13.3421	13.9917	13.7419	13.6321	13.1307	14.1974	16.7124	16.563	16.7435	16.5961	16.5857	16.5027	17.2212	17.6786	16.9116	16.8114	17.0972	17.0257	-0.205661	-0.0354244	-0.0224447	0.144791	0.0286329
1411	O08678_S412_1	O08678	Mark1	412	S	1	1	NNSTLQSPAHLKVQRSISANQKQRRFSDHAG	Serine/threonine-protein kinase MARK1	sp|O08678|MARK1_RAT Serine/threonine-protein kinase MARK1 OS=Rattus norvegicus OX=10116 GN=Mark1 PE=1 SV=1	sp|O08678|MARK1_RAT Serine/threonine-protein kinase MARK1 OS=Rattus norvegicus OX=10116 GN=Mark1 PE=1 SV=1;tr|A0A0G2K7H9|A0A0G2K7H9_RAT Non-specific serine/threonine protein kinase OS=Rattus norvegicus OX=10116 GN=Mark1 PE=1 SV=1	1.81e-25	156.51	108.93	ENSP00000355884	412	1.06709	NetworKIN	PRKCB	PRKCB;PKCalpha_PKCbeta_group;PKCalpha_PKCbeta_PKCgamma_group;PKC_group;AGC_group	16.7769	17.2141	16.5595	16.8621	14.9709	16.4653	16.6725	17.1194	17.0498	16.1637	15.9922	16.5629	18.4934	18.0794	18.3974	18.183	18.2874	18.0923	18.1027	18.2057	17.7317	17.7363	17.8723	17.9957	-0.0287721	0.322162	0.297071	0.0235845	-1.5098
1412	O08678_S414_1	O08678	Mark1	414	S	1	1	STLQSPAHLKVQRSISANQKQRRFSDHAGPS	Serine/threonine-protein kinase MARK1	sp|O08678|MARK1_RAT Serine/threonine-protein kinase MARK1 OS=Rattus norvegicus OX=10116 GN=Mark1 PE=1 SV=1	sp|O08678|MARK1_RAT Serine/threonine-protein kinase MARK1 OS=Rattus norvegicus OX=10116 GN=Mark1 PE=1 SV=1;tr|A0A0G2K7H9|A0A0G2K7H9_RAT Non-specific serine/threonine protein kinase OS=Rattus norvegicus OX=10116 GN=Mark1 PE=1 SV=1	0.00027708	125.53	74.114	ENSP00000355884	414	1.565	PhosphositePlus	PRKD1	PRKD1;PKD1_PKD3_group;PKD_group;CAMK_group	14.4497	14.9214	14.3112	14.6048	12.6217	14.4704	17.0346	17.8054	17.7576	17.4278	17.3687	17.7851	17.2904	16.8781	17.1467	16.8949	16.9592	16.8952	18.7132	18.7977	18.3737	18.287	18.423	18.6298	-0.168892	0.216514	0.235746	-0.0466082	-1.67191
1413	O08678_S554_1	O08678	Mark1	554	S	1	0.933389	TVASAGPSARPRHQKSMSTSGHPIKVTLPTI	Serine/threonine-protein kinase MARK1	sp|O08678|MARK1_RAT Serine/threonine-protein kinase MARK1 OS=Rattus norvegicus OX=10116 GN=Mark1 PE=1 SV=1	sp|O08678|MARK1_RAT Serine/threonine-protein kinase MARK1 OS=Rattus norvegicus OX=10116 GN=Mark1 PE=1 SV=1;tr|A0A0G2K7H9|A0A0G2K7H9_RAT Non-specific serine/threonine protein kinase OS=Rattus norvegicus OX=10116 GN=Mark1 PE=1 SV=1	0.000795252	74.962	46.219	ENSP00000355884	554	1.58917	NetworKIN	PRKCB	PRKCB;PKCalpha_PKCbeta_group;PKCalpha_PKCbeta_PKCgamma_group;PKC_group;AGC_group													15.0521	14.6141	14.7481	14.5406	14.8314	14.5353	13.462	13.5644	12.4818	13.0544	13.2135	12.9946
1416	O08678_S390_2	O08678	Mark1	390	S	2	0.973984	FEGGESLSSGNLCQRSRPSSDLNNSTLQSPA	Serine/threonine-protein kinase MARK1	sp|O08678|MARK1_RAT Serine/threonine-protein kinase MARK1 OS=Rattus norvegicus OX=10116 GN=Mark1 PE=1 SV=1	sp|O08678|MARK1_RAT Serine/threonine-protein kinase MARK1 OS=Rattus norvegicus OX=10116 GN=Mark1 PE=1 SV=1;tr|A0A0G2K7H9|A0A0G2K7H9_RAT Non-specific serine/threonine protein kinase OS=Rattus norvegicus OX=10116 GN=Mark1 PE=1 SV=1	7.48e-34	107.21	86.773	ENSP00000355884	390	1.59356	NetworKIN	GSK3B	GSK3B;GSK3_group;CMGC_group	16.9034	16.9374	16.3077	17.036	16.5757	16.8794	16.789	17.4745	17.4293	17.449	17.1069	17.3844	17.539	17.2346	17.4377	17.2154	17.437	17.2349	16.9303	17.0109	16.5975	16.4888	16.6439	16.4863	0.00204646	-0.0501622	-0.0504496	0.101812	-0.000624056
1417	O08678_S393_1	O08678	Mark1	393	S	1	0.844997	GESLSSGNLCQRSRPSSDLNNSTLQSPAHLK	Serine/threonine-protein kinase MARK1	sp|O08678|MARK1_RAT Serine/threonine-protein kinase MARK1 OS=Rattus norvegicus OX=10116 GN=Mark1 PE=1 SV=1	sp|O08678|MARK1_RAT Serine/threonine-protein kinase MARK1 OS=Rattus norvegicus OX=10116 GN=Mark1 PE=1 SV=1;tr|A0A0G2K7H9|A0A0G2K7H9_RAT Non-specific serine/threonine protein kinase OS=Rattus norvegicus OX=10116 GN=Mark1 PE=1 SV=1	1.19e-64	188.69	160.52	ENSP00000355884	393	1.36171	NetworKIN	PAK1	PAK1;PAK1_PAK3_group;PAKA_group;PAK_group;STE_group													16.5738	16.2028	16.5816	16.3756	16.4592	16.2531	16.678	17.0143	16.4627	16.1703	16.4356	16.4964
1417	O08678_S393_2	O08678	Mark1	393	S	2	0.844997	GESLSSGNLCQRSRPSSDLNNSTLQSPAHLK	Serine/threonine-protein kinase MARK1	sp|O08678|MARK1_RAT Serine/threonine-protein kinase MARK1 OS=Rattus norvegicus OX=10116 GN=Mark1 PE=1 SV=1	sp|O08678|MARK1_RAT Serine/threonine-protein kinase MARK1 OS=Rattus norvegicus OX=10116 GN=Mark1 PE=1 SV=1;tr|A0A0G2K7H9|A0A0G2K7H9_RAT Non-specific serine/threonine protein kinase OS=Rattus norvegicus OX=10116 GN=Mark1 PE=1 SV=1	1.19e-64	188.69	160.52	ENSP00000355884	393	1.36171	NetworKIN	PAK1	PAK1;PAK1_PAK3_group;PAKA_group;PAK_group;STE_group	13.5297	13.5701	12.8938	13.6405	13.1966	13.4261	13.6471	14.2617	14.1553	14.0436	13.8748	14.0017													0.00473583	-0.0411332	-0.0879762	0.0827026	-0.00331343
1419	O08678_S399_1	O08678	Mark1	399	S	1	0.877994	GNLCQRSRPSSDLNNSTLQSPAHLKVQRSIS	Serine/threonine-protein kinase MARK1	sp|O08678|MARK1_RAT Serine/threonine-protein kinase MARK1 OS=Rattus norvegicus OX=10116 GN=Mark1 PE=1 SV=1	sp|O08678|MARK1_RAT Serine/threonine-protein kinase MARK1 OS=Rattus norvegicus OX=10116 GN=Mark1 PE=1 SV=1;tr|A0A0G2K7H9|A0A0G2K7H9_RAT Non-specific serine/threonine protein kinase OS=Rattus norvegicus OX=10116 GN=Mark1 PE=1 SV=1	7.29e-45	168.78	122.75	ENSP00000355884	399	2.00896	NetworKIN	GSK3B	GSK3B;GSK3_group;CMGC_group													15.8858	15.4068	15.7473	15.547	15.6525	15.5009	15.737	16.0601	15.4848	15.274	15.5403	15.5929
1420	O08678_S403_1	O08678	Mark1	403	S	1	0.999997	QRSRPSSDLNNSTLQSPAHLKVQRSISANQK	Serine/threonine-protein kinase MARK1	sp|O08678|MARK1_RAT Serine/threonine-protein kinase MARK1 OS=Rattus norvegicus OX=10116 GN=Mark1 PE=1 SV=1	sp|O08678|MARK1_RAT Serine/threonine-protein kinase MARK1 OS=Rattus norvegicus OX=10116 GN=Mark1 PE=1 SV=1;tr|A0A0G2K7H9|A0A0G2K7H9_RAT Non-specific serine/threonine protein kinase OS=Rattus norvegicus OX=10116 GN=Mark1 PE=1 SV=1	5.18e-34	148.75	115.12	ENSP00000355884	403	3.7396	NetworKIN	CDK5	CDK5;CDK2_CDK3_CDK1_CDK5_group;CDK_group;CMGC_group	15.2454	15.4239	14.7011	15.3258	15.0248	15.1124	15.7142	16.3318	16.2819	16.0623	15.8048	16.5493	16.456	16.1921	16.3454	16.1942	16.2439	16.1218	17.5078	17.5653	17.205	16.8559	17.0981	17.0508	-0.054674	0.0375383	-0.0558013	-0.00714553	0.0496491
1420	O08678_S403_2	O08678	Mark1	403	S	2	0.999997	QRSRPSSDLNNSTLQSPAHLKVQRSISANQK	Serine/threonine-protein kinase MARK1	sp|O08678|MARK1_RAT Serine/threonine-protein kinase MARK1 OS=Rattus norvegicus OX=10116 GN=Mark1 PE=1 SV=1	sp|O08678|MARK1_RAT Serine/threonine-protein kinase MARK1 OS=Rattus norvegicus OX=10116 GN=Mark1 PE=1 SV=1;tr|A0A0G2K7H9|A0A0G2K7H9_RAT Non-specific serine/threonine protein kinase OS=Rattus norvegicus OX=10116 GN=Mark1 PE=1 SV=1	5.18e-34	148.75	115.12	ENSP00000355884	403	3.7396	NetworKIN	CDK5	CDK5;CDK2_CDK3_CDK1_CDK5_group;CDK_group;CMGC_group	11.88	12.408	11.2259	12.1341	11.526	11.9835	17.1511	17.8037	17.7647	17.8173	17.4411	17.7826	18.1021	17.6885	17.9833	17.8138	17.8599	17.8116	16.7571	17.1215	16.3911	16.0737	16.2953	16.2018	-0.113226	0.328402	-0.224152	0.108039	-0.142331
1420	O08678_S403_3	O08678	Mark1	403	S	3	0.999997	QRSRPSSDLNNSTLQSPAHLKVQRSISANQK	Serine/threonine-protein kinase MARK1	sp|O08678|MARK1_RAT Serine/threonine-protein kinase MARK1 OS=Rattus norvegicus OX=10116 GN=Mark1 PE=1 SV=1	sp|O08678|MARK1_RAT Serine/threonine-protein kinase MARK1 OS=Rattus norvegicus OX=10116 GN=Mark1 PE=1 SV=1;tr|A0A0G2K7H9|A0A0G2K7H9_RAT Non-specific serine/threonine protein kinase OS=Rattus norvegicus OX=10116 GN=Mark1 PE=1 SV=1	5.18e-34	148.75	115.12	ENSP00000355884	403	3.7396	NetworKIN	CDK5	CDK5;CDK2_CDK3_CDK1_CDK5_group;CDK_group;CMGC_group	15.5378	15.7496	15.0398	15.6971	15.4309	15.5215	13.8525	14.581	14.618	14.5239	14.1539	14.4856													-0.128105	-0.00260612	-0.0828945	-0.00162644	0.0899541
1422	O08678_S588_1	O08678	Mark1	588	S	1	0.996466	SEAYRPGTAQRVPAASPSAHSISASTPDRTR	Serine/threonine-protein kinase MARK1	sp|O08678|MARK1_RAT Serine/threonine-protein kinase MARK1 OS=Rattus norvegicus OX=10116 GN=Mark1 PE=1 SV=1	sp|O08678|MARK1_RAT Serine/threonine-protein kinase MARK1 OS=Rattus norvegicus OX=10116 GN=Mark1 PE=1 SV=1;tr|A0A0G2K7H9|A0A0G2K7H9_RAT Non-specific serine/threonine protein kinase OS=Rattus norvegicus OX=10116 GN=Mark1 PE=1 SV=1	4.59e-53	201.52	166.17	ENSP00000355884	588	3.7396	NetworKIN	CDK5	CDK5;CDK2_CDK3_CDK1_CDK5_group;CDK_group;CMGC_group													16.0486	15.7279	15.9791	15.7848	15.8146	15.6569	16.9364	17.0084	16.5778	16.469	16.6595	16.6955
1422	O08678_S588_2	O08678	Mark1	588	S	2	0.996466	SEAYRPGTAQRVPAASPSAHSISASTPDRTR	Serine/threonine-protein kinase MARK1	sp|O08678|MARK1_RAT Serine/threonine-protein kinase MARK1 OS=Rattus norvegicus OX=10116 GN=Mark1 PE=1 SV=1	sp|O08678|MARK1_RAT Serine/threonine-protein kinase MARK1 OS=Rattus norvegicus OX=10116 GN=Mark1 PE=1 SV=1;tr|A0A0G2K7H9|A0A0G2K7H9_RAT Non-specific serine/threonine protein kinase OS=Rattus norvegicus OX=10116 GN=Mark1 PE=1 SV=1	4.59e-53	201.52	166.17	ENSP00000355884	588	3.7396	NetworKIN	CDK5	CDK5;CDK2_CDK3_CDK1_CDK5_group;CDK_group;CMGC_group													17.0976	16.9382	17.1748	16.928	17.0671	16.8833	16.9987	17.0796	16.6755	16.6594	16.758	16.7406
1423	O08678_S590_1	O08678	Mark1	590	S	1	0.999947	AYRPGTAQRVPAASPSAHSISASTPDRTRFP	Serine/threonine-protein kinase MARK1	sp|O08678|MARK1_RAT Serine/threonine-protein kinase MARK1 OS=Rattus norvegicus OX=10116 GN=Mark1 PE=1 SV=1	sp|O08678|MARK1_RAT Serine/threonine-protein kinase MARK1 OS=Rattus norvegicus OX=10116 GN=Mark1 PE=1 SV=1;tr|A0A0G2K7H9|A0A0G2K7H9_RAT Non-specific serine/threonine protein kinase OS=Rattus norvegicus OX=10116 GN=Mark1 PE=1 SV=1	3.16e-45	175.59	144.2	ENSP00000355884	590	0.939655	NetworKIN	PRKCB	PRKCB;PKCalpha_PKCbeta_group;PKCalpha_PKCbeta_PKCgamma_group;PKC_group;AGC_group	15.2723	15.3076	14.4897	15.3179	14.9573	15.0077	16.0811	16.6949	16.5404	16.2593	15.9527	16.6843	15.6176	15.4052	15.6286	15.441	15.5401	15.4392	16.9365	17.2304	16.6612	16.5751	16.7828	16.9045	0.0226752	-0.0283218	-0.21678	0.0354863	0.032634
1424	O08678_S593_1	O08678	Mark1	593	S	1	0.996361	PGTAQRVPAASPSAHSISASTPDRTRFPRGS	Serine/threonine-protein kinase MARK1	sp|O08678|MARK1_RAT Serine/threonine-protein kinase MARK1 OS=Rattus norvegicus OX=10116 GN=Mark1 PE=1 SV=1	sp|O08678|MARK1_RAT Serine/threonine-protein kinase MARK1 OS=Rattus norvegicus OX=10116 GN=Mark1 PE=1 SV=1;tr|A0A0G2K7H9|A0A0G2K7H9_RAT Non-specific serine/threonine protein kinase OS=Rattus norvegicus OX=10116 GN=Mark1 PE=1 SV=1	3.58e-37	166.61	149.47	ENSP00000355884	593	1.52661	NetworKIN	CSNK1A1	CSNK1A1;CK1alpha_group;CK1alpha_CK1delta_CK1epsilon_group;CK1_group;CK_group	11.9723	11.931	11.2927	11.6986	11.7167	11.5523	14.0879	14.7688	14.5696	14.2381	13.7638	14.5054	16.5825	16.2222	16.556	16.3854	16.4163	16.3282	17.3691	17.0814	16.988	16.7055	16.9536	16.742	0.131583	0.00395831	-0.00483909	-0.174962	0.200961
1424	O08678_S593_2	O08678	Mark1	593	S	2	0.996361	PGTAQRVPAASPSAHSISASTPDRTRFPRGS	Serine/threonine-protein kinase MARK1	sp|O08678|MARK1_RAT Serine/threonine-protein kinase MARK1 OS=Rattus norvegicus OX=10116 GN=Mark1 PE=1 SV=1	sp|O08678|MARK1_RAT Serine/threonine-protein kinase MARK1 OS=Rattus norvegicus OX=10116 GN=Mark1 PE=1 SV=1;tr|A0A0G2K7H9|A0A0G2K7H9_RAT Non-specific serine/threonine protein kinase OS=Rattus norvegicus OX=10116 GN=Mark1 PE=1 SV=1	3.58e-37	166.61	149.47	ENSP00000355884	593	1.52661	NetworKIN	CSNK1A1	CSNK1A1;CK1alpha_group;CK1alpha_CK1delta_CK1epsilon_group;CK1_group;CK_group	14.0071	14.2546	13.2932	14.3117	13.6845	14.1381	16.0399	16.5368	16.4594	16.5315	16.0283	16.9249	17.0976	16.9382	17.1748	16.928	17.0671	16.8833	16.3674	16.4498	16.0428	16.0231	16.1149	16.1296	-0.0834151	0.0777684	-0.254159	0.188389	-0.0810234
1425	O08678_S595_1	O08678	Mark1	595	S	1	0.873888	TAQRVPAASPSAHSISASTPDRTRFPRGSSS	Serine/threonine-protein kinase MARK1	sp|O08678|MARK1_RAT Serine/threonine-protein kinase MARK1 OS=Rattus norvegicus OX=10116 GN=Mark1 PE=1 SV=1	sp|O08678|MARK1_RAT Serine/threonine-protein kinase MARK1 OS=Rattus norvegicus OX=10116 GN=Mark1 PE=1 SV=1;tr|A0A0G2K7H9|A0A0G2K7H9_RAT Non-specific serine/threonine protein kinase OS=Rattus norvegicus OX=10116 GN=Mark1 PE=1 SV=1	8.54e-15	113.36	106.23	ENSP00000355884	595	1.04301	NetworKIN	PAK1	PAK1;PAK1_PAK3_group;PAKA_group;PAK_group;STE_group													14.6891	14.1908	14.6029	14.4826	14.3098	14.2819	14.565	14.703	14.0933	14.2008	14.2232	14.2875
1428	O08679_S562_1	O08679	Mark2	562	S	1	0.992947	QVRDQQNLPFGVTPASPSGHSQGRRGASGSI	Serine/threonine-protein kinase MARK2	sp|O08679|MARK2_RAT Serine/threonine-protein kinase MARK2 OS=Rattus norvegicus OX=10116 GN=Mark2 PE=1 SV=1	sp|O08679|MARK2_RAT Serine/threonine-protein kinase MARK2 OS=Rattus norvegicus OX=10116 GN=Mark2 PE=1 SV=1;tr|A0A0G2K6X6|A0A0G2K6X6_RAT Non-specific serine/threonine protein kinase OS=Rattus norvegicus OX=10116 GN=Mark2 PE=1 SV=1	7.38e-111	180.23	168.81	ENSP00000411397	583		NetworKIN			16.0282	16.1482	15.3502	15.9414	15.616	15.8163	16.4948	17.0421	17.023	16.7597	16.4129	17.1852	17.2453	16.8238	17.2078	17.0013	17.0973	17.1353	18.132	18.013	17.6197	17.5248	17.5267	17.8315	0.0554079	0.0891522	-0.0793777	-0.0641939	-0.0317698
1434	O08679_S574_1	O08679	Mark2	574	S	1	0.995861	TPASPSGHSQGRRGASGSIFSKFTSKFVRRN	Serine/threonine-protein kinase MARK2	sp|O08679|MARK2_RAT Serine/threonine-protein kinase MARK2 OS=Rattus norvegicus OX=10116 GN=Mark2 PE=1 SV=1	sp|O08679|MARK2_RAT Serine/threonine-protein kinase MARK2 OS=Rattus norvegicus OX=10116 GN=Mark2 PE=1 SV=1;tr|A0A0G2K6X6|A0A0G2K6X6_RAT Non-specific serine/threonine protein kinase OS=Rattus norvegicus OX=10116 GN=Mark2 PE=1 SV=1	0.000235177	109.02	80.066	ENSP00000411397	601		NetworKIN															15.8319	15.6885	16.0068	15.9098	15.8824	15.824	16.0077	16.3985	15.6431	15.7451	15.9563	16.1199
1435	O08679_S576_1	O08679	Mark2	576	S	1	0.983991	ASPSGHSQGRRGASGSIFSKFTSKFVRRNLN	Serine/threonine-protein kinase MARK2	sp|O08679|MARK2_RAT Serine/threonine-protein kinase MARK2 OS=Rattus norvegicus OX=10116 GN=Mark2 PE=1 SV=1	sp|O08679|MARK2_RAT Serine/threonine-protein kinase MARK2 OS=Rattus norvegicus OX=10116 GN=Mark2 PE=1 SV=1;tr|A0A0G2K6X6|A0A0G2K6X6_RAT Non-specific serine/threonine protein kinase OS=Rattus norvegicus OX=10116 GN=Mark2 PE=1 SV=1	0.00119136	107.83	46.478				NetworKIN															15.4007	15.0234	15.3083	15.3384	15.4956	15.3301	12.1497	12.207	11.7721	11.6676	12.0611	11.8226
1436	O08679_S40_1	O08679	Mark2	40	S	1	0.999523	DSKPSSKSNMLRGRNSATSADEQPHIGNYRL	Serine/threonine-protein kinase MARK2	sp|O08679|MARK2_RAT Serine/threonine-protein kinase MARK2 OS=Rattus norvegicus OX=10116 GN=Mark2 PE=1 SV=1	sp|O08679|MARK2_RAT Serine/threonine-protein kinase MARK2 OS=Rattus norvegicus OX=10116 GN=Mark2 PE=1 SV=1;tr|A0A0G2K6X6|A0A0G2K6X6_RAT Non-specific serine/threonine protein kinase OS=Rattus norvegicus OX=10116 GN=Mark2 PE=1 SV=1	1.68e-45	201.27	182.97	ENSP00000411397	42		NetworKIN			14.0957	14.2314	13.5204	13.8187	13.3044	13.7361	13.5669	14.2037	14.199	14.121	13.6424	14.1272	15.945	15.712	15.7819	15.951	15.8013	15.6684	15.8908	16.0531	15.5896	15.7587	15.8123	15.808	0.100168	0.1496	0.0680011	-0.209707	-0.366231
1436	O08679_S40_2	O08679	Mark2	40	S	2	0.999523	DSKPSSKSNMLRGRNSATSADEQPHIGNYRL	Serine/threonine-protein kinase MARK2	sp|O08679|MARK2_RAT Serine/threonine-protein kinase MARK2 OS=Rattus norvegicus OX=10116 GN=Mark2 PE=1 SV=1	sp|O08679|MARK2_RAT Serine/threonine-protein kinase MARK2 OS=Rattus norvegicus OX=10116 GN=Mark2 PE=1 SV=1;tr|A0A0G2K6X6|A0A0G2K6X6_RAT Non-specific serine/threonine protein kinase OS=Rattus norvegicus OX=10116 GN=Mark2 PE=1 SV=1	1.68e-45	201.27	182.97	ENSP00000411397	42		NetworKIN															15.9982	15.7742	16.0293	15.8076	15.8228	15.7505	13.1538	13.2072	12.9935	13.1628	12.9951	13.0813
1437	O08679_S43_1	O08679	Mark2	43	S	1	0.964673	PSSKSNMLRGRNSATSADEQPHIGNYRLLKT	Serine/threonine-protein kinase MARK2	sp|O08679|MARK2_RAT Serine/threonine-protein kinase MARK2 OS=Rattus norvegicus OX=10116 GN=Mark2 PE=1 SV=1	sp|O08679|MARK2_RAT Serine/threonine-protein kinase MARK2 OS=Rattus norvegicus OX=10116 GN=Mark2 PE=1 SV=1;tr|A0A0G2K6X6|A0A0G2K6X6_RAT Non-specific serine/threonine protein kinase OS=Rattus norvegicus OX=10116 GN=Mark2 PE=1 SV=1	7.02e-18	138.23	100.14				NetworKIN															16.838	16.5906	16.9489	16.7407	16.7145	16.6878	15.8029	15.7678	15.6087	15.6267	15.7821	15.787
1437	O08679_S43_2	O08679	Mark2	43	S	2	0.964673	PSSKSNMLRGRNSATSADEQPHIGNYRLLKT	Serine/threonine-protein kinase MARK2	sp|O08679|MARK2_RAT Serine/threonine-protein kinase MARK2 OS=Rattus norvegicus OX=10116 GN=Mark2 PE=1 SV=1	sp|O08679|MARK2_RAT Serine/threonine-protein kinase MARK2 OS=Rattus norvegicus OX=10116 GN=Mark2 PE=1 SV=1;tr|A0A0G2K6X6|A0A0G2K6X6_RAT Non-specific serine/threonine protein kinase OS=Rattus norvegicus OX=10116 GN=Mark2 PE=1 SV=1	7.02e-18	138.23	100.14				NetworKIN															15.3547	15.1132	15.4388	15.2017	15.2141	15.0919	13.1538	13.2072	12.9935	13.1628	12.9951	13.0813
1439	O08679_S538_1	O08679	Mark2	538	S	1	0.908146	GAPDRTNFPRGVSSRSTFHAGQLRQVRDQQN	Serine/threonine-protein kinase MARK2	sp|O08679|MARK2_RAT Serine/threonine-protein kinase MARK2 OS=Rattus norvegicus OX=10116 GN=Mark2 PE=1 SV=1	sp|O08679|MARK2_RAT Serine/threonine-protein kinase MARK2 OS=Rattus norvegicus OX=10116 GN=Mark2 PE=1 SV=1;tr|A0A0G2K6X6|A0A0G2K6X6_RAT Non-specific serine/threonine protein kinase OS=Rattus norvegicus OX=10116 GN=Mark2 PE=1 SV=1	0.000639906	93.598	68.425	ENSP00000411397	563		NetworKIN			13.3946	13.6864	12.6967	13.6891	13.1842	13.0601	13.68	14.3502	14.1961	14.0067	13.8699	14.323	15.8375	15.5504	15.709	15.8002	15.7699	15.505	15.8377	16.3284	15.5388	15.532	15.8232	15.8649	-0.0565835	0.148924	-0.211265	0.205115	0.0580059
1440	O08679_S468_1	O08679	Mark2	468	S	1	0.955273	SPLPGLDRKKTTPTPSTNSVLSTSTNRSRNS	Serine/threonine-protein kinase MARK2	sp|O08679|MARK2_RAT Serine/threonine-protein kinase MARK2 OS=Rattus norvegicus OX=10116 GN=Mark2 PE=1 SV=1	sp|O08679|MARK2_RAT Serine/threonine-protein kinase MARK2 OS=Rattus norvegicus OX=10116 GN=Mark2 PE=1 SV=1;tr|A0A0G2K6X6|A0A0G2K6X6_RAT Non-specific serine/threonine protein kinase OS=Rattus norvegicus OX=10116 GN=Mark2 PE=1 SV=1	2.53e-21	126.25	103.11	ENSP00000411397	494		NetworKIN															15.2494	15.1961	15.5369	15.1335	15.1833	15.1161	13.4567	13.5364	12.8561	12.9667	13.4078	13.132
1445	O08679_S390_1	O08679	Mark2	390	S	1	0.993532	LKPRPSADLTNSSAPSPSHKVQRSVSANPKQ	Serine/threonine-protein kinase MARK2	sp|O08679|MARK2_RAT Serine/threonine-protein kinase MARK2 OS=Rattus norvegicus OX=10116 GN=Mark2 PE=1 SV=1	sp|O08679|MARK2_RAT Serine/threonine-protein kinase MARK2 OS=Rattus norvegicus OX=10116 GN=Mark2 PE=1 SV=1;tr|A0A0G2K6X6|A0A0G2K6X6_RAT Non-specific serine/threonine protein kinase OS=Rattus norvegicus OX=10116 GN=Mark2 PE=1 SV=1	4.49e-75	137.35	126.64	ENSP00000411397	400		NetworKIN			14.7205	14.6268	14.1867	14.8066	14.4095	14.251	15.7932	16.3644	16.2063	16.0879	16.0077	16.312													-0.0056223	-0.185628	0.00378647	0.0476366	0.00830053
1446	O08679_S408_1	O08679	Mark2	408	S	1	0.80014	HKVQRSVSANPKQRRSSDQAVPAIPTSNSYS	Serine/threonine-protein kinase MARK2	sp|O08679|MARK2_RAT Serine/threonine-protein kinase MARK2 OS=Rattus norvegicus OX=10116 GN=Mark2 PE=1 SV=1	sp|O08679|MARK2_RAT Serine/threonine-protein kinase MARK2 OS=Rattus norvegicus OX=10116 GN=Mark2 PE=1 SV=1;tr|A0A0G2K6X6|A0A0G2K6X6_RAT Non-specific serine/threonine protein kinase OS=Rattus norvegicus OX=10116 GN=Mark2 PE=1 SV=1	4.74e-49	147.9	133.29				NetworKIN			16.5981	16.8639	16.0723	16.5482	16.2351	16.6111	17.4717	18.0512	17.9228	17.7183	17.46	18.2732	18.6032	18.1947	18.5374	18.1267	18.1818	18.0498	18.3468	18.5264	18.121	17.5554	17.8332	17.8099	-0.00965614	0.169876	0.00782031	-0.0922883	-0.0476523
1449	O08679_S421_1	O08679	Mark2	421	S	1	0.938319	RRSSDQAVPAIPTSNSYSKKTQSNNAENKRP	Serine/threonine-protein kinase MARK2	sp|O08679|MARK2_RAT Serine/threonine-protein kinase MARK2 OS=Rattus norvegicus OX=10116 GN=Mark2 PE=1 SV=1	sp|O08679|MARK2_RAT Serine/threonine-protein kinase MARK2 OS=Rattus norvegicus OX=10116 GN=Mark2 PE=1 SV=1;tr|A0A0G2K6X6|A0A0G2K6X6_RAT Non-specific serine/threonine protein kinase OS=Rattus norvegicus OX=10116 GN=Mark2 PE=1 SV=1	4.52e-25	144.3	121.07				NetworKIN															17.0964	16.6773	17.0294	16.7675	16.8636	16.682	16.6955	16.7912	16.4491	16.1154	16.3016	16.3007
1449	O08679_S421_2	O08679	Mark2	421	S	2	0.938319	RRSSDQAVPAIPTSNSYSKKTQSNNAENKRP	Serine/threonine-protein kinase MARK2	sp|O08679|MARK2_RAT Serine/threonine-protein kinase MARK2 OS=Rattus norvegicus OX=10116 GN=Mark2 PE=1 SV=1	sp|O08679|MARK2_RAT Serine/threonine-protein kinase MARK2 OS=Rattus norvegicus OX=10116 GN=Mark2 PE=1 SV=1;tr|A0A0G2K6X6|A0A0G2K6X6_RAT Non-specific serine/threonine protein kinase OS=Rattus norvegicus OX=10116 GN=Mark2 PE=1 SV=1	4.52e-25	144.3	121.07				NetworKIN			14.7864	15.314	14.0233	14.9052	14.6424	14.7514	13.9536	14.682	14.5371	14.5666	14.0845	14.775	15.9089	15.38	15.8061	15.6429	15.5301	15.6026	16.2474	16.2471	15.9197	15.7373	15.8676	15.8018	-0.122894	0.318412	-0.342809	-0.0369475	0.0580505
1453	O08679_S398_1	O08679	Mark2	398	S	1	0.987947	LTNSSAPSPSHKVQRSVSANPKQRRSSDQAV	Serine/threonine-protein kinase MARK2	sp|O08679|MARK2_RAT Serine/threonine-protein kinase MARK2 OS=Rattus norvegicus OX=10116 GN=Mark2 PE=1 SV=1	sp|O08679|MARK2_RAT Serine/threonine-protein kinase MARK2 OS=Rattus norvegicus OX=10116 GN=Mark2 PE=1 SV=1;tr|A0A0G2K6X6|A0A0G2K6X6_RAT Non-specific serine/threonine protein kinase OS=Rattus norvegicus OX=10116 GN=Mark2 PE=1 SV=1	0.00870729	104.2	56.291	ENSP00000411397	408		NetworKIN															15.7621	15.3093	15.6223	15.6468	15.7346	15.4667	17.5742	17.7118	16.9416	17.2584	17.3848	17.3029
1455	O08679_S512_1	O08679	Mark2	512	S	1	0.999069	QNGKDSTAPQRVPVASPSAHNISSSSGAPDR	Serine/threonine-protein kinase MARK2	sp|O08679|MARK2_RAT Serine/threonine-protein kinase MARK2 OS=Rattus norvegicus OX=10116 GN=Mark2 PE=1 SV=1	sp|O08679|MARK2_RAT Serine/threonine-protein kinase MARK2 OS=Rattus norvegicus OX=10116 GN=Mark2 PE=1 SV=1;tr|A0A0G2K6X6|A0A0G2K6X6_RAT Non-specific serine/threonine protein kinase OS=Rattus norvegicus OX=10116 GN=Mark2 PE=1 SV=1	1.49e-111	187.62	156.64				NetworKIN			12.244	12.3606	11.5384	12.3572	11.8869	12.0418	15.778	16.3862	16.1982	16.3779	15.9703	16.6481	15.6739	15.6031	15.7338	15.4232	15.4424	15.4124	16.7537	16.8931	16.4216	16.3448	16.5369	16.5951	0.00298378	0.0332873	-0.159483	0.0833395	-0.0291981
1456	O08679_S514_1	O08679	Mark2	514	S	1	0.999903	GKDSTAPQRVPVASPSAHNISSSSGAPDRTN	Serine/threonine-protein kinase MARK2	sp|O08679|MARK2_RAT Serine/threonine-protein kinase MARK2 OS=Rattus norvegicus OX=10116 GN=Mark2 PE=1 SV=1	sp|O08679|MARK2_RAT Serine/threonine-protein kinase MARK2 OS=Rattus norvegicus OX=10116 GN=Mark2 PE=1 SV=1;tr|A0A0G2K6X6|A0A0G2K6X6_RAT Non-specific serine/threonine protein kinase OS=Rattus norvegicus OX=10116 GN=Mark2 PE=1 SV=1	2.15e-111	204.05	179.2	ENSP00000411397	540		NetworKIN			15.801	16.0749	15.1899	15.9853	15.702	15.7183	17.4915	18.078	17.9461	18.0873	17.6745	18.329	17.7732	17.6066	17.8463	17.6993	17.7836	17.6304	17.908	18.1669	17.5732	17.6698	17.7338	17.7615	-0.131797	0.0558298	-0.199748	0.0196809	0.0942166
1457	O08679_S519_1	O08679	Mark2	519	S	1	0.861223	APQRVPVASPSAHNISSSSGAPDRTNFPRGV	Serine/threonine-protein kinase MARK2	sp|O08679|MARK2_RAT Serine/threonine-protein kinase MARK2 OS=Rattus norvegicus OX=10116 GN=Mark2 PE=1 SV=1	sp|O08679|MARK2_RAT Serine/threonine-protein kinase MARK2 OS=Rattus norvegicus OX=10116 GN=Mark2 PE=1 SV=1;tr|A0A0G2K6X6|A0A0G2K6X6_RAT Non-specific serine/threonine protein kinase OS=Rattus norvegicus OX=10116 GN=Mark2 PE=1 SV=1	4.42e-34	146.19	130.8	ENSP00000411397	545		NetworKIN															15.1247	14.8316	15.1933	15.1133	15.0022	14.964	14.6276	14.5955	14.6306	14.5017	14.6587	14.6658
1466	O08719_S308_1	O08719	Evl	308	S	1	0.830772	ADRKEDENQTEDPSTSPSPGSRATSQPPNSS	Ena/VASP-like protein	sp|O08719|EVL_RAT Ena/VASP-like protein OS=Rattus norvegicus OX=10116 GN=Evl PE=1 SV=2	sp|O08719|EVL_RAT Ena/VASP-like protein OS=Rattus norvegicus OX=10116 GN=Evl PE=1 SV=2;tr|F1M8I7|F1M8I7_RAT Ena/VASP-like protein OS=Rattus norvegicus OX=10116 GN=Evl PE=1 SV=1	4.8e-70	170.18	147.6	ENSP00000376652	306		NetworKIN			15.1207	15.1043	14.6444	15.2141	15.0952	14.855	14.3117	15.02	14.8756	14.8634	14.4141	14.6664													-0.032864	-0.135523	0.0340028	0.0276764	0.266662
1467	O08719_S310_1	O08719	Evl	310	S	1	0.844139	RKEDENQTEDPSTSPSPGSRATSQPPNSSEA	Ena/VASP-like protein	sp|O08719|EVL_RAT Ena/VASP-like protein OS=Rattus norvegicus OX=10116 GN=Evl PE=1 SV=2	sp|O08719|EVL_RAT Ena/VASP-like protein OS=Rattus norvegicus OX=10116 GN=Evl PE=1 SV=2;tr|F1M8I7|F1M8I7_RAT Ena/VASP-like protein OS=Rattus norvegicus OX=10116 GN=Evl PE=1 SV=1	2.48e-61	188.48	156.56	ENSP00000376652	308		NetworKIN			16.3924	16.2389	15.7586	16.4286	16.181	16.0422	16.1342	16.7159	16.6274	16.6923	16.4745	16.4367													0.0443787	-0.195349	-0.0462145	0.0478032	0.157985
1468	O08719_S156_1	O08719	Evl	156	S	1	1	DIQRRQVMEQQHRQESLERRISATGPILPPG	Ena/VASP-like protein	sp|O08719|EVL_RAT Ena/VASP-like protein OS=Rattus norvegicus OX=10116 GN=Evl PE=1 SV=2	sp|O08719|EVL_RAT Ena/VASP-like protein OS=Rattus norvegicus OX=10116 GN=Evl PE=1 SV=2;tr|F1M8I7|F1M8I7_RAT Ena/VASP-like protein OS=Rattus norvegicus OX=10116 GN=Evl PE=1 SV=1	5.7e-13	149.52	124.96	ENSP00000376652	154		NetworKIN															16.8996	16.605	16.9016	16.722	16.5857	16.7404	16.8015	17.6367	16.6044	16.1731	16.3404	16.3722
1469	O08719_S136_1	O08719	Evl	136	S	1	1	QEGGPSTQRQVQNGPSPEEMDIQRRQVMEQQ	Ena/VASP-like protein	sp|O08719|EVL_RAT Ena/VASP-like protein OS=Rattus norvegicus OX=10116 GN=Evl PE=1 SV=2	sp|O08719|EVL_RAT Ena/VASP-like protein OS=Rattus norvegicus OX=10116 GN=Evl PE=1 SV=2;tr|F1M8I7|F1M8I7_RAT Ena/VASP-like protein OS=Rattus norvegicus OX=10116 GN=Evl PE=1 SV=1	6.45e-34	217.48	189.18	ENSP00000376652	132		NetworKIN															16.7136	16.4721	16.732	16.5085	16.6904	16.5862	16.3416	16.8208	16.2975	16.0232	16.1852	16.1549
1470	O08719_S246_2	O08719	Evl	246	S	2	0.969786	LAGAKLRRVQRPEDASGGSSPSGTSKSDANR	Ena/VASP-like protein	sp|O08719|EVL_RAT Ena/VASP-like protein OS=Rattus norvegicus OX=10116 GN=Evl PE=1 SV=2	sp|O08719|EVL_RAT Ena/VASP-like protein OS=Rattus norvegicus OX=10116 GN=Evl PE=1 SV=2;tr|F1M8I7|F1M8I7_RAT Ena/VASP-like protein OS=Rattus norvegicus OX=10116 GN=Evl PE=1 SV=1	3.84e-20	94.384	76.114	ENSP00000376652	244		NetworKIN															14.246	13.8903	14.257	13.7738	13.8338	13.8023	14.3098	14.3361	14.0458	13.8769	13.9148	13.7524
1471	O08719_S249_1	O08719	Evl	249	S	1	0.929428	AKLRRVQRPEDASGGSSPSGTSKSDANRASS	Ena/VASP-like protein	sp|O08719|EVL_RAT Ena/VASP-like protein OS=Rattus norvegicus OX=10116 GN=Evl PE=1 SV=2	sp|O08719|EVL_RAT Ena/VASP-like protein OS=Rattus norvegicus OX=10116 GN=Evl PE=1 SV=2;tr|F1M8I7|F1M8I7_RAT Ena/VASP-like protein OS=Rattus norvegicus OX=10116 GN=Evl PE=1 SV=1	8.7e-34	147.02	127.98	ENSP00000376652	247		NetworKIN			13.8108	14.0103	13.1974	13.7949	13.4426	13.842	15.314	15.8436	15.8178	15.8199	15.3551	16.2525	13.3806	13.0515	13.2409	12.8561	12.9524	12.7968	16.5873	16.6619	16.3009	15.7722	15.9073	15.8918	0.0217455	0.134951	-0.0484543	-0.0269331	-0.0214951
1472	O08719_S250_1	O08719	Evl	250	S	1	0.963522	KLRRVQRPEDASGGSSPSGTSKSDANRASSG	Ena/VASP-like protein	sp|O08719|EVL_RAT Ena/VASP-like protein OS=Rattus norvegicus OX=10116 GN=Evl PE=1 SV=2	sp|O08719|EVL_RAT Ena/VASP-like protein OS=Rattus norvegicus OX=10116 GN=Evl PE=1 SV=2;tr|F1M8I7|F1M8I7_RAT Ena/VASP-like protein OS=Rattus norvegicus OX=10116 GN=Evl PE=1 SV=1	8.6e-40	134.58	113.93	ENSP00000376652	248		NetworKIN			13.896	13.739	13.3105	13.7791	13.5725	13.6162	16.8703	17.4473	17.3299	17.2762	17.0626	17.4442	17.6885	17.3055	17.5877	17.1717	17.2159	16.9564	18.2714	18.2658	17.9198	17.4618	17.5592	17.4964	0.0652864	-0.177913	0.0229902	-0.0843934	0.0667729
1475	O08719_S335_1	O08719	Evl	335	S	1	0.999188	PNSSEAGRKPWERSNSVEKPVSSLLSRTPSV	Ena/VASP-like protein	sp|O08719|EVL_RAT Ena/VASP-like protein OS=Rattus norvegicus OX=10116 GN=Evl PE=1 SV=2	sp|O08719|EVL_RAT Ena/VASP-like protein OS=Rattus norvegicus OX=10116 GN=Evl PE=1 SV=2;tr|F1M8I7|F1M8I7_RAT Ena/VASP-like protein OS=Rattus norvegicus OX=10116 GN=Evl PE=1 SV=1	4.94e-41	228.49	181.02	ENSP00000376652	333		NetworKIN			19.1013	19.0554	18.7184	18.2437	18.2094	17.961	18.8429	19.6057	19.5027	18.0821	17.9865	18.778	21.0223	20.6172	20.8924	20.4875	20.6028	20.3731	19.5982	19.8023	19.2159	18.926	19.094	19.0234	0.350755	0.218547	0.511053	-0.539687	-0.216169
1476	O08719_S353_1	O08719	Evl	353	S	1	0.999984	KPVSSLLSRTPSVAKSPEAKSPLQSQPHSRV	Ena/VASP-like protein	sp|O08719|EVL_RAT Ena/VASP-like protein OS=Rattus norvegicus OX=10116 GN=Evl PE=1 SV=2	sp|O08719|EVL_RAT Ena/VASP-like protein OS=Rattus norvegicus OX=10116 GN=Evl PE=1 SV=2	5.63e-05	105.19	81.635	ENSP00000376652	351		NetworKIN															16.7833	16.4267	16.8947	16.3629	16.4795	16.4201	17.0471	17.7062	16.8578	16.1582	16.5973	16.7379
1476	O08719_S353_2	O08719	Evl	353	S	2	0.999984	KPVSSLLSRTPSVAKSPEAKSPLQSQPHSRV	Ena/VASP-like protein	sp|O08719|EVL_RAT Ena/VASP-like protein OS=Rattus norvegicus OX=10116 GN=Evl PE=1 SV=2	sp|O08719|EVL_RAT Ena/VASP-like protein OS=Rattus norvegicus OX=10116 GN=Evl PE=1 SV=2	5.63e-05	105.19	81.635	ENSP00000376652	351		NetworKIN			14.2215	13.9559	13.2738	13.1908	13.0862	12.8619	15.8316	16.3104	16.4253	15.2816	14.7721	15.6013													0.610547	0.258671	0.205989	-0.453043	-0.199801
1480	O08719_S373_1	O08719	Evl	373	S	1	1	SPLQSQPHSRVKPAGSVNDVGLDALDLDRMK	Ena/VASP-like protein	sp|O08719|EVL_RAT Ena/VASP-like protein OS=Rattus norvegicus OX=10116 GN=Evl PE=1 SV=2	sp|O08719|EVL_RAT Ena/VASP-like protein OS=Rattus norvegicus OX=10116 GN=Evl PE=1 SV=2;tr|F1M8I7|F1M8I7_RAT Ena/VASP-like protein OS=Rattus norvegicus OX=10116 GN=Evl PE=1 SV=1	5.92e-65	230.93	210.57	ENSP00000376652	371		NetworKIN															22.2007	21.7617	22.1438	21.7295	21.7905	21.58	16.8199	17.4989	16.1422	16.6832	17.228	16.617
1486	O08773_S479_1	O08773	Rgs14	479	S	1	0.93148	PRTQTKDSHLPPLSSSLSVEDASGSTGKRQT	Regulator of G-protein signaling 14	sp|O08773|RGS14_RAT Regulator of G-protein signaling 14 OS=Rattus norvegicus OX=10116 GN=Rgs14 PE=1 SV=1	sp|O08773|RGS14_RAT Regulator of G-protein signaling 14 OS=Rattus norvegicus OX=10116 GN=Rgs14 PE=1 SV=1	3.6e-73	199.85	186.25	ENSP00000386229	480		NetworKIN															15.6267	15.4019	15.7605	15.4944	15.5496	15.2991	17.7397	18.1451	17.3252	17.3751	17.6283	17.5599
1487	O08773_S481_1	O08773	Rgs14	481	S	1	0.992632	TQTKDSHLPPLSSSLSVEDASGSTGKRQTCD	Regulator of G-protein signaling 14	sp|O08773|RGS14_RAT Regulator of G-protein signaling 14 OS=Rattus norvegicus OX=10116 GN=Rgs14 PE=1 SV=1	sp|O08773|RGS14_RAT Regulator of G-protein signaling 14 OS=Rattus norvegicus OX=10116 GN=Rgs14 PE=1 SV=1	1.53e-81	180.83	149.95				NetworKIN															16.0737	15.6711	16.0979	15.8331	15.907	15.7728	16.7779	17.2105	16.3171	16.3174	16.5215	16.5314
1490	O08773_S203_1	O08773	Rgs14	203	S	1	0.99999	AEGRPLREPGSSHLGSPDTARKKPKLKPGKS	Regulator of G-protein signaling 14	sp|O08773|RGS14_RAT Regulator of G-protein signaling 14 OS=Rattus norvegicus OX=10116 GN=Rgs14 PE=1 SV=1	sp|O08773|RGS14_RAT Regulator of G-protein signaling 14 OS=Rattus norvegicus OX=10116 GN=Rgs14 PE=1 SV=1	1.58e-39	172.85	149.1	ENSP00000386229	203		NetworKIN			16.2469	16.3147	15.6566	16.1882	15.7123	15.712	12.6682	13.5899	13.2378	12.867	12.8743	13.0938	17.2472	16.8972	17.2879	16.9914	17.1293	16.9595	15.8487	16.2768	15.561	15.6794	16.0336	15.8384	0.0691394	0.0505791	0.02203	-0.0224518	-0.140516
1493	O08773_S286_1	O08773	Rgs14	286	S	1	0.999982	GFLAFVSSKSESHRKSLGSGEGESESRPGKY	Regulator of G-protein signaling 14	sp|O08773|RGS14_RAT Regulator of G-protein signaling 14 OS=Rattus norvegicus OX=10116 GN=Rgs14 PE=1 SV=1	sp|O08773|RGS14_RAT Regulator of G-protein signaling 14 OS=Rattus norvegicus OX=10116 GN=Rgs14 PE=1 SV=1	2.56e-48	205.27	167.93	ENSP00000386229	288		NetworKIN			16.9175	17.0325	16.3345	16.8802	16.5757	16.7411	17.7011	18.2981	18.2726	18.1681	17.9613	18.2868	18.6554	18.293	18.572	18.4811	18.5279	18.3713	18.5844	18.6522	18.1436	18.4507	18.6666	18.5558	0.00914681	0.0378435	-0.0306838	-0.0609888	-0.00772441
1499	O08773_S509_1	O08773	Rgs14	509	S	1	0.975855	TCDIEGLVELLNRVQSSGAHDQRGLLRKEDL	Regulator of G-protein signaling 14	sp|O08773|RGS14_RAT Regulator of G-protein signaling 14 OS=Rattus norvegicus OX=10116 GN=Rgs14 PE=1 SV=1	sp|O08773|RGS14_RAT Regulator of G-protein signaling 14 OS=Rattus norvegicus OX=10116 GN=Rgs14 PE=1 SV=1	0.000424599	94.551	77.184	ENSP00000386229	510		NetworKIN															13.49	13.2293	13.5153	13.1518	13.2131	13.2299	11.9441	12.108	11.6457	11.4941	11.5477	11.7522
1503	A0A0G2K326_S211_2	A0A0G2K326	Rgs12	211	S	2	0.862315	SQQVPSSPASKHSISSDHSNVSTPKKLSGKS	Regulator of G-protein signaling 12, isoform CRA_b	tr|A0A0G2K326|A0A0G2K326_RAT Regulator of G-protein signaling 12, isoform CRA_b OS=Rattus norvegicus OX=10116 GN=Rgs12 PE=1 SV=1	tr|G3V9H1|G3V9H1_RAT Regulator of G-protein signaling 12, isoform CRA_c OS=Rattus norvegicus OX=10116 GN=Rgs12 PE=1 SV=3;sp|O08774|RGS12_RAT Regulator of G-protein signaling 12 OS=Rattus norvegicus OX=10116 GN=Rgs12 PE=1 SV=1;tr|D4AB55|D4AB55_RAT Regulator	1.11e-07	107.5	84.488	ENSP00000339381	859	1.13594	NetworKIN	PRKCB	PRKCB;PKCalpha_PKCbeta_group;PKCalpha_PKCbeta_PKCgamma_group;PKC_group;AGC_group													13.5468	13.0189	13.4799	13.1514	13.149	13.112	14.4219	14.6074	14.2093	13.8485	14.0108	14.0988
1508	A0A0G2K326_S477_1	A0A0G2K326	Rgs12	477	S	1	0.991683	KVSTEKQKGAPVKQSSAVNSSPRNHSAMGEE	Regulator of G-protein signaling 12, isoform CRA_b	tr|A0A0G2K326|A0A0G2K326_RAT Regulator of G-protein signaling 12, isoform CRA_b OS=Rattus norvegicus OX=10116 GN=Rgs12 PE=1 SV=1	tr|G3V9H1|G3V9H1_RAT Regulator of G-protein signaling 12, isoform CRA_c OS=Rattus norvegicus OX=10116 GN=Rgs12 PE=1 SV=3;sp|O08774|RGS12_RAT Regulator of G-protein signaling 12 OS=Rattus norvegicus OX=10116 GN=Rgs12 PE=1 SV=1;tr|D4AB55|D4AB55_RAT Regulator	2.6e-25	160.86	131.08	ENSP00000339381	1125	1	NetworKIN	DAPK3	DAPK3;DAPK1_DAPK3_group;DAPK_group;CAMK_group	14.0979	14.2519	13.8732	12.6827	12.0225	12.4489	15.1711	15.7122	15.6025	13.543	13.0835	14.3986	15.6067	15.0178	15.3454	15.2141	15.0969	14.8539	14.4155	14.8836	14.2368	14.2832	14.2747	14.2062	0.721441	0.78913	1.03983	-0.726629	-1.02906
1511	A0A0G2K326_S522_1	A0A0G2K326	Rgs12	522	S	1	1	NGKSARDPRLSKREESIAKIGKKKYQKINLD	Regulator of G-protein signaling 12, isoform CRA_b	tr|A0A0G2K326|A0A0G2K326_RAT Regulator of G-protein signaling 12, isoform CRA_b OS=Rattus norvegicus OX=10116 GN=Rgs12 PE=1 SV=1	tr|G3V9H1|G3V9H1_RAT Regulator of G-protein signaling 12, isoform CRA_c OS=Rattus norvegicus OX=10116 GN=Rgs12 PE=1 SV=3;sp|O08774|RGS12_RAT Regulator of G-protein signaling 12 OS=Rattus norvegicus OX=10116 GN=Rgs12 PE=1 SV=1;tr|D4AB55|D4AB55_RAT Regulator	0.00443701	95.523	24.615	ENSP00000339381	1170	1.61236	NetworKIN	CAMK2A	CAMK2A;CaMKIIalpha_CaMKIIdelta_group;CaMKII_group;CAMK_group													16.8358	16.4975	16.6595	16.6119	16.7039	16.428	13.9985	14.5467	13.2185	13.8846	14.0241	13.8347
1512	A0A0G2K326_S228_1	A0A0G2K326	Rgs12	228	S	1	0.920254	HSNVSTPKKLSGKSKSGRSLNEDVGEEDSEK	Regulator of G-protein signaling 12, isoform CRA_b	tr|A0A0G2K326|A0A0G2K326_RAT Regulator of G-protein signaling 12, isoform CRA_b OS=Rattus norvegicus OX=10116 GN=Rgs12 PE=1 SV=1	tr|G3V9H1|G3V9H1_RAT Regulator of G-protein signaling 12, isoform CRA_c OS=Rattus norvegicus OX=10116 GN=Rgs12 PE=1 SV=3;sp|O08774|RGS12_RAT Regulator of G-protein signaling 12 OS=Rattus norvegicus OX=10116 GN=Rgs12 PE=1 SV=1;tr|D4AB55|D4AB55_RAT Regulator	1.48e-09	109.23	87.388	ENSP00000339381	876	3.05236	NetworKIN	PRKCA	PRKCA;PKAalpha_PKAbeta_group;PKA_group;PKCalpha_PKCbeta_group;PKCalpha_PKCbeta_PKCgamma_group;PKC_group;AGC_group													15.7217	15.5551	15.8968	15.5573	15.6406	15.4036	15.2764	15.4494	14.8366	15.0297	15.1166	14.9736
1513	A0A0G2K326_S231_1	A0A0G2K326	Rgs12	231	S	1	1	VSTPKKLSGKSKSGRSLNEDVGEEDSEKKRK	Regulator of G-protein signaling 12, isoform CRA_b	tr|A0A0G2K326|A0A0G2K326_RAT Regulator of G-protein signaling 12, isoform CRA_b OS=Rattus norvegicus OX=10116 GN=Rgs12 PE=1 SV=1	tr|G3V9H1|G3V9H1_RAT Regulator of G-protein signaling 12, isoform CRA_c OS=Rattus norvegicus OX=10116 GN=Rgs12 PE=1 SV=3;sp|O08774|RGS12_RAT Regulator of G-protein signaling 12 OS=Rattus norvegicus OX=10116 GN=Rgs12 PE=1 SV=1;tr|D4AB55|D4AB55_RAT Regulator	1.7e-33	161.08	107.32	ENSP00000339381	879	1.3564	NetworKIN	CSNK1A1	CSNK1A1;CK1alpha_group;CK1alpha_CK1delta_CK1epsilon_group;CK1_group;CK_group													14.3916	14.2316	14.5328	14.2449	14.2764	14.1093	15.5072	15.7127	15.2247	15.2188	15.2995	15.1752
1517	A0A0G2K326_S202_1	A0A0G2K326	Rgs12	202	S	1	0.961544	EVEGRTLPDSQQVPSSPASKHSISSDHSNVS	Regulator of G-protein signaling 12, isoform CRA_b	tr|A0A0G2K326|A0A0G2K326_RAT Regulator of G-protein signaling 12, isoform CRA_b OS=Rattus norvegicus OX=10116 GN=Rgs12 PE=1 SV=1	tr|G3V9H1|G3V9H1_RAT Regulator of G-protein signaling 12, isoform CRA_c OS=Rattus norvegicus OX=10116 GN=Rgs12 PE=1 SV=3;sp|O08774|RGS12_RAT Regulator of G-protein signaling 12 OS=Rattus norvegicus OX=10116 GN=Rgs12 PE=1 SV=1;tr|D4AB55|D4AB55_RAT Regulator	2.19e-26	138.77	109.28	ENSP00000339381	850	1.45412	NetworKIN	MAPK4	MAPK4;MAPK6_MAPK4_group;MAPK_group;CMGC_group	12.939	13.151	12.3163	12.8978	12.691	12.9443	15.7635	16.4128	16.322	16.1445	16.0273	16.5454	18.2788	17.8904	18.1513	17.8256	17.8735	17.7629	17.7575	18.0794	17.3535	17.291	17.5718	17.5718	-0.037755	0.0878959	-0.117277	-0.111842	0.0391774
1522	G3V7I8_S649_1	G3V7I8	Slk	649	S	1	0.996641	EEPETDEVDQVSESNSIEELERLGVTGAEEQ	RCG57812, isoform CRA_b	tr|G3V7I8|G3V7I8_RAT RCG57812, isoform CRA_b OS=Rattus norvegicus OX=10116 GN=Slk PE=1 SV=1	sp|O08815|SLK_RAT STE20-like serine/threonine-protein kinase OS=Rattus norvegicus OX=10116 GN=Slk PE=1 SV=1;tr|G3V7I8|G3V7I8_RAT RCG57812, isoform CRA_b OS=Rattus norvegicus OX=10116 GN=Slk PE=1 SV=1	8.08e-139	188.86	180.36	ENSP00000358770	647	1.3564	NetworKIN	CSNK1A1	CSNK1A1;CK1alpha_group;CK1alpha_CK1delta_CK1epsilon_group;CK1_group;CK_group	15.1314	15.3689	14.2811	14.976	14.8791	15.1467	16.019	16.5803	16.3941	16.4029	16.0416	16.6233													-0.0356222	0.115557	-0.342789	-0.223884	0.0370446
1527	G3V7I8_S382_2	G3V7I8	Slk	382	S	2	1	TEHNTSGDKFSNKVLSEKPTPEGPEKAVDVD	RCG57812, isoform CRA_b	tr|G3V7I8|G3V7I8_RAT RCG57812, isoform CRA_b OS=Rattus norvegicus OX=10116 GN=Slk PE=1 SV=1	sp|O08815|SLK_RAT STE20-like serine/threonine-protein kinase OS=Rattus norvegicus OX=10116 GN=Slk PE=1 SV=1;tr|G3V7I8|G3V7I8_RAT RCG57812, isoform CRA_b OS=Rattus norvegicus OX=10116 GN=Slk PE=1 SV=1	4.38e-05	86.455	73.042				NetworKIN															15.3918	15.0489	15.3066	15.3658	15.3547	15.278	16.5563	16.2524	16.1121	16.4212	16.3488	16.2057
1535	O08838_S496_1	O08838	Amph	496	S	1	1	EAEAEKAALPAGEGESPEGAKIDVESTELAS	Amphiphysin	sp|O08838|AMPH_RAT Amphiphysin OS=Rattus norvegicus OX=10116 GN=Amph PE=1 SV=1	sp|O08838|AMPH_RAT Amphiphysin OS=Rattus norvegicus OX=10116 GN=Amph PE=1 SV=1;tr|A0A0G2JX32|A0A0G2JX32_RAT Amphiphysin OS=Rattus norvegicus OX=10116 GN=Amph PE=1 SV=1;tr|F1LPP0|F1LPP0_RAT Amphiphysin OS=Rattus norvegicus OX=10116 GN=Amph PE=1 SV=3;tr|A0A0	5.52e-275	255.08	226.27	ENSP00000348602	506		NetworKIN			19.7468	19.2868	18.8877	19.1934	19.1529	18.5542	19.9583	20.8209	20.4373	20.1262	20.0245	19.7664	22.023	21.8087	22.1444	21.948	22.1757	21.87	18.823	19.4059	18.4825	18.8287	19.3514	19.0361	0.430628	-0.1156	0.114719	-0.155528	0.161793
1536	O08838_S244_1	O08838	Amph	244	S	1	1	EVMTKLGDQHADKAFSIQGAPSDSGPLRIAK	Amphiphysin	sp|O08838|AMPH_RAT Amphiphysin OS=Rattus norvegicus OX=10116 GN=Amph PE=1 SV=1	sp|O08838|AMPH_RAT Amphiphysin OS=Rattus norvegicus OX=10116 GN=Amph PE=1 SV=1;tr|A0A0G2JX32|A0A0G2JX32_RAT Amphiphysin OS=Rattus norvegicus OX=10116 GN=Amph PE=1 SV=1;tr|F1LPP0|F1LPP0_RAT Amphiphysin OS=Rattus norvegicus OX=10116 GN=Amph PE=1 SV=3;tr|A0A0	4.76e-67	171.25	154.58	ENSP00000348602	244		NetworKIN															13.6563	13.3129	13.6613	13.4743	13.4942	13.614	17.678	17.9253	17.1681	17.3742	17.5286	17.5681
1538	O08838_S252_1	O08838	Amph	252	S	1	0.999992	QHADKAFSIQGAPSDSGPLRIAKTPSPPEEA	Amphiphysin	sp|O08838|AMPH_RAT Amphiphysin OS=Rattus norvegicus OX=10116 GN=Amph PE=1 SV=1	sp|O08838|AMPH_RAT Amphiphysin OS=Rattus norvegicus OX=10116 GN=Amph PE=1 SV=1;tr|A0A0G2JX32|A0A0G2JX32_RAT Amphiphysin OS=Rattus norvegicus OX=10116 GN=Amph PE=1 SV=1;tr|F1LPP0|F1LPP0_RAT Amphiphysin OS=Rattus norvegicus OX=10116 GN=Amph PE=1 SV=3;tr|A0A0	8.4e-263	326.12	289.71	ENSP00000348602	252		NetworKIN															15.1868	14.592	15.0779	15.0155	14.8588	14.7966	15.8757	16.4086	15.3232	15.7788	15.9797	15.8751
1542	O08838_S262_1	O08838	Amph	262	S	1	0.999967	GAPSDSGPLRIAKTPSPPEEASPLPSPTASP	Amphiphysin	sp|O08838|AMPH_RAT Amphiphysin OS=Rattus norvegicus OX=10116 GN=Amph PE=1 SV=1	sp|O08838|AMPH_RAT Amphiphysin OS=Rattus norvegicus OX=10116 GN=Amph PE=1 SV=1;tr|A0A0G2JX32|A0A0G2JX32_RAT Amphiphysin OS=Rattus norvegicus OX=10116 GN=Amph PE=1 SV=1;tr|F1LPP0|F1LPP0_RAT Amphiphysin OS=Rattus norvegicus OX=10116 GN=Amph PE=1 SV=3;tr|A0A0	0	307.06	289.04	ENSP00000348602	262		NetworKIN			15.6551	15.6747	14.9628	15.4941	15.1074	15.3299	16.5949	17.2588	17.022	16.7133	16.4324	17.1354	17.0364	16.6216	16.959	16.7398	16.8532	16.7608	18.4541	18.3747	18.0926	17.9152	18.0866	18.2061	0.141422	0.0747956	-0.00771354	-0.0524163	-0.0812625
1542	O08838_S262_2	O08838	Amph	262	S	2	0.999967	GAPSDSGPLRIAKTPSPPEEASPLPSPTASP	Amphiphysin	sp|O08838|AMPH_RAT Amphiphysin OS=Rattus norvegicus OX=10116 GN=Amph PE=1 SV=1	sp|O08838|AMPH_RAT Amphiphysin OS=Rattus norvegicus OX=10116 GN=Amph PE=1 SV=1;tr|A0A0G2JX32|A0A0G2JX32_RAT Amphiphysin OS=Rattus norvegicus OX=10116 GN=Amph PE=1 SV=1;tr|F1LPP0|F1LPP0_RAT Amphiphysin OS=Rattus norvegicus OX=10116 GN=Amph PE=1 SV=3;tr|A0A0	0	307.06	289.04	ENSP00000348602	262		NetworKIN			20.0122	20.3594	19.5173	20.0251	19.6562	19.9744	20.2999	20.7919	20.8114	20.5991	20.23	20.801	21.1464	20.8472	21.0666	20.7711	20.8405	20.7398	21.147	21.188	20.8244	20.6222	20.6781	20.7217	-0.0250292	0.235846	0.0231934	-0.0449563	-0.0560944
1542	O08838_S262_3	O08838	Amph	262	S	3	0.999967	GAPSDSGPLRIAKTPSPPEEASPLPSPTASP	Amphiphysin	sp|O08838|AMPH_RAT Amphiphysin OS=Rattus norvegicus OX=10116 GN=Amph PE=1 SV=1	sp|O08838|AMPH_RAT Amphiphysin OS=Rattus norvegicus OX=10116 GN=Amph PE=1 SV=1;tr|A0A0G2JX32|A0A0G2JX32_RAT Amphiphysin OS=Rattus norvegicus OX=10116 GN=Amph PE=1 SV=1;tr|F1LPP0|F1LPP0_RAT Amphiphysin OS=Rattus norvegicus OX=10116 GN=Amph PE=1 SV=3;tr|A0A0	0	307.06	289.04	ENSP00000348602	262		NetworKIN			21.4651	21.7575	20.8558	21.8488	21.4835	21.6136	20.7333	21.1699	21.1764	21.4501	21.0965	21.438	21.0156	20.7813	20.9795	20.6946	20.7634	20.6103	21.1386	21.1067	20.9195	20.7467	20.8084	20.7393	-0.273489	-0.0674322	-0.339614	0.0773968	0.0698097
1543	O08838_S268_2	O08838	Amph	268	S	2	1	GPLRIAKTPSPPEEASPLPSPTASPNHTLAP	Amphiphysin	sp|O08838|AMPH_RAT Amphiphysin OS=Rattus norvegicus OX=10116 GN=Amph PE=1 SV=1	sp|O08838|AMPH_RAT Amphiphysin OS=Rattus norvegicus OX=10116 GN=Amph PE=1 SV=1;tr|A0A0G2JX32|A0A0G2JX32_RAT Amphiphysin OS=Rattus norvegicus OX=10116 GN=Amph PE=1 SV=1;tr|F1LPP0|F1LPP0_RAT Amphiphysin OS=Rattus norvegicus OX=10116 GN=Amph PE=1 SV=3;tr|A0A0	7.75e-250	252.72	240.51	ENSP00000348602	268		NetworKIN			19.0844	19.4579	18.4479	19.2427	18.9847	19.1292	19.2872	19.7675	19.7632	19.7163	19.3657	19.8066	20.7004	20.3733	20.6029	20.3428	20.4176	20.3294	20.6243	20.6633	20.3054	20.1421	20.1793	20.1998	-0.174023	0.113266	-0.267332	-0.0484914	0.0513279
1543	O08838_S268_3	O08838	Amph	268	S	3	1	GPLRIAKTPSPPEEASPLPSPTASPNHTLAP	Amphiphysin	sp|O08838|AMPH_RAT Amphiphysin OS=Rattus norvegicus OX=10116 GN=Amph PE=1 SV=1	sp|O08838|AMPH_RAT Amphiphysin OS=Rattus norvegicus OX=10116 GN=Amph PE=1 SV=1;tr|A0A0G2JX32|A0A0G2JX32_RAT Amphiphysin OS=Rattus norvegicus OX=10116 GN=Amph PE=1 SV=1;tr|F1LPP0|F1LPP0_RAT Amphiphysin OS=Rattus norvegicus OX=10116 GN=Amph PE=1 SV=3;tr|A0A0	7.75e-250	252.72	240.51	ENSP00000348602	268		NetworKIN			21.3156	21.6139	20.6903	21.7194	21.3592	21.491	20.4786	20.9008	20.8884	21.2482	20.8861	21.1912	20.3901	20.1811	20.3604	20.1153	20.1509	20.0192	20.6051	20.5582	20.3653	20.2495	20.2917	20.2228	-0.289116	-0.0770948	-0.371194	0.0819097	0.0794722
1544	O08838_S272_1	O08838	Amph	272	S	1	0.999613	IAKTPSPPEEASPLPSPTASPNHTLAPASPA	Amphiphysin	sp|O08838|AMPH_RAT Amphiphysin OS=Rattus norvegicus OX=10116 GN=Amph PE=1 SV=1	sp|O08838|AMPH_RAT Amphiphysin OS=Rattus norvegicus OX=10116 GN=Amph PE=1 SV=1;tr|A0A0G2JX32|A0A0G2JX32_RAT Amphiphysin OS=Rattus norvegicus OX=10116 GN=Amph PE=1 SV=1;tr|F1LPP0|F1LPP0_RAT Amphiphysin OS=Rattus norvegicus OX=10116 GN=Amph PE=1 SV=3;tr|A0A0	0	287.35	274.1	ENSP00000348602	272		PhosphositePlus	CDK1	CDK1;CDK2_CDK3_CDK1_group;CDK2_CDK3_CDK1_CDK5_group;CDK_group;CMGC_group													15.5266	15.072	15.4627	15.1803	15.3295	15.217	16.8105	17	16.4293	16.2984	16.5407	16.6144
1544	O08838_S272_2	O08838	Amph	272	S	2	0.999613	IAKTPSPPEEASPLPSPTASPNHTLAPASPA	Amphiphysin	sp|O08838|AMPH_RAT Amphiphysin OS=Rattus norvegicus OX=10116 GN=Amph PE=1 SV=1	sp|O08838|AMPH_RAT Amphiphysin OS=Rattus norvegicus OX=10116 GN=Amph PE=1 SV=1;tr|A0A0G2JX32|A0A0G2JX32_RAT Amphiphysin OS=Rattus norvegicus OX=10116 GN=Amph PE=1 SV=1;tr|F1LPP0|F1LPP0_RAT Amphiphysin OS=Rattus norvegicus OX=10116 GN=Amph PE=1 SV=3;tr|A0A0	0	287.35	274.1	ENSP00000348602	272		PhosphositePlus	CDK1	CDK1;CDK2_CDK3_CDK1_group;CDK2_CDK3_CDK1_CDK5_group;CDK_group;CMGC_group	19.8791	20.2139	19.3523	19.9353	19.6111	19.8097	19.5327	20.0802	20.0899	19.9372	19.5403	20.0517	20.4273	20.1618	20.3803	20.0324	20.0979	19.9822	20.1533	20.1963	19.8703	19.6477	19.6794	19.7395	-0.0387674	0.209817	-0.0223862	-0.01536	0.0181964
1544	O08838_S272_3	O08838	Amph	272	S	3	0.999613	IAKTPSPPEEASPLPSPTASPNHTLAPASPA	Amphiphysin	sp|O08838|AMPH_RAT Amphiphysin OS=Rattus norvegicus OX=10116 GN=Amph PE=1 SV=1	sp|O08838|AMPH_RAT Amphiphysin OS=Rattus norvegicus OX=10116 GN=Amph PE=1 SV=1;tr|A0A0G2JX32|A0A0G2JX32_RAT Amphiphysin OS=Rattus norvegicus OX=10116 GN=Amph PE=1 SV=1;tr|F1LPP0|F1LPP0_RAT Amphiphysin OS=Rattus norvegicus OX=10116 GN=Amph PE=1 SV=3;tr|A0A0	0	287.35	274.1	ENSP00000348602	272		PhosphositePlus	CDK1	CDK1;CDK2_CDK3_CDK1_group;CDK2_CDK3_CDK1_CDK5_group;CDK_group;CMGC_group	21.3049	21.5989	20.6757	21.6992	21.3352	21.4647	20.6654	21.1006	21.1003	21.3998	21.0362	21.3816	21.0774	20.8454	21.0449	20.7597	20.8256	20.682	20.9589	20.9136	20.7295	20.5982	20.6586	20.5676	-0.280263	-0.0725901	-0.366256	0.0812207	0.0749675
1545	O08838_S276_2	O08838	Amph	276	S	2	0.967482	PSPPEEASPLPSPTASPNHTLAPASPAPVRP	Amphiphysin	sp|O08838|AMPH_RAT Amphiphysin OS=Rattus norvegicus OX=10116 GN=Amph PE=1 SV=1	sp|O08838|AMPH_RAT Amphiphysin OS=Rattus norvegicus OX=10116 GN=Amph PE=1 SV=1;tr|A0A0G2JX32|A0A0G2JX32_RAT Amphiphysin OS=Rattus norvegicus OX=10116 GN=Amph PE=1 SV=1;tr|F1LPP0|F1LPP0_RAT Amphiphysin OS=Rattus norvegicus OX=10116 GN=Amph PE=1 SV=3;tr|A0A0	1.46e-268	296.81	280	ENSP00000348602	276		PhosphositePlus	CDK1	CDK1;CDK2_CDK3_CDK1_group;CDK2_CDK3_CDK1_CDK5_group;CDK_group;CMGC_group													16.2559	16.056	16.1891	15.8029	15.9819	15.8401	18.4286	18.5271	18.0594	17.7815	17.923	17.985
1545	O08838_S276_3	O08838	Amph	276	S	3	0.967482	PSPPEEASPLPSPTASPNHTLAPASPAPVRP	Amphiphysin	sp|O08838|AMPH_RAT Amphiphysin OS=Rattus norvegicus OX=10116 GN=Amph PE=1 SV=1	sp|O08838|AMPH_RAT Amphiphysin OS=Rattus norvegicus OX=10116 GN=Amph PE=1 SV=1;tr|A0A0G2JX32|A0A0G2JX32_RAT Amphiphysin OS=Rattus norvegicus OX=10116 GN=Amph PE=1 SV=1;tr|F1LPP0|F1LPP0_RAT Amphiphysin OS=Rattus norvegicus OX=10116 GN=Amph PE=1 SV=3;tr|A0A0	1.46e-268	296.81	280	ENSP00000348602	276		PhosphositePlus	CDK1	CDK1;CDK2_CDK3_CDK1_group;CDK2_CDK3_CDK1_CDK5_group;CDK_group;CMGC_group	18.5434	18.8233	17.8819	18.9042	18.5842	18.7346	19.0551	19.5501	19.5352	19.7639	19.4024	19.8122	18.3389	18.0716	18.3214	17.9308	17.9931	17.8548	19.4945	19.3532	19.2467	19.034	19.1148	18.9928	-0.262907	-0.0692905	-0.381181	0.0650579	0.102913
1546	O08838_S285_2	O08838	Amph	285	S	2	0.998011	LPSPTASPNHTLAPASPAPVRPRSPSQTRKG	Amphiphysin	sp|O08838|AMPH_RAT Amphiphysin OS=Rattus norvegicus OX=10116 GN=Amph PE=1 SV=1	sp|O08838|AMPH_RAT Amphiphysin OS=Rattus norvegicus OX=10116 GN=Amph PE=1 SV=1;tr|A0A0G2JX32|A0A0G2JX32_RAT Amphiphysin OS=Rattus norvegicus OX=10116 GN=Amph PE=1 SV=1;tr|F1LPP0|F1LPP0_RAT Amphiphysin OS=Rattus norvegicus OX=10116 GN=Amph PE=1 SV=3;tr|A0A0	5.94e-162	218.27	207.37	ENSP00000348602	285		NetworKIN															13.0862	12.5946	13.2418	12.7268	13.0631	12.497	17.474	17.5587	17.1479	16.9879	17.0334	17.1171
1546	O08838_S285_3	O08838	Amph	285	S	3	0.998011	LPSPTASPNHTLAPASPAPVRPRSPSQTRKG	Amphiphysin	sp|O08838|AMPH_RAT Amphiphysin OS=Rattus norvegicus OX=10116 GN=Amph PE=1 SV=1	sp|O08838|AMPH_RAT Amphiphysin OS=Rattus norvegicus OX=10116 GN=Amph PE=1 SV=1;tr|A0A0G2JX32|A0A0G2JX32_RAT Amphiphysin OS=Rattus norvegicus OX=10116 GN=Amph PE=1 SV=1;tr|F1LPP0|F1LPP0_RAT Amphiphysin OS=Rattus norvegicus OX=10116 GN=Amph PE=1 SV=3;tr|A0A0	5.94e-162	218.27	207.37	ENSP00000348602	285		NetworKIN			19.0577	19.515	18.3448	19.5038	19.1887	19.4238	17.6072	18.1148	18.0278	18.2989	17.9574	18.5067	17.2538	17.0012	17.2228	16.9704	17.077	16.9452	17.7166	17.8408	17.6113	17.3285	17.4033	17.5182	-0.39425	-0.0232295	-0.563969	0.0189969	0.0617533
1547	O08838_S511_2	O08838	Amph	511	S	2	0.998287	SPEGAKIDVESTELASSESPQAAELEAGAPQ	Amphiphysin	sp|O08838|AMPH_RAT Amphiphysin OS=Rattus norvegicus OX=10116 GN=Amph PE=1 SV=1	sp|O08838|AMPH_RAT Amphiphysin OS=Rattus norvegicus OX=10116 GN=Amph PE=1 SV=1;tr|A0A0G2JX32|A0A0G2JX32_RAT Amphiphysin OS=Rattus norvegicus OX=10116 GN=Amph PE=1 SV=1;tr|F1LPP0|F1LPP0_RAT Amphiphysin OS=Rattus norvegicus OX=10116 GN=Amph PE=1 SV=3;tr|A0A0	1.15e-70	146.94	131.85				NetworKIN			14.7233	14.824	14.1629	14.8744	14.6299	14.625	14.7579	15.2013	15.1364	15.2815	14.5521	15.0547	18.4535	18.0377	18.3178	18.2821	18.2772	18.1133	17.9968	17.9495	17.724	17.94	17.9952	17.7994	-0.055701	-0.041262	-0.0728597	0.0625868	0.175857
1548	O08838_S512_2	O08838	Amph	512	S	2	0.999294	PEGAKIDVESTELASSESPQAAELEAGAPQE	Amphiphysin	sp|O08838|AMPH_RAT Amphiphysin OS=Rattus norvegicus OX=10116 GN=Amph PE=1 SV=1	sp|O08838|AMPH_RAT Amphiphysin OS=Rattus norvegicus OX=10116 GN=Amph PE=1 SV=1;tr|A0A0G2JX32|A0A0G2JX32_RAT Amphiphysin OS=Rattus norvegicus OX=10116 GN=Amph PE=1 SV=1;tr|F1LPP0|F1LPP0_RAT Amphiphysin OS=Rattus norvegicus OX=10116 GN=Amph PE=1 SV=3;tr|A0A0	8.14e-183	206.4	172.99	ENSP00000348602	522		NetworKIN															17.8246	17.43	17.6725	17.6584	17.7118	17.4799	18.6052	18.5204	18.3322	18.5199	18.554	18.3102
1549	O08838_S514_1	O08838	Amph	514	S	1	0.999832	GAKIDVESTELASSESPQAAELEAGAPQEKV	Amphiphysin	sp|O08838|AMPH_RAT Amphiphysin OS=Rattus norvegicus OX=10116 GN=Amph PE=1 SV=1	sp|O08838|AMPH_RAT Amphiphysin OS=Rattus norvegicus OX=10116 GN=Amph PE=1 SV=1;tr|A0A0G2JX32|A0A0G2JX32_RAT Amphiphysin OS=Rattus norvegicus OX=10116 GN=Amph PE=1 SV=1;tr|F1LPP0|F1LPP0_RAT Amphiphysin OS=Rattus norvegicus OX=10116 GN=Amph PE=1 SV=3;tr|A0A0	1.57e-254	233.19	199.79				NetworKIN			20.4897	20.0671	19.7254	20.0769	20.1136	19.5561	19.6076	20.4185	20.1573	19.9012	19.7714	19.9751	22.2166	21.9136	22.2473	22.0713	22.1815	22.0454	21.8188	22.4193	21.5271	21.7306	22.2475	22.0432	0.333194	-0.175728	0.112032	-0.112454	0.282058
1549	O08838_S514_2	O08838	Amph	514	S	2	0.999832	GAKIDVESTELASSESPQAAELEAGAPQEKV	Amphiphysin	sp|O08838|AMPH_RAT Amphiphysin OS=Rattus norvegicus OX=10116 GN=Amph PE=1 SV=1	sp|O08838|AMPH_RAT Amphiphysin OS=Rattus norvegicus OX=10116 GN=Amph PE=1 SV=1;tr|A0A0G2JX32|A0A0G2JX32_RAT Amphiphysin OS=Rattus norvegicus OX=10116 GN=Amph PE=1 SV=1;tr|F1LPP0|F1LPP0_RAT Amphiphysin OS=Rattus norvegicus OX=10116 GN=Amph PE=1 SV=3;tr|A0A0	1.57e-254	233.19	199.79				NetworKIN			14.7233	14.824	14.1629	14.8744	14.6299	14.625	17.3345	17.9648	17.8231	17.8562	17.4239	17.8403	19.1731	18.7656	19.031	19.0037	19.022	18.8311	19.3328	19.263	19.0599	19.2589	19.3015	19.0773	-0.055701	-0.041262	-0.0728597	0.0625868	0.175857
1554	O08838_S539_1	O08838	Amph	539	S	1	1	APQEKVIPSVVIEPASNHEGEEHQETTTGTE	Amphiphysin	sp|O08838|AMPH_RAT Amphiphysin OS=Rattus norvegicus OX=10116 GN=Amph PE=1 SV=1	sp|O08838|AMPH_RAT Amphiphysin OS=Rattus norvegicus OX=10116 GN=Amph PE=1 SV=1;tr|A0A0G2JX32|A0A0G2JX32_RAT Amphiphysin OS=Rattus norvegicus OX=10116 GN=Amph PE=1 SV=1;tr|F1LPP0|F1LPP0_RAT Amphiphysin OS=Rattus norvegicus OX=10116 GN=Amph PE=1 SV=3;tr|A0A0	9.25e-149	171.52	159.14	ENSP00000348602	549		NetworKIN															17.7774	17.6049	17.828	17.7078	17.9137	17.699	18.0248	19.0953	17.6844	18.0487	18.4913	18.5634
1555	Q5HZA7_S255_1	Q5HZA7	Bin1	255	S	1	0.997607	EKQHGSNTFTVKAQPSDSAPEKGNKSPSPPP	Bin1 protein	tr|Q5HZA7|Q5HZA7_RAT Bin1 protein OS=Rattus norvegicus OX=10116 GN=Bin1 PE=1 SV=1	sp|O08839|BIN1_RAT Myc box-dependent-interacting protein 1 OS=Rattus norvegicus OX=10116 GN=Bin1 PE=1 SV=1;tr|F1LMX1|F1LMX1_RAT Myc box-dependent-interacting protein 1 OS=Rattus norvegicus OX=10116 GN=Bin1 PE=1 SV=2;tr|Q5HZA7|Q5HZA7_RAT Bin1 protein OS=Rat	1.18e-08	135.08	79.175	ENSP00000316779	286	0.662689	NetworKIN	CAMK2A	CAMK2A;CaMKIIalpha_CaMKIIdelta_group;CaMKII_group;CAMK_group	14.7699	14.6536	14.0268	14.3729	13.5843	13.8615	14.8937	15.6421	15.5198	14.9142	14.6855	14.9322	15.1988	15.0248	15.1561	15.1262	15.0248	14.8871	16.6341	16.6632	16.3	16.017	16.1133	16.2153	0.314676	0.112072	0.114756	-0.115178	-0.545979
1556	Q5HZA7_S257_1	Q5HZA7	Bin1	257	S	1	0.998787	QHGSNTFTVKAQPSDSAPEKGNKSPSPPPDG	Bin1 protein	tr|Q5HZA7|Q5HZA7_RAT Bin1 protein OS=Rattus norvegicus OX=10116 GN=Bin1 PE=1 SV=1	sp|O08839|BIN1_RAT Myc box-dependent-interacting protein 1 OS=Rattus norvegicus OX=10116 GN=Bin1 PE=1 SV=1;tr|F1LMX1|F1LMX1_RAT Myc box-dependent-interacting protein 1 OS=Rattus norvegicus OX=10116 GN=Bin1 PE=1 SV=2;tr|Q5HZA7|Q5HZA7_RAT Bin1 protein OS=Rat	7.8e-18	151.26	94.341				NetworKIN			13.3192	13.4112	12.7214	13.0272	12.3303	12.8531	16.7793	17.4804	17.3494	16.8349	16.5553	16.8402	17.4237	17.0372	17.3037	17.1712	17.2342	17.0182	16.3019	16.3323	15.9585	15.7745	15.9559	15.8874	0.164683	0.170393	0.109998	-0.160215	-0.499316
1557	Q5HZA7_S265_1	Q5HZA7	Bin1	265	S	1	1	VKAQPSDSAPEKGNKSPSPPPDGSPAATPEI	Bin1 protein	tr|Q5HZA7|Q5HZA7_RAT Bin1 protein OS=Rattus norvegicus OX=10116 GN=Bin1 PE=1 SV=1	sp|O08839|BIN1_RAT Myc box-dependent-interacting protein 1 OS=Rattus norvegicus OX=10116 GN=Bin1 PE=1 SV=1;tr|F1LMX1|F1LMX1_RAT Myc box-dependent-interacting protein 1 OS=Rattus norvegicus OX=10116 GN=Bin1 PE=1 SV=2;tr|D4A4P1|D4A4P1_RAT Myc box-dependent-i	6.3e-229	241.29	204.61				NetworKIN			18.4298	18.6439	17.8357	18.4436	18.1185	18.4144	20.0367	20.5324	20.5197	20.2181	19.8828	20.9259	20.097	19.8422	20.1757	19.9759	20.1628	20.1129	21.1331	21.3943	20.7935	20.8643	21.1902	21.2434	-0.00609478	0.121705	-0.0570303	-0.0251408	0.00751718
1557	Q5HZA7_S265_2	Q5HZA7	Bin1	265	S	2	1	VKAQPSDSAPEKGNKSPSPPPDGSPAATPEI	Bin1 protein	tr|Q5HZA7|Q5HZA7_RAT Bin1 protein OS=Rattus norvegicus OX=10116 GN=Bin1 PE=1 SV=1	sp|O08839|BIN1_RAT Myc box-dependent-interacting protein 1 OS=Rattus norvegicus OX=10116 GN=Bin1 PE=1 SV=1;tr|F1LMX1|F1LMX1_RAT Myc box-dependent-interacting protein 1 OS=Rattus norvegicus OX=10116 GN=Bin1 PE=1 SV=2;tr|D4A4P1|D4A4P1_RAT Myc box-dependent-i	6.3e-229	241.29	204.61				NetworKIN			21.4376	21.6323	20.8418	21.4897	21.0011	21.5602	21.8837	22.2608	22.3143	22.3701	21.885	23.2119	23.8699	23.5873	23.9237	23.6208	23.8442	23.7572	24.7626	24.5144	24.682	24.4783	24.6281	24.5388	-0.0122422	0.0961776	-0.0648264	0.00705456	-0.123812
1557	Q5HZA7_S265_3	Q5HZA7	Bin1	265	S	3	1	VKAQPSDSAPEKGNKSPSPPPDGSPAATPEI	Bin1 protein	tr|Q5HZA7|Q5HZA7_RAT Bin1 protein OS=Rattus norvegicus OX=10116 GN=Bin1 PE=1 SV=1	sp|O08839|BIN1_RAT Myc box-dependent-interacting protein 1 OS=Rattus norvegicus OX=10116 GN=Bin1 PE=1 SV=1;tr|F1LMX1|F1LMX1_RAT Myc box-dependent-interacting protein 1 OS=Rattus norvegicus OX=10116 GN=Bin1 PE=1 SV=2;tr|D4A4P1|D4A4P1_RAT Myc box-dependent-i	6.3e-229	241.29	204.61				NetworKIN			20.7297	20.8671	20.1367	20.9892	20.4865	20.7359	20.6729	21.1108	21.2211	21.4212	20.9734	21.5809	20.5912	20.286	20.4699	20.4068	20.4116	20.2733	22.8627	22.4526	22.6046	22.485	22.453	22.3368	-0.065298	-0.0141422	-0.115061	0.161404	0.0165197
1558	Q5HZA7_S267_1	Q5HZA7	Bin1	267	S	1	1	AQPSDSAPEKGNKSPSPPPDGSPAATPEIRV	Bin1 protein	tr|Q5HZA7|Q5HZA7_RAT Bin1 protein OS=Rattus norvegicus OX=10116 GN=Bin1 PE=1 SV=1	sp|O08839|BIN1_RAT Myc box-dependent-interacting protein 1 OS=Rattus norvegicus OX=10116 GN=Bin1 PE=1 SV=1;tr|F1LMX1|F1LMX1_RAT Myc box-dependent-interacting protein 1 OS=Rattus norvegicus OX=10116 GN=Bin1 PE=1 SV=2;tr|D4A4P1|D4A4P1_RAT Myc box-dependent-i	2.49e-229	268.06	217.91				NetworKIN			19.3682	19.4831	18.7261	19.2098	18.9753	19.1217	19.9513	20.4882	20.4093	20.0907	19.8003	20.7519	18.9054	18.5955	19.0007	18.7935	18.9577	18.9384	22.5357	22.869	22.372	22.2013	22.5456	22.7744	0.0631625	0.0916929	-0.0357876	-0.128094	-0.00482555
1558	Q5HZA7_S267_2	Q5HZA7	Bin1	267	S	2	1	AQPSDSAPEKGNKSPSPPPDGSPAATPEIRV	Bin1 protein	tr|Q5HZA7|Q5HZA7_RAT Bin1 protein OS=Rattus norvegicus OX=10116 GN=Bin1 PE=1 SV=1	sp|O08839|BIN1_RAT Myc box-dependent-interacting protein 1 OS=Rattus norvegicus OX=10116 GN=Bin1 PE=1 SV=1;tr|F1LMX1|F1LMX1_RAT Myc box-dependent-interacting protein 1 OS=Rattus norvegicus OX=10116 GN=Bin1 PE=1 SV=2;tr|D4A4P1|D4A4P1_RAT Myc box-dependent-i	2.49e-229	268.06	217.91				NetworKIN			21.1632	21.3817	20.5622	21.1963	20.7111	21.3286	21.051	21.3814	21.425	21.3692	20.9819	22.7029	23.1878	22.9006	23.2166	22.9463	23.1586	23.0789	24.3535	24.0931	24.302	24.0345	24.1774	24.1681	-0.00272891	0.129536	-0.0605668	-0.00245869	-0.129815
1558	Q5HZA7_S267_3	Q5HZA7	Bin1	267	S	3	1	AQPSDSAPEKGNKSPSPPPDGSPAATPEIRV	Bin1 protein	tr|Q5HZA7|Q5HZA7_RAT Bin1 protein OS=Rattus norvegicus OX=10116 GN=Bin1 PE=1 SV=1	sp|O08839|BIN1_RAT Myc box-dependent-interacting protein 1 OS=Rattus norvegicus OX=10116 GN=Bin1 PE=1 SV=1;tr|F1LMX1|F1LMX1_RAT Myc box-dependent-interacting protein 1 OS=Rattus norvegicus OX=10116 GN=Bin1 PE=1 SV=2;tr|D4A4P1|D4A4P1_RAT Myc box-dependent-i	2.49e-229	268.06	217.91				NetworKIN			20.6928	20.8244	20.096	20.9534	20.4498	20.6916	20.6729	21.1108	21.2211	21.4212	20.9734	21.5809	20.5912	20.286	20.4699	20.4068	20.4116	20.2733	22.8682	22.4598	22.6103	22.4919	22.4601	22.344	-0.0624817	-0.0171508	-0.116095	0.165324	0.0195282
1559	Q5HZA7_S273_1	Q5HZA7	Bin1	273	S	1	0.999988	APEKGNKSPSPPPDGSPAATPEIRVNHEPEP	Bin1 protein	tr|Q5HZA7|Q5HZA7_RAT Bin1 protein OS=Rattus norvegicus OX=10116 GN=Bin1 PE=1 SV=1	sp|O08839|BIN1_RAT Myc box-dependent-interacting protein 1 OS=Rattus norvegicus OX=10116 GN=Bin1 PE=1 SV=1;tr|F1LMX1|F1LMX1_RAT Myc box-dependent-interacting protein 1 OS=Rattus norvegicus OX=10116 GN=Bin1 PE=1 SV=2;tr|D4A4P1|D4A4P1_RAT Myc box-dependent-i	2.65e-183	257.37	220.53	ENSP00000316779	303	1.89141	NetworKIN	MAPK4	MAPK4;MAPK6_MAPK4_group;MAPK_group;CMGC_group	17.4507	17.6033	16.8267	17.362	17.1181	17.218	15.7013	16.4016	16.2688	16.0052	15.7163	16.393	16.9743	16.7564	17.0767	16.814	16.9702	16.7889	19.0911	19.3875	18.9595	18.6029	18.9108	19.1503	0.0261091	0.0923724	-0.0546848	-0.0954876	0.0184274
1559	Q5HZA7_S273_2	Q5HZA7	Bin1	273	S	2	0.999988	APEKGNKSPSPPPDGSPAATPEIRVNHEPEP	Bin1 protein	tr|Q5HZA7|Q5HZA7_RAT Bin1 protein OS=Rattus norvegicus OX=10116 GN=Bin1 PE=1 SV=1	sp|O08839|BIN1_RAT Myc box-dependent-interacting protein 1 OS=Rattus norvegicus OX=10116 GN=Bin1 PE=1 SV=1;tr|F1LMX1|F1LMX1_RAT Myc box-dependent-interacting protein 1 OS=Rattus norvegicus OX=10116 GN=Bin1 PE=1 SV=2;tr|D4A4P1|D4A4P1_RAT Myc box-dependent-i	2.65e-183	257.37	220.53	ENSP00000316779	303	1.89141	NetworKIN	MAPK4	MAPK4;MAPK6_MAPK4_group;MAPK_group;CMGC_group	19.5068	19.587	18.9253	19.5909	19.1382	19.35	21.0164	21.487	21.502	21.6255	21.0957	21.7357	22.8159	22.5409	22.8903	22.5699	22.7836	22.7069	23.062	22.8494	22.9189	22.8236	22.9759	22.7749	0.000216108	-0.00586273	-0.0381357	0.0514734	-0.0434235
1559	Q5HZA7_S273_3	Q5HZA7	Bin1	273	S	3	0.999988	APEKGNKSPSPPPDGSPAATPEIRVNHEPEP	Bin1 protein	tr|Q5HZA7|Q5HZA7_RAT Bin1 protein OS=Rattus norvegicus OX=10116 GN=Bin1 PE=1 SV=1	sp|O08839|BIN1_RAT Myc box-dependent-interacting protein 1 OS=Rattus norvegicus OX=10116 GN=Bin1 PE=1 SV=1;tr|F1LMX1|F1LMX1_RAT Myc box-dependent-interacting protein 1 OS=Rattus norvegicus OX=10116 GN=Bin1 PE=1 SV=2;tr|D4A4P1|D4A4P1_RAT Myc box-dependent-i	2.65e-183	257.37	220.53	ENSP00000316779	303	1.89141	NetworKIN	MAPK4	MAPK4;MAPK6_MAPK4_group;MAPK_group;CMGC_group	20.7297	20.8671	20.1367	20.9892	20.4865	20.7359	20.6729	21.1108	21.2211	21.4212	20.9734	21.5809	20.5912	20.286	20.4699	20.4068	20.4116	20.2733	22.8682	22.4598	22.6103	22.4919	22.4601	22.344	-0.065298	-0.0141422	-0.115061	0.161404	0.0165197
1560	O08839_S321_2	O08839	Bin1	321	S	2	0.99939	AATPEIRVNHEPEPASGASPGATIPKSPSQL	Myc box-dependent-interacting protein 1	sp|O08839|BIN1_RAT Myc box-dependent-interacting protein 1 OS=Rattus norvegicus OX=10116 GN=Bin1 PE=1 SV=1	sp|O08839|BIN1_RAT Myc box-dependent-interacting protein 1 OS=Rattus norvegicus OX=10116 GN=Bin1 PE=1 SV=1;tr|F1LMX1|F1LMX1_RAT Myc box-dependent-interacting protein 1 OS=Rattus norvegicus OX=10116 GN=Bin1 PE=1 SV=2;tr|D4A4P1|D4A4P1_RAT Myc box-dependent-i	8.68e-116	173.21	164.44				NetworKIN			13.9518	14.4127	13.2696	14.8746	14.5682	14.8573	17.8668	18.1032	18.105	19.4093	18.9374	19.5425	16.441	16.0751	16.3376	16.2641	16.3761	16.3092	19.0297	18.6041	18.8011	18.8071	18.7764	18.7358	-0.6344	-0.259817	-0.773421	0.255584	0.306939
1561	O08839_S324_1	O08839	Bin1	324	S	1	0.999881	PEIRVNHEPEPASGASPGATIPKSPSQLRKG	Myc box-dependent-interacting protein 1	sp|O08839|BIN1_RAT Myc box-dependent-interacting protein 1 OS=Rattus norvegicus OX=10116 GN=Bin1 PE=1 SV=1	sp|O08839|BIN1_RAT Myc box-dependent-interacting protein 1 OS=Rattus norvegicus OX=10116 GN=Bin1 PE=1 SV=1;tr|F1LMX1|F1LMX1_RAT Myc box-dependent-interacting protein 1 OS=Rattus norvegicus OX=10116 GN=Bin1 PE=1 SV=2;tr|D4A4P1|D4A4P1_RAT Myc box-dependent-i	3.12e-76	170.27	149.89	ENSP00000316779	323	1.80134	NetworKIN	MAPK4	MAPK4;MAPK6_MAPK4_group;MAPK_group;CMGC_group	15.3681	15.4671	14.7345	15.3671	15.1943	15.1105	17.5422	18.0743	17.9829	17.9016	17.6287	18.0757	17.0249	16.616	16.9879	16.8522	16.9428	16.8132	18.3561	19.0147	17.9759	18.0448	18.4674	18.4979	0.0143329	0.0270421	-0.0761135	-0.0195205	0.165474
1561	O08839_S324_2	O08839	Bin1	324	S	2	0.999881	PEIRVNHEPEPASGASPGATIPKSPSQLRKG	Myc box-dependent-interacting protein 1	sp|O08839|BIN1_RAT Myc box-dependent-interacting protein 1 OS=Rattus norvegicus OX=10116 GN=Bin1 PE=1 SV=1	sp|O08839|BIN1_RAT Myc box-dependent-interacting protein 1 OS=Rattus norvegicus OX=10116 GN=Bin1 PE=1 SV=1;tr|F1LMX1|F1LMX1_RAT Myc box-dependent-interacting protein 1 OS=Rattus norvegicus OX=10116 GN=Bin1 PE=1 SV=2;tr|D4A4P1|D4A4P1_RAT Myc box-dependent-i	3.12e-76	170.27	149.89	ENSP00000316779	323	1.80134	NetworKIN	MAPK4	MAPK4;MAPK6_MAPK4_group;MAPK_group;CMGC_group	17.5082	17.6881	16.6784	18.3378	17.8605	18.2959	15.329	15.7621	15.8477	16.664	16.3024	16.871	17.1565	16.7858	17.0151	17.0117	17.0431	16.8331	18.7357	18.4642	18.4938	18.4989	18.5282	18.4844	-0.384256	-0.290627	-0.670886	0.412539	0.293005
1562	O08839_S351_1	O08839	Bin1	351	S	1	0.995644	LRKGPPVPPPPKHTPSKEMKQEQILSLFDDA	Myc box-dependent-interacting protein 1	sp|O08839|BIN1_RAT Myc box-dependent-interacting protein 1 OS=Rattus norvegicus OX=10116 GN=Bin1 PE=1 SV=1	sp|O08839|BIN1_RAT Myc box-dependent-interacting protein 1 OS=Rattus norvegicus OX=10116 GN=Bin1 PE=1 SV=1;tr|F1LMX1|F1LMX1_RAT Myc box-dependent-interacting protein 1 OS=Rattus norvegicus OX=10116 GN=Bin1 PE=1 SV=2;tr|D4A4P1|D4A4P1_RAT Myc box-dependent-i	0.00347875	78.655	53.269	ENSP00000316779	350	1.17203	PhosphositePlus	DYRK1A	DYRK1A;DYRK_group;CMGC_group													16.6474	16.3261	16.7083	16.3691	16.522	16.2348	15.1872	16.4324	14.7743	14.6149	14.5285	14.2275
1564	Q5HZA7_S245_1	Q5HZA7	Bin1	245	S	1	0.999398	QNLNDVLVSLEKQHGSNTFTVKAQPSDSAPE	Bin1 protein	tr|Q5HZA7|Q5HZA7_RAT Bin1 protein OS=Rattus norvegicus OX=10116 GN=Bin1 PE=1 SV=1	sp|O08839|BIN1_RAT Myc box-dependent-interacting protein 1 OS=Rattus norvegicus OX=10116 GN=Bin1 PE=1 SV=1;tr|F1LMX1|F1LMX1_RAT Myc box-dependent-interacting protein 1 OS=Rattus norvegicus OX=10116 GN=Bin1 PE=1 SV=2;tr|D4A4P1|D4A4P1_RAT Myc box-dependent-i	0.000834599	134.99	99.448	ENSP00000316779	276	1.26236	NetworKIN	PRKCB	PRKCB;PKCalpha_PKCbeta_group;PKCalpha_PKCbeta_PKCgamma_group;PKC_group;AGC_group													16.0643	15.707	15.9876	15.8222	15.8475	15.6856	15.9474	16.1914	15.9201	15.4766	15.547	15.7167
1565	O08839_S332_1	O08839	Bin1	332	S	1	0.998464	PEPASGASPGATIPKSPSQLRKGPPVPPPPK	Myc box-dependent-interacting protein 1	sp|O08839|BIN1_RAT Myc box-dependent-interacting protein 1 OS=Rattus norvegicus OX=10116 GN=Bin1 PE=1 SV=1	sp|O08839|BIN1_RAT Myc box-dependent-interacting protein 1 OS=Rattus norvegicus OX=10116 GN=Bin1 PE=1 SV=1;tr|F1LMX1|F1LMX1_RAT Myc box-dependent-interacting protein 1 OS=Rattus norvegicus OX=10116 GN=Bin1 PE=1 SV=2;tr|D4A4P1|D4A4P1_RAT Myc box-dependent-i	1.07e-240	231.95	217.13	ENSP00000316779	331	2.13356	NetworKIN	MAPK4	MAPK4;MAPK6_MAPK4_group;MAPK_group;CMGC_group	16.2155	16.557	15.5722	17.3536	17.0217	17.4556	17.6446	18.1066	17.9681	19.1232	18.9029	19.9172	18.8562	18.0587	18.9765	18.5432	18.4554	18.5871	19.755	20.1272	19.3161	19.2684	19.5342	19.6165	-0.682332	-0.427167	-0.782481	0.422935	0.44883
1565	O08839_S332_2	O08839	Bin1	332	S	2	0.998464	PEPASGASPGATIPKSPSQLRKGPPVPPPPK	Myc box-dependent-interacting protein 1	sp|O08839|BIN1_RAT Myc box-dependent-interacting protein 1 OS=Rattus norvegicus OX=10116 GN=Bin1 PE=1 SV=1	sp|O08839|BIN1_RAT Myc box-dependent-interacting protein 1 OS=Rattus norvegicus OX=10116 GN=Bin1 PE=1 SV=1;tr|F1LMX1|F1LMX1_RAT Myc box-dependent-interacting protein 1 OS=Rattus norvegicus OX=10116 GN=Bin1 PE=1 SV=2;tr|D4A4P1|D4A4P1_RAT Myc box-dependent-i	1.07e-240	231.95	217.13	ENSP00000316779	331	2.13356	NetworKIN	MAPK4	MAPK4;MAPK6_MAPK4_group;MAPK_group;CMGC_group	17.423	17.5756	16.6216	18.2423	17.7911	18.2278	18.0594	18.3674	18.3608	19.5467	19.0742	19.6895	17.4701	17.1158	17.34	17.3346	17.3821	17.2533	18.3826	18.0025	18.0364	18.2095	18.1615	18.0833	-0.378531	-0.312192	-0.63678	0.407965	0.314569
1566	O08839_S334_1	O08839	Bin1	334	S	1	0.993448	PASGASPGATIPKSPSQLRKGPPVPPPPKHT	Myc box-dependent-interacting protein 1	sp|O08839|BIN1_RAT Myc box-dependent-interacting protein 1 OS=Rattus norvegicus OX=10116 GN=Bin1 PE=1 SV=1	sp|O08839|BIN1_RAT Myc box-dependent-interacting protein 1 OS=Rattus norvegicus OX=10116 GN=Bin1 PE=1 SV=1;tr|F1LMX1|F1LMX1_RAT Myc box-dependent-interacting protein 1 OS=Rattus norvegicus OX=10116 GN=Bin1 PE=1 SV=2;tr|D4A4P1|D4A4P1_RAT Myc box-dependent-i	2e-29	107.34	98.25	ENSP00000316779	333	2.49482	PhosphositePlus	DYRK1A	DYRK1A;DYRK_group;CMGC_group	13.5276	13.6639	12.7666	14.3315	14.0831	14.291	13.0167	13.2958	13.3863	14.108	13.6797	14.7625	13.188	12.4697	13.0611	12.7664	12.6879	12.9736	16.28	16.3803	15.8618	15.8365	15.9511	16.0184	-0.412678	-0.362673	-0.630499	0.35844	0.467764
1566	O08839_S334_2	O08839	Bin1	334	S	2	0.993448	PASGASPGATIPKSPSQLRKGPPVPPPPKHT	Myc box-dependent-interacting protein 1	sp|O08839|BIN1_RAT Myc box-dependent-interacting protein 1 OS=Rattus norvegicus OX=10116 GN=Bin1 PE=1 SV=1	sp|O08839|BIN1_RAT Myc box-dependent-interacting protein 1 OS=Rattus norvegicus OX=10116 GN=Bin1 PE=1 SV=1;tr|F1LMX1|F1LMX1_RAT Myc box-dependent-interacting protein 1 OS=Rattus norvegicus OX=10116 GN=Bin1 PE=1 SV=2;tr|D4A4P1|D4A4P1_RAT Myc box-dependent-i	2e-29	107.34	98.25	ENSP00000316779	333	2.49482	PhosphositePlus	DYRK1A	DYRK1A;DYRK_group;CMGC_group	15.2766	15.6191	14.6351	15.9809	15.5498	15.6863	14.5526	15.0126	15.0322	15.8881	15.2855	15.9113													-0.426011	-0.1698	-0.524362	0.245447	0.172178
1567	O08873_S894_1	O08873	Madd	894	S	1	0.969865	FPSLKGNRRALVDQKSSVIKHSPTVKREPPS	MAP kinase-activating death domain protein	sp|O08873|MADD_RAT MAP kinase-activating death domain protein OS=Rattus norvegicus OX=10116 GN=Madd PE=1 SV=1	sp|O08873|MADD_RAT MAP kinase-activating death domain protein OS=Rattus norvegicus OX=10116 GN=Madd PE=1 SV=1;tr|A0A0G2KA27|A0A0G2KA27_RAT MAP kinase-activating death domain protein OS=Rattus norvegicus OX=10116 GN=Madd PE=1 SV=1	6.89e-05	125.97	110.44	ENSP00000310933	915	0.962305	NetworKIN	CAMK2A	CAMK2A;CaMKIIalpha_CaMKIIdelta_group;CaMKII_group;CAMK_group													16.5844	16.1412	16.4567	16.4021	16.3762	16.0632	15.3093	15.8746	15.004	14.7266	15.1985	15.4168
1569	O08873_S1076_1	O08873	Madd	1076	S	1	0.982423	AMAQLRVPQLGPRAPSATGRGPKELDTRSLK	MAP kinase-activating death domain protein	sp|O08873|MADD_RAT MAP kinase-activating death domain protein OS=Rattus norvegicus OX=10116 GN=Madd PE=1 SV=1	sp|O08873|MADD_RAT MAP kinase-activating death domain protein OS=Rattus norvegicus OX=10116 GN=Madd PE=1 SV=1;tr|A0A0G2KA27|A0A0G2KA27_RAT MAP kinase-activating death domain protein OS=Rattus norvegicus OX=10116 GN=Madd PE=1 SV=1	0.00751877	113.94	39.687	ENSP00000310933	1097	1.90165	NetworKIN	CAMK2A	CAMK2A;CaMKIIalpha_CaMKIIdelta_group;CaMKII_group;CAMK_group													13.2391	12.9842	13.2928	12.6021	12.7808	12.7102	14.9236	15.2811	14.4255	14.5223	14.8211	14.4321
1571	O08873_S829_1	O08873	Madd	829	S	1	0.817663	KLASDSDAESDSRASSPNSTVSNNSTEGFGG	MAP kinase-activating death domain protein	sp|O08873|MADD_RAT MAP kinase-activating death domain protein OS=Rattus norvegicus OX=10116 GN=Madd PE=1 SV=1	sp|O08873|MADD_RAT MAP kinase-activating death domain protein OS=Rattus norvegicus OX=10116 GN=Madd PE=1 SV=1;tr|A0A0G2KA27|A0A0G2KA27_RAT MAP kinase-activating death domain protein OS=Rattus norvegicus OX=10116 GN=Madd PE=1 SV=1	7.69e-94	164.85	148.91	ENSP00000310933	830	1.92658	NetworKIN	MAPK10	MAPK10;MAPK8_MAPK10_group;JNK_group;MAPK_group;CMGC_group													18.742	18.4802	18.7535	18.6341	18.6171	18.4951	16.4249	16.7495	16.0638	16.0131	16.1426	16.0088
1571	O08873_S829_2	O08873	Madd	829	S	2	0.817663	KLASDSDAESDSRASSPNSTVSNNSTEGFGG	MAP kinase-activating death domain protein	sp|O08873|MADD_RAT MAP kinase-activating death domain protein OS=Rattus norvegicus OX=10116 GN=Madd PE=1 SV=1	sp|O08873|MADD_RAT MAP kinase-activating death domain protein OS=Rattus norvegicus OX=10116 GN=Madd PE=1 SV=1;tr|A0A0G2KA27|A0A0G2KA27_RAT MAP kinase-activating death domain protein OS=Rattus norvegicus OX=10116 GN=Madd PE=1 SV=1	7.69e-94	164.85	148.91	ENSP00000310933	830	1.92658	NetworKIN	MAPK10	MAPK10;MAPK8_MAPK10_group;JNK_group;MAPK_group;CMGC_group													16.3558	15.9264	16.2975	16.0015	16.1162	16.026	15.5464	15.7091	15.5128	15.1541	15.2805	15.0372
1575	O08873_S1196_1	O08873	Madd	1196	S	1	0.999713	GGEGSAHLASSRATLSDSEIETNSATSTIFG	MAP kinase-activating death domain protein	sp|O08873|MADD_RAT MAP kinase-activating death domain protein OS=Rattus norvegicus OX=10116 GN=Madd PE=1 SV=1	sp|O08873|MADD_RAT MAP kinase-activating death domain protein OS=Rattus norvegicus OX=10116 GN=Madd PE=1 SV=1;tr|A0A0G2KA27|A0A0G2KA27_RAT MAP kinase-activating death domain protein OS=Rattus norvegicus OX=10116 GN=Madd PE=1 SV=1	0	505.8	458.25	ENSP00000310933	1239	0.595046	NetworKIN	CSNK2A2	CSNK2A2;CK2_group;CMGC_group	17.0991	16.9555	16.4089	16.7221	16.8165	16.3843	18.3599	19.1055	18.8721	18.4933	18.3149	18.8899	20.8156	20.6472	20.9879	20.7295	20.9723	20.857	19.7231	20.7239	19.5064	19.3914	19.9727	20.1542	0.187982	-0.0418954	0.0410147	-0.221788	0.230412
1575	O08873_S1196_2	O08873	Madd	1196	S	2	0.999713	GGEGSAHLASSRATLSDSEIETNSATSTIFG	MAP kinase-activating death domain protein	sp|O08873|MADD_RAT MAP kinase-activating death domain protein OS=Rattus norvegicus OX=10116 GN=Madd PE=1 SV=1	sp|O08873|MADD_RAT MAP kinase-activating death domain protein OS=Rattus norvegicus OX=10116 GN=Madd PE=1 SV=1;tr|A0A0G2KA27|A0A0G2KA27_RAT MAP kinase-activating death domain protein OS=Rattus norvegicus OX=10116 GN=Madd PE=1 SV=1	0	505.8	458.25	ENSP00000310933	1239	0.595046	NetworKIN	CSNK2A2	CSNK2A2;CK2_group;CMGC_group	14.9241	14.813	14.2682	15.0349	14.5198	14.7134	16.9779	17.511	17.4812	17.5702	17.2595	17.3965	15.9035	15.7351	15.9043	15.7062	15.74	15.6848	16.985	16.7775	16.622	16.7439	16.7903	16.4976	0.0508439	-0.146534	-0.0618629	0.128872	-0.0284287
1576	O08873_S1198_1	O08873	Madd	1198	S	1	0.994601	EGSAHLASSRATLSDSEIETNSATSTIFGKA	MAP kinase-activating death domain protein	sp|O08873|MADD_RAT MAP kinase-activating death domain protein OS=Rattus norvegicus OX=10116 GN=Madd PE=1 SV=1	sp|O08873|MADD_RAT MAP kinase-activating death domain protein OS=Rattus norvegicus OX=10116 GN=Madd PE=1 SV=1;tr|A0A0G2KA27|A0A0G2KA27_RAT MAP kinase-activating death domain protein OS=Rattus norvegicus OX=10116 GN=Madd PE=1 SV=1	3.2e-174	230.24	198.77	ENSP00000310933	1241	0.949938	NetworKIN	CSNK1A1	CSNK1A1;CK1alpha_group;CK1alpha_CK1delta_CK1epsilon_group;CK1_group;CK_group	18.2005	18.0074	17.5126	17.7029	17.9133	17.4057	18.9441	19.7227	19.4128	18.9751	18.9044	19.4446	20.8509	20.6579	21.0265	20.7876	21.0066	20.8782	20.776	21.9756	20.5799	20.4927	21.2187	21.4581	0.211593	-0.0677566	0.0668759	-0.31888	0.249398
1576	O08873_S1198_2	O08873	Madd	1198	S	2	0.994601	EGSAHLASSRATLSDSEIETNSATSTIFGKA	MAP kinase-activating death domain protein	sp|O08873|MADD_RAT MAP kinase-activating death domain protein OS=Rattus norvegicus OX=10116 GN=Madd PE=1 SV=1	sp|O08873|MADD_RAT MAP kinase-activating death domain protein OS=Rattus norvegicus OX=10116 GN=Madd PE=1 SV=1;tr|A0A0G2KA27|A0A0G2KA27_RAT MAP kinase-activating death domain protein OS=Rattus norvegicus OX=10116 GN=Madd PE=1 SV=1	3.2e-174	230.24	198.77	ENSP00000310933	1241	0.949938	NetworKIN	CSNK1A1	CSNK1A1;CK1alpha_group;CK1alpha_CK1delta_CK1epsilon_group;CK1_group;CK_group	17.7611	17.6704	17.2614	17.854	17.4269	17.4323	17.5573	18.1152	18.0425	18.0448	17.7311	17.8052	15.6846	15.4064	15.6451	15.4273	15.6124	15.4109	17.5985	17.3588	17.2697	17.4036	17.4818	17.0904	0.00530937	-0.171639	0.0488021	0.0654105	-0.00388696
1580	O08873_S155_1	O08873	Madd	155	S	1	0.99312	TLQPPSADSTPDVNQSPRGKRRAKAGNRSRN	MAP kinase-activating death domain protein	sp|O08873|MADD_RAT MAP kinase-activating death domain protein OS=Rattus norvegicus OX=10116 GN=Madd PE=1 SV=1	sp|O08873|MADD_RAT MAP kinase-activating death domain protein OS=Rattus norvegicus OX=10116 GN=Madd PE=1 SV=1;tr|A0A0G2KA27|A0A0G2KA27_RAT MAP kinase-activating death domain protein OS=Rattus norvegicus OX=10116 GN=Madd PE=1 SV=1	2.27e-119	155.09	145.12	ENSP00000310933	156	3.68743	NetworKIN	MAPK10	MAPK10;MAPK8_MAPK10_group;JNK_group;MAPK_group;CMGC_group													16.5113	16.3511	16.6267	16.3862	16.3988	16.4372	15.741	15.6696	15.3701	15.4926	15.5913	15.4963
1583	O08873_S1224_1	O08873	Madd	1224	S	1	0.904301	IFGKAHSLKPKEKPASSPVRSSEDVSQRVYL	MAP kinase-activating death domain protein	sp|O08873|MADD_RAT MAP kinase-activating death domain protein OS=Rattus norvegicus OX=10116 GN=Madd PE=1 SV=1	sp|O08873|MADD_RAT MAP kinase-activating death domain protein OS=Rattus norvegicus OX=10116 GN=Madd PE=1 SV=1;tr|A0A0G2KA27|A0A0G2KA27_RAT MAP kinase-activating death domain protein OS=Rattus norvegicus OX=10116 GN=Madd PE=1 SV=1	1.8e-25	111.49	98.259				NetworKIN			14.8945	14.8543	14.0045	15.0629	14.8249	14.6609	16.2179	16.6964	16.5168	16.7279	16.4692	17.0089													0.0186522	-0.107789	-0.328163	0.154268	0.274002
1583	O08873_S1224_2	O08873	Madd	1224	S	2	0.904301	IFGKAHSLKPKEKPASSPVRSSEDVSQRVYL	MAP kinase-activating death domain protein	sp|O08873|MADD_RAT MAP kinase-activating death domain protein OS=Rattus norvegicus OX=10116 GN=Madd PE=1 SV=1	sp|O08873|MADD_RAT MAP kinase-activating death domain protein OS=Rattus norvegicus OX=10116 GN=Madd PE=1 SV=1;tr|A0A0G2KA27|A0A0G2KA27_RAT MAP kinase-activating death domain protein OS=Rattus norvegicus OX=10116 GN=Madd PE=1 SV=1	1.8e-25	111.49	98.259				NetworKIN			15.5282	15.548	14.6724	15.7034	15.3444	15.5446	16.7719	17.0535	17.1054	17.5125	16.9867	17.4335													-0.0698571	-0.136346	-0.382485	0.0724628	0.0712795
1584	O08873_S1225_1	O08873	Madd	1225	S	1	0.985312	FGKAHSLKPKEKPASSPVRSSEDVSQRVYLY	MAP kinase-activating death domain protein	sp|O08873|MADD_RAT MAP kinase-activating death domain protein OS=Rattus norvegicus OX=10116 GN=Madd PE=1 SV=1	sp|O08873|MADD_RAT MAP kinase-activating death domain protein OS=Rattus norvegicus OX=10116 GN=Madd PE=1 SV=1;tr|A0A0G2KA27|A0A0G2KA27_RAT MAP kinase-activating death domain protein OS=Rattus norvegicus OX=10116 GN=Madd PE=1 SV=1	5.26e-48	190.31	162.1	ENSP00000310933	1270	3.42988	NetworKIN	MAPK10	MAPK10;MAPK8_MAPK10_group;JNK_group;MAPK_group;CMGC_group	15.3289	15.3572	14.4442	15.4854	15.1855	15.1073	17.2806	17.8463	17.6035	17.8622	17.5342	18.1295	18.1144	17.6782	18.0027	18.0263	18.0206	17.8809	18.2398	18.7663	17.8473	17.6048	17.8873	18.3104	0.0126533	-0.045311	-0.328807	0.136328	0.194201
1584	O08873_S1225_2	O08873	Madd	1225	S	2	0.985312	FGKAHSLKPKEKPASSPVRSSEDVSQRVYLY	MAP kinase-activating death domain protein	sp|O08873|MADD_RAT MAP kinase-activating death domain protein OS=Rattus norvegicus OX=10116 GN=Madd PE=1 SV=1	sp|O08873|MADD_RAT MAP kinase-activating death domain protein OS=Rattus norvegicus OX=10116 GN=Madd PE=1 SV=1;tr|A0A0G2KA27|A0A0G2KA27_RAT MAP kinase-activating death domain protein OS=Rattus norvegicus OX=10116 GN=Madd PE=1 SV=1	5.26e-48	190.31	162.1	ENSP00000310933	1270	3.42988	NetworKIN	MAPK10	MAPK10;MAPK8_MAPK10_group;JNK_group;MAPK_group;CMGC_group	16.0407	16.0041	15.1583	16.2435	15.8108	16.0526	17.158	17.4303	17.4483	17.8754	17.2921	17.8421	18.6112	18.2171	18.4045	18.4529	18.5113	18.2613	18.6201	18.2291	18.235	18.4253	18.3221	18.2382	-0.0468386	-0.169734	-0.385993	0.123128	0.048261
[truncated: 14,110 more rows]
[truncated: 29 more columns]
