# Supplementary material for: Protein Phosphorylation in Depolarized Synaptosomes: Dissecting Primary Effects of Calcium from Synaptic Vesicle Cycling
Source: Mol Cell Proteomics. 2021 Feb 12;20:100061. doi: 10.1016/j.mcpro.2021.100061 (PMC7995663; doi:10.1016/j.mcpro.2021.100061)
Supplement: Supplemental Material 2 [file mmc2.xlsx]

## Sheet: Description
Column	Description
id	Protein group id from Phosphogroups.txt MaxQuant output table
Accession	Uniprot protein id of the first protein reporeted by MaxQuant in Majority.protein.IDs
Gene.name	Gene name of the first protein reporeted by MaxQuant in Majority.protein.IDs
Protein.description	Full protein name of the first protein reporeted by MaxQuant in Majority.protein.IDs
Protein.IDs	Protein ids of the proteins within protein group as reported by MaxQuant
Majority.protein.IDs	Protein ids of the leading proteins within a protein group as reported by MaxQuant
Fasta.headers	Fasta headers of proteins within the protein group
Number.of.proteins	Number of protein within the protein group
Peptides	Number of peptides assigned to the protein group
Razor.and.unique.peptides	Number of razor and unique peptides assigned to the protein group
Unique.peptides	Number of unique peptides assigned to the protein group
Sequence.coverage.percent	Protein sequence coverage in % for the leading protein within the protein group
Mol.weight.kDa	Molecular weight in kDa of the leading protein
Sequence.length	Sequence length of the leading protein
Q.value	Identification q-value of the protein group
Score	MaxQuant score of the protein group
Intensity	Combined precursor MS1 intensities for the protein group
MS.MS.count	Number of MS/MS scans contributing to the protein group
Mock_01	Log2-transformed impurity-corrected reporter ion intensities (before normalization). [Treatment]_[Replicate]
Mock_02
Mock_03
BoNT_01
BoNT_02
BoNT_03
Mock_01.norm	Log2-transformed impurity-corrected reporter ion intensities (after normalization). [Treatment]_[Replicate].norm
Mock_02.norm
Mock_03.norm
BoNT_01.norm
BoNT_02.norm
BoNT_03.norm
log2FC	log2 fold change Mock vs BTX
p.mod	moderated p-value for Mock vs BTX
p.adj.BH	Benjamini-Hochberg adjusted p-value
Candidate	TRUE if p.adj.BH < 0.01 and and absolute log2FC > 0.585

## Sheet: Data
id	Accession	Gene.name	Protein.description	Protein.IDs	Majority.protein.IDs	Fasta.headers	Number.of.proteins	Peptides	Razor.and.unique.peptides	Unique.peptides	Sequence.coverage.percent	Mol.weight.kDa	Sequence.length	Q.value	Score	Intensity	MS.MS.count	Mock_01	Mock_02	Mock_03	BoNT_01	BoNT_02	BoNT_03	Mock_01.norm	Mock_02.norm	Mock_03.norm	BoNT_01.norm	BoNT_02.norm	BoNT_03.norm	log2FC	p.mod	p.adj.BH	Candidate
59	D3ZHG8	Gga3	ADP-ribosylation factor-binding protein GGA3	tr|D3ZHG8|D3ZHG8_RAT;sp|A0A0G2JV04|GGA3_RAT	tr|D3ZHG8|D3ZHG8_RAT;sp|A0A0G2JV04|GGA3_RAT	tr|D3ZHG8|D3ZHG8_RAT ADP-ribosylation factor-binding protein GGA3 OS=Rattus norvegicus OX=10116 GN=Gga3 PE=1 SV=1;sp|A0A0G2JV04|GGA3_RAT ADP-ribosylation factor-binding protein GGA3 OS=Rattus norvegicus OX=10116 GN=Gga3 PE=1 SV=1	2	7	7	6	11.1	71.714	658	0	46.45	87241000	7	14.5473	14.2931	14.257	14.2864	13.8511	14.4925	0.0799	0.0149217	0.0026943	-0.00143225	-0.245801	-0.03287	0.125873	0.123422	0.378631	FALSE
60	A0A0G2JXN2	Trim46	Tripartite motif-containing protein 46	sp|A0A0G2JXN2|TRI46_RAT;tr|A0A096MKD5|A0A096MKD5_RAT;tr|A0A096MKH7|A0A096MKH7_RAT	sp|A0A0G2JXN2|TRI46_RAT;tr|A0A096MKD5|A0A096MKD5_RAT;tr|A0A096MKH7|A0A096MKH7_RAT	sp|A0A0G2JXN2|TRI46_RAT Tripartite motif-containing protein 46 OS=Rattus norvegicus OX=10116 GN=Trim46 PE=1 SV=2;tr|A0A096MKD5|A0A096MKD5_RAT Tripartite motif-containing protein 46 (Fragment) OS=Rattus norvegicus OX=10116 GN=Trim46 PE=1 SV=1;tr|A0A096MKH7|	3	2	2	2	3.6	83.43	759	0	13.943	15663000	2	12.7355	12.7366	12.8732	12.8887	12.4414	12.908	-0.152544	0.0376786	0.198127	0.180099	-0.076228	-0.0381173	0.00583604	0.958276	0.980632	FALSE
61	A0A0G2JXT6	Mtmr6	Myotubularin-related protein 6	sp|A0A0G2JXT6|MTMR6_RAT;tr|D3ZC22|D3ZC22_RAT	sp|A0A0G2JXT6|MTMR6_RAT	sp|A0A0G2JXT6|MTMR6_RAT Myotubularin-related protein 6 OS=Rattus norvegicus OX=10116 GN=Mtmr6 PE=1 SV=1	2	5	5	5	8.9	75.576	655	0	36.211	53727000	8	14.5319	14.4407	14.3433	14.3681	14.2522	14.788	-0.0572509	0.0406593	-0.0328946	-0.041573	0.0335302	0.140717	-0.0607202	0.324371	0.591914	FALSE
62	A0A0G2K2P5	Tjp1	Tight junction protein ZO-1	sp|A0A0G2K2P5|ZO1_RAT;tr|F1M4A0|F1M4A0_RAT	sp|A0A0G2K2P5|ZO1_RAT;tr|F1M4A0|F1M4A0_RAT	sp|A0A0G2K2P5|ZO1_RAT Tight junction protein ZO-1 OS=Rattus norvegicus OX=10116 GN=Tjp1 PE=1 SV=1;tr|F1M4A0|F1M4A0_RAT Tight junction protein 1 (Predicted) OS=Rattus norvegicus OX=10116 GN=Tjp1 PE=1 SV=2	2	10	10	10	7.5	197.15	1765	0	68.801	94185000	11	15.0698	14.858	14.8079	14.772	14.4464	15.0044	0.0842561	0.0615751	0.0353177	-0.0340556	-0.16871	-0.0392308	0.141048	0.0236286	0.183723	FALSE
63	A0A0G2K5T3		Phosphatidylinositol 4,5-bisphosphate 3-kinase catalytic subunit	tr|A0A0G2K5T3|A0A0G2K5T3_RAT;sp|A0A0G2K344|PK3CA_RAT	tr|A0A0G2K5T3|A0A0G2K5T3_RAT;sp|A0A0G2K344|PK3CA_RAT	tr|A0A0G2K5T3|A0A0G2K5T3_RAT Phosphatidylinositol 4,5-bisphosphate 3-kinase catalytic subunit OS=Rattus norvegicus OX=10116 PE=3 SV=1;sp|A0A0G2K344|PK3CA_RAT Phosphatidylinositol 4,5-bisphosphate 3-kinase catalytic subunit alpha isoform OS=Rattus norvegicu	2	2	2	2	1.6	123.73	1063	0.0014603	10.863	11013000	2	12.7702	12.7365	12.7879	12.8277	12.5961	12.9465	-0.175522	-0.0200585	0.0551611	0.0614987	0.0208539	-0.0572829	-0.055163	0.445925	0.684419	FALSE
64	A0A096MJJ6	Acbd5	Acyl-CoA-binding domain-containing protein 5	tr|A0A096MJJ6|A0A096MJJ6_RAT;sp|A0FKI7|ACBD5_RAT;tr|M0R9S4|M0R9S4_RAT;tr|A0A0G2K3Z5|A0A0G2K3Z5_RAT	tr|A0A096MJJ6|A0A096MJJ6_RAT;sp|A0FKI7|ACBD5_RAT;tr|M0R9S4|M0R9S4_RAT;tr|A0A0G2K3Z5|A0A0G2K3Z5_RAT	tr|A0A096MJJ6|A0A096MJJ6_RAT Acyl-CoA-binding domain-containing protein 5 OS=Rattus norvegicus OX=10116 GN=Acbd5 PE=1 SV=1;sp|A0FKI7|ACBD5_RAT Acyl-CoA-binding domain-containing protein 5 OS=Rattus norvegicus OX=10116 GN=Acbd5 PE=1 SV=1;tr|M0R9S4|M0R9S4_RA	4	2	2	2	6.2	52.389	470	0	15.904	3456800	2	12.2365	11.8537	11.9741	11.9797	12.0908	12.1545	0.0639575	-0.12964	0.0145816	-0.0133196	0.288824	-0.0760276	-0.083526	0.457117	0.690903	FALSE
65	A0JPJ7	Ola1	Obg-like ATPase 1	sp|A0JPJ7|OLA1_RAT;tr|B1WC04|B1WC04_RAT	sp|A0JPJ7|OLA1_RAT	sp|A0JPJ7|OLA1_RAT Obg-like ATPase 1 OS=Rattus norvegicus OX=10116 GN=Ola1 PE=2 SV=1	2	6	6	6	17.4	44.535	396	0	54.324	202280000	9	16.2274	15.6275	15.7375	15.8219	15.163	16.2095	0.252103	-0.158635	-0.0248162	0.0260783	-0.441836	0.176168	0.102747	0.587134	0.779072	FALSE
66	A0JPM9	Eif3j	Eukaryotic translation initiation factor 3 subunit J	sp|A0JPM9|EIF3J_RAT	sp|A0JPM9|EIF3J_RAT	sp|A0JPM9|EIF3J_RAT Eukaryotic translation initiation factor 3 subunit J OS=Rattus norvegicus OX=10116 GN=Eif3j PE=1 SV=1	1	6	6	6	17	29.187	259	0	38.83	83995000	6	15.3197	15.0186	14.962	15.0298	14.827	15.1812	0.117428	0.00555575	-0.0272214	0.00702765	-0.00476031	-0.0790702	0.0575216	0.298485	0.563208	FALSE
67	A0A0G2K9C4	Shtn1	Shootin-1	tr|A0A0G2K9C4|A0A0G2K9C4_RAT;tr|D4A6P3|D4A6P3_RAT;sp|A0MZ67|SHOT1_RAT	tr|A0A0G2K9C4|A0A0G2K9C4_RAT;tr|D4A6P3|D4A6P3_RAT;sp|A0MZ67|SHOT1_RAT	tr|A0A0G2K9C4|A0A0G2K9C4_RAT Shootin-1 OS=Rattus norvegicus OX=10116 GN=Shtn1 PE=1 SV=1;tr|D4A6P3|D4A6P3_RAT Shootin-1 OS=Rattus norvegicus OX=10116 GN=Shtn1 PE=1 SV=3;sp|A0MZ67|SHOT1_RAT Shootin-1 OS=Rattus norvegicus OX=10116 GN=Shtn1 PE=1 SV=1	3	4	4	4	7.4	69.07	610	0	32.721	17866000	4	13.1776	12.8005	12.8553	12.635	12.4866	12.9211	0.250985	0.0631106	0.141717	-0.112042	-0.0694679	-0.0635493	0.233624	0.00450159	0.0711639	FALSE
68	A1L108	Arpc5l	Actin-related protein 2/3 complex subunit 5-like protein	sp|A1L108|ARP5L_RAT	sp|A1L108|ARP5L_RAT	sp|A1L108|ARP5L_RAT Actin-related protein 2/3 complex subunit 5-like protein OS=Rattus norvegicus OX=10116 GN=Arpc5l PE=1 SV=2	1	5	5	5	37.9	17.01	153	0	41.763	266830000	6	15.6221	15.2245	15.1849	15.3392	15.1152	15.6711	0.120494	-0.0880247	-0.103699	0.0170901	-0.0159489	0.111371	-0.0612476	0.42448	0.667531	FALSE
69	A1L1I3	Numbl	Numb-like protein	sp|A1L1I3|NUMBL_RAT;tr|A0A0G2K9C5|A0A0G2K9C5_RAT	sp|A1L1I3|NUMBL_RAT;tr|A0A0G2K9C5|A0A0G2K9C5_RAT	sp|A1L1I3|NUMBL_RAT Numb-like protein OS=Rattus norvegicus OX=10116 GN=Numbl PE=1 SV=1;tr|A0A0G2K9C5|A0A0G2K9C5_RAT Numb-like protein OS=Rattus norvegicus OX=10116 GN=Numbl PE=1 SV=1	2	5	5	5	7.7	65.512	614	0	29.465	53144000	8	13.5572	13.2498	13.3285	13.3201	13.2783	13.5627	0.0338105	-0.0844388	0.0181517	-0.0238081	0.125379	-0.0187501	-0.0384326	0.526773	0.738421	FALSE
71	A2RRU1	Gys1	Glycogen [starch] synthase, muscle	sp|A2RRU1|GYS1_RAT;tr|D4A5K9|D4A5K9_RAT;sp|P17625|GYS2_RAT	sp|A2RRU1|GYS1_RAT	sp|A2RRU1|GYS1_RAT Glycogen [starch] synthase, muscle OS=Rattus norvegicus OX=10116 GN=Gys1 PE=1 SV=1	3	5	5	5	11.1	84.071	738	0	35.472	17030000	5	13.6741	13.4898	13.3493	13.4696	13.1426	13.6493	0.0538591	0.0587905	-0.0579108	0.0289294	-0.10718	-0.0290223	0.054004	0.345746	0.606018	FALSE
72	A2RUW1	Tollip	Toll-interacting protein	sp|A2RUW1|TOLIP_RAT	sp|A2RUW1|TOLIP_RAT	sp|A2RUW1|TOLIP_RAT Toll-interacting protein OS=Rattus norvegicus OX=10116 GN=Tollip PE=1 SV=1	1	5	5	5	25.5	30.314	274	0	33.554	68601000	8	13.5953	13.5638	13.4372	13.3863	13.1921	13.2718	0.0145913	0.172291	0.0695966	-0.0148891	-0.0180694	-0.366894	0.218777	0.0793169	0.309767	FALSE
73	D4ACE9	Aass	Alpha-aminoadipic semialdehyde synthase, mitochondrial	tr|D4ACE9|D4ACE9_RAT;sp|A2VCW9|AASS_RAT	tr|D4ACE9|D4ACE9_RAT;sp|A2VCW9|AASS_RAT	tr|D4ACE9|D4ACE9_RAT Alpha-aminoadipic semialdehyde synthase, mitochondrial OS=Rattus norvegicus OX=10116 GN=Aass PE=1 SV=3;sp|A2VCW9|AASS_RAT Alpha-aminoadipic semialdehyde synthase, mitochondrial OS=Rattus norvegicus OX=10116 GN=Aass PE=2 SV=1	2	4	4	4	4.9	103.11	926	0	22.512	26705000	4	13.7457	13.6794	13.6342	13.6537	13.4778	13.768	-0.0939576	0.0289036	0.00764279	-0.00638073	0.00861523	-0.12971	0.0233548	0.685547	0.841346	FALSE
74	A2VCX1	Tiprl	TIP41-like protein	sp|A2VCX1|TIPRL_RAT	sp|A2VCX1|TIPRL_RAT	sp|A2VCX1|TIPRL_RAT TIP41-like protein OS=Rattus norvegicus OX=10116 GN=Tiprl PE=1 SV=1	1	6	6	6	25.5	31.224	271	0	46.349	119620000	7	15.939	15.7446	15.6942	15.8091	15.804	16.1174	-0.0249568	-0.0301796	-0.0566906	0.024659	0.210603	0.0954482	-0.147512	0.0306613	0.209777	FALSE
75	A2VD12	Pbxip1	Pre-B-cell leukemia transcription factor-interacting protein 1	sp|A2VD12|PBIP1_RAT	sp|A2VD12|PBIP1_RAT	sp|A2VD12|PBIP1_RAT Pre-B-cell leukemia transcription factor-interacting protein 1 OS=Rattus norvegicus OX=10116 GN=Pbxip1 PE=1 SV=1	1	8	8	8	13.3	80.275	722	0	61.131	81174000	9	15.8036	15.5609	15.5504	15.6085	15.5409	15.9508	0.00766816	-0.0458679	-0.0324562	-0.00796588	0.115501	0.0967948	-0.0916619	0.0840218	0.316904	FALSE
76	A4F267	Tomm40l	Mitochondrial import receptor subunit TOM40B	sp|A4F267|TM40L_RAT	sp|A4F267|TM40L_RAT	sp|A4F267|TM40L_RAT Mitochondrial import receptor subunit TOM40B OS=Rattus norvegicus OX=10116 GN=Tomm40l PE=1 SV=1	1	3	3	3	11.4	34.048	308	0	25.794	22344000	3	13.6327	13.1585	12.8999	13.0914	12.7239	13.257	0.397661	0.112718	-0.122096	0.0359519	-0.140609	-0.0360449	0.176328	0.222218	0.488774	FALSE
77	A5I4Z5	alaS	Alanine--tRNA ligase	sp|A5I4Z5|SYA_CLOBH	sp|A5I4Z5|SYA_CLOBH	sp|A5I4Z5|SYA_CLOBH Alanine--tRNA ligase OS=Clostridium botulinum (strain Hall / ATCC 3502 / NCTC 13319 / Type A) OX=441771 GN=alaS PE=3 SV=1	1	2	2	2	1	99.313	879	0.0011873	11.371	2916300000	5	16.3248	15.8107	15.7998	16.1201	15.8078	16.2552	0.136718	-0.188215	-0.175284	0.111529	-0.00978085	0.00906148	-0.11253	0.278009	0.545776	FALSE
78	A5I524	arcB	Ornithine carbamoyltransferase	sp|A5I524|OTC_CLOBH	sp|A5I524|OTC_CLOBH	sp|A5I524|OTC_CLOBH Ornithine carbamoyltransferase OS=Clostridium botulinum (strain Hall / ATCC 3502 / NCTC 13319 / Type A) OX=441771 GN=arcB PE=3 SV=1	1	14	14	14	45.6	37.23	333	0	190.17	487270000	25	17.4031	16.3702	16.4777	18.0878	17.9325	18.2776	-0.409324	-1.25304	-1.12171	0.454944	0.490636	0.407165	-1.37894	0.000523632	0.0180913	FALSE
81	A6JUQ6	Clvs2	Clavesin-2	sp|A6JUQ6|CLVS2_RAT	sp|A6JUQ6|CLVS2_RAT	sp|A6JUQ6|CLVS2_RAT Clavesin-2 OS=Rattus norvegicus OX=10116 GN=Clvs2 PE=1 SV=1	1	5	4	3	21.4	37.916	327	0	75.409	34952000	3	14.3998	14.3249	14.2715	14.2254	13.9789	14.3573	-0.00267712	0.11156	0.0820778	0.0023794	-0.053111	-0.103199	0.114964	0.0490867	0.25768	FALSE
82	A8WCF8	Tprg1l	Tumor protein p63-regulated gene 1-like protein	sp|A8WCF8|TPRGL_RAT;tr|A0A0G2K272|A0A0G2K272_RAT	sp|A8WCF8|TPRGL_RAT	sp|A8WCF8|TPRGL_RAT Tumor protein p63-regulated gene 1-like protein OS=Rattus norvegicus OX=10116 GN=Tprg1l PE=1 SV=1	2	5	5	5	25.6	29.844	266	0	93.023	171480000	6	11.7705	11.5018	11.1507	11.3954	11.3096	11.8375	0.0853686	0.00583112	-0.321441	-0.110234	-0.00503568	0.094322	-0.0697646	0.561796	0.761469	FALSE
83	A9CMA6	Tmem163	Transmembrane protein 163	sp|A9CMA6|TM163_RAT	sp|A9CMA6|TM163_RAT	sp|A9CMA6|TM163_RAT Transmembrane protein 163 OS=Rattus norvegicus OX=10116 GN=Tmem163 PE=1 SV=1	1	5	5	5	25.7	31.344	288	0	157.35	236620000	8	15.7654	15.5468	15.4205	15.569	15.4666	15.8397	0.00826542	-0.021129	-0.123614	-0.00856313	0.0799449	0.0245172	-0.0774588	0.157821	0.420178	FALSE
84	B0BN18	Pfdn2	Prefoldin subunit 2	sp|B0BN18|PFD2_RAT	sp|B0BN18|PFD2_RAT	sp|B0BN18|PFD2_RAT Prefoldin subunit 2 OS=Rattus norvegicus OX=10116 GN=Pfdn2 PE=2 SV=1	1	5	5	5	35.1	16.58	154	0	39.382	123500000	7	15.4658	15.2753	15.1647	15.312	15.0337	15.4867	0.0189874	0.0176466	-0.0689897	0.0447721	-0.0426004	-0.0180853	-0.00548074	0.902935	0.957413	FALSE
85	B0BN56	Mrps31	28S ribosomal protein S31, mitochondrial	sp|B0BN56|RT31_RAT	sp|B0BN56|RT31_RAT	sp|B0BN56|RT31_RAT 28S ribosomal protein S31, mitochondrial OS=Rattus norvegicus OX=10116 GN=Mrps31 PE=2 SV=1	1	7	7	7	20.9	43.961	387	0	48.534	78247000	8	11.8149	11.525	11.728	11.6379	11.6406	12.1838	-0.0637273	-0.164442	0.0624037	-0.0611417	0.13246	0.247145	-0.16141	0.13364	0.389682	FALSE
86	B0BN72	Mcrip1	Mapk-regulated corepressor-interacting protein 1	sp|B0BN72|MCRI1_RAT	sp|B0BN72|MCRI1_RAT	sp|B0BN72|MCRI1_RAT Mapk-regulated corepressor-interacting protein 1 OS=Rattus norvegicus OX=10116 GN=Mcrip1 PE=1 SV=1	1	2	2	2	29.9	11.101	97	0.00060809	11.885	4985300	2	11.7996	12.0121	11.9092	11.9122	11.518	12.1108	-0.272657	0.128998	0.0499086	0.0194233	-0.1838	-0.0195163	0.0300477	0.800344	0.902504	FALSE
87	B0BN85	Sugt1	Protein SGT1 homolog	sp|B0BN85|SGT1_RAT;tr|F1LMY6|F1LMY6_RAT	sp|B0BN85|SGT1_RAT	sp|B0BN85|SGT1_RAT Protein SGT1 homolog OS=Rattus norvegicus OX=10116 GN=Sugt1 PE=2 SV=1	2	5	5	5	18.2	38.09	336	0	61.557	75432000	7	15.8676	15.7008	15.6745	15.7395	15.623	16.0216	-0.0361761	-0.0137842	-0.0162144	0.015206	0.0897444	0.0597414	-0.0769555	0.0680957	0.29721	FALSE
88	A0A0G2JUS7	Tmem11	Transmembrane protein 11, mitochondrial	tr|A0A0G2JUS7|A0A0G2JUS7_RAT;sp|B0BN86|TMM11_RAT	tr|A0A0G2JUS7|A0A0G2JUS7_RAT;sp|B0BN86|TMM11_RAT	tr|A0A0G2JUS7|A0A0G2JUS7_RAT Transmembrane protein 11, mitochondrial OS=Rattus norvegicus OX=10116 GN=Tmem11 PE=1 SV=1;sp|B0BN86|TMM11_RAT Transmembrane protein 11, mitochondrial OS=Rattus norvegicus OX=10116 GN=Tmem11 PE=2 SV=1	2	4	4	4	22.7	19.834	176	0	44.509	290980000	4	15.3584	15.0782	15.0563	15.0961	15.0851	15.4874	0.0412561	-0.0497626	-0.0477905	-0.0415538	0.138467	0.112256	-0.0884888	0.181763	0.447501	FALSE
89	B0BN93	Psmd13	26S proteasome non-ATPase regulatory subunit 13	sp|B0BN93|PSD13_RAT	sp|B0BN93|PSD13_RAT	sp|B0BN93|PSD13_RAT 26S proteasome non-ATPase regulatory subunit 13 OS=Rattus norvegicus OX=10116 GN=Psmd13 PE=1 SV=1	1	7	7	7	23.1	42.817	376	0	64.549	75047000	7	15.4065	15.2536	15.1101	15.2277	15.293	15.5719	-0.018482	0.0178385	-0.101806	-0.0177136	0.238577	0.0888923	-0.137401	0.103439	0.347766	FALSE
90	B0BN94	Fam136a	Protein FAM136A	sp|B0BN94|F136A_RAT	sp|B0BN94|F136A_RAT	sp|B0BN94|F136A_RAT Protein FAM136A OS=Rattus norvegicus OX=10116 GN=Fam136a PE=1 SV=1	1	3	3	3	18.1	15.625	138	0	18.001	88073000	4	16.0181	15.7383	15.5215	15.6567	15.3704	15.9486	0.154609	0.0639556	-0.128952	-0.0272179	-0.122591	0.0271249	0.0707656	0.414521	0.658134	FALSE
91	B0BNA5	Cotl1	Coactosin-like protein	sp|B0BNA5|COTL1_RAT	sp|B0BNA5|COTL1_RAT	sp|B0BNA5|COTL1_RAT Coactosin-like protein OS=Rattus norvegicus OX=10116 GN=Cotl1 PE=1 SV=1	1	10	10	10	55.6	15.932	142	0	61.205	542210000	12	16.4972	16.0888	16.0362	16.2775	16.2393	16.6056	0.019969	-0.199274	-0.228023	-0.0202667	0.132561	0.0702682	-0.19663	0.0430819	0.238412	FALSE
92	B0BNA7	Eif3i	Eukaryotic translation initiation factor 3 subunit I	sp|B0BNA7|EIF3I_RAT;tr|M0RCH0|M0RCH0_RAT	sp|B0BNA7|EIF3I_RAT;tr|M0RCH0|M0RCH0_RAT	sp|B0BNA7|EIF3I_RAT Eukaryotic translation initiation factor 3 subunit I OS=Rattus norvegicus OX=10116 GN=Eif3i PE=2 SV=1;tr|M0RCH0|M0RCH0_RAT Eukaryotic translation initiation factor 3 subunit I OS=Rattus norvegicus OX=10116 GN=EIF3I PE=3 SV=2	2	3	3	3	12	36.46	325	0	22.51	33299000	5	14.2609	14.1276	14.0516	13.9882	13.8072	14.2706	0.0231148	0.078952	0.0268599	-0.0701422	-0.0601622	-0.0252731	0.0948348	0.0331875	0.216695	FALSE
93	B0BND0	Enpp6	Ectonucleotide pyrophosphatase/phosphodiesterase family member 6	sp|B0BND0|ENPP6_RAT;tr|D3ZRI1|D3ZRI1_RAT	sp|B0BND0|ENPP6_RAT;tr|D3ZRI1|D3ZRI1_RAT	sp|B0BND0|ENPP6_RAT Ectonucleotide pyrophosphatase/phosphodiesterase family member 6 OS=Rattus norvegicus OX=10116 GN=Enpp6 PE=1 SV=1;tr|D3ZRI1|D3ZRI1_RAT Ectonucleotide pyrophosphatase/phosphodiesterase 6 (Predicted), isoform CRA_a OS=Rattus norvegicus OX	2	10	10	10	30.2	50.701	440	0	122.22	181900000	15	16.2057	16.1177	16.1286	16.0793	15.8712	16.3762	-0.0764003	0.0247522	0.0594921	-0.0233303	-0.040445	0.0359865	0.0118776	0.811983	0.910346	FALSE
94	B0BNE5	Esd	S-formylglutathione hydrolase	sp|B0BNE5|ESTD_RAT	sp|B0BNE5|ESTD_RAT	sp|B0BNE5|ESTD_RAT S-formylglutathione hydrolase OS=Rattus norvegicus OX=10116 GN=Esd PE=2 SV=1	1	7	7	7	31.6	31.363	282	0	60.719	65539000	8	15.2514	15.1863	15.0187	15.0185	14.865	15.4898	0.00751778	0.131621	-0.012138	-0.0458758	-0.00844189	0.187902	-0.00219436	0.977372	0.988797	FALSE
95	A0A0A0MXU4	Emc2	ER membrane protein complex subunit 2	tr|A0A0A0MXU4|A0A0A0MXU4_RAT;sp|B0BNG0|EMC2_RAT	tr|A0A0A0MXU4|A0A0A0MXU4_RAT;sp|B0BNG0|EMC2_RAT	tr|A0A0A0MXU4|A0A0A0MXU4_RAT ER membrane protein complex subunit 2 OS=Rattus norvegicus OX=10116 GN=Emc2 PE=4 SV=2;sp|B0BNG0|EMC2_RAT ER membrane protein complex subunit 2 OS=Rattus norvegicus OX=10116 GN=Emc2 PE=2 SV=1	2	4	4	4	17.6	34.513	296	0	29.425	29515000	5	14.6983	14.5277	14.544	14.5776	14.412	14.8143	-0.0581712	-0.0396161	0.000587559	0.000674497	0.0260876	-0.000165312	-0.0412655	0.263952	0.53315	FALSE
96	B0BNM1	Naxe	NAD(P)H-hydrate epimerase	sp|B0BNM1|NNRE_RAT	sp|B0BNM1|NNRE_RAT	sp|B0BNM1|NNRE_RAT NAD(P)H-hydrate epimerase OS=Rattus norvegicus OX=10116 GN=Naxe PE=2 SV=1	1	7	7	7	22.3	30.89	282	0	75.396	482100000	16	16.892	16.7886	16.7334	16.8091	16.7081	17.0051	-0.0706452	0.0151411	-0.0161962	0.0259843	0.115883	-0.0155798	-0.0659959	0.211512	0.478983	FALSE
97	B0BNM9	GLTP	Glycolipid transfer protein	sp|B0BNM9|GLTP_RAT	sp|B0BNM9|GLTP_RAT	sp|B0BNM9|GLTP_RAT Glycolipid transfer protein OS=Rattus norvegicus OX=10116 GN=GLTP PE=2 SV=1	1	5	5	5	24.9	23.703	209	0	41.504	100770000	6	14.7472	14.5969	14.5451	14.64	14.5026	14.973	-0.0549133	-0.0159977	-0.0439938	0.0174195	0.0710244	0.112814	-0.105388	0.03157	0.213308	FALSE
98	B0K020	Cisd1	CDGSH iron-sulfur domain-containing protein 1	sp|B0K020|CISD1_RAT	sp|B0K020|CISD1_RAT	sp|B0K020|CISD1_RAT CDGSH iron-sulfur domain-containing protein 1 OS=Rattus norvegicus OX=10116 GN=Cisd1 PE=3 SV=1	1	8	8	8	53.7	12.097	108	0	116.18	2816500000	27	18.1476	17.93	17.8941	17.9789	17.7346	18.2451	0.0139358	-0.0145793	-0.0265702	0.0247255	-0.0285773	0.0533642	-0.0255753	0.5116	0.727334	FALSE
99	F1LS89	Ryr2	Ryanodine receptor 2	tr|F1LS89|F1LS89_RAT;sp|B0LPN4|RYR2_RAT;tr|F1LRZ1|F1LRZ1_RAT;tr|V9GZ83|V9GZ83_RAT;tr|A0A0G2K5J1|A0A0G2K5J1_RAT;sp|F1LMY4|RYR1_RAT	tr|F1LS89|F1LS89_RAT;sp|B0LPN4|RYR2_RAT;tr|F1LRZ1|F1LRZ1_RAT	tr|F1LS89|F1LS89_RAT Ryanodine receptor 2 OS=Rattus norvegicus OX=10116 GN=Ryr2 PE=1 SV=3;sp|B0LPN4|RYR2_RAT Ryanodine receptor 2 OS=Rattus norvegicus OX=10116 GN=Ryr2 PE=1 SV=2;tr|F1LRZ1|F1LRZ1_RAT Ryanodine receptor 2 OS=Rattus norvegicus OX=10116 GN=Ryr	6	19	19	19	4.4	561.28	4938	0	146.27	147150000	23	16.0494	15.7633	15.8244	15.8933	15.6667	16.1109	0.00558682	-0.0914021	-0.00639005	0.0289543	-0.00667318	0.00895738	-0.0411479	0.335092	0.599104	FALSE
100	B0LT89	Stk24	Serine/threonine-protein kinase 24	sp|B0LT89|STK24_RAT;tr|H9KVF3|H9KVF3_RAT;tr|F1LXV3|F1LXV3_RAT	sp|B0LT89|STK24_RAT;tr|H9KVF3|H9KVF3_RAT	sp|B0LT89|STK24_RAT Serine/threonine-protein kinase 24 OS=Rattus norvegicus OX=10116 GN=Stk24 PE=2 SV=1;tr|H9KVF3|H9KVF3_RAT Serine/threonine-protein kinase 24 OS=Rattus norvegicus OX=10116 GN=Stk24 PE=1 SV=1	3	9	9	6	23.2	47.989	431	0	53.683	99181000	8	15.6314	15.5823	15.6142	15.4919	15.228	15.6471	-0.0201142	0.119937	0.175734	0.0198164	-0.0531039	-0.0625379	0.123794	0.07872	0.308707	FALSE
101	B1H267	Snx5	Sorting nexin-5	sp|B1H267|SNX5_RAT	sp|B1H267|SNX5_RAT	sp|B1H267|SNX5_RAT Sorting nexin-5 OS=Rattus norvegicus OX=10116 GN=Snx5 PE=1 SV=1	1	7	7	7	18.1	46.793	404	0	78.017	82272000	8	15.6328	15.2816	15.4186	15.3077	15.2429	15.6507	0.0294202	-0.132599	0.0282365	-0.116231	0.00999775	-0.0107171	0.0140026	0.825459	0.918908	FALSE
102	B1INP5	botB	Botulinum neurotoxin type B	sp|B1INP5|BXB_CLOBK	sp|B1INP5|BXB_CLOBK	sp|B1INP5|BXB_CLOBK Botulinum neurotoxin type B OS=Clostridium botulinum (strain Okra / Type B1) OX=498213 GN=botB PE=1 SV=1	1	2	2	2	1.5	150.8	1291	0.00061538	12.157	16495000	2	14.3101	13.2009	12.9845	14.9382	14.3895	14.8233	-0.225397	-1.14549	-1.33803	0.582153	0.224473	0.229699	-1.24841	0.0046553	0.0726312	FALSE
103	B1WBW4	Armc10	Armadillo repeat-containing protein 10	sp|B1WBW4|ARM10_RAT	sp|B1WBW4|ARM10_RAT	sp|B1WBW4|ARM10_RAT Armadillo repeat-containing protein 10 OS=Rattus norvegicus OX=10116 GN=Armc10 PE=1 SV=1	1	4	4	4	18	33.421	306	0	76.589	181560000	9	15.8327	15.5415	15.4916	15.6304	15.5038	15.9374	0.0112906	-0.0907656	-0.116818	-0.0115883	0.0528635	0.057936	-0.0985013	0.0775862	0.308107	FALSE
104	D3ZLU4	Trmu	Mitochondrial tRNA-specific 2-thiouridylase 1	tr|D3ZLU4|D3ZLU4_RAT;sp|B1WC37|MTU1_RAT	tr|D3ZLU4|D3ZLU4_RAT;sp|B1WC37|MTU1_RAT	tr|D3ZLU4|D3ZLU4_RAT Mitochondrial tRNA-specific 2-thiouridylase 1 OS=Rattus norvegicus OX=10116 GN=Trmu PE=1 SV=1;sp|B1WC37|MTU1_RAT Mitochondrial tRNA-specific 2-thiouridylase 1 OS=Rattus norvegicus OX=10116 GN=Trmu PE=2 SV=1	2	3	3	3	8.2	47.298	417	0	35.025	43909000	4	11.9491	11.7276	11.4973	11.6186	11.8123	11.9721	0.0335282	0.00114009	-0.205321	-0.117526	0.267181	-0.00157879	-0.106243	0.380999	0.634807	FALSE
105	B1WC88		UPF0729 protein C18orf32 homolog	sp|B1WC88|CR032_RAT	sp|B1WC88|CR032_RAT	sp|B1WC88|CR032_RAT UPF0729 protein C18orf32 homolog OS=Rattus norvegicus OX=10116 PE=3 SV=1	1	3	3	3	23.6	8.1686	72	0	19.126	82386000	3	15.9477	15.6198	15.6613	15.4936	15.253	15.8309	0.156595	0.0178163	0.0832531	-0.118026	-0.167624	-0.018255	0.18719	0.0146064	0.14111	FALSE
106	B2DD29	Brsk1	Serine/threonine-protein kinase BRSK1	sp|B2DD29|BRSK1_RAT	sp|B2DD29|BRSK1_RAT	sp|B2DD29|BRSK1_RAT Serine/threonine-protein kinase BRSK1 OS=Rattus norvegicus OX=10116 GN=Brsk1 PE=1 SV=1	1	14	14	13	24.2	85.182	778	0	151.1	268890000	16	16.7958	16.5583	16.5582	16.64	16.3558	16.7886	0.0368794	-0.0114148	0.0123311	0.0606763	-0.0326284	-0.0282951	0.012681	0.761887	0.882491	FALSE
107	A0A0H2UHV4	Eif5b	Eukaryotic translation initiation factor 5B	tr|A0A0H2UHV4|A0A0H2UHV4_RAT;tr|M0R7Z0|M0R7Z0_RAT;sp|B2GUV7|IF2P_RAT	tr|A0A0H2UHV4|A0A0H2UHV4_RAT;tr|M0R7Z0|M0R7Z0_RAT;sp|B2GUV7|IF2P_RAT	tr|A0A0H2UHV4|A0A0H2UHV4_RAT Eukaryotic translation initiation factor 5B OS=Rattus norvegicus OX=10116 GN=Eif5b PE=1 SV=1;tr|M0R7Z0|M0R7Z0_RAT Uncharacterized protein OS=Rattus norvegicus OX=10116 PE=4 SV=1;sp|B2GUV7|IF2P_RAT Eukaryotic translation initiat	3	2	2	2	1.6	136.41	1205	0.00061709	12.225	13142000	4	13.4126	13.324	13.3093	13.1883	13.0087	13.4639	0.0022799	0.102915	0.112075	-0.0424998	-0.0310573	-0.00443816	0.0984219	0.055557	0.272749	FALSE
108	B2GUZ5	Capza1	F-actin-capping protein subunit alpha-1	sp|B2GUZ5|CAZA1_RAT	sp|B2GUZ5|CAZA1_RAT	sp|B2GUZ5|CAZA1_RAT F-actin-capping protein subunit alpha-1 OS=Rattus norvegicus OX=10116 GN=Capza1 PE=1 SV=1	1	10	10	8	41.6	32.909	286	0	219.34	546650000	17	16.1534	15.853	15.8891	15.9288	15.737	16.1828	0.0460421	-0.065125	-0.00522485	0.000974505	0.000166666	0.0173754	-0.0142748	0.730462	0.866667	FALSE
109	B2GV06	Oxct1	Succinyl-CoA:3-ketoacid coenzyme A transferase 1, mitochondrial	sp|B2GV06|SCOT1_RAT	sp|B2GV06|SCOT1_RAT	sp|B2GV06|SCOT1_RAT Succinyl-CoA:3-ketoacid coenzyme A transferase 1, mitochondrial OS=Rattus norvegicus OX=10116 GN=Oxct1 PE=1 SV=1	1	24	24	24	58.3	56.203	520	0	323.31	8972300000	106	19.2291	18.9685	19.0089	19.0746	18.8581	19.3539	-0.000174903	-0.0716701	-0.00742518	0.0247582	-0.000749208	0.0665528	-0.0566107	0.187666	0.453699	FALSE
110	A0A0G2K266	Ufl1	E3 UFM1-protein ligase 1	tr|A0A0G2K266|A0A0G2K266_RAT;sp|B2GV24|UFL1_RAT	tr|A0A0G2K266|A0A0G2K266_RAT;sp|B2GV24|UFL1_RAT	tr|A0A0G2K266|A0A0G2K266_RAT E3 UFM1-protein ligase 1 OS=Rattus norvegicus OX=10116 GN=Ufl1 PE=1 SV=1;sp|B2GV24|UFL1_RAT E3 UFM1-protein ligase 1 OS=Rattus norvegicus OX=10116 GN=Ufl1 PE=1 SV=1	2	3	3	3	4.7	83.633	739	0	18.926	7165900	3	9.55838	9.32436	9.15884	9.40152	9.33834	9.49927	0.0221065	-0.02275	-0.164408	0.044754	0.172548	-0.0950637	-0.0957634	0.284706	0.549461	FALSE
111	B2GV38	Ubl4a	Ubiquitin-like protein 4A	sp|B2GV38|UBL4A_RAT	sp|B2GV38|UBL4A_RAT	sp|B2GV38|UBL4A_RAT Ubiquitin-like protein 4A OS=Rattus norvegicus OX=10116 GN=Ubl4a PE=2 SV=1	1	3	3	3	22.3	17.79	157	0	19.763	23009000	4	11.7274	11.9037	11.5823	11.7121	11.5708	11.7593	-0.115441	0.250013	-0.0474942	0.0487563	0.0984377	-0.141558	0.0271475	0.814549	0.911677	FALSE
112	B2GV54	Nceh1	Neutral cholesterol ester hydrolase 1	sp|B2GV54|NCEH1_RAT	sp|B2GV54|NCEH1_RAT	sp|B2GV54|NCEH1_RAT Neutral cholesterol ester hydrolase 1 OS=Rattus norvegicus OX=10116 GN=Nceh1 PE=1 SV=1	1	8	8	8	20.1	45.821	408	0	62.408	202940000	11	15.4215	15.3453	15.3706	15.445	15.2939	15.6443	-0.16368	-0.0507176	-0.00160274	0.0392417	0.0791727	0.00100426	-0.111806	0.0721917	0.303571	FALSE
113	B2GV71	Ndufaf5	Arginine-hydroxylase NDUFAF5, mitochondrial	sp|B2GV71|NDUF5_RAT	sp|B2GV71|NDUF5_RAT	sp|B2GV71|NDUF5_RAT Arginine-hydroxylase NDUFAF5, mitochondrial OS=Rattus norvegicus OX=10116 GN=Ndufaf5 PE=2 SV=1	1	6	6	6	20.7	38.229	343	0	44.809	197720000	7	14.6128	14.3613	14.296	14.4826	14.4532	14.7989	-0.0248053	-0.0871349	-0.128544	0.0245076	0.186137	0.103262	-0.184797	0.0125678	0.131405	FALSE
114	B2GV87	Ptpre	Receptor-type tyrosine-protein phosphatase epsilon	sp|B2GV87|PTPRE_RAT	sp|B2GV87|PTPRE_RAT	sp|B2GV87|PTPRE_RAT Receptor-type tyrosine-protein phosphatase epsilon OS=Rattus norvegicus OX=10116 GN=Ptpre PE=2 SV=1	1	2	2	2	3.1	80.733	699	0	13.261	2123000	2	10.8238	10.8823	10.9316	10.575	10.7217	10.9739	-0.170054	0.0776036	0.150756	-0.239417	0.0982871	-0.0780423	0.0924923	0.445991	0.684419	FALSE
115	B2RYG6	Otub1	Ubiquitin thioesterase OTUB1	sp|B2RYG6|OTUB1_RAT	sp|B2RYG6|OTUB1_RAT	sp|B2RYG6|OTUB1_RAT Ubiquitin thioesterase OTUB1 OS=Rattus norvegicus OX=10116 GN=Otub1 PE=1 SV=1	1	12	12	12	43.9	31.27	271	0	132.26	503970000	21	16.2745	16.0636	15.9531	16.1174	15.8697	16.4275	0.0105182	-0.0111617	-0.0978422	0.0329975	-0.0237778	0.105504	-0.07107	0.201455	0.466551	FALSE
119	D4A601	Taco1	Translational activator of cytochrome c oxidase 1	tr|D4A601|D4A601_RAT;sp|B2RYT9|TACO1_RAT	tr|D4A601|D4A601_RAT;sp|B2RYT9|TACO1_RAT	tr|D4A601|D4A601_RAT Translational activator of cytochrome c oxidase 1 OS=Rattus norvegicus OX=10116 GN=Taco1 PE=1 SV=3;sp|B2RYT9|TACO1_RAT Translational activator of cytochrome c oxidase 1 OS=Rattus norvegicus OX=10116 GN=Taco1 PE=2 SV=1	2	4	4	4	15.9	32.812	295	0	48.447	63831000	6	13.1061	13.0419	13.1732	13.1076	12.8394	13.1953	-0.11406	0.0109824	0.166155	0.0669713	-0.010187	-0.0828916	0.0297282	0.719625	0.862089	FALSE
120	B2RYU6	Trappc2l	Trafficking protein particle complex subunit 2-like protein	sp|B2RYU6|TPC2L_RAT	sp|B2RYU6|TPC2L_RAT	sp|B2RYU6|TPC2L_RAT Trafficking protein particle complex subunit 2-like protein OS=Rattus norvegicus OX=10116 GN=Trappc2l PE=2 SV=1	1	2	2	2	12.2	16.031	139	0.00060078	11.62	9179600	2	13.1672	12.8349	12.7921	12.7681	13.1404	13.4862	0.0712442	-0.0718876	-0.0907887	-0.148327	0.414949	0.332212	-0.230089	0.171196	0.4351	FALSE
121	G3V950	Lyrm1	LYR motif-containing protein 1	tr|G3V950|G3V950_RAT;sp|B2RYU8|LYRM1_RAT	tr|G3V950|G3V950_RAT;sp|B2RYU8|LYRM1_RAT	tr|G3V950|G3V950_RAT LYR motif-containing protein 1 OS=Rattus norvegicus OX=10116 GN=Lyrm1 PE=1 SV=2;sp|B2RYU8|LYRM1_RAT LYR motif-containing protein 1 OS=Rattus norvegicus OX=10116 GN=Lyrm1 PE=2 SV=1	2	2	2	2	17.2	14.224	122	0.00061652	12.216	19248000	2	14.8126	14.5852	14.6642	14.6439	14.3512	14.8127	0.0188112	-0.0194547	0.083383	0.0295492	-0.0721132	-0.0391943	0.0548326	0.268129	0.537385	FALSE
122	B2RYW8	Micos10	MICOS complex subunit Mic10	sp|B2RYW8|MIC10_RAT	sp|B2RYW8|MIC10_RAT	sp|B2RYW8|MIC10_RAT MICOS complex subunit Mic10 OS=Rattus norvegicus OX=10116 GN=Micos10 PE=3 SV=1	1	2	2	2	21.1	8.5498	76	0	12.787	144600000	3	15.1182	14.9092	14.6283	14.9316	14.7736	15.1803	0.00339694	-0.0164183	-0.273411	-0.00369465	0.0293181	0.0074684	-0.106508	0.21659	0.483195	FALSE
123	B2RYW9	Fahd2	Fumarylacetoacetate hydrolase domain-containing protein 2	sp|B2RYW9|FAHD2_RAT	sp|B2RYW9|FAHD2_RAT	sp|B2RYW9|FAHD2_RAT Fumarylacetoacetate hydrolase domain-containing protein 2 OS=Rattus norvegicus OX=10116 GN=Fahd2 PE=1 SV=1	1	9	9	9	37.4	34.581	313	0	206.5	1294100000	27	17.8933	17.6929	17.5975	17.6817	17.6048	17.916	0.0224155	0.0111435	-0.0603355	-0.00972168	0.104378	-0.012946	-0.0361624	0.47519	0.705828	FALSE
124	B2RZ37	Reep5	Receptor expression-enhancing protein 5	sp|B2RZ37|REEP5_RAT	sp|B2RZ37|REEP5_RAT	sp|B2RZ37|REEP5_RAT Receptor expression-enhancing protein 5 OS=Rattus norvegicus OX=10116 GN=Reep5 PE=1 SV=1	1	7	7	7	24.9	21.431	189	0	48.116	807570000	15	16.2881	16.1544	16.0488	15.9747	15.6507	16.2453	0.0632908	0.118732	0.0370007	-0.0706424	-0.20366	-0.0375992	0.176975	0.0156395	0.147119	FALSE
125	B2RZ78	Vps29	Vacuolar protein sorting-associated protein 29	sp|B2RZ78|VPS29_RAT;tr|A0A0G2JTS3|A0A0G2JTS3_RAT	sp|B2RZ78|VPS29_RAT;tr|A0A0G2JTS3|A0A0G2JTS3_RAT	sp|B2RZ78|VPS29_RAT Vacuolar protein sorting-associated protein 29 OS=Rattus norvegicus OX=10116 GN=Vps29 PE=1 SV=2;tr|A0A0G2JTS3|A0A0G2JTS3_RAT Vacuolar protein sorting-associated protein 29 OS=Rattus norvegicus OX=10116 GN=Vps29 PE=1 SV=1	2	6	6	6	28.6	20.468	182	0	50.907	859560000	12	17.5201	17.2836	17.2997	17.4012	17.2625	17.665	-0.0304941	-0.0778362	-0.0377847	0.0301964	0.0824456	0.0563591	-0.105039	0.0208792	0.174084	FALSE
126	B2RZD7	Lyrm9	LYR motif-containing protein 9	sp|B2RZD7|LYRM9_RAT	sp|B2RZD7|LYRM9_RAT	sp|B2RZD7|LYRM9_RAT LYR motif-containing protein 9 OS=Rattus norvegicus OX=10116 GN=Lyrm9 PE=3 SV=1	1	2	2	2	34.6	9.3787	78	0	18.916	24106000	3	12.1108	11.9775	11.9502	11.695	11.5247	12.0484	0.0591448	0.114992	0.11159	-0.177154	-0.156455	-0.0613031	0.22688	0.00176916	0.0396673	FALSE
127	B3DMA0	Tp53i11	Tumor protein p53-inducible protein 11	sp|B3DMA0|P5I11_RAT	sp|B3DMA0|P5I11_RAT	sp|B3DMA0|P5I11_RAT Tumor protein p53-inducible protein 11 OS=Rattus norvegicus OX=10116 GN=Tp53i11 PE=1 SV=1	1	2	2	2	8.5	20.939	189	0	21.138	19905000	3	12.4441	12.5347	12.3771	12.4225	12.563	12.6747	-0.165281	0.114493	-0.0192585	-0.00739489	0.324082	0.00730192	-0.131345	0.282537	0.548477	FALSE
128	B3DMA2	Acad11	Acyl-CoA dehydrogenase family member 11	sp|B3DMA2|ACD11_RAT	sp|B3DMA2|ACD11_RAT	sp|B3DMA2|ACD11_RAT Acyl-CoA dehydrogenase family member 11 OS=Rattus norvegicus OX=10116 GN=Acad11 PE=1 SV=1	1	2	2	2	3.6	87.37	779	0.00061671	12.217	5217100	2	10.9952	10.857	10.9097	10.8666	10.8569	11.0506	-0.0502019	0.000731719	0.0772952	0.000690114	0.181977	-0.0528625	-0.0339933	0.646395	0.817576	FALSE
129	A0A0G2JUL7	Sept11	Septin 6 (Predicted), isoform CRA_b	tr|A0A0G2JUL7|A0A0G2JUL7_RAT;sp|B3GNI6|SEP11_RAT	tr|A0A0G2JUL7|A0A0G2JUL7_RAT;sp|B3GNI6|SEP11_RAT	tr|A0A0G2JUL7|A0A0G2JUL7_RAT Septin 6 (Predicted), isoform CRA_b OS=Rattus norvegicus OX=10116 GN=Sept11 PE=1 SV=1;sp|B3GNI6|SEP11_RAT Septin-11 OS=Rattus norvegicus OX=10116 GN=Sept11 PE=1 SV=1	2	21	11	11	49	49.341	429	0	318.66	913630000	19	16.4209	16.0757	16.0711	16.1401	16.0115	16.4212	0.0795128	-0.0766018	-0.0572973	-0.0218131	0.0405439	0.0217202	-0.0316124	0.560536	0.761091	FALSE
130	B4F779	Appl2	DCC-interacting protein 13-beta	sp|B4F779|DP13B_RAT	sp|B4F779|DP13B_RAT	sp|B4F779|DP13B_RAT DCC-interacting protein 13-beta OS=Rattus norvegicus OX=10116 GN=Appl2 PE=2 SV=1	1	3	2	2	4.5	74.116	662	0	28.415	27284000	2	12.8384	12.3189	12.4267	12.6894	12.6521	12.889	0.0026513	-0.327622	-0.195984	0.0331497	0.186869	-0.00480956	-0.245388	0.0392965	0.22851	FALSE
131	B4F795	Slc44a2	Choline transporter-like protein 2	sp|B4F795|CTL2_RAT	sp|B4F795|CTL2_RAT	sp|B4F795|CTL2_RAT Choline transporter-like protein 2 OS=Rattus norvegicus OX=10116 GN=Slc44a2 PE=2 SV=1	1	4	4	4	5.5	79.896	705	0	32.951	64765000	4	14.3626	14.2351	14.159	14.2286	14.2275	14.5359	-0.0529216	0.00880013	-0.043447	-0.00737829	0.182472	0.0623452	-0.108336	0.096814	0.338218	FALSE
132	B4F7A1	Lyrm7	Complex III assembly factor LYRM7	sp|B4F7A1|LYRM7_RAT	sp|B4F7A1|LYRM7_RAT	sp|B4F7A1|LYRM7_RAT Complex III assembly factor LYRM7 OS=Rattus norvegicus OX=10116 GN=Lyrm7 PE=3 SV=1	1	2	2	2	26.9	12.03	104	0	103.24	63299000	3	12.1989	12.003	12.217	12.1413	11.6753	12.2974	-0.0213157	-0.0280343	0.209798	0.100661	-0.174362	0.0191574	0.0716641	0.47782	0.708581	FALSE
133	B4F7B7	Dusp15	Dual specificity protein phosphatase 15	sp|B4F7B7|DUS15_RAT;tr|M0RD87|M0RD87_RAT	sp|B4F7B7|DUS15_RAT;tr|M0RD87|M0RD87_RAT	sp|B4F7B7|DUS15_RAT Dual specificity protein phosphatase 15 OS=Rattus norvegicus OX=10116 GN=Dusp15 PE=2 SV=1;tr|M0RD87|M0RD87_RAT Dual specificity phosphatase-like 15 (Predicted), isoform CRA_b OS=Rattus norvegicus OX=10116 GN=Dusp15 PE=3 SV=1	2	2	2	2	14.4	26.309	236	0.00061181	12.007	4290600	2	9.47062	10.0215	9.58491	9.28702	9.49392	9.90581	-0.352526	0.387557	-0.025207	-0.356614	0.0412604	0.0246085	0.10019	0.636887	0.80996	FALSE
134	A0A0U1RRZ6	Lrrtm4	Leucine-rich repeat transmembrane neuronal protein 4 (Fragment)	tr|A0A0U1RRZ6|A0A0U1RRZ6_RAT;tr|F1LNW2|F1LNW2_RAT;sp|B4F7C5|LRRT4_RAT	tr|A0A0U1RRZ6|A0A0U1RRZ6_RAT;tr|F1LNW2|F1LNW2_RAT;sp|B4F7C5|LRRT4_RAT	tr|A0A0U1RRZ6|A0A0U1RRZ6_RAT Leucine-rich repeat transmembrane neuronal protein 4 (Fragment) OS=Rattus norvegicus OX=10116 GN=Lrrtm4 PE=4 SV=1;tr|F1LNW2|F1LNW2_RAT Leucine-rich repeat transmembrane neuronal protein 4 OS=Rattus norvegicus OX=10116 GN=Lrrtm4	3	1	1	1	5.4	23.213	203	0.0035931	7.1512	8345600	1	12.2542	12.0395	11.958	12.1909	12.0827	12.2973	0.00641957	-0.0191153	-0.0767426	0.122602	0.205454	-0.00857782	-0.136306	0.0656579	0.293129	FALSE
135	B5DEH2	Erlin2	Erlin-2	sp|B5DEH2|ERLN2_RAT;tr|B1WBY7|B1WBY7_RAT	sp|B5DEH2|ERLN2_RAT	sp|B5DEH2|ERLN2_RAT Erlin-2 OS=Rattus norvegicus OX=10116 GN=Erlin2 PE=1 SV=1	2	6	6	6	17.1	37.71	339	0	51.658	83328000	8	16.1543	15.9439	15.8907	16.0184	15.8202	16.281	-0.0186539	-0.0398614	-0.0692391	0.0249247	0.0177298	0.0500307	-0.0734799	0.0657792	0.293129	FALSE
136	G3V9W4	Xpnpep3	RCG59854, isoform CRA_b	tr|G3V9W4|G3V9W4_RAT;sp|B5DEQ3|XPP3_RAT	tr|G3V9W4|G3V9W4_RAT;sp|B5DEQ3|XPP3_RAT	tr|G3V9W4|G3V9W4_RAT RCG59854, isoform CRA_b OS=Rattus norvegicus OX=10116 GN=Xpnpep3 PE=1 SV=1;sp|B5DEQ3|XPP3_RAT Xaa-Pro aminopeptidase 3 OS=Rattus norvegicus OX=10116 GN=Xpnpep3 PE=1 SV=1	2	6	6	6	16.2	56.484	506	0	70.347	92101000	8	15.4333	15.4213	15.3681	15.3456	15.1805	15.5465	-0.104209	0.0729731	0.0436611	-0.0123775	0.0135186	-0.0490239	0.0201027	0.726378	0.865732	FALSE
137	B5DF41	Snph	Syntaphilin	sp|B5DF41|SNPH_RAT	sp|B5DF41|SNPH_RAT	sp|B5DF41|SNPH_RAT Syntaphilin OS=Rattus norvegicus OX=10116 GN=Snph PE=1 SV=1	1	10	10	8	21.8	54.493	504	0	279.97	259970000	12	17.1637	16.8354	16.8076	16.4841	16.1583	16.7208	0.321684	0.182569	0.178657	-0.178412	-0.313222	-0.179256	0.451266	0.000225864	0.0107863	FALSE
138	B5DF51	Mmgt1	Membrane magnesium transporter 1	sp|B5DF51|MMGT1_RAT	sp|B5DF51|MMGT1_RAT	sp|B5DF51|MMGT1_RAT Membrane magnesium transporter 1 OS=Rattus norvegicus OX=10116 GN=Mmgt1 PE=2 SV=1	1	2	2	2	26.7	14.677	131	0	26.487	19763000	2	12.9106	12.8347	12.8479	12.8383	12.6956	13.1618	-0.131329	-0.0180406	0.0189569	-0.0241649	0.0241335	0.0617683	-0.06405	0.252789	0.522477	FALSE
139	B5DF89	Cul3	Cullin-3	sp|B5DF89|CUL3_RAT;tr|A0A0G2JSP3|A0A0G2JSP3_RAT	sp|B5DF89|CUL3_RAT;tr|A0A0G2JSP3|A0A0G2JSP3_RAT	sp|B5DF89|CUL3_RAT Cullin-3 OS=Rattus norvegicus OX=10116 GN=Cul3 PE=1 SV=2;tr|A0A0G2JSP3|A0A0G2JSP3_RAT Cullin-3 OS=Rattus norvegicus OX=10116 GN=Cul3 PE=1 SV=1	2	10	10	10	13.7	88.931	768	0	62.892	84999000	12	15.865	15.5519	15.5153	15.7773	15.6006	15.9724	-0.0257687	-0.149669	-0.162453	0.0660643	0.080375	0.0236104	-0.169314	0.0113202	0.122422	FALSE
140	B5DFC8	Eif3c	Eukaryotic translation initiation factor 3 subunit C	sp|B5DFC8|EIF3C_RAT	sp|B5DFC8|EIF3C_RAT	sp|B5DFC8|EIF3C_RAT Eukaryotic translation initiation factor 3 subunit C OS=Rattus norvegicus OX=10116 GN=Eif3c PE=1 SV=1	1	4	4	4	4.2	105.43	911	0	25.131	60266000	4	13.9339	13.8295	13.6844	13.9122	13.7249	14.1355	-0.114396	-0.029581	-0.15082	0.043474	0.0471581	0.0291423	-0.13819	0.0149719	0.144048	FALSE
141	B5DFN2	Ahcyl1	S-adenosylhomocysteine hydrolase-like protein 1	sp|B5DFN2|SAHH2_RAT;tr|A0A140TAI8|A0A140TAI8_RAT	sp|B5DFN2|SAHH2_RAT;tr|A0A140TAI8|A0A140TAI8_RAT	sp|B5DFN2|SAHH2_RAT S-adenosylhomocysteine hydrolase-like protein 1 OS=Rattus norvegicus OX=10116 GN=Ahcyl1 PE=1 SV=2;tr|A0A140TAI8|A0A140TAI8_RAT S-adenosylhomocysteine hydrolase-like protein 1 OS=Rattus norvegicus OX=10116 GN=Ahcyl1 PE=1 SV=1	2	14	14	8	28.8	53.753	483	0	174.86	2051800000	30	18.7129	18.5456	18.5065	18.4416	18.1664	18.6331	0.0457279	0.0676183	0.0523879	-0.0460256	-0.130298	-0.0921222	0.144726	0.00634597	0.0873628	FALSE
142	B5DFN3	Uqcc2	Ubiquinol-cytochrome-c reductase complex assembly factor 2	sp|B5DFN3|UQCC2_RAT;tr|D3Z949|D3Z949_RAT;tr|A0A0U1RRT6|A0A0U1RRT6_RAT	sp|B5DFN3|UQCC2_RAT;tr|D3Z949|D3Z949_RAT	sp|B5DFN3|UQCC2_RAT Ubiquinol-cytochrome-c reductase complex assembly factor 2 OS=Rattus norvegicus OX=10116 GN=Uqcc2 PE=2 SV=1;tr|D3Z949|D3Z949_RAT Similar to RIKEN cDNA 2900010M23 OS=Rattus norvegicus OX=10116 GN=RGD1561671 PE=4 SV=3	3	4	4	4	30.1	16.33	136	0	46.798	342370000	6	15.6018	15.4585	15.4341	15.4694	15.2511	15.6772	-0.0322357	0.0136006	0.0130697	0.0148624	-0.0124341	-0.014867	0.00229113	0.947021	0.977372	FALSE
143	C0HL12	Adgrb1	Adhesion G protein-coupled receptor B1	sp|C0HL12|AGRB1_RAT	sp|C0HL12|AGRB1_RAT	sp|C0HL12|AGRB1_RAT Adhesion G protein-coupled receptor B1 OS=Rattus norvegicus OX=10116 GN=Adgrb1 PE=1 SV=1	1	9	9	9	6.7	172.88	1577	0	61.134	76544000	12	15.1221	14.8891	14.8809	14.5348	14.2433	14.7573	0.226486	0.182675	0.19834	-0.181253	-0.281802	-0.196332	0.422296	3.26524e-05	0.00312313	FALSE
147	D3Z9R8	Mp68	6.8 kDa mitochondrial proteolipid	sp|D3Z9R8|68MP_RAT	sp|D3Z9R8|68MP_RAT	sp|D3Z9R8|68MP_RAT 6.8 kDa mitochondrial proteolipid OS=Rattus norvegicus OX=10116 GN=Mp68 PE=1 SV=1	1	2	2	2	13.3	6.9142	60	0	12.725	1461600000	5	17.3946	17.3123	17.2748	17.2475	16.9803	17.2592	-0.0163637	0.0905365	0.0768643	0.016066	-0.0601869	-0.209773	0.134977	0.0862952	0.320119	FALSE
148	D3ZAA9	Mpp2	MAGUK p55 subfamily member 2	sp|D3ZAA9|MPP2_RAT	sp|D3ZAA9|MPP2_RAT	sp|D3ZAA9|MPP2_RAT MAGUK p55 subfamily member 2 OS=Rattus norvegicus OX=10116 GN=Mpp2 PE=1 SV=2	1	17	15	15	35.9	61.564	552	0	191.25	757540000	24	17.5737	17.407	17.3201	17.2151	17.085	17.5942	0.038784	0.0612285	-0.00181378	-0.140277	-0.0793968	0.0012153	0.105552	0.0624703	0.287005	FALSE
149	D3ZAF6	Atp5mf	ATP synthase subunit f, mitochondrial	sp|D3ZAF6|ATPK_RAT	sp|D3ZAF6|ATPK_RAT	sp|D3ZAF6|ATPK_RAT ATP synthase subunit f, mitochondrial OS=Rattus norvegicus OX=10116 GN=Atp5mf PE=1 SV=1	1	8	8	7	52.3	10.452	88	0	181.88	4408200000	19	17.5982	17.5801	17.5166	17.5485	17.51	17.7091	-0.129991	0.0410288	0.00144986	-0.000187803	0.152276	-0.0771743	-0.0541421	0.491222	0.714348	FALSE
150	A0A0G2JVU0	Lrrtm3	Leucine-rich repeat transmembrane neuronal protein 3	tr|A0A0G2JVU0|A0A0G2JVU0_RAT;sp|D3ZAL8|LRRT3_RAT	tr|A0A0G2JVU0|A0A0G2JVU0_RAT;sp|D3ZAL8|LRRT3_RAT	tr|A0A0G2JVU0|A0A0G2JVU0_RAT Leucine-rich repeat transmembrane neuronal protein 3 OS=Rattus norvegicus OX=10116 GN=Lrrtm3 PE=4 SV=1;sp|D3ZAL8|LRRT3_RAT Leucine-rich repeat transmembrane neuronal protein 3 OS=Rattus norvegicus OX=10116 GN=Lrrtm3 PE=3 SV=1	2	2	2	2	4.9	58.475	514	0.0011855	11.334	14362000	2	12.7477	12.2434	12.4611	12.3916	12.3502	12.6491	0.114849	-0.200314	0.0412649	-0.0617049	0.0877929	-0.0418633	-0.00947501	0.919244	0.964561	FALSE
151	D3ZAW2	Pisd	Phosphatidylserine decarboxylase proenzyme, mitochondrial	sp|D3ZAW2|PISD_RAT;tr|A0A0G2K0F9|A0A0G2K0F9_RAT	sp|D3ZAW2|PISD_RAT	sp|D3ZAW2|PISD_RAT Phosphatidylserine decarboxylase proenzyme, mitochondrial OS=Rattus norvegicus OX=10116 GN=Pisd PE=1 SV=3	2	3	3	3	9.4	45.823	406	0	39.189	50170000	4	14.8811	14.8167	14.6083	14.7486	14.5876	15.0707	-0.0613958	0.0633892	-0.121166	-0.0144396	0.0155808	0.0701425	-0.0634855	0.300377	0.565107	FALSE
152	D3ZB51	Igsf9b	Protein turtle homolog B	sp|D3ZB51|TUTLB_RAT	sp|D3ZB51|TUTLB_RAT	sp|D3ZB51|TUTLB_RAT Protein turtle homolog B OS=Rattus norvegicus OX=10116 GN=Igsf9b PE=1 SV=1	1	9	9	9	7.9	145.08	1328	0	65.3	80785000	10	15.5615	15.3794	15.3855	15.3353	15.1598	15.497	0.0151457	0.0222603	0.0522051	-0.0315551	-0.0160698	-0.107366	0.0815339	0.0764169	0.305891	FALSE
154	D3ZBN0	Hist1h1b	Histone H1.5	sp|D3ZBN0|H15_RAT	sp|D3ZBN0|H15_RAT	sp|D3ZBN0|H15_RAT Histone H1.5 OS=Rattus norvegicus OX=10116 GN=Hist1h1b PE=1 SV=1	1	4	2	2	17.1	22.649	222	0.00060772	11.87	4755800	2	13.223	13.0157	13.4062	12.7224	12.6365	13.1572	0.0707778	0.0526261	0.467038	-0.250328	-0.145198	-0.0530648	0.346344	0.0271397	0.199266	FALSE
155	D3ZDK7	Pgp	Glycerol-3-phosphate phosphatase	sp|D3ZDK7|PGP_RAT	sp|D3ZDK7|PGP_RAT	sp|D3ZDK7|PGP_RAT Glycerol-3-phosphate phosphatase OS=Rattus norvegicus OX=10116 GN=Pgp PE=1 SV=1	1	5	5	5	18.7	34.6	321	0	42.826	83020000	8	15.7847	15.6788	15.6312	15.6792	15.5207	15.9168	-0.0740966	0.00917745	-0.0145717	-6.50241e-05	0.0324222	-2.79456e-05	-0.0372734	0.349191	0.608927	FALSE
156	D3ZE85	Frrs1l	DOMON domain-containing protein FRRS1L	sp|D3ZE85|FRS1L_RAT	sp|D3ZE85|FRS1L_RAT	sp|D3ZE85|FRS1L_RAT DOMON domain-containing protein FRRS1L OS=Rattus norvegicus OX=10116 GN=Frrs1l PE=1 SV=1	1	3	3	3	13	32.456	293	0	24.413	60925000	3	14.4926	14.323	14.346	14.0308	13.9506	14.2963	0.0852722	0.104818	0.151658	-0.196982	-0.0861963	-0.169117	0.264681	0.000703444	0.0211289	FALSE
157	D3ZEF4	Cul7	Cullin-7	sp|D3ZEF4|CUL7_RAT;tr|A0A0H2UHP4|A0A0H2UHP4_RAT	sp|D3ZEF4|CUL7_RAT;tr|A0A0H2UHP4|A0A0H2UHP4_RAT	sp|D3ZEF4|CUL7_RAT Cullin-7 OS=Rattus norvegicus OX=10116 GN=Cul7 PE=1 SV=1;tr|A0A0H2UHP4|A0A0H2UHP4_RAT Cullin-7 OS=Rattus norvegicus OX=10116 GN=Cul7 PE=1 SV=1	2	2	2	2	1.1	192.66	1692	0.0011775	11.18	515830000	3	16.1734	15.7826	15.6608	15.9252	15.1523	16.0356	0.198485	-0.00312006	-0.101093	0.129841	-0.452126	0.00268135	0.137959	0.421207	0.664598	FALSE
158	D3ZFB6	Prrt2	Proline-rich transmembrane protein 2	sp|D3ZFB6|PRRT2_RAT	sp|D3ZFB6|PRRT2_RAT	sp|D3ZFB6|PRRT2_RAT Proline-rich transmembrane protein 2 OS=Rattus norvegicus OX=10116 GN=Prrt2 PE=1 SV=1	1	7	7	7	29.9	35.82	344	0	298.17	503630000	13	15.4979	15.4575	15.2942	15.0701	15.0648	15.4625	0.030827	0.179618	0.0401601	-0.217394	-0.0317511	-0.0626102	0.187453	0.0294939	0.207336	FALSE
159	D3ZG83	Map3k10	Mitogen-activated protein kinase kinase kinase 10	sp|D3ZG83|M3K10_RAT	sp|D3ZG83|M3K10_RAT	sp|D3ZG83|M3K10_RAT Mitogen-activated protein kinase kinase kinase 10 OS=Rattus norvegicus OX=10116 GN=Map3k10 PE=1 SV=3	1	3	3	3	3.9	103.06	940	0	17.607	14455000	4	12.5902	12.5614	12.4051	12.5888	12.4589	12.7767	-0.144641	0.0157652	-0.116662	0.0335113	0.0945494	-0.0162039	-0.119132	0.0742819	0.304134	FALSE
160	R9PXS2	Ocrl	Inositol polyphosphate 5-phosphatase OCRL-1	tr|R9PXS2|R9PXS2_RAT;sp|D3ZGS3|OCRL_RAT	tr|R9PXS2|R9PXS2_RAT;sp|D3ZGS3|OCRL_RAT	tr|R9PXS2|R9PXS2_RAT Inositol polyphosphate 5-phosphatase OCRL-1 OS=Rattus norvegicus OX=10116 GN=Ocrl PE=1 SV=2;sp|D3ZGS3|OCRL_RAT Inositol polyphosphate 5-phosphatase OCRL-1 OS=Rattus norvegicus OX=10116 GN=Ocrl PE=1 SV=1	2	11	11	11	13	102.68	886	0	79.981	118720000	13	15.2427	15.038	15.0655	15.1581	14.715	15.2777	0.00743423	-0.00807768	0.0432702	0.102388	-0.149733	-0.0155876	0.0351864	0.614701	0.796772	FALSE
164	D3ZMK9	Prag1	Inactive tyrosine-protein kinase PRAG1	sp|D3ZMK9|PRAG1_RAT	sp|D3ZMK9|PRAG1_RAT	sp|D3ZMK9|PRAG1_RAT Inactive tyrosine-protein kinase PRAG1 OS=Rattus norvegicus OX=10116 GN=Prag1 PE=1 SV=1	1	2	2	2	1.7	147.71	1368	0.0017493	10.823	5511700	2	9.48734	8.93224	8.86019	8.8711	8.94457	9.39735	0.269503	-0.0964247	-0.144617	-0.16722	0.0972202	0.121464	-0.00766746	0.95522	0.978949	FALSE
165	D3ZML2	Brsk2	Serine/threonine-protein kinase BRSK2	sp|D3ZML2|BRSK2_RAT;tr|M9MMM8|M9MMM8_RAT	sp|D3ZML2|BRSK2_RAT;tr|M9MMM8|M9MMM8_RAT	sp|D3ZML2|BRSK2_RAT Serine/threonine-protein kinase BRSK2 OS=Rattus norvegicus OX=10116 GN=Brsk2 PE=1 SV=1;tr|M9MMM8|M9MMM8_RAT Serine/threonine-protein kinase BRSK2 OS=Rattus norvegicus OX=10116 GN=Brsk2 PE=1 SV=2	2	12	11	11	18.6	81.454	735	0	122.38	255340000	12	15.6341	15.4818	15.5547	15.4135	15.2606	15.6312	0.00101755	0.0378772	0.134684	-0.04005	-0.00194167	-0.0599063	0.0918254	0.0891182	0.322858	FALSE
166	A0A0H2UI06	Ndufaf6	NADH dehydrogenase (ubiquinone) complex I, assembly factor 6	tr|A0A0H2UI06|A0A0H2UI06_RAT;sp|D3ZN43|NDUF6_RAT	tr|A0A0H2UI06|A0A0H2UI06_RAT;sp|D3ZN43|NDUF6_RAT	tr|A0A0H2UI06|A0A0H2UI06_RAT NADH dehydrogenase (ubiquinone) complex I, assembly factor 6 OS=Rattus norvegicus OX=10116 GN=Ndufaf6 PE=1 SV=1;sp|D3ZN43|NDUF6_RAT NADH dehydrogenase (ubiquinone) complex I, assembly factor 6 OS=Rattus norvegicus OX=10116 GN=N	2	3	3	3	14.6	38.124	329	0	23.543	50852000	3	13.4291	13.2525	13.0884	13.3478	13.1637	13.586	-0.0546131	-0.0420901	-0.182304	0.0435119	0.0504746	0.0442048	-0.139066	0.0232285	0.182383	FALSE
167	A0A0G2K3K1	Usp30	Ubiquitin carboxyl-terminal hydrolase 30	tr|A0A0G2K3K1|A0A0G2K3K1_RAT;sp|D3ZPG5|UBP30_RAT	tr|A0A0G2K3K1|A0A0G2K3K1_RAT;sp|D3ZPG5|UBP30_RAT	tr|A0A0G2K3K1|A0A0G2K3K1_RAT Ubiquitin carboxyl-terminal hydrolase 30 OS=Rattus norvegicus OX=10116 GN=Usp30 PE=1 SV=1;sp|D3ZPG5|UBP30_RAT Ubiquitin carboxyl-terminal hydrolase 30 OS=Rattus norvegicus OX=10116 GN=Usp30 PE=3 SV=1	2	2	2	2	5.6	54.386	483	0	32.493	16610000	3	12.6719	12.5604	12.499	12.4387	12.5707	12.66	-0.0204786	0.0572645	0.0196754	-0.074105	0.248845	-0.0903445	-0.00931159	0.924791	0.967853	FALSE
168	D3ZQG6	Trim2	Tripartite motif-containing protein 2	sp|D3ZQG6|TRIM2_RAT;tr|D3ZM62|D3ZM62_RAT;tr|A0A0G2K2M8|A0A0G2K2M8_RAT	sp|D3ZQG6|TRIM2_RAT;tr|D3ZM62|D3ZM62_RAT;tr|A0A0G2K2M8|A0A0G2K2M8_RAT	sp|D3ZQG6|TRIM2_RAT Tripartite motif-containing protein 2 OS=Rattus norvegicus OX=10116 GN=Trim2 PE=1 SV=2;tr|D3ZM62|D3ZM62_RAT Tripartite motif-containing protein 2 OS=Rattus norvegicus OX=10116 GN=Trim2 PE=1 SV=2;tr|A0A0G2K2M8|A0A0G2K2M8_RAT Tripartite m	3	14	14	14	27.6	81.426	744	0	251.4	263410000	18	16.6311	16.4853	16.4588	16.4223	16.1086	16.6108	0.0145087	0.0578485	0.0551944	-0.0148064	-0.137537	-0.0638731	0.114589	0.0349429	0.22026	FALSE
169	D3ZTV3	Flrt2	Leucine-rich repeat transmembrane protein FLRT2	sp|D3ZTV3|FLRT2_RAT	sp|D3ZTV3|FLRT2_RAT	sp|D3ZTV3|FLRT2_RAT Leucine-rich repeat transmembrane protein FLRT2 OS=Rattus norvegicus OX=10116 GN=Flrt2 PE=1 SV=1	1	2	2	2	3.9	73.873	660	0	15.377	4491300	2	12.1229	12.0748	12.0835	12.0146	11.8679	12.2976	-0.116486	0.0245965	0.0571976	-0.0451873	-0.000921944	0.000202579	0.00373839	0.946291	0.977372	FALSE
170	A0A0G2K2U5	Rilpl1	RILP-like protein 1	tr|A0A0G2K2U5|A0A0G2K2U5_RAT;sp|D3ZUQ0|RIPL1_RAT	tr|A0A0G2K2U5|A0A0G2K2U5_RAT;sp|D3ZUQ0|RIPL1_RAT	tr|A0A0G2K2U5|A0A0G2K2U5_RAT RILP-like protein 1 OS=Rattus norvegicus OX=10116 GN=Rilpl1 PE=1 SV=1;sp|D3ZUQ0|RIPL1_RAT RILP-like protein 1 OS=Rattus norvegicus OX=10116 GN=Rilpl1 PE=1 SV=1	2	1	1	1	2.8	44.853	388	0.005305	6.4122	879020	1	11.4047	11.3412	11.0751	11.1811	11.1426	11.3134	0.0219088	0.147544	-0.0946313	-0.0222065	0.130299	-0.127413	0.0313803	0.730157	0.866667	FALSE
171	D3ZVR7	Prxl2b	Prostamide/prostaglandin F synthase	sp|D3ZVR7|PXL2B_RAT	sp|D3ZVR7|PXL2B_RAT	sp|D3ZVR7|PXL2B_RAT Prostamide/prostaglandin F synthase OS=Rattus norvegicus OX=10116 GN=Prxl2b PE=3 SV=1	1	4	4	4	21.4	21.607	201	0	26.03	58260000	5	12.6498	12.5597	12.4981	12.3419	12.4213	12.6222	-0.0310589	0.0680006	0.0302557	-0.159486	0.110941	-0.11672	0.0774875	0.35064	0.610403	FALSE
172	D3ZVU9	Nat8l	N-acetylaspartate synthetase	sp|D3ZVU9|NAT8L_RAT	sp|D3ZVU9|NAT8L_RAT	sp|D3ZVU9|NAT8L_RAT N-acetylaspartate synthetase OS=Rattus norvegicus OX=10116 GN=Nat8l PE=1 SV=1	1	2	2	2	8	32.719	299	0	13.766	17074000	3	12.9436	12.7957	12.7457	12.6481	12.2986	12.5778	0.0578272	0.0990716	0.072937	-0.0581249	-0.216673	-0.366017	0.290217	0.00882897	0.106701	FALSE
173	D3ZW55	Itpa	Inosine triphosphate pyrophosphatase	sp|D3ZW55|ITPA_RAT	sp|D3ZW55|ITPA_RAT	sp|D3ZW55|ITPA_RAT Inosine triphosphate pyrophosphatase OS=Rattus norvegicus OX=10116 GN=Itpa PE=3 SV=1	1	5	5	4	29.8	21.927	198	0	51.789	132980000	4	15.7618	15.7836	15.7209	15.6669	15.483	15.9076	-0.0900196	0.120947	0.0820599	-0.00548407	0.0015979	-0.00231726	0.0397301	0.529772	0.740578	FALSE
174	A0A0H2UHV7	Aars2	Alanine--tRNA ligase, mitochondrial	tr|A0A0H2UHV7|A0A0H2UHV7_RAT;sp|D3ZX08|SYAM_RAT	tr|A0A0H2UHV7|A0A0H2UHV7_RAT;sp|D3ZX08|SYAM_RAT	tr|A0A0H2UHV7|A0A0H2UHV7_RAT Alanine--tRNA ligase, mitochondrial OS=Rattus norvegicus OX=10116 GN=Aars2 PE=1 SV=1;sp|D3ZX08|SYAM_RAT Alanine--tRNA ligase, mitochondrial OS=Rattus norvegicus OX=10116 GN=Aars2 PE=3 SV=1	2	2	2	2	2.6	99.264	907	0	13.065	13668000	2	13.4819	13.4832	13.494	13.4159	13.0167	13.4836	-0.0568782	0.133548	0.168208	0.0565805	-0.151594	-0.113296	0.151062	0.110447	0.355883	FALSE
176	F1LMI7	Rnf123	E3 ubiquitin-protein ligase RNF123	tr|F1LMI7|F1LMI7_RAT;sp|D3ZXK7|RN123_RAT	tr|F1LMI7|F1LMI7_RAT;sp|D3ZXK7|RN123_RAT	tr|F1LMI7|F1LMI7_RAT E3 ubiquitin-protein ligase RNF123 OS=Rattus norvegicus OX=10116 GN=Rnf123 PE=1 SV=1;sp|D3ZXK7|RN123_RAT E3 ubiquitin-protein ligase RNF123 OS=Rattus norvegicus OX=10116 GN=Rnf123 PE=1 SV=1	2	4	4	4	4.3	148.29	1312	0	23.379	26865000	5	12.4902	11.8735	12.1682	12.4002	11.881	12.5895	0.0540784	-0.373459	-0.0548816	0.143524	-0.184619	0.0953326	-0.142833	0.32663	0.592958	FALSE
177	M0R3K2	Gatc	Glutamyl-tRNA(Gln) amidotransferase subunit C, mitochondrial	tr|M0R3K2|M0R3K2_RAT;sp|D3ZY68|GATC_RAT	tr|M0R3K2|M0R3K2_RAT;sp|D3ZY68|GATC_RAT	tr|M0R3K2|M0R3K2_RAT Glutamyl-tRNA(Gln) amidotransferase subunit C, mitochondrial OS=Rattus norvegicus OX=10116 GN=Gatc PE=1 SV=2;sp|D3ZY68|GATC_RAT Glutamyl-tRNA(Gln) amidotransferase subunit C, mitochondrial OS=Rattus norvegicus OX=10116 GN=Gatc PE=3 SV=	2	4	4	4	35.3	16.965	153	0	31.6	38380000	5	15.5566	15.2818	15.3494	15.3396	15.0803	15.5041	0.062255	-0.0233541	0.0680749	0.024776	-0.0435758	-0.0482914	0.0580223	0.218801	0.485831	FALSE
178	M0RAK4	Fxn	Frataxin, mitochondrial	tr|M0RAK4|M0RAK4_RAT;sp|D3ZYW7|FRDA_RAT;tr|A0A0A0MXX7|A0A0A0MXX7_RAT	tr|M0RAK4|M0RAK4_RAT;sp|D3ZYW7|FRDA_RAT;tr|A0A0A0MXX7|A0A0A0MXX7_RAT	tr|M0RAK4|M0RAK4_RAT Frataxin, mitochondrial OS=Rattus norvegicus OX=10116 GN=Fxn PE=1 SV=2;sp|D3ZYW7|FRDA_RAT Frataxin, mitochondrial OS=Rattus norvegicus OX=10116 GN=Fxn PE=1 SV=1;tr|A0A0A0MXX7|A0A0A0MXX7_RAT Frataxin, mitochondrial OS=Rattus norvegicus	3	4	4	4	26.2	22.883	206	0	36.519	165620000	8	15.1758	14.942	14.8503	15.0035	14.9543	15.2337	-0.000968639	-0.0456611	-0.113476	0.00623725	0.147985	-0.00118961	-0.104379	0.106556	0.35167	FALSE
179	D3ZZC3	Klhl22	Kelch-like protein 22	sp|D3ZZC3|KLH22_RAT;tr|A0A0G2KA06|A0A0G2KA06_RAT	sp|D3ZZC3|KLH22_RAT;tr|A0A0G2KA06|A0A0G2KA06_RAT	sp|D3ZZC3|KLH22_RAT Kelch-like protein 22 OS=Rattus norvegicus OX=10116 GN=Klhl22 PE=1 SV=1;tr|A0A0G2KA06|A0A0G2KA06_RAT Kelch-like protein 22 OS=Rattus norvegicus OX=10116 GN=Klhl22 PE=1 SV=1	2	5	5	5	9	71.773	634	0	54.748	51579000	5	11.2094	11.1288	11.3692	10.9243	11.0681	11.1752	-0.054592	0.0539486	0.318207	-0.160181	0.174611	-0.146802	0.149979	0.282973	0.548477	FALSE
180	D4A055	Cacnb4	Voltage-dependent L-type calcium channel subunit beta-4	sp|D4A055|CACB4_RAT	sp|D4A055|CACB4_RAT	sp|D4A055|CACB4_RAT Voltage-dependent L-type calcium channel subunit beta-4 OS=Rattus norvegicus OX=10116 GN=Cacnb4 PE=1 SV=2	1	16	16	12	38.9	57.963	519	0	238.94	348100000	21	17.0396	16.8203	16.7914	16.7877	16.5499	17.053	0.0395789	0.00941839	0.00444792	-0.0327657	-0.0796619	-0.0050464	0.0569731	0.159017	0.421733	FALSE
181	D4A0X3	Kiaa1107	AP2-interacting clathrin-endocytosis protein	sp|D4A0X3|K1107_RAT	sp|D4A0X3|K1107_RAT	sp|D4A0X3|K1107_RAT AP2-interacting clathrin-endocytosis protein OS=Rattus norvegicus OX=10116 GN=Kiaa1107 PE=1 SV=3	1	16	16	16	20.5	133.26	1237	0	174.23	238800000	22	16.4033	16.1227	16.1461	15.8353	15.7072	16.0491	0.20887	0.117501	0.16477	-0.179571	-0.116705	-0.203301	0.330239	0.000177009	0.00928316	FALSE
183	D4A1R8	Cpne1	Copine-1	sp|D4A1R8|CPNE1_RAT	sp|D4A1R8|CPNE1_RAT	sp|D4A1R8|CPNE1_RAT Copine-1 OS=Rattus norvegicus OX=10116 GN=Cpne1 PE=1 SV=1	1	4	4	4	8.4	58.843	536	0	39.005	98528000	6	15.4939	15.287	15.4124	15.4295	15.3093	15.7224	-0.122693	-0.140454	0.00882473	-0.00756267	0.0632125	0.0477144	-0.119229	0.0560096	0.273699	FALSE
184	B5DEJ1	Srgap2	SLIT-ROBO Rho GTPase-activating protein 2	tr|B5DEJ1|B5DEJ1_RAT;tr|A0A0G2JZ92|A0A0G2JZ92_RAT;sp|D4A208|SRGP2_RAT	tr|B5DEJ1|B5DEJ1_RAT;tr|A0A0G2JZ92|A0A0G2JZ92_RAT;sp|D4A208|SRGP2_RAT	tr|B5DEJ1|B5DEJ1_RAT SLIT-ROBO Rho GTPase-activating protein 2 OS=Rattus norvegicus OX=10116 GN=Srgap2 PE=1 SV=1;tr|A0A0G2JZ92|A0A0G2JZ92_RAT SLIT-ROBO Rho GTPase-activating protein 2 OS=Rattus norvegicus OX=10116 GN=Srgap2 PE=1 SV=1;sp|D4A208|SRGP2_RAT SL	3	13	13	12	18.6	98.367	858	0	165.11	209070000	16	16.505	16.2516	16.246	16.2704	16.1241	16.5853	0.0284839	-0.035781	-0.0174735	-0.0266425	0.0181092	0.0507671	-0.0223348	0.577486	0.774382	FALSE
185	D4A280	Pak5	Serine/threonine-protein kinase PAK 5	sp|D4A280|PAK5_RAT	sp|D4A280|PAK5_RAT	sp|D4A280|PAK5_RAT Serine/threonine-protein kinase PAK 5 OS=Rattus norvegicus OX=10116 GN=Pak5 PE=1 SV=1	1	13	13	13	23	80.948	718	0	95.18	145380000	15	15.764	15.6159	15.677	15.5805	15.4184	15.8872	-0.0325758	0.00851894	0.0934426	-0.036617	-0.0077235	0.0325252	0.027067	0.568621	0.766827	FALSE
187	D4A4T9	Chordc1	Cysteine and histidine-rich domain-containing protein 1	sp|D4A4T9|CHRD1_RAT	sp|D4A4T9|CHRD1_RAT	sp|D4A4T9|CHRD1_RAT Cysteine and histidine-rich domain-containing protein 1 OS=Rattus norvegicus OX=10116 GN=Chordc1 PE=3 SV=1	1	3	3	3	14.2	37.361	331	0	31.041	36551000	3	14.1997	13.3309	13.762	14.0402	11.9752	14.2641	0.111974	-0.567693	-0.112777	0.13194	-1.74208	0.118319	0.307776	0.57637	0.773802	FALSE
188	D4A631	Arfgef1	Brefeldin A-inhibited guanine nucleotide-exchange protein 1	sp|D4A631|BIG1_RAT	sp|D4A631|BIG1_RAT	sp|D4A631|BIG1_RAT Brefeldin A-inhibited guanine nucleotide-exchange protein 1 OS=Rattus norvegicus OX=10116 GN=Arfgef1 PE=1 SV=1	1	8	8	7	4.8	207.89	1846	0	49.651	108770000	9	16.2275	15.8927	15.9719	16.0437	15.6457	16.2334	0.0471181	-0.0985771	0.00448482	0.0428174	-0.164228	-0.0050833	0.0265067	0.708156	0.853611	FALSE
189	D4A6D7	Ttc19	Tetratricopeptide repeat protein 19, mitochondrial	sp|D4A6D7|TTC19_RAT	sp|D4A6D7|TTC19_RAT	sp|D4A6D7|TTC19_RAT Tetratricopeptide repeat protein 19, mitochondrial OS=Rattus norvegicus OX=10116 GN=Ttc19 PE=3 SV=1	1	2	2	2	7.1	41.333	365	0	23.207	38343000	3	15.5179	15.2219	15.2578	15.3712	14.8989	15.5703	0.0260536	-0.080708	-0.0210133	0.0589082	-0.222427	0.0204148	0.0224786	0.788365	0.894726	FALSE
190	D4A6D8	Lrrtm1	Leucine-rich repeat transmembrane neuronal protein 1	sp|D4A6D8|LRRT1_RAT	sp|D4A6D8|LRRT1_RAT	sp|D4A6D8|LRRT1_RAT Leucine-rich repeat transmembrane neuronal protein 1 OS=Rattus norvegicus OX=10116 GN=Lrrtm1 PE=3 SV=1	1	6	6	6	9	58.731	523	0	41.334	77446000	8	15.646	15.4887	15.348	15.5189	15.3206	15.7503	-0.0381173	-0.00623245	-0.123087	0.0143241	0.00702789	0.00819967	-0.0656628	0.15707	0.418514	FALSE
191	D4A7N1	Chchd6	MICOS complex subunit Mic25	sp|D4A7N1|MIC25_RAT	sp|D4A7N1|MIC25_RAT	sp|D4A7N1|MIC25_RAT MICOS complex subunit Mic25 OS=Rattus norvegicus OX=10116 GN=Chchd6 PE=1 SV=1	1	12	12	12	38.7	29.211	261	0	262.2	1113200000	20	17.2921	17.1329	17.1912	17.1347	16.7627	17.3985	-0.0253073	0.00463552	0.0868325	-0.00321369	-0.184275	0.0230064	0.0768809	0.284175	0.549461	FALSE
193	D4AAT7	Naxd	ATP-dependent (S)-NAD(P)H-hydrate dehydratase	sp|D4AAT7|NNRD_RAT;tr|D3ZLK9|D3ZLK9_RAT	sp|D4AAT7|NNRD_RAT;tr|D3ZLK9|D3ZLK9_RAT	sp|D4AAT7|NNRD_RAT ATP-dependent (S)-NAD(P)H-hydrate dehydratase OS=Rattus norvegicus OX=10116 GN=Naxd PE=3 SV=1;tr|D3ZLK9|D3ZLK9_RAT ATP-dependent (S)-NAD(P)H-hydrate dehydratase OS=Rattus norvegicus OX=10116 GN=Naxd PE=1 SV=2	2	9	9	9	30.9	36.518	343	0	116.37	276010000	10	15.5358	15.2143	15.3596	15.268	15.2148	15.6303	-0.0188597	-0.151175	0.0180564	-0.10708	0.0306423	0.0175904	-0.0310433	0.631727	0.808376	FALSE
196	D4ABL6	Mctp1	Multiple C2 and transmembrane domain-containing protein 1	sp|D4ABL6|MCTP1_RAT;tr|A0A286YFH5|A0A286YFH5_RAT	sp|D4ABL6|MCTP1_RAT;tr|A0A286YFH5|A0A286YFH5_RAT	sp|D4ABL6|MCTP1_RAT Multiple C2 and transmembrane domain-containing protein 1 OS=Rattus norvegicus OX=10116 GN=Mctp1 PE=1 SV=4;tr|A0A286YFH5|A0A286YFH5_RAT Multiple C2 and transmembrane domain-containing protein 1 OS=Rattus norvegicus OX=10116 GN=Mctp1 PE=	2	3	3	3	3.7	106.48	946	0	16.67	13239000	3	13.6056	13.4362	13.4631	13.2719	13.2881	13.6664	-0.0114974	0.00826369	0.0590794	-0.165711	0.0415413	-0.00870239	0.0629058	0.336474	0.599373	FALSE
197	D4ABP9	Fbxo3	F-box only protein 3	sp|D4ABP9|FBX3_RAT	sp|D4ABP9|FBX3_RAT	sp|D4ABP9|FBX3_RAT F-box only protein 3 OS=Rattus norvegicus OX=10116 GN=Fbxo3 PE=3 SV=1	1	2	2	2	7.1	55.355	480	0	26.867	12959000	2	10.4272	10.395	10.1871	10.4014	10.6204	10.3592	-0.0770065	0.0799493	-0.104079	0.0767087	0.486677	-0.20307	-0.153818	0.396064	0.645582	FALSE
198	D4ACN8	Plgrkt	Plasminogen receptor (KT)	sp|D4ACN8|PLRKT_RAT	sp|D4ACN8|PLRKT_RAT	sp|D4ACN8|PLRKT_RAT Plasminogen receptor (KT) OS=Rattus norvegicus OX=10116 GN=Plgrkt PE=1 SV=1	1	4	4	4	23.8	17.312	147	0	43.026	193830000	9	15.8817	15.6421	15.5942	15.6578	15.6554	16.0739	0.0220692	-0.0283688	-0.0523743	-0.0223669	0.16621	0.156234	-0.119584	0.0907824	0.326027	FALSE
199	D4ACP2	Smim12	Small integral membrane protein 12	sp|D4ACP2|SIM12_RAT	sp|D4ACP2|SIM12_RAT	sp|D4ACP2|SIM12_RAT Small integral membrane protein 12 OS=Rattus norvegicus OX=10116 GN=Smim12 PE=3 SV=1	1	3	3	3	30.4	10.809	92	0	18.309	43029000	3	13.4776	13.1227	13.1901	13.1432	12.8614	13.66	0.115353	-0.0503666	0.0408388	-0.0395768	-0.130432	0.239661	0.0120575	0.908916	0.959799	FALSE
201	A0A0H2UI02	Stk11	Serine/threonine kinase 11 (Predicted), isoform CRA_a	tr|A0A0H2UI02|A0A0H2UI02_RAT;sp|D4AE59|STK11_RAT	tr|A0A0H2UI02|A0A0H2UI02_RAT;sp|D4AE59|STK11_RAT	tr|A0A0H2UI02|A0A0H2UI02_RAT Serine/threonine kinase 11 (Predicted), isoform CRA_a OS=Rattus norvegicus OX=10116 GN=Stk11 PE=1 SV=1;sp|D4AE59|STK11_RAT Serine/threonine-protein kinase STK11 OS=Rattus norvegicus OX=10116 GN=Stk11 PE=1 SV=1	2	2	2	2	7.1	49.245	436	0.0011744	11.072	10802000	2	10.8938	10.7276	10.2421	10.7295	10.7804	10.6068	-0.00775117	0.0152378	-0.446375	0.00745345	0.249357	-0.352788	-0.114303	0.561227	0.761204	FALSE
202	D4AEC2	Camsap2	Calmodulin-regulated spectrin-associated protein 2	sp|D4AEC2|CAMP2_RAT	sp|D4AEC2|CAMP2_RAT	sp|D4AEC2|CAMP2_RAT Calmodulin-regulated spectrin-associated protein 2 OS=Rattus norvegicus OX=10116 GN=Camsap2 PE=1 SV=1	1	4	3	3	3.3	165.61	1470	0	23.143	19067000	4	12.5054	12.6924	12.7601	12.2409	12.0826	12.6647	-0.0516885	0.324435	0.41602	-0.136737	-0.104058	0.0495303	0.293343	0.0577831	0.276493	FALSE
203	E9PSK7	Mapk8ip3	C-Jun-amino-terminal kinase-interacting protein 3	sp|E9PSK7|JIP3_RAT	sp|E9PSK7|JIP3_RAT	sp|E9PSK7|JIP3_RAT C-Jun-amino-terminal kinase-interacting protein 3 OS=Rattus norvegicus OX=10116 GN=Mapk8ip3 PE=1 SV=2	1	8	8	7	7.5	145.65	1322	0	54.057	129790000	8	14.4121	14.3024	14.2164	14.1256	14.007	14.4871	-0.00908506	0.0703983	0.00828183	-0.116106	-0.0436756	0.00790172	0.0738252	0.155019	0.414947	FALSE
204	E9PU28	Impdh2	Inosine-5-monophosphate dehydrogenase 2	sp|E9PU28|IMDH2_RAT;sp|D3ZLZ7|IMDH1_RAT;tr|A0A0A0MXZ8|A0A0A0MXZ8_RAT	sp|E9PU28|IMDH2_RAT	sp|E9PU28|IMDH2_RAT Inosine-5-monophosphate dehydrogenase 2 OS=Rattus norvegicus OX=10116 GN=Impdh2 PE=1 SV=1	3	3	3	3	6.2	55.814	514	0	19.229	23569000	3	14.9401	14.6522	14.6676	14.7765	14.5689	14.9392	0.0294718	-0.0692742	-0.0300264	0.0453825	0.0287827	-0.0295021	-0.038164	0.394755	0.644827	FALSE
205	F1LMZ8	Psmd11	26S proteasome non-ATPase regulatory subunit 11	sp|F1LMZ8|PSD11_RAT;tr|A0A0G2JWX1|A0A0G2JWX1_RAT;tr|D3Z950|D3Z950_RAT	sp|F1LMZ8|PSD11_RAT;tr|A0A0G2JWX1|A0A0G2JWX1_RAT;tr|D3Z950|D3Z950_RAT	sp|F1LMZ8|PSD11_RAT 26S proteasome non-ATPase regulatory subunit 11 OS=Rattus norvegicus OX=10116 GN=Psmd11 PE=1 SV=2;tr|A0A0G2JWX1|A0A0G2JWX1_RAT 26S proteasome non-ATPase regulatory subunit 11 OS=Rattus norvegicus OX=10116 GN=Psmd11 PE=1 SV=1;tr|D3Z950|D	3	13	13	13	34.8	47.463	422	0	104.41	257740000	15	16.0223	15.8756	15.872	15.8485	15.7594	16.1388	-0.0506576	-0.00821602	0.0120695	-0.0449032	0.0569442	0.00777732	-0.0222075	0.604625	0.788351	FALSE
206	F2Z3R2	Hnrnpl	Heterogeneous nuclear ribonucleoprotein L	tr|F2Z3R2|F2Z3R2_RAT;sp|F1LQ48|HNRPL_RAT	tr|F2Z3R2|F2Z3R2_RAT;sp|F1LQ48|HNRPL_RAT	tr|F2Z3R2|F2Z3R2_RAT Heterogeneous nuclear ribonucleoprotein L OS=Rattus norvegicus OX=10116 GN=Hnrnpl PE=1 SV=1;sp|F1LQ48|HNRPL_RAT Heterogeneous nuclear ribonucleoprotein L OS=Rattus norvegicus OX=10116 GN=Hnrnpl PE=1 SV=2	2	2	2	2	3.4	63.963	586	0	13.178	18598000	2	13.9008	13.7353	13.8487	13.7756	13.7412	13.8862	-0.0383318	-0.0145945	0.122647	0.0160163	0.172535	-0.110987	-0.00261459	0.975647	0.988209	FALSE
207	F1LQX4	Arhgap44	Rho GTPase-activating protein 44	sp|F1LQX4|RHG44_RAT;tr|A0A0H2UHC0|A0A0H2UHC0_RAT;tr|D4AAV2|D4AAV2_RAT;tr|D4AAV4|D4AAV4_RAT;tr|F1M6X7|F1M6X7_RAT;sp|Q99N37|RHG17_RAT	sp|F1LQX4|RHG44_RAT;tr|A0A0H2UHC0|A0A0H2UHC0_RAT	sp|F1LQX4|RHG44_RAT Rho GTPase-activating protein 44 OS=Rattus norvegicus OX=10116 GN=Arhgap44 PE=1 SV=2;tr|A0A0H2UHC0|A0A0H2UHC0_RAT Rho GTPase-activating protein 44 OS=Rattus norvegicus OX=10116 GN=Arhgap44 PE=1 SV=1	6	11	11	11	12.7	89.114	814	0	77.934	279020000	16	17.0561	16.8617	16.8113	16.7452	16.5102	16.9011	0.082244	0.0769937	0.0504408	-0.0491787	-0.0931986	-0.130794	0.16095	0.00387657	0.0643628	FALSE
208	F1LQY6	Necab2	N-terminal EF-hand calcium-binding protein 2	sp|F1LQY6|NECA2_RAT	sp|F1LQY6|NECA2_RAT	sp|F1LQY6|NECA2_RAT N-terminal EF-hand calcium-binding protein 2 OS=Rattus norvegicus OX=10116 GN=Necab2 PE=1 SV=3	1	6	6	6	15.7	43.526	389	0	39.536	97519000	8	15.3467	15.2525	15.256	15.2517	15.1025	15.4414	-0.0890326	0.00596354	0.0332989	-0.0045417	0.0373193	-0.0523871	-0.0100535	0.836909	0.92498	FALSE
209	F1LSG8	Vps50	Syndetin	sp|F1LSG8|VPS50_RAT;tr|D3ZTE2|D3ZTE2_RAT	sp|F1LSG8|VPS50_RAT;tr|D3ZTE2|D3ZTE2_RAT	sp|F1LSG8|VPS50_RAT Syndetin OS=Rattus norvegicus OX=10116 GN=Vps50 PE=1 SV=1;tr|D3ZTE2|D3ZTE2_RAT Coiled-coil domain-containing protein 132-like OS=Rattus norvegicus OX=10116 GN=LOC100911994 PE=4 SV=2	2	7	7	7	9.5	111.19	964	0	52.754	76750000	10	13.5785	13.315	13.2946	13.3558	13.1323	13.5906	0.0580999	-0.0162174	-0.0127391	0.0148837	-0.017611	0.0121406	0.00657669	0.862836	0.935155	FALSE
210	F1LTR1	Wdr26	WD repeat-containing protein 26	sp|F1LTR1|WDR26_RAT	sp|F1LTR1|WDR26_RAT	sp|F1LTR1|WDR26_RAT WD repeat-containing protein 26 OS=Rattus norvegicus OX=10116 GN=Wdr26 PE=3 SV=2	1	4	4	4	7.4	58.49	514	0	25.079	37196000	4	11.1889	10.9829	10.9289	11.1719	11.0807	11.1399	0.00808339	-0.00872684	-0.0388952	0.170561	0.270359	-0.0989991	-0.127153	0.221071	0.487595	FALSE
211	F1LU71	Auh	Methylglutaconyl-CoA hydratase, mitochondrial	sp|F1LU71|AUHM_RAT	sp|F1LU71|AUHM_RAT	sp|F1LU71|AUHM_RAT Methylglutaconyl-CoA hydratase, mitochondrial OS=Rattus norvegicus OX=10116 GN=Auh PE=1 SV=2	1	16	16	16	42.9	33.341	315	0	323.31	2740300000	44	18.7972	18.5203	18.5175	18.5812	18.3617	18.813	0.0532646	-0.0343902	-0.0133285	0.0168501	-0.0117403	0.011021	-0.00352827	0.927443	0.96834	FALSE
212	F1LYQ8	Farp1	FERM, ARHGEF and pleckstrin domain-containing protein 1	sp|F1LYQ8|FARP1_RAT;REV__tr|F1M9V0|F1M9V0_RAT	sp|F1LYQ8|FARP1_RAT	sp|F1LYQ8|FARP1_RAT FERM, ARHGEF and pleckstrin domain-containing protein 1 OS=Rattus norvegicus OX=10116 GN=Farp1 PE=1 SV=2	2	7	7	6	7.7	118.84	1049	0	61.443	52574000	6	14.3219	14.0554	14.1035	13.8079	13.8263	14.1961	0.101619	0.0242943	0.0963263	-0.23287	-0.0234988	-0.0822298	0.186946	0.0213294	0.17488	FALSE
213	A0A1P0PBZ6	Trio	Triple functional domain protein	tr|A0A1P0PBZ6|A0A1P0PBZ6_RAT;sp|F1M0Z1|TRIO_RAT	tr|A0A1P0PBZ6|A0A1P0PBZ6_RAT;sp|F1M0Z1|TRIO_RAT	tr|A0A1P0PBZ6|A0A1P0PBZ6_RAT Triple functional domain protein OS=Rattus norvegicus OX=10116 GN=Trio PE=1 SV=1;sp|F1M0Z1|TRIO_RAT Triple functional domain protein OS=Rattus norvegicus OX=10116 GN=Trio PE=1 SV=4	2	32	32	29	12.5	343.87	3053	0	302.33	488120000	37	17.5722	17.3814	17.3022	17.385	17.2161	17.6407	0.000493314	-0.00113676	-0.0564714	-0.00716272	0.0149124	0.0109679	-0.0252775	0.482192	0.710488	FALSE
214	F1M386	Rapgef2	Rap guanine nucleotide exchange factor 2	sp|F1M386|RPGF2_RAT;tr|A0A0A0MP77|A0A0A0MP77_RAT;tr|D3ZTL8|D3ZTL8_RAT	sp|F1M386|RPGF2_RAT;tr|A0A0A0MP77|A0A0A0MP77_RAT	sp|F1M386|RPGF2_RAT Rap guanine nucleotide exchange factor 2 OS=Rattus norvegicus OX=10116 GN=Rapgef2 PE=1 SV=2;tr|A0A0A0MP77|A0A0A0MP77_RAT Rap guanine nucleotide exchange factor 2 OS=Rattus norvegicus OX=10116 GN=Rapgef2 PE=1 SV=1	3	14	14	1	12.2	166.39	1496	0	101.45	153360000	23	15.758	15.586	15.5364	15.5788	15.3827	15.782	0.00284742	0.0200459	-0.00573768	0.00312829	-0.00198711	-0.0311977	0.0157374	0.636071	0.809545	FALSE
215	F1M3L7	Eps8	Epidermal growth factor receptor kinase substrate 8	sp|F1M3L7|EPS8_RAT	sp|F1M3L7|EPS8_RAT	sp|F1M3L7|EPS8_RAT Epidermal growth factor receptor kinase substrate 8 OS=Rattus norvegicus OX=10116 GN=Eps8 PE=1 SV=2	1	4	4	4	5.6	91.927	822	0	24.46	41074000	4	14.1137	13.85	13.9058	13.7115	13.6908	13.9778	0.0638547	-0.0106493	0.0689878	-0.158844	0.0114447	-0.130045	0.133213	0.0513623	0.262252	FALSE
217	A0A0G2K7Q9	Kif21b	Kinesin-like protein KIF21B	tr|A0A0G2K7Q9|A0A0G2K7Q9_RAT;sp|F1M5N7|KI21B_RAT	tr|A0A0G2K7Q9|A0A0G2K7Q9_RAT;sp|F1M5N7|KI21B_RAT	tr|A0A0G2K7Q9|A0A0G2K7Q9_RAT Kinesin-like protein KIF21B OS=Rattus norvegicus OX=10116 GN=Kif21b PE=1 SV=1;sp|F1M5N7|KI21B_RAT Kinesin-like protein KIF21B OS=Rattus norvegicus OX=10116 GN=Kif21b PE=1 SV=2	2	6	3	3	3.7	180.98	1619	0	20.034	13996000	3	11.849	11.644	11.8499	11.6667	11.6152	11.6669	0.00122732	-0.0145909	0.215196	-0.00152504	0.137957	-0.238869	0.101423	0.3904	0.643654	FALSE
220	G3V6U9	Setd3	Actin-histidine N-methyltransferase	sp|G3V6U9|SETD3_RAT	sp|G3V6U9|SETD3_RAT	sp|G3V6U9|SETD3_RAT Actin-histidine N-methyltransferase OS=Rattus norvegicus OX=10116 GN=Setd3 PE=1 SV=1	1	2	2	2	4	67.42	596	0	14.061	4943400	3	10.5575	10.0723	10.6854	10.6731	10.4288	10.6997	-0.163332	-0.459363	0.177598	0.131847	0.0784724	-0.0791918	-0.192075	0.268205	0.537385	FALSE
221	G3V7P1	Stx12	Syntaxin-12	sp|G3V7P1|STX12_RAT;tr|A0A0G2JVB6|A0A0G2JVB6_RAT;tr|A0A0G2K4U8|A0A0G2K4U8_RAT	sp|G3V7P1|STX12_RAT;tr|A0A0G2JVB6|A0A0G2JVB6_RAT;tr|A0A0G2K4U8|A0A0G2K4U8_RAT	sp|G3V7P1|STX12_RAT Syntaxin-12 OS=Rattus norvegicus OX=10116 GN=Stx12 PE=1 SV=1;tr|A0A0G2JVB6|A0A0G2JVB6_RAT Syntaxin-12 OS=Rattus norvegicus OX=10116 GN=Stx12 PE=1 SV=1;tr|A0A0G2K4U8|A0A0G2K4U8_RAT Syntaxin-12 OS=Rattus norvegicus OX=10116 GN=Stx12 PE=1	3	7	7	7	31.4	31.187	274	0	115.21	258890000	10	16.421	16.1117	16.0793	16.1908	15.8907	16.4612	0.0860888	-0.0340031	-0.0425049	0.0354249	-0.073694	0.0682453	-0.00679844	0.907552	0.959718	FALSE
223	G3V7W1	Pdcd6	Programmed cell death protein 6	sp|G3V7W1|PDCD6_RAT	sp|G3V7W1|PDCD6_RAT	sp|G3V7W1|PDCD6_RAT Programmed cell death protein 6 OS=Rattus norvegicus OX=10116 GN=Pdcd6 PE=2 SV=1	1	4	4	4	34	21.904	191	0	28.852	110730000	6	14.131	14.038	13.9949	14.0678	13.8363	14.3137	-0.086097	0.0100715	-0.00915514	0.0302111	-0.0102346	0.0386079	-0.0479217	0.272422	0.540591	FALSE
225	H1UBN0	Cpne7	Copine-7	sp|H1UBN0|CPNE7_RAT;tr|D3ZWR4|D3ZWR4_RAT	sp|H1UBN0|CPNE7_RAT;tr|D3ZWR4|D3ZWR4_RAT	sp|H1UBN0|CPNE7_RAT Copine-7 OS=Rattus norvegicus OX=10116 GN=Cpne7 PE=1 SV=1;tr|D3ZWR4|D3ZWR4_RAT Copine VII (Predicted), isoform CRA_b OS=Rattus norvegicus OX=10116 GN=Cpne7 PE=4 SV=1	2	10	9	9	20.5	61.977	556	0	61.994	153920000	11	16.7009	16.5724	16.5275	16.6183	16.4406	16.792	-0.0496958	0.0109587	-0.0100424	0.0471851	0.0605349	-0.0167003	-0.0465997	0.265848	0.535587	FALSE
226	M0RAS4	Igsf21	Immunoglobulin superfamily member 21	sp|M0RAS4|IGS21_RAT;tr|A0A2U3UXS5|A0A2U3UXS5_RAT	sp|M0RAS4|IGS21_RAT;tr|A0A2U3UXS5|A0A2U3UXS5_RAT	sp|M0RAS4|IGS21_RAT Immunoglobulin superfamily member 21 OS=Rattus norvegicus OX=10116 GN=Igsf21 PE=2 SV=3;tr|A0A2U3UXS5|A0A2U3UXS5_RAT Immunoglobulin superfamily member 21 OS=Rattus norvegicus OX=10116 GN=Igsf21 PE=4 SV=1	2	6	6	6	13.5	52.044	468	0	64.946	102210000	6	15.6634	15.4343	15.4193	15.4386	15.2073	15.6841	0.0384371	-0.00154686	0.00735065	-0.00690721	-0.0472119	0.00110816	0.0324173	0.370297	0.626132	FALSE
227	M0RC99	Rab5a	Ras-related protein Rab-5A	sp|M0RC99|RAB5A_RAT;tr|Q6IN17|Q6IN17_RAT	sp|M0RC99|RAB5A_RAT	sp|M0RC99|RAB5A_RAT Ras-related protein Rab-5A OS=Rattus norvegicus OX=10116 GN=Rab5a PE=2 SV=1	2	7	5	5	47.4	23.624	215	0	197.48	297560000	11	16.0629	15.8356	15.8106	16.0242	15.815	16.2709	-0.0617763	-0.0999223	-0.101042	0.0790964	0.0608522	0.0882337	-0.163641	0.0019911	0.0429973	FALSE
228	O08557	Ddah1	N(G),N(G)-dimethylarginine dimethylaminohydrolase 1	sp|O08557|DDAH1_RAT	sp|O08557|DDAH1_RAT	sp|O08557|DDAH1_RAT N(G),N(G)-dimethylarginine dimethylaminohydrolase 1 OS=Rattus norvegicus OX=10116 GN=Ddah1 PE=1 SV=3	1	12	12	11	43.9	31.426	285	0	130.13	896030000	16	17.0963	16.8844	16.8059	16.8983	16.7937	17.226	0.00910046	-0.0136285	-0.0683023	-0.00939818	0.0770163	0.0807396	-0.0737293	0.128995	0.384068	FALSE
229	A0A0G2K707	Dgkz	Diacylglycerol kinase	tr|A0A0G2K707|A0A0G2K707_RAT;sp|O08560|DGKZ_RAT	tr|A0A0G2K707|A0A0G2K707_RAT;sp|O08560|DGKZ_RAT	tr|A0A0G2K707|A0A0G2K707_RAT Diacylglycerol kinase OS=Rattus norvegicus OX=10116 GN=Dgkz PE=1 SV=1;sp|O08560|DGKZ_RAT Diacylglycerol kinase zeta OS=Rattus norvegicus OX=10116 GN=Dgkz PE=1 SV=1	2	5	5	5	7.5	100.44	895	0	57.848	64720000	5	13.395	13.1922	13.0227	12.919	12.7193	13.3547	0.12854	0.114877	-0.0307473	-0.167973	-0.176623	0.0301489	0.175706	0.0529064	0.265254	FALSE
231	O08589	Fxyd1	Phospholemman	sp|O08589|PLM_RAT;tr|A0A0H2UHS8|A0A0H2UHS8_RAT	sp|O08589|PLM_RAT;tr|A0A0H2UHS8|A0A0H2UHS8_RAT	sp|O08589|PLM_RAT Phospholemman OS=Rattus norvegicus OX=10116 GN=Fxyd1 PE=1 SV=2;tr|A0A0H2UHS8|A0A0H2UHS8_RAT FXYD domain-containing ion transport regulator OS=Rattus norvegicus OX=10116 GN=Fxyd1 PE=1 SV=1	2	1	1	1	13	10.365	92	0.0026178	10.716	25210000	1	12.6007	12.2617	12.039	12.3269	11.4979	12.76	0.12278	-0.0270445	-0.22587	0.0284664	-0.609532	0.223972	0.075653	0.740374	0.870329	FALSE
232	O08618	Prpsap2	Phosphoribosyl pyrophosphate synthase-associated protein 2	sp|O08618|KPRB_RAT;tr|Q6AZ40|Q6AZ40_RAT	sp|O08618|KPRB_RAT;tr|Q6AZ40|Q6AZ40_RAT	sp|O08618|KPRB_RAT Phosphoribosyl pyrophosphate synthase-associated protein 2 OS=Rattus norvegicus OX=10116 GN=Prpsap2 PE=1 SV=1;tr|Q6AZ40|Q6AZ40_RAT Phosphoribosyl pyrophosphate synthase-associated protein 2 OS=Rattus norvegicus OX=10116 GN=Prpsap2 PE=1 S	2	8	8	6	26	40.866	369	0	59.631	381930000	11	16.1278	15.9457	15.9446	16.0203	15.7522	16.1868	-0.00431679	0.00283701	0.0255134	0.0677482	-0.00940895	-0.00327571	-0.0103433	0.7862	0.894138	FALSE
233	O08623	Sqstm1	Sequestosome-1	sp|O08623|SQSTM_RAT;tr|A0A0H2UHB5|A0A0H2UHB5_RAT	sp|O08623|SQSTM_RAT;tr|A0A0H2UHB5|A0A0H2UHB5_RAT	sp|O08623|SQSTM_RAT Sequestosome-1 OS=Rattus norvegicus OX=10116 GN=Sqstm1 PE=1 SV=1;tr|A0A0H2UHB5|A0A0H2UHB5_RAT Sequestosome-1 OS=Rattus norvegicus OX=10116 GN=Sqstm1 PE=1 SV=1	2	2	2	2	7.5	47.681	439	0	20.762	16751000	2	12.2548	12.1214	12.0037	11.853	11.9042	12.136	0.0186471	0.0743945	-0.0194504	-0.203667	0.0385347	-0.158265	0.132329	0.104923	0.350523	FALSE
234	O08651	Phgdh	D-3-phosphoglycerate dehydrogenase	sp|O08651|SERA_RAT	sp|O08651|SERA_RAT	sp|O08651|SERA_RAT D-3-phosphoglycerate dehydrogenase OS=Rattus norvegicus OX=10116 GN=Phgdh PE=1 SV=3	1	11	11	11	21.8	56.493	533	0	127.99	524370000	14	17.1934	17.0766	17.0338	16.9264	16.6817	17.0126	0.0435892	0.116009	0.0970781	-0.043887	-0.0975963	-0.195238	0.197799	0.00645733	0.0882417	FALSE
235	O08662	Pi4ka	Phosphatidylinositol 4-kinase alpha	sp|O08662|PI4KA_RAT;tr|A0A140TAJ5|A0A140TAJ5_RAT	sp|O08662|PI4KA_RAT;tr|A0A140TAJ5|A0A140TAJ5_RAT	sp|O08662|PI4KA_RAT Phosphatidylinositol 4-kinase alpha OS=Rattus norvegicus OX=10116 GN=Pi4ka PE=1 SV=2;tr|A0A140TAJ5|A0A140TAJ5_RAT Phosphatidylinositol 4-kinase alpha OS=Rattus norvegicus OX=10116 GN=Pi4ka PE=1 SV=1	2	23	23	23	13	236.92	2096	0	203.5	339210000	31	16.7517	16.5458	16.5524	16.5058	16.3857	16.7958	0.00593194	-0.0108056	0.0196496	-0.0604732	0.0103876	-0.00809019	0.0243173	0.512756	0.727599	FALSE
236	O08678	Mark1	Serine/threonine-protein kinase MARK1	sp|O08678|MARK1_RAT;tr|A0A0G2K7H9|A0A0G2K7H9_RAT	sp|O08678|MARK1_RAT;tr|A0A0G2K7H9|A0A0G2K7H9_RAT	sp|O08678|MARK1_RAT Serine/threonine-protein kinase MARK1 OS=Rattus norvegicus OX=10116 GN=Mark1 PE=1 SV=1;tr|A0A0G2K7H9|A0A0G2K7H9_RAT Non-specific serine/threonine protein kinase OS=Rattus norvegicus OX=10116 GN=Mark1 PE=1 SV=1	2	10	9	9	16.6	88.234	793	0	187.9	162960000	11	16.4478	16.2767	16.189	16.179	16.1446	16.4164	0.0224987	0.040526	-0.0233019	-0.0668213	0.0897403	-0.0669482	0.0279173	0.619438	0.79915	FALSE
237	O08679	Mark2	Serine/threonine-protein kinase MARK2	sp|O08679|MARK2_RAT;tr|A0A0G2K6X6|A0A0G2K6X6_RAT	sp|O08679|MARK2_RAT;tr|A0A0G2K6X6|A0A0G2K6X6_RAT	sp|O08679|MARK2_RAT Serine/threonine-protein kinase MARK2 OS=Rattus norvegicus OX=10116 GN=Mark2 PE=1 SV=1;tr|A0A0G2K6X6|A0A0G2K6X6_RAT Non-specific serine/threonine protein kinase OS=Rattus norvegicus OX=10116 GN=Mark2 PE=1 SV=1	2	12	12	11	18.7	80.871	722	0	199	263490000	13	16.7821	16.6362	16.5123	16.5242	16.3092	16.6814	0.0682701	0.111536	0.0114505	-0.0101884	-0.0342125	-0.0905104	0.108722	0.040594	0.232852	FALSE
239	O08700	Vps45	Vacuolar protein sorting-associated protein 45	sp|O08700|VPS45_RAT	sp|O08700|VPS45_RAT	sp|O08700|VPS45_RAT Vacuolar protein sorting-associated protein 45 OS=Rattus norvegicus OX=10116 GN=Vps45 PE=1 SV=1	1	8	8	7	13.9	64.893	570	0	61.986	130150000	9	16.0816	15.9777	15.9244	15.8882	15.6872	16.113	0.00678116	0.0921293	0.0626867	-0.00707887	-0.0170577	-0.019852	0.0685286	0.10405	0.348937	FALSE
240	O08719	Evl	Ena/VASP-like protein	sp|O08719|EVL_RAT;tr|F1M8I7|F1M8I7_RAT	sp|O08719|EVL_RAT;tr|F1M8I7|F1M8I7_RAT	sp|O08719|EVL_RAT Ena/VASP-like protein OS=Rattus norvegicus OX=10116 GN=Evl PE=1 SV=2;tr|F1M8I7|F1M8I7_RAT Ena/VASP-like protein OS=Rattus norvegicus OX=10116 GN=Evl PE=1 SV=1	2	8	8	8	25	45.152	420	0	70.08	70519000	8	15.9807	15.847	15.8284	15.756	15.524	16.0007	0.0179566	0.0733883	0.0786051	-0.0273183	-0.0682753	-0.0201149	0.0952195	0.0356385	0.220574	FALSE
241	A0A0G2JZN2	Unc5a	Netrin receptor UNC5A	tr|A0A0G2JZN2|A0A0G2JZN2_RAT;sp|O08721|UNC5A_RAT	tr|A0A0G2JZN2|A0A0G2JZN2_RAT;sp|O08721|UNC5A_RAT	tr|A0A0G2JZN2|A0A0G2JZN2_RAT Netrin receptor UNC5A OS=Rattus norvegicus OX=10116 GN=Unc5a PE=4 SV=1;sp|O08721|UNC5A_RAT Netrin receptor UNC5A OS=Rattus norvegicus OX=10116 GN=Unc5a PE=1 SV=1	2	1	1	1	2.1	98.804	898	0.0031912	10.522	3218100	1	11.9501	11.849	11.7357	11.7209	11.4831	11.9245	0.0261521	0.114213	0.0247898	-0.0235277	-0.0703671	-0.0575435	0.105531	0.0359392	0.220574	FALSE
242	O08773	Rgs14	Regulator of G-protein signaling 14	sp|O08773|RGS14_RAT	sp|O08773|RGS14_RAT	sp|O08773|RGS14_RAT Regulator of G-protein signaling 14 OS=Rattus norvegicus OX=10116 GN=Rgs14 PE=1 SV=1	1	2	2	2	3.9	59.491	544	0	12.635	9120500	2	10.4522	9.97068	10.1688	9.80147	10.3516	10.4111	0.0845121	-0.207883	0.0140991	-0.386753	0.354362	-0.0146976	-0.0207275	0.915207	0.963314	FALSE
243	A0A0G2K326	Rgs12	Regulator of G-protein signaling 12, isoform CRA_b	tr|A0A0G2K326|A0A0G2K326_RAT;tr|G3V9H1|G3V9H1_RAT;sp|O08774|RGS12_RAT;tr|D4AB55|D4AB55_RAT	tr|A0A0G2K326|A0A0G2K326_RAT;tr|G3V9H1|G3V9H1_RAT;sp|O08774|RGS12_RAT;tr|D4AB55|D4AB55_RAT	tr|A0A0G2K326|A0A0G2K326_RAT Regulator of G-protein signaling 12, isoform CRA_b OS=Rattus norvegicus OX=10116 GN=Rgs12 PE=1 SV=1;tr|G3V9H1|G3V9H1_RAT Regulator of G-protein signaling 12, isoform CRA_c OS=Rattus norvegicus OX=10116 GN=Rgs12 PE=1 SV=3;sp|O08	4	6	6	6	11.8	80.206	739	0	50.509	28467000	6	14.0749	14.004	13.9944	14.0558	13.6768	14.1112	-0.0594798	0.0588363	0.0730104	0.100927	-0.0870464	-0.0812124	0.0465661	0.509711	0.726289	FALSE
244	O08776	Ndufaf3	NADH dehydrogenase [ubiquinone] 1 alpha subcomplex assembly factor 3	sp|O08776|NDUF3_RAT	sp|O08776|NDUF3_RAT	sp|O08776|NDUF3_RAT NADH dehydrogenase [ubiquinone] 1 alpha subcomplex assembly factor 3 OS=Rattus norvegicus OX=10116 GN=Ndufaf3 PE=2 SV=1	1	2	2	2	11.4	20.696	185	0	82.093	72717000	3	15.1746	15.0144	15.0272	15.0669	14.9336	15.2881	-0.0608351	-0.0318706	0.00479694	0.0109496	0.0686846	-0.00539542	-0.0540492	0.202642	0.467875	FALSE
245	O08835	Syt11	Synaptotagmin-11	sp|O08835|SYT11_RAT	sp|O08835|SYT11_RAT	sp|O08835|SYT11_RAT Synaptotagmin-11 OS=Rattus norvegicus OX=10116 GN=Syt11 PE=2 SV=2	1	4	4	4	9.3	48.267	430	0	24.477	26100000	4	13.9966	13.8333	13.812	13.9043	13.8189	14.302	-0.0571953	-0.0313063	-0.0287495	0.0300116	0.135613	0.190183	-0.157687	0.0163434	0.152109	FALSE
246	O08836	Igbp1	Immunoglobulin-binding protein 1	sp|O08836|IGBP1_RAT	sp|O08836|IGBP1_RAT	sp|O08836|IGBP1_RAT Immunoglobulin-binding protein 1 OS=Rattus norvegicus OX=10116 GN=Igbp1 PE=2 SV=2	1	4	4	4	13.5	39.135	340	0	23.11	14604000	4	11.824	11.5189	11.329	11.7804	11.2369	11.7517	0.122921	0.00703045	-0.159097	0.258803	-0.0936831	-0.00746915	-0.0622654	0.594286	0.783315	FALSE
247	O08838	Amph	Amphiphysin	sp|O08838|AMPH_RAT;tr|A0A0G2JX32|A0A0G2JX32_RAT;tr|F1LPP0|F1LPP0_RAT;tr|A0A0G2K5Z4|A0A0G2K5Z4_RAT	sp|O08838|AMPH_RAT;tr|A0A0G2JX32|A0A0G2JX32_RAT;tr|F1LPP0|F1LPP0_RAT;tr|A0A0G2K5Z4|A0A0G2K5Z4_RAT	sp|O08838|AMPH_RAT Amphiphysin OS=Rattus norvegicus OX=10116 GN=Amph PE=1 SV=1;tr|A0A0G2JX32|A0A0G2JX32_RAT Amphiphysin OS=Rattus norvegicus OX=10116 GN=Amph PE=1 SV=1;tr|F1LPP0|F1LPP0_RAT Amphiphysin OS=Rattus norvegicus OX=10116 GN=Amph PE=1 SV=3;tr|A0A0	4	30	30	28	49.6	74.877	683	0	323.31	3678500000	56	18.9949	18.7779	18.7265	18.7819	18.5332	19.0906	0.0313943	0.00351907	-0.0239765	-0.00209724	-0.0598147	0.0690104	0.00127945	0.977724	0.988797	FALSE
248	O08839	Bin1	Myc box-dependent-interacting protein 1	sp|O08839|BIN1_RAT;tr|F1LMX1|F1LMX1_RAT;tr|Q5HZA7|Q5HZA7_RAT;tr|D4A4P1|D4A4P1_RAT	sp|O08839|BIN1_RAT;tr|F1LMX1|F1LMX1_RAT;tr|Q5HZA7|Q5HZA7_RAT;tr|D4A4P1|D4A4P1_RAT	sp|O08839|BIN1_RAT Myc box-dependent-interacting protein 1 OS=Rattus norvegicus OX=10116 GN=Bin1 PE=1 SV=1;tr|F1LMX1|F1LMX1_RAT Myc box-dependent-interacting protein 1 OS=Rattus norvegicus OX=10116 GN=Bin1 PE=1 SV=2;tr|Q5HZA7|Q5HZA7_RAT Bin1 protein OS=Rat	4	29	27	27	50.2	64.532	588	0	323.31	3250900000	65	19.2246	18.9921	18.9524	19.0392	18.8552	19.2224	0.0253143	-0.0180198	-0.033818	0.0194417	0.0264447	-0.0349097	-0.0125001	0.743089	0.872172	FALSE
249	O08873	Madd	MAP kinase-activating death domain protein	sp|O08873|MADD_RAT;tr|A0A0G2KA27|A0A0G2KA27_RAT	sp|O08873|MADD_RAT;tr|A0A0G2KA27|A0A0G2KA27_RAT	sp|O08873|MADD_RAT MAP kinase-activating death domain protein OS=Rattus norvegicus OX=10116 GN=Madd PE=1 SV=1;tr|A0A0G2KA27|A0A0G2KA27_RAT MAP kinase-activating death domain protein OS=Rattus norvegicus OX=10116 GN=Madd PE=1 SV=1	2	34	34	34	31	177.99	1602	0	323.31	960930000	56	17.6102	17.452	17.4273	17.4584	17.2229	17.652	-0.0140147	0.0169492	0.0160625	0.0137169	-0.030854	-0.0302831	0.0221391	0.527786	0.739214	FALSE
250	M0RBE5	Nrn1	Neuritin	tr|M0RBE5|M0RBE5_RAT;sp|O08957|NRN1_RAT	tr|M0RBE5|M0RBE5_RAT;sp|O08957|NRN1_RAT	tr|M0RBE5|M0RBE5_RAT Neuritin OS=Rattus norvegicus OX=10116 GN=Nrn1 PE=4 SV=1;sp|O08957|NRN1_RAT Neuritin OS=Rattus norvegicus OX=10116 GN=Nrn1 PE=1 SV=1	2	2	2	2	15	13.606	127	0	27.292	37044000	4	13.2603	13.2141	13.1192	13.19	12.5109	13.4297	-0.0899879	0.0530265	-0.018013	0.0192751	-0.468859	0.021352	0.124419	0.398902	0.647753	FALSE
251	A0A1B0GWQ5	Elavl2	ELAV-like protein	tr|A0A1B0GWQ5|A0A1B0GWQ5_RAT;sp|Q8CH84|ELAV2_RAT;tr|Q76IJ9|Q76IJ9_RAT;tr|A0A1B0GWU2|A0A1B0GWU2_RAT;sp|O09032|ELAV4_RAT;tr|A0A140TAF2|A0A140TAF2_RAT;tr|G3V6U4|G3V6U4_RAT	tr|A0A1B0GWQ5|A0A1B0GWQ5_RAT;sp|Q8CH84|ELAV2_RAT;tr|Q76IJ9|Q76IJ9_RAT;tr|A0A1B0GWU2|A0A1B0GWU2_RAT;sp|O09032|ELAV4_RAT;tr|A0A140TAF2|A0A140TAF2_RAT;tr|G3V6U4|G3V6U4_RAT	tr|A0A1B0GWQ5|A0A1B0GWQ5_RAT ELAV-like protein OS=Rattus norvegicus OX=10116 GN=Elavl2 PE=1 SV=1;sp|Q8CH84|ELAV2_RAT ELAV-like protein 2 OS=Rattus norvegicus OX=10116 GN=Elavl2 PE=1 SV=1;tr|Q76IJ9|Q76IJ9_RAT ELAV-like protein OS=Rattus norvegicus OX=10116	7	2	2	2	5.5	38.088	347	0.000619	12.274	23206000	2	13.8733	13.5928	13.6401	13.686	13.5317	13.9609	0.0037933	-0.087582	-0.0163919	-0.00409101	0.0326811	0.0332966	-0.0540224	0.207618	0.474064	FALSE
252	G3V6V1	Rnpep	Aminopeptidase B	tr|G3V6V1|G3V6V1_RAT;sp|O09175|AMPB_RAT	tr|G3V6V1|G3V6V1_RAT;sp|O09175|AMPB_RAT	tr|G3V6V1|G3V6V1_RAT Aminopeptidase B OS=Rattus norvegicus OX=10116 GN=Rnpep PE=1 SV=1;sp|O09175|AMPB_RAT Aminopeptidase B OS=Rattus norvegicus OX=10116 GN=Rnpep PE=1 SV=2	2	6	6	6	11.2	72.688	650	0	70.899	131030000	7	16.246	15.9573	15.9816	16.0164	15.837	16.2143	0.0514071	-0.0481836	-1.1623e-05	0.00127368	0.0129156	-0.0383843	0.00913559	0.825146	0.918868	FALSE
253	O09178	Ampd3	AMP deaminase 3	sp|O09178|AMPD3_RAT;tr|F1M7Q5|F1M7Q5_RAT;sp|P10759|AMPD1_RAT	sp|O09178|AMPD3_RAT;tr|F1M7Q5|F1M7Q5_RAT	sp|O09178|AMPD3_RAT AMP deaminase 3 OS=Rattus norvegicus OX=10116 GN=Ampd3 PE=1 SV=2;tr|F1M7Q5|F1M7Q5_RAT AMP deaminase OS=Rattus norvegicus OX=10116 GN=Ampd3 PE=1 SV=2	3	7	6	6	11.1	88.482	765	0	74.089	39321000	6	13.9581	13.872	13.6864	13.7884	13.2855	13.8934	0.0289372	0.132004	-0.0297404	0.0387605	-0.273199	-0.0938217	0.153154	0.125541	0.381063	FALSE
254	O35077	Gpd1	Glycerol-3-phosphate dehydrogenase [NAD(+)], cytoplasmic	sp|O35077|GPDA_RAT	sp|O35077|GPDA_RAT	sp|O35077|GPDA_RAT Glycerol-3-phosphate dehydrogenase [NAD(+)], cytoplasmic OS=Rattus norvegicus OX=10116 GN=Gpd1 PE=1 SV=4	1	9	8	8	26.9	37.452	349	0	82.343	622680000	10	15.6643	15.4764	15.4672	15.578	15.4396	15.9082	-0.0539347	-0.0526835	-0.0379929	0.0392549	0.0918448	0.131911	-0.135874	0.00959426	0.112409	FALSE
255	A0A0G2JUK6	Dao	D-amino-acid oxidase	tr|A0A0G2JUK6|A0A0G2JUK6_RAT;sp|O35078|OXDA_RAT	tr|A0A0G2JUK6|A0A0G2JUK6_RAT;sp|O35078|OXDA_RAT	tr|A0A0G2JUK6|A0A0G2JUK6_RAT D-amino-acid oxidase OS=Rattus norvegicus OX=10116 GN=Dao PE=1 SV=1;sp|O35078|OXDA_RAT D-amino-acid oxidase OS=Rattus norvegicus OX=10116 GN=Dao PE=2 SV=1	2	4	4	4	17.6	38.671	346	0	38.757	53104000	4	14.6635	14.5325	14.5171	14.5468	14.4362	14.7662	-0.0597502	-0.00160972	0.00689383	0.00303155	0.0834271	-0.0151419	-0.0419276	0.354045	0.612763	FALSE
256	O35095	Ncdn	Neurochondrin	sp|O35095|NCDN_RAT	sp|O35095|NCDN_RAT	sp|O35095|NCDN_RAT Neurochondrin OS=Rattus norvegicus OX=10116 GN=Ncdn PE=1 SV=2	1	14	14	14	22.5	78.923	729	0	165.46	1130500000	27	16.6698	16.5021	16.5274	16.5407	16.4522	16.7203	-0.0352188	-0.0137316	0.0354017	0.0151534	0.117621	-0.0428297	-0.0344977	0.520635	0.733272	FALSE
257	O35112	Alcam	CD166 antigen	sp|O35112|CD166_RAT	sp|O35112|CD166_RAT	sp|O35112|CD166_RAT CD166 antigen OS=Rattus norvegicus OX=10116 GN=Alcam PE=1 SV=1	1	15	15	15	24.5	65.021	583	0	212.26	816390000	22	17.6904	17.391	17.3634	17.5128	17.3225	17.8109	-0.0011374	-0.111296	-0.115057	0.000839678	0.00152946	0.0613385	-0.097066	0.0730354	0.303571	FALSE
258	O35142	Copb2	Coatomer subunit beta	sp|O35142|COPB2_RAT;tr|A0A0G2K0P9|A0A0G2K0P9_RAT	sp|O35142|COPB2_RAT;tr|A0A0G2K0P9|A0A0G2K0P9_RAT	sp|O35142|COPB2_RAT Coatomer subunit beta OS=Rattus norvegicus OX=10116 GN=Copb2 PE=1 SV=3;tr|A0A0G2K0P9|A0A0G2K0P9_RAT Uncharacterized protein OS=Rattus norvegicus OX=10116 PE=1 SV=1	2	3	3	3	2.9	102.55	905	0	17.78	18235000	3	11.8258	11.4491	11.6911	12.0233	11.6023	11.8629	-0.0395668	-0.227086	0.0387636	0.337449	0.10737	-0.0605473	-0.204054	0.125314	0.380899	FALSE
260	O35165	Gosr2	Golgi SNAP receptor complex member 2	sp|O35165|GOSR2_RAT	sp|O35165|GOSR2_RAT	sp|O35165|GOSR2_RAT Golgi SNAP receptor complex member 2 OS=Rattus norvegicus OX=10116 GN=Gosr2 PE=1 SV=2	1	2	2	2	8.5	24.607	212	0.00060223	11.678	33556000	2	13.9012	13.6226	13.6662	13.6137	13.4709	13.8234	0.0750462	-0.0144086	0.053057	-0.0330131	0.0152041	-0.0608863	0.06413	0.16528	0.428303	FALSE
261	O35179	Sh3gl2	Endophilin-A1	sp|O35179|SH3G2_RAT	sp|O35179|SH3G2_RAT	sp|O35179|SH3G2_RAT Endophilin-A1 OS=Rattus norvegicus OX=10116 GN=Sh3gl2 PE=1 SV=2	1	24	24	16	51.4	39.899	352	0	291.54	8115200000	75	19.4486	19.144	19.2187	19.244	18.7633	19.3928	0.0693957	-0.046035	0.0525643	0.0443354	-0.245404	-0.0444284	0.107141	0.22674	0.494161	FALSE
262	O35180	Sh3gl3	Endophilin-A3	sp|O35180|SH3G3_RAT;tr|Q9JKT0|Q9JKT0_RAT	sp|O35180|SH3G3_RAT;tr|Q9JKT0|Q9JKT0_RAT	sp|O35180|SH3G3_RAT Endophilin-A3 OS=Rattus norvegicus OX=10116 GN=Sh3gl3 PE=1 SV=2;tr|Q9JKT0|Q9JKT0_RAT Endophilin-A3 OS=Rattus norvegicus OX=10116 GN=Sh3gl3 PE=1 SV=1	2	9	9	9	30.3	39.166	347	0	89.343	400750000	15	16.3642	16.156	16.1523	15.8977	16.0971	18.0078	-0.000979087	-0.0200101	0.00017586	-0.288032	0.102355	1.58452	-0.473218	0.337772	0.599909	FALSE
263	O35244	Prdx6	Peroxiredoxin-6	sp|O35244|PRDX6_RAT	sp|O35244|PRDX6_RAT	sp|O35244|PRDX6_RAT Peroxiredoxin-6 OS=Rattus norvegicus OX=10116 GN=Prdx6 PE=1 SV=3	1	13	13	13	60.3	24.818	224	0	239.38	1345200000	25	16.5873	16.4646	16.4571	16.5365	16.231	16.6824	-0.0519747	0.0145221	0.0308704	0.0767772	-0.0377463	-0.0149608	-0.0102175	0.829907	0.921685	FALSE
264	O35263	Pafah1b3	Platelet-activating factor acetylhydrolase IB subunit gamma	sp|O35263|PA1B3_RAT	sp|O35263|PA1B3_RAT	sp|O35263|PA1B3_RAT Platelet-activating factor acetylhydrolase IB subunit gamma OS=Rattus norvegicus OX=10116 GN=Pafah1b3 PE=2 SV=1	1	5	5	5	27.6	25.863	232	0	43.438	70852000	6	13.7051	13.474	13.3628	13.3981	13.3015	13.7054	0.0496303	0.00766265	-0.0796655	-0.0778761	0.016523	-0.00810135	0.015694	0.755402	0.880252	FALSE
265	O35264	Pafah1b2	Platelet-activating factor acetylhydrolase IB subunit beta	sp|O35264|PA1B2_RAT	sp|O35264|PA1B2_RAT	sp|O35264|PA1B2_RAT Platelet-activating factor acetylhydrolase IB subunit beta OS=Rattus norvegicus OX=10116 GN=Pafah1b2 PE=1 SV=1	1	5	5	5	29.3	25.581	229	0	97.256	373160000	7	15.6021	15.2958	15.317	15.4619	15.0143	15.66	0.0358512	-0.0813266	-0.036242	0.0751087	-0.181482	0.0356435	-0.00366246	0.962769	0.982865	FALSE
266	O35274	Ppp1r9b	Neurabin-2	sp|O35274|NEB2_RAT	sp|O35274|NEB2_RAT	sp|O35274|NEB2_RAT Neurabin-2 OS=Rattus norvegicus OX=10116 GN=Ppp1r9b PE=1 SV=1	1	21	21	21	25.1	89.645	817	0	245.61	507450000	29	17.641	17.5056	17.4418	17.1683	16.9541	17.4838	0.106543	0.160236	0.12038	-0.186682	-0.209876	-0.108701	0.297473	0.000269355	0.011667	FALSE
268	O35303	Dnm1l	Dynamin-1-like protein	sp|O35303|DNM1L_RAT	sp|O35303|DNM1L_RAT	sp|O35303|DNM1L_RAT Dynamin-1-like protein OS=Rattus norvegicus OX=10116 GN=Dnm1l PE=1 SV=1	1	36	36	35	51.1	83.907	755	0	323.31	2851900000	59	18.8212	18.6125	18.5425	18.6198	18.4288	18.8269	0.022539	0.00291077	-0.0432171	0.000580617	0.000560555	-0.029828	0.00363983	0.919603	0.964561	FALSE
269	O35314	Chgb	Secretogranin-1	sp|O35314|SCG1_RAT	sp|O35314|SCG1_RAT	sp|O35314|SCG1_RAT Secretogranin-1 OS=Rattus norvegicus OX=10116 GN=Chgb PE=1 SV=2	1	11	11	11	16.4	77.535	675	0	105.64	170370000	14	16.4437	16.1019	16.1567	16.1149	15.6278	16.4309	0.112329	-0.0403898	0.0382987	-0.0370367	-0.333157	0.0414627	0.146323	0.199457	0.465567	FALSE
270	O35331	Pdxk	Pyridoxal kinase	sp|O35331|PDXK_RAT;tr|G3V647|G3V647_RAT;tr|D3Z8P5|D3Z8P5_RAT	sp|O35331|PDXK_RAT;tr|G3V647|G3V647_RAT;tr|D3Z8P5|D3Z8P5_RAT	sp|O35331|PDXK_RAT Pyridoxal kinase OS=Rattus norvegicus OX=10116 GN=Pdxk PE=1 SV=1;tr|G3V647|G3V647_RAT Pyridoxal kinase OS=Rattus norvegicus OX=10116 GN=Pdxk PE=1 SV=1;tr|D3Z8P5|D3Z8P5_RAT Uncharacterized protein OS=Rattus norvegicus OX=10116 PE=1 SV=2	3	12	12	12	47.4	34.908	312	0	227.92	885110000	29	17.4576	17.2306	17.1988	17.2955	17.0689	17.5702	0.00868109	-0.0291888	-0.0370968	0.0260899	-0.0096052	0.0631402	-0.0457431	0.249689	0.520487	FALSE
271	O35346	Ptk2	Focal adhesion kinase 1	sp|O35346|FAK1_RAT;tr|A0A0G2KAT5|A0A0G2KAT5_RAT	sp|O35346|FAK1_RAT;tr|A0A0G2KAT5|A0A0G2KAT5_RAT	sp|O35346|FAK1_RAT Focal adhesion kinase 1 OS=Rattus norvegicus OX=10116 GN=Ptk2 PE=1 SV=1;tr|A0A0G2KAT5|A0A0G2KAT5_RAT Focal adhesion kinase 1 OS=Rattus norvegicus OX=10116 GN=Ptk2 PE=1 SV=1	2	9	9	9	9.2	119.72	1055	0	62.17	65753000	9	14.8224	14.6721	14.7308	14.6814	14.4997	14.9273	-0.0429155	-0.00407781	0.0785355	-0.00442342	0.00487325	0.00387607	0.0090721	0.833548	0.922628	FALSE
272	O35353	Gnb4	Guanine nucleotide-binding protein subunit beta-4	sp|O35353|GBB4_RAT;tr|A0A0G2K8M9|A0A0G2K8M9_RAT;tr|D4A752|D4A752_RAT;tr|F7FLS6|F7FLS6_RAT;sp|Q3LUD4|LZTS2_RAT	sp|O35353|GBB4_RAT;tr|A0A0G2K8M9|A0A0G2K8M9_RAT	sp|O35353|GBB4_RAT Guanine nucleotide-binding protein subunit beta-4 OS=Rattus norvegicus OX=10116 GN=Gnb4 PE=2 SV=4;tr|A0A0G2K8M9|A0A0G2K8M9_RAT Guanine nucleotide-binding protein subunit beta-4 OS=Rattus norvegicus OX=10116 GN=Gnb4 PE=1 SV=1	5	9	2	2	21.2	37.363	340	0	12.572	135130000	2	14.1018	13.8242	13.8783	13.9634	13.7561	14.2428	-0.0128703	-0.101353	-0.0233127	0.0282665	0.0119462	0.0700643	-0.0826045	0.0808495	0.312935	FALSE
273	O35430	Apba1	Amyloid-beta A4 precursor protein-binding family A member 1	sp|O35430|APBA1_RAT;tr|F1LR60|F1LR60_RAT;sp|O35431|APBA2_RAT	sp|O35430|APBA1_RAT;tr|F1LR60|F1LR60_RAT	sp|O35430|APBA1_RAT Amyloid-beta A4 precursor protein-binding family A member 1 OS=Rattus norvegicus OX=10116 GN=Apba1 PE=1 SV=1;tr|F1LR60|F1LR60_RAT Amyloid beta (A4) protein-binding, family A, member 1, isoform CRA_a OS=Rattus norvegicus OX=10116 GN=Apba	3	7	7	7	12.4	92.653	839	0	88.685	62017000	7	14.5476	14.387	14.3578	14.2836	14.2253	14.4291	-0.0120175	0.0165981	0.0112142	-0.0964696	0.0361968	-0.188485	0.0881843	0.192499	0.4599	FALSE
274	O35458	Slc32a1	Vesicular inhibitory amino acid transporter	sp|O35458|VIAAT_RAT	sp|O35458|VIAAT_RAT	sp|O35458|VIAAT_RAT Vesicular inhibitory amino acid transporter OS=Rattus norvegicus OX=10116 GN=Slc32a1 PE=1 SV=1	1	9	9	9	18.7	57.407	525	0	135.16	558150000	13	17.3977	17.2548	17.2088	17.2013	16.9336	17.4177	0.00830674	0.0545193	0.0323639	-0.00860446	-0.0853013	-0.0298357	0.0729771	0.0910375	0.326234	FALSE
275	O35509	Rab11b	Ras-related protein Rab-11B	sp|O35509|RB11B_RAT;tr|A0A0G2JZR4|A0A0G2JZR4_RAT;sp|P62494|RB11A_RAT	sp|O35509|RB11B_RAT;tr|A0A0G2JZR4|A0A0G2JZR4_RAT;sp|P62494|RB11A_RAT	sp|O35509|RB11B_RAT Ras-related protein Rab-11B OS=Rattus norvegicus OX=10116 GN=Rab11b PE=1 SV=4;tr|A0A0G2JZR4|A0A0G2JZR4_RAT Ras-related protein Rab-11B OS=Rattus norvegicus OX=10116 GN=Rab11b PE=1 SV=1;sp|P62494|RB11A_RAT Ras-related protein Rab-11A OS=	3	12	12	11	61.5	24.488	218	0	173.11	1190700000	21	17.2065	16.8839	16.8455	16.9423	16.7308	17.2065	0.0955257	-0.0378572	-0.0524336	0.0108183	-0.00967716	0.03747	-0.0111255	0.828357	0.920892	FALSE
278	G3V9J7	Rabep1	Rab GTPase-binding effector protein 1	tr|G3V9J7|G3V9J7_RAT;sp|O35550|RABE1_RAT	tr|G3V9J7|G3V9J7_RAT;sp|O35550|RABE1_RAT	tr|G3V9J7|G3V9J7_RAT Rab GTPase-binding effector protein 1 OS=Rattus norvegicus OX=10116 GN=Rabep1 PE=1 SV=1;sp|O35550|RABE1_RAT Rab GTPase-binding effector protein 1 OS=Rattus norvegicus OX=10116 GN=Rabep1 PE=1 SV=1	2	8	8	8	10.6	99.384	862	0	47.809	28185000	8	14.6272	14.4667	14.4442	14.4338	14.1631	14.7981	-0.0146335	0.01399	0.0154439	-0.0284688	-0.108237	0.0981857	0.0177736	0.765435	0.884574	FALSE
279	O35567	Atic	Bifunctional purine biosynthesis protein PURH	sp|O35567|PUR9_RAT	sp|O35567|PUR9_RAT	sp|O35567|PUR9_RAT Bifunctional purine biosynthesis protein PURH OS=Rattus norvegicus OX=10116 GN=Atic PE=1 SV=2	1	15	15	15	31.6	64.208	592	0	239.88	293600000	20	16.794	16.6451	16.6311	16.5936	16.3662	16.7341	0.0102685	0.0505732	0.0604353	-0.0105662	-0.0470584	-0.10767	0.095524	0.0497885	0.259876	FALSE
281	A0A1W2Q6E9	Msn	Moesin	tr|A0A1W2Q6E9|A0A1W2Q6E9_RAT;tr|A0A096MK30|A0A096MK30_RAT;sp|O35763|MOES_RAT	tr|A0A1W2Q6E9|A0A1W2Q6E9_RAT;tr|A0A096MK30|A0A096MK30_RAT;sp|O35763|MOES_RAT	tr|A0A1W2Q6E9|A0A1W2Q6E9_RAT Moesin OS=Rattus norvegicus OX=10116 GN=Msn PE=1 SV=1;tr|A0A096MK30|A0A096MK30_RAT Moesin OS=Rattus norvegicus OX=10116 GN=Msn PE=1 SV=1;sp|O35763|MOES_RAT Moesin OS=Rattus norvegicus OX=10116 GN=Msn PE=1 SV=3	3	10	4	4	12.7	67.651	576	0	23.268	28264000	4	14.9866	14.6562	14.5402	14.7515	14.5511	15.1453	0.0608245	-0.0803619	-0.172449	0.00527352	-0.00413235	0.161471	-0.118199	0.164964	0.428117	FALSE
282	F1LSY2	Nptxr	Neuronal pentraxin receptor	tr|F1LSY2|F1LSY2_RAT;sp|O35764|NPTXR_RAT	tr|F1LSY2|F1LSY2_RAT;sp|O35764|NPTXR_RAT	tr|F1LSY2|F1LSY2_RAT Neuronal pentraxin receptor OS=Rattus norvegicus OX=10116 GN=Nptxr PE=1 SV=1;sp|O35764|NPTXR_RAT Neuronal pentraxin receptor OS=Rattus norvegicus OX=10116 GN=Nptxr PE=1 SV=1	2	7	7	7	19.8	52.239	494	0	102.45	153790000	10	15.068	14.8868	14.6716	14.705	14.5705	15.1113	0.0704805	0.0784574	-0.112873	-0.112951	-0.0565031	0.0557838	0.0499119	0.503323	0.722567	FALSE
283	O35795	Entpd2	Ectonucleoside triphosphate diphosphohydrolase 2	sp|O35795|ENTP2_RAT;tr|F1M7N2|F1M7N2_RAT	sp|O35795|ENTP2_RAT;tr|F1M7N2|F1M7N2_RAT	sp|O35795|ENTP2_RAT Ectonucleoside triphosphate diphosphohydrolase 2 OS=Rattus norvegicus OX=10116 GN=Entpd2 PE=1 SV=1;tr|F1M7N2|F1M7N2_RAT Ectonucleoside triphosphate diphosphohydrolase 2 OS=Rattus norvegicus OX=10116 GN=Entpd2 PE=1 SV=1	2	3	3	3	7.9	54.389	495	0	35.205	51025000	4	14.5719	14.2745	14.2101	14.4405	14.3179	14.5142	0.0537989	-0.0544424	-0.0950381	0.101859	0.170265	-0.0619662	-0.101946	0.203942	0.468837	FALSE
284	O35796	C1qbp	Complement component 1 Q subcomponent-binding protein, mitochondrial	sp|O35796|C1QBP_RAT	sp|O35796|C1QBP_RAT	sp|O35796|C1QBP_RAT Complement component 1 Q subcomponent-binding protein, mitochondrial OS=Rattus norvegicus OX=10116 GN=C1qbp PE=1 SV=2	1	6	6	6	42.3	30.997	279	0	212.02	475260000	13	16.891	16.5341	16.449	16.694	16.5355	17.1554	0.00858397	-0.159068	-0.220319	-0.00888169	0.0236383	0.214987	-0.200182	0.0517104	0.262389	FALSE
285	O35814	Stip1	Stress-induced-phosphoprotein 1	sp|O35814|STIP1_RAT	sp|O35814|STIP1_RAT	sp|O35814|STIP1_RAT Stress-induced-phosphoprotein 1 OS=Rattus norvegicus OX=10116 GN=Stip1 PE=1 SV=1	1	31	31	31	51.7	62.569	543	0	323.31	1398300000	43	18.9686	18.7883	18.8099	18.8508	18.5736	19.113	-0.0310734	-0.022276	0.0231923	0.030619	-0.0556166	0.0552581	-0.0201392	0.650389	0.819873	FALSE
286	O35820	Dnph1	2-deoxynucleoside 5-phosphate N-hydrolase 1	sp|O35820|DNPH1_RAT	sp|O35820|DNPH1_RAT	sp|O35820|DNPH1_RAT 2-deoxynucleoside 5-phosphate N-hydrolase 1 OS=Rattus norvegicus OX=10116 GN=Dnph1 PE=1 SV=1	1	2	2	2	11	17.781	163	0.00060259	11.698	13385000	2	12.3143	12.2632	11.9134	12.1406	12.1706	12.3866	-0.0100596	0.127929	-0.197981	-0.00423942	0.216683	0.00414645	-0.0989007	0.356938	0.615268	FALSE
287	Q5M9H7	Dnaja2	DnaJ (Hsp40) homolog, subfamily A, member 2	tr|Q5M9H7|Q5M9H7_RAT;sp|O35824|DNJA2_RAT	tr|Q5M9H7|Q5M9H7_RAT;sp|O35824|DNJA2_RAT	tr|Q5M9H7|Q5M9H7_RAT DnaJ (Hsp40) homolog, subfamily A, member 2 OS=Rattus norvegicus OX=10116 GN=Dnaja2 PE=1 SV=1;sp|O35824|DNJA2_RAT DnaJ homolog subfamily A member 2 OS=Rattus norvegicus OX=10116 GN=Dnaja2 PE=1 SV=1	2	13	13	13	34.5	45.745	412	0	265.58	479870000	23	16.7843	16.4916	16.4941	16.5892	16.3489	16.8096	0.0484632	-0.0551184	-0.0287499	0.0328686	-0.0164668	0.0157475	-0.0225181	0.597547	0.785167	FALSE
288	A0A0A0MXU2	Coro7	Coronin	tr|A0A0A0MXU2|A0A0A0MXU2_RAT;sp|O35828|CORO7_RAT;tr|A0A0G2K9F9|A0A0G2K9F9_RAT	tr|A0A0A0MXU2|A0A0A0MXU2_RAT;sp|O35828|CORO7_RAT;tr|A0A0G2K9F9|A0A0G2K9F9_RAT	tr|A0A0A0MXU2|A0A0A0MXU2_RAT Coronin OS=Rattus norvegicus OX=10116 GN=Coro7 PE=1 SV=2;sp|O35828|CORO7_RAT Coronin-7 OS=Rattus norvegicus OX=10116 GN=Coro7 PE=1 SV=2;tr|A0A0G2K9F9|A0A0G2K9F9_RAT Coronin OS=Rattus norvegicus OX=10116 GN=Coro7 PE=1 SV=1	3	4	4	4	5.3	86.138	788	0	24.534	42975000	4	15.1889	14.956	14.9733	14.9262	14.945	15.2838	0.000904325	-0.0428991	-0.00170755	-0.0822721	0.127489	0.0377601	-0.0422264	0.493307	0.714947	FALSE
289	G3V6J5	Cdk17	Cyclin-dependent kinase 17	tr|G3V6J5|G3V6J5_RAT;sp|O35831|CDK17_RAT	tr|G3V6J5|G3V6J5_RAT;sp|O35831|CDK17_RAT	tr|G3V6J5|G3V6J5_RAT Cyclin-dependent kinase 17 OS=Rattus norvegicus OX=10116 GN=Cdk17 PE=1 SV=1;sp|O35831|CDK17_RAT Cyclin-dependent kinase 17 OS=Rattus norvegicus OX=10116 GN=Cdk17 PE=1 SV=1	2	3	1	1	5.7	59.482	523	0.0033501	7.3857	7196400	1	11.9771	11.8808	11.9134	11.8231	11.7144	12.3516	-0.0999052	-0.00706869	0.0493645	-0.0744032	0.00786413	0.216504	-0.0691915	0.434462	0.674865	FALSE
290	O35832	Cdk18	Cyclin-dependent kinase 18	sp|O35832|CKD18_RAT;tr|A0A0H2UHG4|A0A0H2UHG4_RAT	sp|O35832|CKD18_RAT;tr|A0A0H2UHG4|A0A0H2UHG4_RAT	sp|O35832|CKD18_RAT Cyclin-dependent kinase 18 OS=Rattus norvegicus OX=10116 GN=Cdk18 PE=1 SV=1;tr|A0A0H2UHG4|A0A0H2UHG4_RAT Cyclin-dependent kinase 18 OS=Rattus norvegicus OX=10116 GN=Cdk18 PE=1 SV=1	2	4	3	3	9.3	51.881	451	0	24.18	41874000	5	14.0849	13.9776	14	13.8621	13.6826	14.2012	-0.0302081	0.0517035	0.0979314	-0.073533	-0.0620549	0.0280498	0.075655	0.174576	0.439634	FALSE
292	O35867	Ppp1r9a	Neurabin-1	sp|O35867|NEB1_RAT	sp|O35867|NEB1_RAT	sp|O35867|NEB1_RAT Neurabin-1 OS=Rattus norvegicus OX=10116 GN=Ppp1r9a PE=1 SV=1	1	22	22	22	25.7	122.73	1095	0	277.13	460790000	28	17.5031	17.2427	17.2126	16.9643	16.6587	17.207	0.215529	0.14436	0.138052	-0.143723	-0.258349	-0.13865	0.346221	0.000275431	0.011667	FALSE
293	O35889	Afdn	Afadin	sp|O35889|AFAD_RAT;tr|F1LT10|F1LT10_RAT	sp|O35889|AFAD_RAT;tr|F1LT10|F1LT10_RAT	sp|O35889|AFAD_RAT Afadin OS=Rattus norvegicus OX=10116 GN=Afdn PE=1 SV=1;tr|F1LT10|F1LT10_RAT Afadin OS=Rattus norvegicus OX=10116 GN=Afdn PE=1 SV=3	2	22	22	22	13	207.68	1829	0	167.36	321510000	23	16.9786	16.7801	16.7678	16.6417	16.4236	16.8342	0.0840396	0.0747069	0.0863423	-0.0732851	-0.100423	-0.118418	0.179072	0.00114608	0.0305374	FALSE
294	O35921	Slc1a6	Excitatory amino acid transporter 4	sp|O35921|EAA4_RAT;tr|F1LR26|F1LR26_RAT	sp|O35921|EAA4_RAT;tr|F1LR26|F1LR26_RAT	sp|O35921|EAA4_RAT Excitatory amino acid transporter 4 OS=Rattus norvegicus OX=10116 GN=Slc1a6 PE=1 SV=1;tr|F1LR26|F1LR26_RAT Amino acid transporter OS=Rattus norvegicus OX=10116 GN=Slc1a6 PE=1 SV=3	2	5	3	3	12.5	60.714	561	0	50.952	53786000	8	14.0918	13.9365	13.9287	13.92	13.8465	14.2527	-0.0414527	-0.00759935	0.00851567	-0.0337276	0.0837401	0.0614651	-0.0506713	0.282309	0.548477	FALSE
295	O35964	Sh3gl1	Endophilin-A2	sp|O35964|SH3G1_RAT	sp|O35964|SH3G1_RAT	sp|O35964|SH3G1_RAT Endophilin-A2 OS=Rattus norvegicus OX=10116 GN=Sh3gl1 PE=1 SV=1	1	18	10	10	39.4	41.492	368	0	97.249	499390000	11	16.4803	16.2902	16.32	16.2604	15.8336	16.4249	0.0213247	0.0204171	0.0741266	-0.0189953	-0.254883	-0.0921132	0.16062	0.0459048	0.247422	FALSE
296	A0A0G2K911	Nsfl1c	NSFL1 cofactor p47	tr|A0A0G2K911|A0A0G2K911_RAT;sp|O35987|NSF1C_RAT	tr|A0A0G2K911|A0A0G2K911_RAT;sp|O35987|NSF1C_RAT	tr|A0A0G2K911|A0A0G2K911_RAT NSFL1 cofactor p47 OS=Rattus norvegicus OX=10116 GN=Nsfl1c PE=1 SV=1;sp|O35987|NSF1C_RAT NSFL1 cofactor p47 OS=Rattus norvegicus OX=10116 GN=Nsfl1c PE=1 SV=1	2	17	17	17	62.6	37.249	340	0	323.31	672120000	26	17.8997	17.6903	17.7077	17.66	17.4218	17.8647	0.0409509	0.0207034	0.0619939	-0.0192816	-0.0665022	-0.0520976	0.0871765	0.0379828	0.226117	FALSE
297	O54701	Slc24a2	Sodium/potassium/calcium exchanger 2	sp|O54701|NCKX2_RAT	sp|O54701|NCKX2_RAT	sp|O54701|NCKX2_RAT Sodium/potassium/calcium exchanger 2 OS=Rattus norvegicus OX=10116 GN=Slc24a2 PE=1 SV=1	1	6	6	6	10.6	74.656	670	0	152.63	280060000	10	15.7509	15.5977	15.4643	15.5209	15.5012	15.9599	-0.0183125	0.0176691	-0.0919394	-0.0687929	0.102506	0.13265	-0.0863153	0.222264	0.488774	FALSE
298	O54783	Chkb	Choline/ethanolamine kinase	sp|O54783|CHKB_RAT	sp|O54783|CHKB_RAT	sp|O54783|CHKB_RAT Choline/ethanolamine kinase OS=Rattus norvegicus OX=10116 GN=Chkb PE=1 SV=3	1	5	5	5	13.7	45.1	394	0	46.934	80212000	6	14.7787	14.5539	14.6555	14.623	14.5613	14.9222	-0.0546991	-0.0902977	0.0351693	-0.0308577	0.0984442	0.0307648	-0.0693929	0.225623	0.492703	FALSE
299	A0A0G2K2C1	Cdh8	Cadherin-8	tr|A0A0G2K2C1|A0A0G2K2C1_RAT;sp|O54800|CADH8_RAT	tr|A0A0G2K2C1|A0A0G2K2C1_RAT;sp|O54800|CADH8_RAT	tr|A0A0G2K2C1|A0A0G2K2C1_RAT Cadherin-8 OS=Rattus norvegicus OX=10116 GN=Cdh8 PE=4 SV=1;sp|O54800|CADH8_RAT Cadherin-8 OS=Rattus norvegicus OX=10116 GN=Cdh8 PE=1 SV=1	2	3	3	3	4.6	79.237	716	0	18.791	21639000	3	10.7972	11.6033	11.0988	10.6901	11.182	11.608	-0.634011	0.361281	-0.119334	-0.561591	0.121324	0.118735	-0.0235111	0.938713	0.974398	FALSE
301	A0A0G2K888	Exoc2	Exocyst complex component 2	tr|A0A0G2K888|A0A0G2K888_RAT;tr|F1LMB9|F1LMB9_RAT;sp|O54921|EXOC2_RAT;tr|A0A0G2K1K8|A0A0G2K1K8_RAT;tr|M0R602|M0R602_RAT;tr|A0A0G2K711|A0A0G2K711_RAT	tr|A0A0G2K888|A0A0G2K888_RAT;tr|F1LMB9|F1LMB9_RAT;sp|O54921|EXOC2_RAT;tr|A0A0G2K1K8|A0A0G2K1K8_RAT	tr|A0A0G2K888|A0A0G2K888_RAT Exocyst complex component 2 OS=Rattus norvegicus OX=10116 GN=Exoc2 PE=1 SV=1;tr|F1LMB9|F1LMB9_RAT Exocyst complex component 2 OS=Rattus norvegicus OX=10116 GN=Exoc2 PE=1 SV=1;sp|O54921|EXOC2_RAT Exocyst complex component 2 OS=R	6	10	10	10	12	101.92	905	0	72.593	89549000	10	15.2822	15.2177	15.1553	15.1393	15.0087	15.3609	-0.060702	0.0638985	0.0254018	-0.0241397	0.0363022	-0.040096	0.018844	0.694686	0.846017	FALSE
302	O54922	Exoc7	Exocyst complex component 7	sp|O54922|EXOC7_RAT	sp|O54922|EXOC7_RAT	sp|O54922|EXOC7_RAT Exocyst complex component 7 OS=Rattus norvegicus OX=10116 GN=Exoc7 PE=1 SV=1	1	4	4	4	6.7	75.045	653	0	27.003	40605000	4	13.9118	13.6443	13.753	13.5676	13.287	13.7133	0.122186	0.0438921	0.176458	-0.0424702	-0.132057	-0.134357	0.21714	0.0040227	0.0654729	FALSE
304	O54924	Exoc8	Exocyst complex component 8	sp|O54924|EXOC8_RAT	sp|O54924|EXOC8_RAT	sp|O54924|EXOC8_RAT Exocyst complex component 8 OS=Rattus norvegicus OX=10116 GN=Exoc8 PE=1 SV=1	1	6	6	6	9.2	81.042	716	0	35.624	45157000	7	14.5728	14.3332	14.267	14.3539	14.1577	14.7565	0.0425071	-0.00793164	-0.0502154	0.00316298	-0.00202181	0.168144	-0.0616417	0.325302	0.592175	FALSE
305	F1LQI2	Robo1	Roundabout homolog 1	tr|F1LQI2|F1LQI2_RAT;tr|A0A0G2JW21|A0A0G2JW21_RAT;sp|O55005|ROBO1_RAT	tr|F1LQI2|F1LQI2_RAT;tr|A0A0G2JW21|A0A0G2JW21_RAT;sp|O55005|ROBO1_RAT	tr|F1LQI2|F1LQI2_RAT Roundabout homolog 1 OS=Rattus norvegicus OX=10116 GN=Robo1 PE=1 SV=3;tr|A0A0G2JW21|A0A0G2JW21_RAT Roundabout homolog 1 OS=Rattus norvegicus OX=10116 GN=Robo1 PE=1 SV=1;sp|O55005|ROBO1_RAT Roundabout homolog 1 OS=Rattus norvegicus OX=1	3	6	5	5	4.4	177.94	1628	0	32.395	23950000	5	11.3204	11.4018	11.1834	10.6331	10.9888	11.4119	-0.0365247	0.234074	0.0394877	-0.544334	0.00238509	-0.00310446	0.260697	0.154567	0.414513	FALSE
306	O55007	Ralgapa1	Ral GTPase-activating protein subunit alpha-1	sp|O55007|RGPA1_RAT;tr|A0A140TAA3|A0A140TAA3_RAT;tr|A0A0A0MY46|A0A0A0MY46_RAT	sp|O55007|RGPA1_RAT;tr|A0A140TAA3|A0A140TAA3_RAT	sp|O55007|RGPA1_RAT Ral GTPase-activating protein subunit alpha-1 OS=Rattus norvegicus OX=10116 GN=Ralgapa1 PE=1 SV=2;tr|A0A140TAA3|A0A140TAA3_RAT Ral GTPase-activating protein subunit alpha-1 OS=Rattus norvegicus OX=10116 GN=Ralgapa1 PE=1 SV=1	3	6	6	6	2.9	229.44	2035	0	46.486	33611000	7	14.0231	13.7874	13.9277	13.6953	13.7112	14.1141	-0.0175545	-0.0640579	0.100101	-0.165768	0.0411099	0.0153962	0.0425834	0.572212	0.77041	FALSE
307	A0A0G2JUQ5	Picalm	Phosphatidylinositol binding clathrin assembly protein, isoform CRA_d	tr|A0A0G2JUQ5|A0A0G2JUQ5_RAT;sp|O55012|PICAL_RAT;tr|Q498N4|Q498N4_RAT;tr|A0A0G2JTT2|A0A0G2JTT2_RAT;tr|Q66WT9|Q66WT9_RAT;tr|Q66SY1|Q66SY1_RAT	tr|A0A0G2JUQ5|A0A0G2JUQ5_RAT;sp|O55012|PICAL_RAT;tr|Q498N4|Q498N4_RAT;tr|A0A0G2JTT2|A0A0G2JTT2_RAT;tr|Q66WT9|Q66WT9_RAT;tr|Q66SY1|Q66SY1_RAT	tr|A0A0G2JUQ5|A0A0G2JUQ5_RAT Phosphatidylinositol binding clathrin assembly protein, isoform CRA_d OS=Rattus norvegicus OX=10116 GN=Picalm PE=1 SV=1;sp|O55012|PICAL_RAT Phosphatidylinositol-binding clathrin assembly protein OS=Rattus norvegicus OX=10116 GN	6	10	8	8	19.4	69.342	640	0	96.754	291320000	15	16.413	16.2326	16.2255	16.2451	16.0708	16.419	-0.00953441	-0.000710954	0.0160361	0.00213279	0.018817	-0.0615183	0.0154531	0.683697	0.84069	FALSE
308	O55096	Dpp3	Dipeptidyl peptidase 3	sp|O55096|DPP3_RAT	sp|O55096|DPP3_RAT	sp|O55096|DPP3_RAT Dipeptidyl peptidase 3 OS=Rattus norvegicus OX=10116 GN=Dpp3 PE=1 SV=2	1	13	13	13	18.2	83.038	738	0	126	240360000	17	16.5115	16.317	16.2803	16.3394	16.1635	16.7698	-0.0038501	-0.00921947	-0.0220615	0.00355239	0.0186453	0.196375	-0.0845679	0.192243	0.4599	FALSE
309	A0A0G2JZF2	Clip2	CAP-Gly domain-containing linker protein 2	tr|A0A0G2JZF2|A0A0G2JZF2_RAT;sp|O55156|CLIP2_RAT;tr|G3V949|G3V949_RAT	tr|A0A0G2JZF2|A0A0G2JZF2_RAT;sp|O55156|CLIP2_RAT;tr|G3V949|G3V949_RAT	tr|A0A0G2JZF2|A0A0G2JZF2_RAT CAP-Gly domain-containing linker protein 2 OS=Rattus norvegicus OX=10116 GN=Clip2 PE=1 SV=1;sp|O55156|CLIP2_RAT CAP-Gly domain-containing linker protein 2 OS=Rattus norvegicus OX=10116 GN=Clip2 PE=1 SV=1;tr|G3V949|G3V949_RAT CA	3	25	25	23	26.7	115.53	1046	0	201.79	369020000	28	17.4426	17.3128	17.2635	17.1437	16.8871	17.2941	0.0595304	0.118955	0.0935162	-0.0598281	-0.125403	-0.146996	0.201409	0.00180901	0.0396673	FALSE
311	O55166	Vps52	Vacuolar protein sorting-associated protein 52 homolog	sp|O55166|VPS52_RAT	sp|O55166|VPS52_RAT	sp|O55166|VPS52_RAT Vacuolar protein sorting-associated protein 52 homolog OS=Rattus norvegicus OX=10116 GN=Vps52 PE=1 SV=2	1	5	5	4	9.4	82.102	723	0	39.895	56597000	4	11.5353	11.0966	11.2686	11.5205	11.1932	11.4608	0.0264447	-0.223065	-0.0272479	0.191102	0.0547653	-0.106172	-0.121188	0.252493	0.522477	FALSE
312	Q6IMX8	Acot2	Acyl-CoA thioesterase 2	tr|Q6IMX8|Q6IMX8_RAT;sp|O55171|ACOT2_RAT;tr|A0A0G2K7Z3|A0A0G2K7Z3_RAT;sp|O88267|ACOT1_RAT;tr|A1A5R4|A1A5R4_RAT;tr|D3ZSE3|D3ZSE3_RAT;tr|D3ZIQ1|D3ZIQ1_RAT;tr|A0A0G2K4M8|A0A0G2K4M8_RAT	tr|Q6IMX8|Q6IMX8_RAT;sp|O55171|ACOT2_RAT;tr|A0A0G2K7Z3|A0A0G2K7Z3_RAT;sp|O88267|ACOT1_RAT	tr|Q6IMX8|Q6IMX8_RAT Acyl-CoA thioesterase 2 OS=Rattus norvegicus OX=10116 GN=Acot2 PE=1 SV=1;sp|O55171|ACOT2_RAT Acyl-coenzyme A thioesterase 2, mitochondrial OS=Rattus norvegicus OX=10116 GN=Acot2 PE=1 SV=1;tr|A0A0G2K7Z3|A0A0G2K7Z3_RAT Acyl-coenzyme A th	8	12	12	12	27.4	49.628	453	0	82.168	410610000	14	16.1865	16.0973	16.0571	16.0964	16.0912	16.291	-0.0859113	0.0141036	-0.00223966	0.00350172	0.189282	-0.0394567	-0.0757914	0.30664	0.572395	FALSE
313	O55173	Pdpk1	3-phosphoinositide-dependent protein kinase 1	sp|O55173|PDPK1_RAT	sp|O55173|PDPK1_RAT	sp|O55173|PDPK1_RAT 3-phosphoinositide-dependent protein kinase 1 OS=Rattus norvegicus OX=10116 GN=Pdpk1 PE=1 SV=2	1	4	4	4	6.1	63.593	559	0	23.354	52823000	4	13.7241	13.5033	13.5814	13.7524	13.4962	13.9324	-0.106187	-0.137781	-0.035808	0.101616	0.0364437	0.0440688	-0.153968	0.00939998	0.110786	FALSE
314	O70142	Shc2	SHC-transforming protein 2	sp|O70142|SHC2_RAT;tr|F1LN14|F1LN14_RAT;sp|Q5M824|SHC1_RAT;tr|G3V8S2|G3V8S2_RAT	sp|O70142|SHC2_RAT;tr|F1LN14|F1LN14_RAT;sp|Q5M824|SHC1_RAT;tr|G3V8S2|G3V8S2_RAT	sp|O70142|SHC2_RAT SHC-transforming protein 2 OS=Rattus norvegicus OX=10116 GN=Shc2 PE=2 SV=2;tr|F1LN14|F1LN14_RAT SHC-transforming protein 1 OS=Rattus norvegicus OX=10116 GN=Shc1 PE=1 SV=1;sp|Q5M824|SHC1_RAT SHC-transforming protein 1 OS=Rattus norvegicus	4	2	2	2	3.7	61.769	573	0	12.488	12220000	2	9.85342	10.7087	10.5271	10.4433	10.5463	9.93759	-0.827391	0.217008	0.0593071	-0.058045	0.235995	-0.801271	0.0240819	0.948589	0.977372	FALSE
315	G3V7V0	Shc3	SHC-transforming protein 3	tr|G3V7V0|G3V7V0_RAT;sp|O70143|SHC3_RAT	tr|G3V7V0|G3V7V0_RAT;sp|O70143|SHC3_RAT	tr|G3V7V0|G3V7V0_RAT SHC-transforming protein 3 OS=Rattus norvegicus OX=10116 GN=Shc3 PE=4 SV=1;sp|O70143|SHC3_RAT SHC-transforming protein 3 OS=Rattus norvegicus OX=10116 GN=Shc3 PE=2 SV=1	2	2	2	2	3.9	64.084	594	0	15.697	54866000	4	12.8765	12.3901	12.3594	12.6869	12.3534	12.967	0.0819679	-0.215295	-0.222098	0.0718339	-0.0706927	0.114405	-0.156991	0.152158	0.412858	FALSE
316	M0R930	LOC100910446	Syntaxin-7-like	tr|M0R930|M0R930_RAT;tr|A0A0G2K6Y9|A0A0G2K6Y9_RAT;sp|O70257|STX7_RAT	tr|M0R930|M0R930_RAT;tr|A0A0G2K6Y9|A0A0G2K6Y9_RAT;sp|O70257|STX7_RAT	tr|M0R930|M0R930_RAT Syntaxin-7-like OS=Rattus norvegicus OX=10116 GN=LOC100910446 PE=3 SV=2;tr|A0A0G2K6Y9|A0A0G2K6Y9_RAT Syntaxin-7 OS=Rattus norvegicus OX=10116 GN=Stx7 PE=3 SV=1;sp|O70257|STX7_RAT Syntaxin-7 OS=Rattus norvegicus OX=10116 GN=Stx7 PE=1 SV	3	4	4	4	22.6	29.037	252	0	45.314	74247000	7	15.8479	15.5901	15.5607	15.6621	15.4512	15.8189	0.0478729	-0.0208393	-0.0263434	0.0415849	0.0216347	-0.0392642	-0.00775504	0.853844	0.931057	FALSE
317	B0BMW2	Hsd17b10	3-hydroxyacyl-CoA dehydrogenase type-2	tr|B0BMW2|B0BMW2_RAT;sp|O70351|HCD2_RAT	tr|B0BMW2|B0BMW2_RAT;sp|O70351|HCD2_RAT	tr|B0BMW2|B0BMW2_RAT 3-hydroxyacyl-CoA dehydrogenase type-2 OS=Rattus norvegicus OX=10116 GN=Hsd17b10 PE=1 SV=1;sp|O70351|HCD2_RAT 3-hydroxyacyl-CoA dehydrogenase type-2 OS=Rattus norvegicus OX=10116 GN=Hsd17b10 PE=1 SV=3	2	11	11	11	56.7	27.249	261	0	269.32	938530000	19	17.5867	17.3997	17.3594	17.4259	17.3028	17.7016	-0.00965641	-0.00756648	-0.0239735	0.00898831	0.076877	0.0471279	-0.0580632	0.136291	0.39328	FALSE
318	Q6IN14	Cd82	Tetraspanin	tr|Q6IN14|Q6IN14_RAT;sp|O70352|CD82_RAT	tr|Q6IN14|Q6IN14_RAT;sp|O70352|CD82_RAT	tr|Q6IN14|Q6IN14_RAT Tetraspanin OS=Rattus norvegicus OX=10116 GN=Cd82 PE=1 SV=1;sp|O70352|CD82_RAT CD82 antigen OS=Rattus norvegicus OX=10116 GN=Cd82 PE=1 SV=1	2	1	1	1	4.1	29.416	266	0.0038012	6.8579	29248000	1	15.0953	14.8893	15.0359	14.9542	14.2976	15.0577	0.00809599	-0.00873944	0.161728	0.0465335	-0.419097	-0.087621	0.20709	0.139112	0.3976	FALSE
320	A0A096MIT7	Syn3	Synapsin-3	tr|A0A096MIT7|A0A096MIT7_RAT;sp|O70441|SYN3_RAT	tr|A0A096MIT7|A0A096MIT7_RAT;sp|O70441|SYN3_RAT	tr|A0A096MIT7|A0A096MIT7_RAT Synapsin-3 OS=Rattus norvegicus OX=10116 GN=Syn3 PE=1 SV=2;sp|O70441|SYN3_RAT Synapsin-3 OS=Rattus norvegicus OX=10116 GN=Syn3 PE=1 SV=1	2	21	18	18	47	63.344	579	0	323.31	634800000	32	17.142	16.9884	16.8921	16.9185	16.7209	17.164	0.0361588	0.0716909	-0.000678048	-0.0078708	-0.0144207	7.95683e-05	0.0431279	0.254368	0.524615	FALSE
321	O70511	Ank3	Ankyrin-3	sp|O70511|ANK3_RAT;tr|A0A0G2K0J3|A0A0G2K0J3_RAT;tr|A0A0G2K1R9|A0A0G2K1R9_RAT;tr|A0A0G2K1Q7|A0A0G2K1Q7_RAT;tr|A0A0G2K2B9|A0A0G2K2B9_RAT;tr|A0A0G2K4D0|A0A0G2K4D0_RAT;tr|A0A0G2JUJ5|A0A0G2JUJ5_RAT	sp|O70511|ANK3_RAT;tr|A0A0G2K0J3|A0A0G2K0J3_RAT;tr|A0A0G2K1R9|A0A0G2K1R9_RAT;tr|A0A0G2K1Q7|A0A0G2K1Q7_RAT;tr|A0A0G2K2B9|A0A0G2K2B9_RAT;tr|A0A0G2K4D0|A0A0G2K4D0_RAT	sp|O70511|ANK3_RAT Ankyrin-3 OS=Rattus norvegicus OX=10116 GN=Ank3 PE=1 SV=3;tr|A0A0G2K0J3|A0A0G2K0J3_RAT Ankyrin-3 OS=Rattus norvegicus OX=10116 GN=Ank3 PE=1 SV=1;tr|A0A0G2K1R9|A0A0G2K1R9_RAT Ankyrin-3 OS=Rattus norvegicus OX=10116 GN=Ank3 PE=1 SV=1;tr|A0	7	50	42	42	21.4	284.44	2622	0	323.31	720770000	55	18.4987	18.3419	18.3464	17.9375	17.6591	18.2085	0.173046	0.205397	0.233728	-0.208668	-0.296058	-0.175204	0.4307	4.76698e-05	0.00378213	FALSE
322	O70593	Sgta	Small glutamine-rich tetratricopeptide repeat-containing protein alpha	sp|O70593|SGTA_RAT	sp|O70593|SGTA_RAT	sp|O70593|SGTA_RAT Small glutamine-rich tetratricopeptide repeat-containing protein alpha OS=Rattus norvegicus OX=10116 GN=Sgta PE=1 SV=1	1	9	9	9	24.2	34.157	314	0	74.852	150780000	10	15.9909	15.7642	15.7522	15.8804	15.6826	16.0902	-0.0216973	-0.059258	-0.0474187	0.0473337	0.0404783	0.019539	-0.078575	0.0469783	0.249946	FALSE
324	F1LPM1	Fat2	Protocadherin Fat 2	tr|F1LPM1|F1LPM1_RAT;sp|O88277|FAT2_RAT	tr|F1LPM1|F1LPM1_RAT;sp|O88277|FAT2_RAT	tr|F1LPM1|F1LPM1_RAT Protocadherin Fat 2 OS=Rattus norvegicus OX=10116 GN=Fat2 PE=4 SV=3;sp|O88277|FAT2_RAT Protocadherin Fat 2 OS=Rattus norvegicus OX=10116 GN=Fat2 PE=1 SV=1	2	3	3	3	0.7	480.59	4351	0	16.755	8621400	3	11.704	11.2722	11.4211	11.2215	11.2916	11.261	0.156707	-0.0858966	0.0868129	-0.146307	0.114837	-0.344361	0.177818	0.200483	0.466047	FALSE
325	O88339	Epn1	Epsin-1	sp|O88339|EPN1_RAT;tr|A0A140TAC3|A0A140TAC3_RAT	sp|O88339|EPN1_RAT;tr|A0A140TAC3|A0A140TAC3_RAT	sp|O88339|EPN1_RAT Epsin-1 OS=Rattus norvegicus OX=10116 GN=Epn1 PE=1 SV=1;tr|A0A140TAC3|A0A140TAC3_RAT Epsin-1 OS=Rattus norvegicus OX=10116 GN=Epn1 PE=1 SV=1	2	9	9	8	29.9	60.157	575	0	199.77	226830000	15	16.658	16.4144	16.3685	16.4727	16.1519	16.6528	0.0586173	0.00417091	-0.0179127	0.0528499	-0.0770214	-0.00460961	0.0245522	0.612295	0.794276	FALSE
326	O88350	Rbbp9	Putative hydrolase RBBP9	sp|O88350|RBBP9_RAT	sp|O88350|RBBP9_RAT	sp|O88350|RBBP9_RAT Putative hydrolase RBBP9 OS=Rattus norvegicus OX=10116 GN=Rbbp9 PE=1 SV=2	1	3	3	3	18.3	20.995	186	0	21.35	55520000	4	13.5748	13.4818	13.4929	13.2122	13.3326	13.545	-0.0483891	0.0477457	0.0826663	-0.231516	0.0798658	-0.13631	0.123328	0.196138	0.46279	FALSE
327	O88377	Pip4k2b	Phosphatidylinositol 5-phosphate 4-kinase type-2 beta	sp|O88377|PI42B_RAT	sp|O88377|PI42B_RAT	sp|O88377|PI42B_RAT Phosphatidylinositol 5-phosphate 4-kinase type-2 beta OS=Rattus norvegicus OX=10116 GN=Pip4k2b PE=1 SV=1	1	11	11	8	29.6	47.263	416	0	159.27	379320000	20	16.7808	16.5327	16.5115	16.6138	16.4914	16.8256	0.00555755	-0.053388	-0.0507687	0.0180389	0.0865825	-0.00771581	-0.0651683	0.155679	0.415816	FALSE
328	A0A0G2JXR9	Magi2	Membrane-associated guanylate kinase, WW and PDZ domain-containing protein 2	tr|A0A0G2JXR9|A0A0G2JXR9_RAT;tr|D3ZY03|D3ZY03_RAT;sp|O88382|MAGI2_RAT	tr|A0A0G2JXR9|A0A0G2JXR9_RAT;tr|D3ZY03|D3ZY03_RAT;sp|O88382|MAGI2_RAT	tr|A0A0G2JXR9|A0A0G2JXR9_RAT Membrane-associated guanylate kinase, WW and PDZ domain-containing protein 2 OS=Rattus norvegicus OX=10116 GN=Magi2 PE=1 SV=1;tr|D3ZY03|D3ZY03_RAT Membrane-associated guanylate kinase, WW and PDZ domain-containing protein 2 OS=	3	10	10	10	12.6	119.33	1082	0	69.448	99359000	12	14.6371	14.5121	14.31	14.3988	14.4438	14.68	0.00647264	0.0706835	-0.107601	-0.0522841	0.183669	-0.0086309	-0.0510662	0.532076	0.74145	FALSE
329	M0R531	LOC102551901	Protein lifeguard 2-like	tr|M0R531|M0R531_RAT;sp|O88407|LFG2_RAT	tr|M0R531|M0R531_RAT;sp|O88407|LFG2_RAT	tr|M0R531|M0R531_RAT Protein lifeguard 2-like OS=Rattus norvegicus OX=10116 GN=LOC102551901 PE=3 SV=2;sp|O88407|LFG2_RAT Protein lifeguard 2 OS=Rattus norvegicus OX=10116 GN=Faim2 PE=2 SV=1	2	2	2	2	11.6	33.844	310	0	46.341	24061000	2	13.6495	13.5011	13.4498	13.7422	12.9443	13.6693	-0.00707341	0.033702	0.00627018	0.26516	-0.341811	-0.0452818	0.0516103	0.730529	0.866667	FALSE
330	A0A0G2KB93	Scn8a	Sodium channel protein	tr|A0A0G2KB93|A0A0G2KB93_RAT;tr|F1LMH2|F1LMH2_RAT;sp|O88420|SCN8A_RAT	tr|A0A0G2KB93|A0A0G2KB93_RAT;tr|F1LMH2|F1LMH2_RAT;sp|O88420|SCN8A_RAT	tr|A0A0G2KB93|A0A0G2KB93_RAT Sodium channel protein OS=Rattus norvegicus OX=10116 GN=Scn8a PE=1 SV=1;tr|F1LMH2|F1LMH2_RAT Sodium channel protein OS=Rattus norvegicus OX=10116 GN=Scn8a PE=1 SV=2;sp|O88420|SCN8A_RAT Sodium channel protein type 8 subunit alph	3	3	2	2	2.5	225.55	1977	0	15.984	6137600	2	12.3402	11.9632	12.0495	12.3066	12.0767	12.7335	-0.0539277	-0.241817	-0.131662	0.091946	0.0530036	0.281301	-0.284552	0.00941466	0.110786	FALSE
331	A0A0G2K007	Stk39	STE20/SPS1-related proline-alanine-rich protein kinase	tr|A0A0G2K007|A0A0G2K007_RAT;sp|O88506|STK39_RAT	tr|A0A0G2K007|A0A0G2K007_RAT;sp|O88506|STK39_RAT	tr|A0A0G2K007|A0A0G2K007_RAT STE20/SPS1-related proline-alanine-rich protein kinase OS=Rattus norvegicus OX=10116 GN=Stk39 PE=1 SV=1;sp|O88506|STK39_RAT STE20/SPS1-related proline-alanine-rich protein kinase OS=Rattus norvegicus OX=10116 GN=Stk39 PE=1 SV=2	2	4	4	4	7.3	56.026	505	0	24.619	106830000	4	15.0907	14.732	14.8036	14.8224	14.5839	15.0117	0.112853	-0.0567177	0.0387686	0.0240934	-0.0234441	-0.0241864	0.0394803	0.46601	0.699373	FALSE
332	F1LPG3	Pacs1	Phosphofurin acidic cluster sorting protein 1	tr|F1LPG3|F1LPG3_RAT;sp|O88588|PACS1_RAT	tr|F1LPG3|F1LPG3_RAT;sp|O88588|PACS1_RAT	tr|F1LPG3|F1LPG3_RAT Phosphofurin acidic cluster sorting protein 1 OS=Rattus norvegicus OX=10116 GN=Pacs1 PE=1 SV=1;sp|O88588|PACS1_RAT Phosphofurin acidic cluster sorting protein 1 OS=Rattus norvegicus OX=10116 GN=Pacs1 PE=1 SV=1	2	19	19	19	22.9	104.75	961	0	263.26	553120000	24	17.5278	17.5027	17.4253	17.3246	17.1451	17.4982	0.00564422	0.169704	0.116175	-0.0180757	-0.00656834	-0.08203	0.132732	0.0423197	0.23699	FALSE
333	O88600	Hspa4	Heat shock 70 kDa protein 4	sp|O88600|HSP74_RAT;tr|F1LRV4|F1LRV4_RAT	sp|O88600|HSP74_RAT;tr|F1LRV4|F1LRV4_RAT	sp|O88600|HSP74_RAT Heat shock 70 kDa protein 4 OS=Rattus norvegicus OX=10116 GN=Hspa4 PE=1 SV=1;tr|F1LRV4|F1LRV4_RAT Heat shock 70 kDa protein 4 OS=Rattus norvegicus OX=10116 GN=Hspa4 PE=1 SV=1	2	37	35	34	51.5	94.055	840	0	323.31	2463300000	64	18.9722	18.6793	18.7094	18.8023	18.5067	19.0052	0.0371201	-0.0666288	-0.0126646	0.0466845	-0.0578876	0.0120662	-0.0143455	0.762564	0.882491	FALSE
334	O88637	Pcyt2	Ethanolamine-phosphate cytidylyltransferase	sp|O88637|PCY2_RAT	sp|O88637|PCY2_RAT	sp|O88637|PCY2_RAT Ethanolamine-phosphate cytidylyltransferase OS=Rattus norvegicus OX=10116 GN=Pcyt2 PE=1 SV=1	1	6	6	6	16.3	45.219	404	0	38.058	54344000	6	14.4427	14.2402	14.1914	14.1068	14.0737	14.4333	0.0262893	0.0129005	-0.0119842	-0.130141	0.0277522	-0.0412561	0.0569503	0.27825	0.545839	FALSE
335	F1M9G6	Taok1	Serine/threonine-protein kinase TAO1	tr|F1M9G6|F1M9G6_RAT;sp|O88664|TAOK1_RAT	tr|F1M9G6|F1M9G6_RAT;sp|O88664|TAOK1_RAT	tr|F1M9G6|F1M9G6_RAT Serine/threonine-protein kinase TAO1 OS=Rattus norvegicus OX=10116 GN=Taok1 PE=1 SV=3;sp|O88664|TAOK1_RAT Serine/threonine-protein kinase TAO1 OS=Rattus norvegicus OX=10116 GN=Taok1 PE=1 SV=1	2	7	7	6	7.8	114.8	992	0	47.666	44090000	7	11.369	11.2695	11.2195	11.3419	10.851	11.2552	-0.0321538	0.0574914	0.0313506	0.120267	-0.179694	-0.204001	0.106706	0.28312	0.548477	FALSE
336	A0A0G2JTW5	Psmd1	26S proteasome non-ATPase regulatory subunit 1	tr|A0A0G2JTW5|A0A0G2JTW5_RAT;tr|G3V8B6|G3V8B6_RAT;sp|O88761|PSMD1_RAT	tr|A0A0G2JTW5|A0A0G2JTW5_RAT;tr|G3V8B6|G3V8B6_RAT;sp|O88761|PSMD1_RAT	tr|A0A0G2JTW5|A0A0G2JTW5_RAT 26S proteasome non-ATPase regulatory subunit 1 OS=Rattus norvegicus OX=10116 GN=Psmd1 PE=1 SV=1;tr|G3V8B6|G3V8B6_RAT 26S proteasome non-ATPase regulatory subunit 1 OS=Rattus norvegicus OX=10116 GN=Psmd1 PE=1 SV=1;sp|O88761|PSMD	3	12	12	12	14.3	105.62	952	0	103.41	200900000	16	15.6879	15.4264	15.4675	15.6865	15.3982	15.7794	-0.0177831	-0.0901771	-0.0251327	0.160278	0.0629927	0.0156248	-0.123996	0.0423936	0.237002	FALSE
337	O88763	Pik3c3	Phosphatidylinositol 3-kinase catalytic subunit type 3	sp|O88763|PK3C3_RAT	sp|O88763|PK3C3_RAT	sp|O88763|PK3C3_RAT Phosphatidylinositol 3-kinase catalytic subunit type 3 OS=Rattus norvegicus OX=10116 GN=Pik3c3 PE=1 SV=1	1	6	6	6	9.4	101.53	887	0	49.159	46003000	6	14.4095	14.2629	14.3207	14.3235	14.1772	14.5937	-0.108255	-0.0657107	0.0159826	-0.0147205	0.0298965	0.0179072	-0.0636887	0.187233	0.453532	FALSE
339	O88767	Park7	Protein/nucleic acid deglycase DJ-1	sp|O88767|PARK7_RAT;tr|Q5BKC3|Q5BKC3_RAT	sp|O88767|PARK7_RAT;tr|Q5BKC3|Q5BKC3_RAT	sp|O88767|PARK7_RAT Protein/nucleic acid deglycase DJ-1 OS=Rattus norvegicus OX=10116 GN=Park7 PE=1 SV=1;tr|Q5BKC3|Q5BKC3_RAT Park7 protein OS=Rattus norvegicus OX=10116 GN=Park7 PE=1 SV=1	2	14	14	14	57.1	19.974	189	0	172.77	2148500000	32	17.6584	17.4102	17.2798	17.4662	17.3	17.7629	0.0061844	-0.0527957	-0.159394	-0.00648212	0.0183212	0.0526259	-0.0901568	0.123714	0.378823	FALSE
340	A0A0G2JWP4	Emb	Embigin	tr|A0A0G2JWP4|A0A0G2JWP4_RAT;tr|A0A0G2JU92|A0A0G2JU92_RAT;sp|O88775|EMB_RAT	tr|A0A0G2JWP4|A0A0G2JWP4_RAT;tr|A0A0G2JU92|A0A0G2JU92_RAT;sp|O88775|EMB_RAT	tr|A0A0G2JWP4|A0A0G2JWP4_RAT Embigin OS=Rattus norvegicus OX=10116 GN=Emb PE=1 SV=1;tr|A0A0G2JU92|A0A0G2JU92_RAT Embigin OS=Rattus norvegicus OX=10116 GN=Emb PE=1 SV=1;sp|O88775|EMB_RAT Embigin OS=Rattus norvegicus OX=10116 GN=Emb PE=1 SV=1	3	1	1	1	3.4	33.238	296	0.008547	6.198	6639700	1	12.595	12.732	12.5821	12.6476	12.4183	12.8713	-0.209525	0.116663	-0.00935312	0.0226698	-0.015663	0.00875464	-0.0393253	0.647559	0.818178	FALSE
342	O88794	Pnpo	Pyridoxine-5-phosphate oxidase	sp|O88794|PNPO_RAT	sp|O88794|PNPO_RAT	sp|O88794|PNPO_RAT Pyridoxine-5-phosphate oxidase OS=Rattus norvegicus OX=10116 GN=Pnpo PE=1 SV=1	1	7	7	7	21.5	30.184	261	0	45.431	198610000	8	16.223	16.1129	16.0383	16.041	15.8446	16.3004	-0.010781	0.0683682	0.0176255	-0.0132393	-0.0186491	0.00862273	0.0328261	0.392478	0.644559	FALSE
343	O88801	Homer2	Homer protein homolog 2	sp|O88801|HOME2_RAT	sp|O88801|HOME2_RAT	sp|O88801|HOME2_RAT Homer protein homolog 2 OS=Rattus norvegicus OX=10116 GN=Homer2 PE=1 SV=1	1	5	5	4	14.1	40.563	354	0	31.217	41071000	4	14.6949	14.5831	14.5018	14.5255	14.3259	14.9124	-0.0144166	0.0629883	0.00554945	-0.00428739	-0.0128919	0.145047	-0.0245823	0.663911	0.82864	FALSE
345	O88831	Camkk2	Calcium/calmodulin-dependent protein kinase kinase 2	sp|O88831|KKCC2_RAT;tr|F1LPT4|F1LPT4_RAT	sp|O88831|KKCC2_RAT;tr|F1LPT4|F1LPT4_RAT	sp|O88831|KKCC2_RAT Calcium/calmodulin-dependent protein kinase kinase 2 OS=Rattus norvegicus OX=10116 GN=Camkk2 PE=1 SV=1;tr|F1LPT4|F1LPT4_RAT Calcium/calmodulin-dependent protein kinase kinase 2 OS=Rattus norvegicus OX=10116 GN=Camkk2 PE=1 SV=3	2	7	7	7	17.2	64.446	587	0	81.396	70260000	8	15.2784	15.0234	15.0784	15.0872	14.964	15.2783	0.005698	-0.0601057	0.0187947	-0.00599572	0.0617898	-0.0524303	-0.0129922	0.779315	0.891209	FALSE
346	A0A0G2K0E5	Begain	Brain-enriched guanylate kinase-associated protein	tr|A0A0G2K0E5|A0A0G2K0E5_RAT;sp|O88881|BEGIN_RAT	tr|A0A0G2K0E5|A0A0G2K0E5_RAT;sp|O88881|BEGIN_RAT	tr|A0A0G2K0E5|A0A0G2K0E5_RAT Brain-enriched guanylate kinase-associated protein OS=Rattus norvegicus OX=10116 GN=Begain PE=1 SV=1;sp|O88881|BEGIN_RAT Brain-enriched guanylate kinase-associated protein OS=Rattus norvegicus OX=10116 GN=Begain PE=1 SV=1	2	7	7	7	13.6	66.781	611	0	45.308	58185000	9	15.7546	15.5883	15.578	15.2521	14.9223	15.4769	0.161328	0.184194	0.197832	-0.161625	-0.300499	-0.174398	0.393292	0.000125032	0.00737688	FALSE
347	O88902	Ptpn23	Tyrosine-protein phosphatase non-receptor type 23 (Fragment)	sp|O88902|PTN23_RAT;tr|F1M951|F1M951_RAT	sp|O88902|PTN23_RAT;tr|F1M951|F1M951_RAT	sp|O88902|PTN23_RAT Tyrosine-protein phosphatase non-receptor type 23 (Fragment) OS=Rattus norvegicus OX=10116 GN=Ptpn23 PE=1 SV=2;tr|F1M951|F1M951_RAT Tyrosine-protein phosphatase non-receptor type 23 OS=Rattus norvegicus OX=10116 GN=Ptpn23 PE=1 SV=1	2	6	6	6	4.9	163.45	1499	0	39.445	48105000	6	10.2924	9.59915	10.2417	10.189	9.48868	10.1968	0.0757431	-0.428378	0.238082	0.151776	-0.357521	-0.0779013	0.0563644	0.787982	0.894671	FALSE
348	D4A144	Adgrl1	Adhesion G protein-coupled receptor L1	tr|D4A144|D4A144_RAT;sp|O88917|AGRL1_RAT	tr|D4A144|D4A144_RAT;sp|O88917|AGRL1_RAT	tr|D4A144|D4A144_RAT Adhesion G protein-coupled receptor L1 OS=Rattus norvegicus OX=10116 GN=Adgrl1 PE=1 SV=1;sp|O88917|AGRL1_RAT Adhesion G protein-coupled receptor L1 OS=Rattus norvegicus OX=10116 GN=Adgrl1 PE=1 SV=1	2	12	12	11	11.4	166.07	1510	0	180.02	151240000	15	16.0246	15.7923	15.8432	15.785	15.6141	16.0405	0.0407248	-0.00247365	0.0722958	-0.0193925	0.000728039	-0.0014474	0.0435529	0.256546	0.526478	FALSE
349	D3ZNG0	Adgrl2	Adhesion G protein-coupled receptor L2	tr|D3ZNG0|D3ZNG0_RAT;tr|D3ZBE9|D3ZBE9_RAT;tr|F1M7T0|F1M7T0_RAT;sp|O88923|AGRL2_RAT	tr|D3ZNG0|D3ZNG0_RAT;tr|D3ZBE9|D3ZBE9_RAT;tr|F1M7T0|F1M7T0_RAT;sp|O88923|AGRL2_RAT	tr|D3ZNG0|D3ZNG0_RAT Adhesion G protein-coupled receptor L2 OS=Rattus norvegicus OX=10116 GN=Adgrl2 PE=1 SV=4;tr|D3ZBE9|D3ZBE9_RAT Adhesion G protein-coupled receptor L2 OS=Rattus norvegicus OX=10116 GN=Adgrl2 PE=1 SV=3;tr|F1M7T0|F1M7T0_RAT Adhesion G prot	4	3	2	2	2.7	159.4	1420	0	16.087	9960200	3	12.1834	12.1887	12.1381	12.0757	11.8754	12.3347	-0.082544	0.111885	0.0851174	-0.0107363	-0.0201006	0.0106434	0.0448838	0.463191	0.69753	FALSE
350	G3V743	Mogs	Mannosyl-oligosaccharide glucosidase	tr|G3V743|G3V743_RAT;tr|A0A0G2K8S6|A0A0G2K8S6_RAT;sp|O88941|MOGS_RAT	tr|G3V743|G3V743_RAT;tr|A0A0G2K8S6|A0A0G2K8S6_RAT;sp|O88941|MOGS_RAT	tr|G3V743|G3V743_RAT Mannosyl-oligosaccharide glucosidase OS=Rattus norvegicus OX=10116 GN=Mogs PE=4 SV=2;tr|A0A0G2K8S6|A0A0G2K8S6_RAT Glucosidase 1 OS=Rattus norvegicus OX=10116 GN=LOC103692171 PE=1 SV=1;sp|O88941|MOGS_RAT Mannosyl-oligosaccharide glucosi	3	7	7	7	12.5	81.025	730	0	43.88	27840000	7	13.026	12.914	12.9475	12.6802	12.7824	13.069	-0.0388883	0.0382449	0.0956277	-0.20516	0.0879972	-0.0539013	0.0886827	0.308989	0.57483	FALSE
351	F1M6X3	Kcnq2	Potassium voltage-gated channel subfamily KQT member 2	tr|F1M6X3|F1M6X3_RAT;sp|O88943|KCNQ2_RAT	tr|F1M6X3|F1M6X3_RAT;sp|O88943|KCNQ2_RAT	tr|F1M6X3|F1M6X3_RAT Potassium voltage-gated channel subfamily KQT member 2 OS=Rattus norvegicus OX=10116 GN=Kcnq2 PE=1 SV=2;sp|O88943|KCNQ2_RAT Potassium voltage-gated channel subfamily KQT member 2 OS=Rattus norvegicus OX=10116 GN=Kcnq2 PE=1 SV=1	2	5	5	5	7.9	93.966	852	0	29.77	27209000	5	12.8517	12.7303	12.6255	12.5154	12.346	12.5394	0.0744559	0.142272	0.0613192	-0.0822759	-0.0606835	-0.295845	0.238951	0.013151	0.134051	FALSE
352	O88954	Mpp3	MAGUK p55 subfamily member 3	sp|O88954|MPP3_RAT	sp|O88954|MPP3_RAT	sp|O88954|MPP3_RAT MAGUK p55 subfamily member 3 OS=Rattus norvegicus OX=10116 GN=Mpp3 PE=1 SV=3	1	13	13	13	28.9	66.588	585	0	151.82	201630000	19	16.6517	16.3723	16.3539	16.3794	16.174	16.6395	0.0879889	-0.00223223	0.00314856	-0.00477909	-0.0192963	0.0176908	0.0317633	0.443632	0.683657	FALSE
353	O88989	Mdh1	Malate dehydrogenase, cytoplasmic	sp|O88989|MDHC_RAT	sp|O88989|MDHC_RAT	sp|O88989|MDHC_RAT Malate dehydrogenase, cytoplasmic OS=Rattus norvegicus OX=10116 GN=Mdh1 PE=1 SV=3	1	23	23	23	56	36.483	334	0	323.31	12123000000	68	19.2342	19.0419	18.9754	19.0713	18.8794	19.3333	-0.00833608	-0.0114015	-0.0541068	0.00828558	0.00741196	0.0327103	-0.0407507	0.258447	0.527247	FALSE
354	D3Z900	Marc2	Mitochondrial amidoxime reducing component 2	tr|D3Z900|D3Z900_RAT;sp|O88994|MARC2_RAT;tr|M0R6N2|M0R6N2_RAT;tr|G3V6I4|G3V6I4_RAT	tr|D3Z900|D3Z900_RAT;sp|O88994|MARC2_RAT	tr|D3Z900|D3Z900_RAT Mitochondrial amidoxime reducing component 2 OS=Rattus norvegicus OX=10116 GN=Marc2 PE=1 SV=2;sp|O88994|MARC2_RAT Mitochondrial amidoxime reducing component 2 OS=Rattus norvegicus OX=10116 GN=Marc2 PE=2 SV=1	4	5	5	5	15.1	38.239	338	0	51.888	207780000	7	15.5611	15.4222	15.2572	15.3707	15.1861	15.6791	0.00179528	0.0520778	-0.0890124	-0.009086	-0.00271939	0.0617282	-0.0283541	0.575337	0.772728	FALSE
355	A0A0G2JUN7	Txnrd1	Thioredoxin reductase 1, cytoplasmic	tr|A0A0G2JUN7|A0A0G2JUN7_RAT;tr|R9PXU4|R9PXU4_RAT;sp|O89049|TRXR1_RAT	tr|A0A0G2JUN7|A0A0G2JUN7_RAT;tr|R9PXU4|R9PXU4_RAT;sp|O89049|TRXR1_RAT	tr|A0A0G2JUN7|A0A0G2JUN7_RAT Thioredoxin reductase 1, cytoplasmic OS=Rattus norvegicus OX=10116 GN=Txnrd1 PE=1 SV=1;tr|R9PXU4|R9PXU4_RAT Thioredoxin reductase 1, cytoplasmic OS=Rattus norvegicus OX=10116 GN=Txnrd1 PE=3 SV=2;sp|O89049|TRXR1_RAT Thioredoxin	3	7	7	7	15.1	54.498	497	0	55.097	102430000	11	16.0109	15.8695	15.8377	15.9023	15.782	16.1238	-0.0515126	-0.00374711	-0.0116767	0.0193573	0.0900804	0.0033084	-0.0598942	0.168848	0.43246	FALSE
356	P00173	Cyb5a	Cytochrome b5	sp|P00173|CYB5_RAT	sp|P00173|CYB5_RAT	sp|P00173|CYB5_RAT Cytochrome b5 OS=Rattus norvegicus OX=10116 GN=Cyb5a PE=1 SV=2	1	3	3	3	34.3	15.355	134	0	118.24	160620000	3	12.1341	12.0172	11.8483	11.5965	11.8724	12.0549	0.0360163	0.10827	-0.0368195	-0.322095	0.144773	-0.101233	0.128674	0.310089	0.575904	FALSE
357	P00388	Por	NADPH--cytochrome P450 reductase	sp|P00388|NCPR_RAT	sp|P00388|NCPR_RAT	sp|P00388|NCPR_RAT NADPH--cytochrome P450 reductase OS=Rattus norvegicus OX=10116 GN=Por PE=1 SV=3	1	17	17	17	35	76.962	678	0	194.61	281380000	22	17.5464	17.3584	17.3445	17.4158	17.2283	17.6801	-0.0294126	-0.02827	-0.0182945	0.0195565	0.0230432	0.0462482	-0.0549417	0.122018	0.375369	FALSE
358	P00406	Mtco2	Cytochrome c oxidase subunit 2	sp|P00406|COX2_RAT	sp|P00406|COX2_RAT	sp|P00406|COX2_RAT Cytochrome c oxidase subunit 2 OS=Rattus norvegicus OX=10116 GN=Mtco2 PE=1 SV=3	1	7	7	7	30.8	25.928	227	0	174.22	11563000000	51	18.1314	18.0888	18.0237	18.1104	18.0895	18.3601	-0.151761	-0.00527361	-0.0464538	0.00669544	0.176826	0.0188133	-0.135275	0.0746712	0.304424	FALSE
359	P00481	Otc	Ornithine carbamoyltransferase, mitochondrial	sp|P00481|OTC_RAT	sp|P00481|OTC_RAT	sp|P00481|OTC_RAT Ornithine carbamoyltransferase, mitochondrial OS=Rattus norvegicus OX=10116 GN=Otc PE=1 SV=1	1	4	4	4	11.9	39.886	354	0	50.628	180010000	4	15.7905	15.5111	15.51	15.64	15.3931	15.767	0.0475513	-0.0427114	-0.0199585	0.0765229	0.0205942	-0.0339592	-0.0260922	0.580703	0.775209	FALSE
360	P00507	Got2	Aspartate aminotransferase, mitochondrial	sp|P00507|AATM_RAT	sp|P00507|AATM_RAT	sp|P00507|AATM_RAT Aspartate aminotransferase, mitochondrial OS=Rattus norvegicus OX=10116 GN=Got2 PE=1 SV=2	1	26	26	26	52.3	47.314	430	0	323.31	21894000000	111	20.3525	20.1951	20.1149	20.2247	19.996	20.4496	-0.022481	0.00925906	-0.0470629	0.0292239	-0.00846363	0.0165543	-0.0325332	0.370952	0.626423	FALSE
362	Q66HT1	Aldob	Fructose-bisphosphate aldolase	tr|Q66HT1|Q66HT1_RAT;sp|P00884|ALDOB_RAT	tr|Q66HT1|Q66HT1_RAT;sp|P00884|ALDOB_RAT	tr|Q66HT1|Q66HT1_RAT Fructose-bisphosphate aldolase OS=Rattus norvegicus OX=10116 GN=Aldob PE=1 SV=1;sp|P00884|ALDOB_RAT Fructose-bisphosphate aldolase B OS=Rattus norvegicus OX=10116 GN=Aldob PE=1 SV=2	2	4	3	3	11.8	39.525	364	0	20.002	69883000	3	14.5231	14.3115	14.1684	14.2737	14.0168	14.5151	0.0678639	0.0454929	-0.0738183	-0.00197477	-0.0679108	0.0018818	0.0358474	0.49508	0.716175	FALSE
363	P01015	Agt	Angiotensinogen	sp|P01015|ANGT_RAT	sp|P01015|ANGT_RAT	sp|P01015|ANGT_RAT Angiotensinogen OS=Rattus norvegicus OX=10116 GN=Agt PE=1 SV=1	1	2	2	2	5.7	51.981	477	0	17.407	11836000	2	11.8093	11.6605	11.5278	11.5417	11.6335	12.0567	-0.0204845	0.0198411	-0.0889606	-0.108623	0.174219	0.168839	-0.108013	0.244823	0.5143	FALSE
365	P01355	Cck	Cholecystokinin	sp|P01355|CCKN_RAT	sp|P01355|CCKN_RAT	sp|P01355|CCKN_RAT Cholecystokinin OS=Rattus norvegicus OX=10116 GN=Cck PE=1 SV=1	1	2	2	2	17.4	12.841	115	0	12.642	17663000	2	11.9758	11.7721	11.8312	11.8018	11.5922	11.7809	0.00611124	-0.00842722	0.074558	0.0115987	-0.00703535	-0.246889	0.104856	0.212828	0.481303	FALSE
366	P01830	Thy1	Thy-1 membrane glycoprotein	sp|P01830|THY1_RAT	sp|P01830|THY1_RAT	sp|P01830|THY1_RAT Thy-1 membrane glycoprotein OS=Rattus norvegicus OX=10116 GN=Thy1 PE=1 SV=1	1	8	8	8	39.1	18.172	161	0	76.738	4645900000	17	15.816	15.7346	15.6258	15.6696	15.5392	15.935	-0.0471057	0.0606519	-0.024239	-0.0139768	0.0465833	0.0138838	-0.0190611	0.665922	0.82915	FALSE
367	P01946	Hba1	Hemoglobin subunit alpha-1/2	sp|P01946|HBA_RAT;tr|A0A0G2JSV6|A0A0G2JSV6_RAT;tr|Q63910|Q63910_RAT;tr|G3V8R3|G3V8R3_RAT	sp|P01946|HBA_RAT;tr|A0A0G2JSV6|A0A0G2JSV6_RAT	sp|P01946|HBA_RAT Hemoglobin subunit alpha-1/2 OS=Rattus norvegicus OX=10116 GN=Hba1 PE=1 SV=3;tr|A0A0G2JSV6|A0A0G2JSV6_RAT Globin c2 OS=Rattus norvegicus OX=10116 GN=Hba-a2 PE=1 SV=1	4	10	10	8	63.4	15.328	142	0	176	4560400000	31	18.0425	17.8378	17.8987	17.7131	17.3624	17.8633	0.0834917	0.0678617	0.152684	-0.0664398	-0.226177	-0.153844	0.250166	0.00256621	0.0490101	FALSE
368	A0A0G2JSW3	Hbb	Globin a4	tr|A0A0G2JSW3|A0A0G2JSW3_RAT;sp|P02091|HBB1_RAT;CON__Q3SX09;CON__P02070;tr|O88752|O88752_RAT	tr|A0A0G2JSW3|A0A0G2JSW3_RAT;sp|P02091|HBB1_RAT	tr|A0A0G2JSW3|A0A0G2JSW3_RAT Globin a4 OS=Rattus norvegicus OX=10116 GN=Hbb PE=1 SV=1;sp|P02091|HBB1_RAT Hemoglobin subunit beta-1 OS=Rattus norvegicus OX=10116 GN=Hbb PE=1 SV=3	5	9	9	2	65.3	15.965	147	0	182.36	1838700000	30	17.7468	17.4905	17.4362	17.4083	17.1326	17.604	0.128941	0.0618118	0.0313139	-0.0300519	-0.114786	-0.0719281	0.146278	0.012762	0.132233	FALSE
369	D4A4D5	LOC498555	Similar to 60S acidic ribosomal protein P2	tr|D4A4D5|D4A4D5_RAT;sp|P02401|RLA2_RAT;tr|D3ZN03|D3ZN03_RAT	tr|D4A4D5|D4A4D5_RAT;sp|P02401|RLA2_RAT;tr|D3ZN03|D3ZN03_RAT	tr|D4A4D5|D4A4D5_RAT Similar to 60S acidic ribosomal protein P2 OS=Rattus norvegicus OX=10116 GN=LOC498555 PE=3 SV=1;sp|P02401|RLA2_RAT 60S acidic ribosomal protein P2 OS=Rattus norvegicus OX=10116 GN=Rplp2 PE=1 SV=2;tr|D3ZN03|D3ZN03_RAT Ribosomal protein	3	5	5	5	69.6	11.706	115	0	160.86	275700000	11	16.6513	16.3881	16.3373	16.3691	16.181	16.7036	0.0873423	0.0132714	-0.0136226	-0.0153482	-0.0124759	0.0815888	0.0110755	0.817522	0.91284	FALSE
370	P02625	Pvalb	Parvalbumin alpha	sp|P02625|PRVA_RAT	sp|P02625|PRVA_RAT	sp|P02625|PRVA_RAT Parvalbumin alpha OS=Rattus norvegicus OX=10116 GN=Pvalb PE=1 SV=2	1	14	14	14	91.8	11.925	110	0	281.52	2867100000	37	18.2952	18.0249	18.0478	18.213	17.8205	18.3483	0.0194089	-0.0617893	-0.0150085	0.116745	-0.0848584	0.01441	-0.0345617	0.574183	0.771772	FALSE
371	P02650	Apoe	Apolipoprotein E	sp|P02650|APOE_RAT;tr|A0A0G2K151|A0A0G2K151_RAT	sp|P02650|APOE_RAT;tr|A0A0G2K151|A0A0G2K151_RAT	sp|P02650|APOE_RAT Apolipoprotein E OS=Rattus norvegicus OX=10116 GN=Apoe PE=1 SV=2;tr|A0A0G2K151|A0A0G2K151_RAT Apolipoprotein E OS=Rattus norvegicus OX=10116 GN=Apoe PE=1 SV=1	2	10	10	10	30.1	35.753	312	0	101.9	317880000	11	16.4568	16.2068	16.1538	16.1616	16.059	16.3806	0.0758823	0.0150135	-0.0140972	-0.0397833	0.0485157	-0.0583966	0.0421543	0.384338	0.637797	FALSE
372	P02688	Mbp	Myelin basic protein	sp|P02688|MBP_RAT	sp|P02688|MBP_RAT	sp|P02688|MBP_RAT Myelin basic protein OS=Rattus norvegicus OX=10116 GN=Mbp PE=1 SV=3	1	17	17	12	64.6	21.502	195	0	323.31	44804000000	171	20.7801	20.6112	20.7114	20.566	20.3105	20.8129	0.0115519	0.0317634	0.155831	-0.0230881	-0.0875616	-0.0137102	0.107835	0.0737487	0.304134	FALSE
374	P02770	Alb	Serum albumin	sp|P02770|ALBU_RAT;tr|A0A0G2JSH5|A0A0G2JSH5_RAT	sp|P02770|ALBU_RAT;tr|A0A0G2JSH5|A0A0G2JSH5_RAT	sp|P02770|ALBU_RAT Serum albumin OS=Rattus norvegicus OX=10116 GN=Alb PE=1 SV=2;tr|A0A0G2JSH5|A0A0G2JSH5_RAT Serum albumin OS=Rattus norvegicus OX=10116 GN=Alb PE=1 SV=1	2	12	12	11	20.6	68.73	608	0	78.932	198770000	14	16.2923	16.1207	16.0634	16.1662	16.0516	16.4931	-0.0347498	-0.0172407	-0.0507056	0.0186625	0.0949908	0.10796	-0.108103	0.0280336	0.200974	FALSE
375	P02793	Ftl1	Ferritin light chain 1	sp|P02793|FRIL1_RAT;tr|M0R597|M0R597_RAT;sp|Q7TP54|RIPR2_RAT;tr|M0R6L9|M0R6L9_RAT;tr|M0R5T8|M0R5T8_RAT;tr|M0RCS3|M0RCS3_RAT;tr|F1M5T1|F1M5T1_RAT;tr|D4ADM5|D4ADM5_RAT	sp|P02793|FRIL1_RAT;tr|M0R597|M0R597_RAT;sp|Q7TP54|RIPR2_RAT;tr|M0R6L9|M0R6L9_RAT;tr|M0R5T8|M0R5T8_RAT;tr|M0RCS3|M0RCS3_RAT;tr|F1M5T1|F1M5T1_RAT	sp|P02793|FRIL1_RAT Ferritin light chain 1 OS=Rattus norvegicus OX=10116 GN=Ftl1 PE=1 SV=3;tr|M0R597|M0R597_RAT Ferritin OS=Rattus norvegicus OX=10116 GN=LOC100362384 PE=3 SV=1;sp|Q7TP54|RIPR2_RAT Rho family-interacting cell polarization regulator 2 OS=Rat	8	4	4	4	32.2	20.748	183	0	154.88	164940000	5	13.5002	13.4534	13.3376	13.3161	13.2195	13.601	-0.0468574	0.0954877	0.00357586	-0.0514264	0.0429133	-0.00417434	0.0216312	0.677987	0.837355	FALSE
376	P03994	Hapln1	Hyaluronan and proteoglycan link protein 1	sp|P03994|HPLN1_RAT	sp|P03994|HPLN1_RAT	sp|P03994|HPLN1_RAT Hyaluronan and proteoglycan link protein 1 OS=Rattus norvegicus OX=10116 GN=Hapln1 PE=1 SV=2	1	9	9	9	26.3	40.261	354	0	72.648	247070000	10	15.7946	15.4917	15.562	15.5362	15.3925	15.7791	0.0522568	-0.0615569	0.0326174	-0.0266299	0.0206201	-0.0213394	0.0168889	0.705353	0.852269	FALSE
377	M0RAM5	Gpx1	Glutathione peroxidase	tr|M0RAM5|M0RAM5_RAT;sp|P04041|GPX1_RAT	tr|M0RAM5|M0RAM5_RAT;sp|P04041|GPX1_RAT	tr|M0RAM5|M0RAM5_RAT Glutathione peroxidase OS=Rattus norvegicus OX=10116 GN=Gpx1 PE=1 SV=1;sp|P04041|GPX1_RAT Glutathione peroxidase 1 OS=Rattus norvegicus OX=10116 GN=Gpx1 PE=1 SV=4	2	5	5	5	35	22.155	200	0	44.688	207570000	9	16.7402	16.485	16.5484	16.5719	16.395	16.84	-0.0156219	-0.081621	0.00567852	-0.00441647	0.00968939	0.0261128	-0.0409834	0.310755	0.57672	FALSE
378	P04166	Cyb5b	Cytochrome b5 type B	sp|P04166|CYB5B_RAT	sp|P04166|CYB5B_RAT	sp|P04166|CYB5B_RAT Cytochrome b5 type B OS=Rattus norvegicus OX=10116 GN=Cyb5b PE=1 SV=2	1	6	6	6	52.1	16.265	146	0	127.01	642580000	17	16.3203	16.3409	16.2511	16.1785	16.0327	16.4261	-0.0656913	0.144165	0.0781795	-0.0278868	0.0172135	-0.0179329	0.0617533	0.332236	0.598532	FALSE
379	P04177	Th	Tyrosine 3-monooxygenase	sp|P04177|TY3H_RAT	sp|P04177|TY3H_RAT	sp|P04177|TY3H_RAT Tyrosine 3-monooxygenase OS=Rattus norvegicus OX=10116 GN=Th PE=1 SV=3	1	13	13	13	39.8	55.965	498	0	178.55	217270000	21	16.5287	16.4064	16.4559	16.3527	16.2802	16.6963	-0.0884056	-0.0215675	0.0518481	-0.0848776	0.0335576	0.0211288	-0.00931126	0.866714	0.935604	FALSE
380	P04182	Oat	Ornithine aminotransferase, mitochondrial	sp|P04182|OAT_RAT	sp|P04182|OAT_RAT	sp|P04182|OAT_RAT Ornithine aminotransferase, mitochondrial OS=Rattus norvegicus OX=10116 GN=Oat PE=1 SV=1	1	13	13	13	31.7	48.332	439	0	157.9	1007800000	19	17.019	16.8334	16.7709	16.8545	16.8088	17.1889	-0.00860331	-0.00500853	-0.043629	0.00643036	0.151644	0.103254	-0.10619	0.0599895	0.281838	FALSE
382	P04550	Ptms	Parathymosin	sp|P04550|PTMS_RAT	sp|P04550|PTMS_RAT	sp|P04550|PTMS_RAT Parathymosin OS=Rattus norvegicus OX=10116 GN=Ptms PE=1 SV=2	1	3	3	3	22.5	11.559	102	0	42.495	90969000	5	15.6535	15.4902	15.5764	15.2813	14.7728	15.4748	0.0962294	0.122074	0.232141	-0.0965271	-0.413997	-0.140588	0.367185	0.0062083	0.0861858	FALSE
384	P04636	Mdh2	Malate dehydrogenase, mitochondrial	sp|P04636|MDHM_RAT	sp|P04636|MDHM_RAT	sp|P04636|MDHM_RAT Malate dehydrogenase, mitochondrial OS=Rattus norvegicus OX=10116 GN=Mdh2 PE=1 SV=2	1	25	25	25	72.2	35.683	338	0	323.31	71730000000	205	20.8539	20.681	20.6178	20.7136	20.5537	20.937	-0.0208628	-0.00464199	-0.043928	0.0183705	0.0494567	0.00420329	-0.0471544	0.2009	0.466134	FALSE
385	P04642	Ldha	L-lactate dehydrogenase A chain	sp|P04642|LDHA_RAT;tr|H9N9H4|H9N9H4_RAT;tr|Q6AYX2|Q6AYX2_RAT;sp|P19629|LDHC_RAT	sp|P04642|LDHA_RAT	sp|P04642|LDHA_RAT L-lactate dehydrogenase A chain OS=Rattus norvegicus OX=10116 GN=Ldha PE=1 SV=1	4	16	14	14	40.4	36.45	332	0	323.31	3414000000	35	18.5323	18.4231	18.4005	18.5074	18.2428	18.6908	-0.0808502	-0.000817685	0.000461298	0.0737875	0.000174364	0.0196468	-0.0582718	0.200722	0.466047	FALSE
386	A0A0H2UHQ8	Rps17	40S ribosomal protein S17	tr|A0A0H2UHQ8|A0A0H2UHQ8_RAT;tr|D3ZFA8|D3ZFA8_RAT;sp|P04644|RS17_RAT;tr|D3ZHU9|D3ZHU9_RAT;tr|M0R8M8|M0R8M8_RAT;tr|F1M5B1|F1M5B1_RAT;tr|D3ZKG6|D3ZKG6_RAT;tr|D3ZM01|D3ZM01_RAT	tr|A0A0H2UHQ8|A0A0H2UHQ8_RAT;tr|D3ZFA8|D3ZFA8_RAT;sp|P04644|RS17_RAT;tr|D3ZHU9|D3ZHU9_RAT	tr|A0A0H2UHQ8|A0A0H2UHQ8_RAT 40S ribosomal protein S17 OS=Rattus norvegicus OX=10116 GN=Rps17 PE=3 SV=1;tr|D3ZFA8|D3ZFA8_RAT 40S ribosomal protein S17-like OS=Rattus norvegicus OX=10116 GN=LOC100362366 PE=3 SV=1;sp|P04644|RS17_RAT 40S ribosomal protein S17	8	3	3	3	43.3	15.379	134	0	109.85	132940000	4	15.3394	15.0927	15.218	15.1922	14.9998	15.3393	-0.0158976	-0.0734553	0.075769	0.0163923	0.0149734	-0.0740576	0.00970265	0.856839	0.932475	FALSE
388	P04692	Tpm1	Tropomyosin alpha-1 chain	sp|P04692|TPM1_RAT;tr|A0A0G2K7F7|A0A0G2K7F7_RAT;tr|A0A0G2JX64|A0A0G2JX64_RAT;tr|Q91XN6|Q91XN6_RAT;tr|Q63607|Q63607_RAT;tr|Q923Z2|Q923Z2_RAT	sp|P04692|TPM1_RAT;tr|A0A0G2K7F7|A0A0G2K7F7_RAT;tr|A0A0G2JX64|A0A0G2JX64_RAT;tr|Q91XN6|Q91XN6_RAT;tr|Q63607|Q63607_RAT;tr|Q923Z2|Q923Z2_RAT	sp|P04692|TPM1_RAT Tropomyosin alpha-1 chain OS=Rattus norvegicus OX=10116 GN=Tpm1 PE=1 SV=3;tr|A0A0G2K7F7|A0A0G2K7F7_RAT Tropomyosin alpha-1 chain OS=Rattus norvegicus OX=10116 GN=Tpm1 PE=1 SV=1;tr|A0A0G2JX64|A0A0G2JX64_RAT Tropomyosin 1, alpha, isoform C	6	16	2	1	44.4	32.68	284	0.00061977	12.302	7984900	2	12.9966	12.946	12.8624	12.8882	12.7335	13.0624	-0.0743341	0.0641547	0.00448862	-0.00322657	0.0330674	-0.0666218	0.0103634	0.841019	0.925517	FALSE
389	P04762	Cat	Catalase	sp|P04762|CATA_RAT	sp|P04762|CATA_RAT	sp|P04762|CATA_RAT Catalase OS=Rattus norvegicus OX=10116 GN=Cat PE=1 SV=3	1	14	14	14	34.5	59.756	527	0	163.78	632610000	24	15.4021	15.2636	15.2832	15.2774	15.1192	15.5274	-0.0610368	-0.0103815	0.0330087	-0.00623978	0.0264903	0.00614681	-0.0216023	0.586545	0.779072	FALSE
390	M0R5J4	Eno1	Uncharacterized protein	tr|M0R5J4|M0R5J4_RAT;sp|P04764|ENOA_RAT	tr|M0R5J4|M0R5J4_RAT;sp|P04764|ENOA_RAT	tr|M0R5J4|M0R5J4_RAT Uncharacterized protein OS=Rattus norvegicus OX=10116 PE=3 SV=1;sp|P04764|ENOA_RAT Alpha-enolase OS=Rattus norvegicus OX=10116 GN=Eno1 PE=1 SV=4	2	30	30	27	66.6	47.074	434	0	323.31	22703000000	142	20.513	20.4102	20.4104	20.3875	19.9396	20.5493	-0.0271868	0.0591885	0.0832611	0.0268891	-0.230041	-0.0488733	0.122429	0.141635	0.400311	FALSE
391	P04775	Scn2a	Sodium channel protein type 2 subunit alpha	sp|P04775|SCN2A_RAT;tr|F1LX08|F1LX08_RAT;sp|P08104|SCN3A_RAT;tr|A0A0G2K914|A0A0G2K914_RAT;tr|D3ZW75|D3ZW75_RAT;sp|P15390|SCN4A_RAT;sp|O08562|SCN9A_RAT	sp|P04775|SCN2A_RAT	sp|P04775|SCN2A_RAT Sodium channel protein type 2 subunit alpha OS=Rattus norvegicus OX=10116 GN=Scn2a PE=1 SV=1	7	14	14	2	9.4	227.87	2005	0	274.26	497470000	25	17.7065	17.4786	17.5	17.4729	17.2385	17.8132	0.0190287	-0.0196722	0.0255983	-0.0350257	-0.0785312	0.0676811	0.0236103	0.633095	0.809186	FALSE
392	P04785	P4hb	Protein disulfide-isomerase	sp|P04785|PDIA1_RAT	sp|P04785|PDIA1_RAT	sp|P04785|PDIA1_RAT Protein disulfide-isomerase OS=Rattus norvegicus OX=10116 GN=P4hb PE=1 SV=2	1	21	21	21	43.4	56.951	509	0	231.48	913220000	33	18.349	18.0754	18.0698	18.2051	17.9351	18.4735	0.0212364	-0.0632147	-0.0448966	0.056873	-0.0221605	0.0877102	-0.0697659	0.16697	0.430779	FALSE
393	P04797	Gapdh	Glyceraldehyde-3-phosphate dehydrogenase	sp|P04797|G3P_RAT;tr|M0R660|M0R660_RAT;tr|M0R590|M0R590_RAT;tr|D3ZGY4|D3ZGY4_RAT;tr|E9PTN6|E9PTN6_RAT;tr|E9PTV9|E9PTV9_RAT;tr|A0A0G2K8S2|A0A0G2K8S2_RAT;tr|A0A0G2K7M1|A0A0G2K7M1_RAT;tr|F1M269|F1M269_RAT;tr|F1M2N4|F1M2N4_RAT;tr|F1M4G6|F1M4G6_RAT;tr|B1WBQ8|B1WBQ8_RAT;sp|Q9ESV6|G3PT_RAT;tr|D3ZEN2|D3ZEN2_RAT;tr|F1LU03|F1LU03_RAT;tr|D3ZME3|D3ZME3_RAT;tr|F1LUV3|F1LUV3_RAT	sp|P04797|G3P_RAT;tr|M0R660|M0R660_RAT;tr|M0R590|M0R590_RAT;tr|D3ZGY4|D3ZGY4_RAT;tr|E9PTN6|E9PTN6_RAT	sp|P04797|G3P_RAT Glyceraldehyde-3-phosphate dehydrogenase OS=Rattus norvegicus OX=10116 GN=Gapdh PE=1 SV=3;tr|M0R660|M0R660_RAT Glyceraldehyde-3-phosphate dehydrogenase OS=Rattus norvegicus OX=10116 PE=1 SV=1;tr|M0R590|M0R590_RAT Glyceraldehyde-3-phosphat	17	23	23	11	78.4	35.828	333	0	323.31	33836000000	186	20.6641	20.4182	20.3816	20.3641	20.0791	20.5768	0.095636	0.0388912	0.0261569	-0.0248948	-0.118881	-0.0497523	0.118071	0.0268309	0.197437	FALSE
394	P04897	Gnai2	Guanine nucleotide-binding protein G(i) subunit alpha-2	sp|P04897|GNAI2_RAT;tr|Q5EEY3|Q5EEY3_RAT	sp|P04897|GNAI2_RAT;tr|Q5EEY3|Q5EEY3_RAT	sp|P04897|GNAI2_RAT Guanine nucleotide-binding protein G(i) subunit alpha-2 OS=Rattus norvegicus OX=10116 GN=Gnai2 PE=1 SV=3;tr|Q5EEY3|Q5EEY3_RAT GTP-binding protein G-alpha-i2 splice variant b OS=Rattus norvegicus OX=10116 GN=Gnai2 PE=1 SV=1	2	11	9	7	34.1	40.499	355	0	79.713	216100000	10	16.197	16.1109	16.0735	16.1749	15.8724	16.2844	-0.0673433	0.0356873	0.0221333	0.0900678	-0.0214976	-0.0380503	-0.0133475	0.801455	0.902832	FALSE
395	P04904	Gsta3	Glutathione S-transferase alpha-3	sp|P04904|GSTA3_RAT;tr|A0A0G2JVT2|A0A0G2JVT2_RAT;tr|A0A0G2JTB1|A0A0G2JTB1_RAT;sp|P46418|GSTA5_RAT;tr|A0A0G2K8Q5|A0A0G2K8Q5_RAT;tr|F7F2H5|F7F2H5_RAT;tr|Q4FZZ3|Q4FZZ3_RAT;sp|P04903|GSTA2_RAT;sp|P00502|GSTA1_RAT;tr|D3ZD94|D3ZD94_RAT	sp|P04904|GSTA3_RAT;tr|A0A0G2JVT2|A0A0G2JVT2_RAT;tr|A0A0G2JTB1|A0A0G2JTB1_RAT;sp|P46418|GSTA5_RAT;tr|A0A0G2K8Q5|A0A0G2K8Q5_RAT	sp|P04904|GSTA3_RAT Glutathione S-transferase alpha-3 OS=Rattus norvegicus OX=10116 GN=Gsta3 PE=1 SV=3;tr|A0A0G2JVT2|A0A0G2JVT2_RAT Glutathione S-transferase alpha-3 OS=Rattus norvegicus OX=10116 GN=LOC108348061 PE=1 SV=1;tr|A0A0G2JTB1|A0A0G2JTB1_RAT Gluta	10	6	6	4	32.6	25.319	221	0	76.137	900990000	9	18.2543	18.0199	18.015	18.0468	17.8946	18.296	0.0210316	-0.0242032	-0.0052311	-0.00702376	0.0317622	0.00463262	-0.0125912	0.715076	0.859756	FALSE
396	P04905	Gstm1	Glutathione S-transferase Mu 1	sp|P04905|GSTM1_RAT;tr|G3V983|G3V983_RAT;tr|G3V8H3|G3V8H3_RAT	sp|P04905|GSTM1_RAT;tr|G3V983|G3V983_RAT	sp|P04905|GSTM1_RAT Glutathione S-transferase Mu 1 OS=Rattus norvegicus OX=10116 GN=Gstm1 PE=1 SV=2;tr|G3V983|G3V983_RAT Glutathione S-transferase Mu 1 OS=Rattus norvegicus OX=10116 GN=Gstm1 PE=1 SV=2	3	18	18	11	56.9	25.914	218	0	218.06	1916700000	30	18.7926	18.5852	18.5456	18.6353	18.3496	18.8012	0.0265586	0.00832933	-0.00741301	0.0488564	-0.0458896	-0.0228808	0.0157963	0.694293	0.846017	FALSE
397	P04906	Gstp1	Glutathione S-transferase P	sp|P04906|GSTP1_RAT	sp|P04906|GSTP1_RAT	sp|P04906|GSTP1_RAT Glutathione S-transferase P OS=Rattus norvegicus OX=10116 GN=Gstp1 PE=1 SV=2	1	5	5	4	32.4	23.439	210	0	105.91	469440000	6	16.1915	16.1088	16.131	16.2653	15.7987	16.2935	-0.0754111	0.0310437	0.0770713	0.177825	-0.0977891	-0.0314825	-0.00528319	0.950106	0.977623	FALSE
398	P05065	Aldoa	Fructose-bisphosphate aldolase A	sp|P05065|ALDOA_RAT;tr|Q6AY07|Q6AY07_RAT	sp|P05065|ALDOA_RAT;tr|Q6AY07|Q6AY07_RAT	sp|P05065|ALDOA_RAT Fructose-bisphosphate aldolase A OS=Rattus norvegicus OX=10116 GN=Aldoa PE=1 SV=2;tr|Q6AY07|Q6AY07_RAT Fructose-bisphosphate aldolase OS=Rattus norvegicus OX=10116 GN=Aldoart2 PE=2 SV=1	2	28	26	26	60.2	39.351	364	0	323.31	30983000000	148	20.6503	20.44	20.4245	20.5097	20.3836	20.8045	-0.0196121	-0.0407195	-0.0323527	0.0193144	0.0842436	0.0765777	-0.09094	0.0367779	0.222553	FALSE
399	P05197	Eef2	Elongation factor 2	sp|P05197|EF2_RAT;tr|F1LM66|F1LM66_RAT	sp|P05197|EF2_RAT	sp|P05197|EF2_RAT Elongation factor 2 OS=Rattus norvegicus OX=10116 GN=Eef2 PE=1 SV=4	2	21	21	21	26	95.283	858	0	202.48	1316200000	41	18.3743	18.1667	18.1528	18.2334	18.0049	18.4531	-0.000998466	-0.0193851	-0.00941211	0.037595	7.43544e-05	0.0197236	-0.0290628	0.388811	0.642315	FALSE
400	P05370	G6pdx	Glucose-6-phosphate 1-dehydrogenase	sp|P05370|G6PD_RAT	sp|P05370|G6PD_RAT	sp|P05370|G6PD_RAT Glucose-6-phosphate 1-dehydrogenase OS=Rattus norvegicus OX=10116 GN=G6pdx PE=1 SV=3	1	15	15	15	31.3	59.375	515	0	147.18	406510000	19	17.1416	16.8827	16.9576	16.9249	16.814	17.2205	-0.0115119	-0.0812162	0.0175569	-0.0487509	0.0314003	0.00935364	-0.0223914	0.616133	0.797064	FALSE
401	G3V836	Clu	Clusterin	tr|G3V836|G3V836_RAT;sp|P05371|CLUS_RAT;tr|A0A0G2KB42|A0A0G2KB42_RAT	tr|G3V836|G3V836_RAT;sp|P05371|CLUS_RAT	tr|G3V836|G3V836_RAT Clusterin OS=Rattus norvegicus OX=10116 GN=Clu PE=1 SV=1;sp|P05371|CLUS_RAT Clusterin OS=Rattus norvegicus OX=10116 GN=Clu PE=1 SV=2	3	6	6	6	16.3	51.42	447	0	167.78	113720000	8	15.2051	15.0092	14.9441	14.7505	14.6204	15.1059	0.102367	0.0955611	0.0543255	-0.172716	-0.111839	-0.054924	0.197244	0.00299535	0.0543771	FALSE
404	P05508	Mtnd4	NADH-ubiquinone oxidoreductase chain 4	sp|P05508|NU4M_RAT	sp|P05508|NU4M_RAT	sp|P05508|NU4M_RAT NADH-ubiquinone oxidoreductase chain 4 OS=Rattus norvegicus OX=10116 GN=Mtnd4 PE=3 SV=3	1	3	3	3	7.8	51.782	459	0	42.294	143880000	11	15.1155	14.951	14.8149	14.991	14.9244	15.3365	-0.0391143	-0.0144738	-0.126641	0.0158956	0.140279	0.123811	-0.153405	0.0224326	0.181216	FALSE
405	F1M2P8	Prkca	Protein kinase C	tr|F1M2P8|F1M2P8_RAT;tr|F1LS98|F1LS98_RAT;sp|P05696|KPCA_RAT	tr|F1M2P8|F1M2P8_RAT;tr|F1LS98|F1LS98_RAT;sp|P05696|KPCA_RAT	tr|F1M2P8|F1M2P8_RAT Protein kinase C OS=Rattus norvegicus OX=10116 GN=Prkca PE=1 SV=3;tr|F1LS98|F1LS98_RAT Protein kinase C OS=Rattus norvegicus OX=10116 GN=Prkca PE=1 SV=3;sp|P05696|KPCA_RAT Protein kinase C alpha type OS=Rattus norvegicus OX=10116 GN=Pr	3	17	12	12	27	72.77	636	0	107.53	551410000	15	16.8875	16.8025	16.7636	16.7062	16.5277	16.971	-0.01838	0.085745	0.0707201	-0.0202036	-0.00773712	0.00701775	0.0530027	0.23192	0.501149	FALSE
406	P05708	Hk1	Hexokinase-1	sp|P05708|HXK1_RAT;tr|M0R3X7|M0R3X7_RAT;tr|A0A0G2JST6|A0A0G2JST6_RAT;sp|P27926|HXK3_RAT;tr|A0A0G2JTY2|A0A0G2JTY2_RAT	sp|P05708|HXK1_RAT	sp|P05708|HXK1_RAT Hexokinase-1 OS=Rattus norvegicus OX=10116 GN=Hk1 PE=1 SV=4	5	57	57	13	52.3	102.41	918	0	323.31	31452000000	227	21.0805	20.8206	20.7648	20.9335	20.7896	21.164	-0.0138225	-0.0845851	-0.116471	0.0187001	0.0657928	0.0116643	-0.103679	0.0422046	0.23699	FALSE
407	P05712	Rab2a	Ras-related protein Rab-2A	sp|P05712|RAB2A_RAT	sp|P05712|RAB2A_RAT	sp|P05712|RAB2A_RAT Ras-related protein Rab-2A OS=Rattus norvegicus OX=10116 GN=Rab2a PE=2 SV=1	1	12	12	0	59	23.535	212	0	164.11	776820000	23	17.7331	17.3924	17.356	17.4733	17.3333	17.783	0.055383	-0.0961751	-0.108741	-0.0249528	0.026094	0.0471792	-0.0659511	0.268736	0.537473	FALSE
408	A0A0G2JXC3	Rps21	40S ribosomal protein S21	tr|A0A0G2JXC3|A0A0G2JXC3_RAT;sp|P05765|RS21_RAT;tr|D3ZSE0|D3ZSE0_RAT;tr|D3ZRI8|D3ZRI8_RAT	tr|A0A0G2JXC3|A0A0G2JXC3_RAT;sp|P05765|RS21_RAT;tr|D3ZSE0|D3ZSE0_RAT	tr|A0A0G2JXC3|A0A0G2JXC3_RAT 40S ribosomal protein S21 OS=Rattus norvegicus OX=10116 GN=Rps21 PE=1 SV=1;sp|P05765|RS21_RAT 40S ribosomal protein S21 OS=Rattus norvegicus OX=10116 GN=Rps21 PE=1 SV=1;tr|D3ZSE0|D3ZSE0_RAT 40S ribosomal protein S21 OS=Rattus n	4	3	3	3	48.1	8.866	81	0	22.859	31787000	5	12.5891	12.234	12.4967	12.1626	12.0291	12.5707	0.120982	-0.0449859	0.241629	-0.125977	-0.0685269	0.0445472	0.155861	0.107209	0.351779	FALSE
409	P05982	Nqo1	NAD(P)H dehydrogenase [quinone] 1	sp|P05982|NQO1_RAT	sp|P05982|NQO1_RAT	sp|P05982|NQO1_RAT NAD(P)H dehydrogenase [quinone] 1 OS=Rattus norvegicus OX=10116 GN=Nqo1 PE=1 SV=4	1	4	4	4	16.1	30.946	274	0	27.362	87354000	4	15.4477	15.265	15.1943	15.2037	14.8441	15.3262	0.0530442	0.0594685	0.012712	-0.01145	-0.180095	-0.126524	0.147765	0.026115	0.194592	FALSE
410	P06214	Alad	Delta-aminolevulinic acid dehydratase	sp|P06214|HEM2_RAT	sp|P06214|HEM2_RAT	sp|P06214|HEM2_RAT Delta-aminolevulinic acid dehydratase OS=Rattus norvegicus OX=10116 GN=Alad PE=1 SV=1	1	3	3	3	15.5	36.031	330	0	37.974	11044000	3	13.5215	13.3692	13.5619	13.6146	13.3382	13.7321	-0.170219	-0.133343	0.0832188	0.102409	0.0169715	-0.0176909	-0.107344	0.202174	0.467447	FALSE
411	P06302	Ptma	Prothymosin alpha	sp|P06302|PTMA_RAT	sp|P06302|PTMA_RAT	sp|P06302|PTMA_RAT Prothymosin alpha OS=Rattus norvegicus OX=10116 GN=Ptma PE=1 SV=2	1	2	2	2	25	12.382	112	0	47.355	36334000	2	12.4905	12.244	12.2476	12.1519	12.0883	12.5553	0.0311384	-0.0262142	0.00127515	-0.128003	-0.000639489	0.0378658	0.0323255	0.553405	0.757122	FALSE
412	Q7TQ70	Fga	Ac1873	tr|Q7TQ70|Q7TQ70_RAT;sp|P06399|FIBA_RAT	tr|Q7TQ70|Q7TQ70_RAT;sp|P06399|FIBA_RAT	tr|Q7TQ70|Q7TQ70_RAT Ac1873 OS=Rattus norvegicus OX=10116 GN=Fga PE=1 SV=1;sp|P06399|FIBA_RAT Fibrinogen alpha chain OS=Rattus norvegicus OX=10116 GN=Fga PE=1 SV=3	2	3	3	3	4.1	86.656	782	0	20.543	36211000	4	14.1971	14.0117	14.013	13.881	13.7367	14.3273	-0.00216648	0.00152303	0.0266981	-0.138778	-0.0920985	0.0699801	0.0623169	0.330559	0.597745	FALSE
413	P06685	Atp1a1	Sodium/potassium-transporting ATPase subunit alpha-1	sp|P06685|AT1A1_RAT;tr|F1LRK1|F1LRK1_RAT;sp|P09626|ATP4A_RAT	sp|P06685|AT1A1_RAT	sp|P06685|AT1A1_RAT Sodium/potassium-transporting ATPase subunit alpha-1 OS=Rattus norvegicus OX=10116 GN=Atp1a1 PE=1 SV=1	3	58	36	36	46	113.05	1023	0	323.31	22140000000	162	20.2655	20.0517	19.984	20.0893	19.8355	20.3912	0.0119932	-0.0126366	-0.0564417	0.0153124	-0.0474513	0.0796973	-0.0348812	0.464398	0.698076	FALSE
414	P06686	Atp1a2	Sodium/potassium-transporting ATPase subunit alpha-2	sp|P06686|AT1A2_RAT;tr|A0A0G2JWS9|A0A0G2JWS9_RAT;tr|G3V8S4|G3V8S4_RAT;sp|P54708|AT12A_RAT	sp|P06686|AT1A2_RAT	sp|P06686|AT1A2_RAT Sodium/potassium-transporting ATPase subunit alpha-2 OS=Rattus norvegicus OX=10116 GN=Atp1a2 PE=1 SV=1	4	61	39	37	52.4	112.22	1020	0	323.31	15274000000	143	19.9678	19.8021	19.7344	19.8308	19.6186	20.0862	-0.0220064	0.00147495	-0.0423653	0.0205237	-0.000679509	0.0383343	-0.0403584	0.262676	0.531791	FALSE
415	P06687	Atp1a3	Sodium/potassium-transporting ATPase subunit alpha-3	sp|P06687|AT1A3_RAT	sp|P06687|AT1A3_RAT	sp|P06687|AT1A3_RAT Sodium/potassium-transporting ATPase subunit alpha-3 OS=Rattus norvegicus OX=10116 GN=Atp1a3 PE=1 SV=2	1	66	66	42	58.4	111.69	1013	0	323.31	80787000000	379	22.106	21.9465	21.8513	21.9592	21.7335	22.2191	-0.0151645	0.014521	-0.0568186	0.0175536	-0.017137	0.0398753	-0.0325846	0.406316	0.652744	FALSE
416	P06761	Hspa5	Endoplasmic reticulum chaperone BiP	sp|P06761|BIP_RAT	sp|P06761|BIP_RAT	sp|P06761|BIP_RAT Endoplasmic reticulum chaperone BiP OS=Rattus norvegicus OX=10116 GN=Hspa5 PE=1 SV=1	1	37	34	34	56.4	72.346	654	0	323.31	3035400000	65	19.8091	19.5792	19.577	19.6439	19.2891	19.8589	0.013364	-0.0274292	-0.00570185	0.0276923	-0.136147	0.00510337	0.0278613	0.60731	0.790603	FALSE
417	P07151	B2m	Beta-2-microglobulin	sp|P07151|B2MG_RAT	sp|P07151|B2MG_RAT	sp|P07151|B2MG_RAT Beta-2-microglobulin OS=Rattus norvegicus OX=10116 GN=B2m PE=1 SV=1	1	3	3	3	26.1	13.72	119	0	20.033	57346000	3	15.5534	15.3657	15.3401	15.4355	15.2243	15.5339	-0.00103339	0.000389943	-0.00139314	0.0605677	0.0403471	-0.0786612	-0.00809674	0.865135	0.935604	FALSE
418	P07153	Rpn1	Dolichyl-diphosphooligosaccharide--protein glycosyltransferase subunit 1	sp|P07153|RPN1_RAT;tr|Q6P7A7|Q6P7A7_RAT	sp|P07153|RPN1_RAT;tr|Q6P7A7|Q6P7A7_RAT	sp|P07153|RPN1_RAT Dolichyl-diphosphooligosaccharide--protein glycosyltransferase subunit 1 OS=Rattus norvegicus OX=10116 GN=Rpn1 PE=2 SV=1;tr|Q6P7A7|Q6P7A7_RAT Dolichyl-diphosphooligosaccharide--protein glycosyltransferase subunit 1 OS=Rattus norvegicus O	2	14	14	14	23.5	68.303	605	0	137.63	349250000	15	16.9734	16.6843	16.6766	16.7814	16.4947	16.9757	0.0695117	-0.0304684	-0.014295	0.0569535	-0.0387596	0.0136966	-0.00238071	0.959115	0.980632	FALSE
420	P07171	Calb1	Calbindin	sp|P07171|CALB1_RAT	sp|P07171|CALB1_RAT	sp|P07171|CALB1_RAT Calbindin OS=Rattus norvegicus OX=10116 GN=Calb1 PE=1 SV=2	1	11	10	10	44.4	29.994	261	0	174.49	458520000	19	17.0845	16.7838	16.7108	16.9495	16.7581	17.2733	-0.0223762	-0.133937	-0.18311	0.0220784	0.021714	0.108354	-0.163857	0.0208799	0.174084	FALSE
421	P07323	Eno2	Gamma-enolase	sp|P07323|ENOG_RAT	sp|P07323|ENOG_RAT	sp|P07323|ENOG_RAT Gamma-enolase OS=Rattus norvegicus OX=10116 GN=Eno2 PE=1 SV=2	1	26	24	20	69.8	47.14	434	0	323.31	12954000000	96	18.9507	18.8331	18.8383	18.8607	18.5168	19.0281	-0.0456979	0.0258745	0.0549821	0.0438489	-0.109057	-0.0263132	0.0422267	0.446595	0.685029	FALSE
422	P07335	Ckb	Creatine kinase B-type	sp|P07335|KCRB_RAT	sp|P07335|KCRB_RAT	sp|P07335|KCRB_RAT Creatine kinase B-type OS=Rattus norvegicus OX=10116 GN=Ckb PE=1 SV=2	1	28	28	26	71.7	42.725	381	0	323.31	20601000000	221	20.6836	20.5363	20.4752	20.5208	20.277	20.7087	-0.00268274	0.0391547	0.00187951	0.0139524	-0.038861	-0.0356873	0.0329825	0.374545	0.629345	FALSE
423	P07340	Atp1b1	Sodium/potassium-transporting ATPase subunit beta-1	sp|P07340|AT1B1_RAT;tr|A0A096MJI9|A0A096MJI9_RAT	sp|P07340|AT1B1_RAT	sp|P07340|AT1B1_RAT Sodium/potassium-transporting ATPase subunit beta-1 OS=Rattus norvegicus OX=10116 GN=Atp1b1 PE=1 SV=1	2	19	19	19	50.3	35.201	304	0	323.31	19501000000	82	19.819	19.6683	19.5527	19.7038	19.4766	20.0346	-0.0328743	0.00555775	-0.0861102	0.0314604	-0.00476232	0.124648	-0.0882576	0.1124	0.358118	FALSE
424	P07483	Fabp3	Fatty acid-binding protein, heart	sp|P07483|FABPH_RAT	sp|P07483|FABPH_RAT	sp|P07483|FABPH_RAT Fatty acid-binding protein, heart OS=Rattus norvegicus OX=10116 GN=Fabp3 PE=1 SV=2	1	7	7	7	49.6	14.775	133	0	52.207	596820000	11	17.1487	16.8133	16.816	16.9429	16.6194	17.1451	0.0903234	-0.0559063	-0.0292873	0.0641083	-0.0684453	0.0286888	-0.00640732	0.913083	0.961998	FALSE
425	P07632	Sod1	Superoxide dismutase [Cu-Zn]	sp|P07632|SODC_RAT	sp|P07632|SODC_RAT	sp|P07632|SODC_RAT Superoxide dismutase [Cu-Zn] OS=Rattus norvegicus OX=10116 GN=Sod1 PE=1 SV=2	1	13	13	13	59.1	15.911	154	0	252.41	9974200000	69	18.8163	18.5969	18.5661	18.6801	18.4091	18.8531	0.0254829	-0.00467928	-0.0116698	0.068805	-0.0111799	0.00424057	-0.0175773	0.649512	0.819625	FALSE
426	P07687	Ephx1	Epoxide hydrolase 1	sp|P07687|HYEP_RAT;tr|F1LTS8|F1LTS8_RAT	sp|P07687|HYEP_RAT;tr|F1LTS8|F1LTS8_RAT	sp|P07687|HYEP_RAT Epoxide hydrolase 1 OS=Rattus norvegicus OX=10116 GN=Ephx1 PE=1 SV=1;tr|F1LTS8|F1LTS8_RAT Epoxide hydrolase OS=Rattus norvegicus OX=10116 PE=3 SV=2	2	3	3	3	9.5	52.581	455	0	28.281	15363000	6	12.0649	11.955	11.8486	11.9334	11.6829	12.3117	-0.0241647	0.0550855	-0.0274612	0.023867	-0.0356802	0.164532	-0.049753	0.437331	0.676788	FALSE
427	P07722	Mag	Myelin-associated glycoprotein	sp|P07722|MAG_RAT	sp|P07722|MAG_RAT	sp|P07722|MAG_RAT Myelin-associated glycoprotein OS=Rattus norvegicus OX=10116 GN=Mag PE=1 SV=1	1	11	11	4	21.2	69.352	626	0	323.31	554310000	18	16.092	15.9254	15.9991	15.9408	15.7512	16.4007	-0.0284057	-0.0058595	0.0916878	-0.000111544	0.00125272	0.222233	-0.0553174	0.47222	0.703207	FALSE
429	P07756	Cps1	Carbamoyl-phosphate synthase [ammonia], mitochondrial	sp|P07756|CPSM_RAT	sp|P07756|CPSM_RAT	sp|P07756|CPSM_RAT Carbamoyl-phosphate synthase [ammonia], mitochondrial OS=Rattus norvegicus OX=10116 GN=Cps1 PE=1 SV=1	1	2	2	2	1.5	164.58	1500	0.0011937	11.465	647460	2	8.8801	9.29469	9.51337	9.31354	8.34806	9.76815	-0.607638	-0.00388709	0.238661	0.00530893	-0.769189	0.222353	0.0562208	0.863715	0.935337	FALSE
430	P07825	Syp	Synaptophysin	sp|P07825|SYPH_RAT;tr|A0A0G2KAD8|A0A0G2KAD8_RAT	sp|P07825|SYPH_RAT;tr|A0A0G2KAD8|A0A0G2KAD8_RAT	sp|P07825|SYPH_RAT Synaptophysin OS=Rattus norvegicus OX=10116 GN=Syp PE=1 SV=1;tr|A0A0G2KAD8|A0A0G2KAD8_RAT Synaptophysin OS=Rattus norvegicus OX=10116 GN=Syp PE=1 SV=1	2	8	8	8	25.4	33.31	307	0	205.61	9064700000	59	18.8926	18.716	18.6239	18.7248	18.4721	18.9737	-0.00598571	0.00649132	-0.0616741	0.00568799	-0.0560288	0.0169675	-0.00926509	0.818567	0.913375	FALSE
431	F1LQC1	Acox1	Acyl-coenzyme A oxidase	tr|F1LQC1|F1LQC1_RAT;sp|P07872|ACOX1_RAT;tr|F1M609|F1M609_RAT	tr|F1LQC1|F1LQC1_RAT;sp|P07872|ACOX1_RAT;tr|F1M609|F1M609_RAT	tr|F1LQC1|F1LQC1_RAT Acyl-coenzyme A oxidase OS=Rattus norvegicus OX=10116 GN=Acox1 PE=1 SV=3;sp|P07872|ACOX1_RAT Peroxisomal acyl-coenzyme A oxidase 1 OS=Rattus norvegicus OX=10116 GN=Acox1 PE=1 SV=1;tr|F1M609|F1M609_RAT Acyl-coenzyme A oxidase OS=Rattus	3	7	7	7	15.2	74.508	660	0	58.096	61604000	7	14.7273	14.5364	14.4893	14.5736	14.5077	14.8739	-0.0130569	-0.0147445	-0.0380249	0.0127592	0.137882	0.0754817	-0.0973165	0.057826	0.276493	FALSE
432	P07895	Sod2	Superoxide dismutase [Mn], mitochondrial	sp|P07895|SODM_RAT	sp|P07895|SODM_RAT	sp|P07895|SODM_RAT Superoxide dismutase [Mn], mitochondrial OS=Rattus norvegicus OX=10116 GN=Sod2 PE=1 SV=2	1	11	11	11	54.5	24.674	222	0	201.8	7217900000	43	18.6031	18.2928	18.1473	18.3353	18.3065	18.7399	0.0440012	-0.0771417	-0.198745	-0.0442989	0.117953	0.12283	-0.14279	0.111144	0.356525	FALSE
433	P07936	Gap43	Neuromodulin	sp|P07936|NEUM_RAT	sp|P07936|NEUM_RAT	sp|P07936|NEUM_RAT Neuromodulin OS=Rattus norvegicus OX=10116 GN=Gap43 PE=1 SV=1	1	28	28	28	85	23.603	226	0	323.31	15305000000	119	20.5896	20.232	20.3126	20.3773	19.6341	20.61	0.0504718	-0.117952	-0.0134413	0.0177031	-0.534494	0.0128428	0.141009	0.394517	0.644827	FALSE
434	P07943	Akr1b1	Aldose reductase	sp|P07943|ALDR_RAT	sp|P07943|ALDR_RAT	sp|P07943|ALDR_RAT Aldose reductase OS=Rattus norvegicus OX=10116 GN=Akr1b1 PE=1 SV=3	1	6	6	6	17.4	35.797	316	0	56.609	109030000	9	16.2085	15.96	15.9764	16.0855	15.8023	16.2603	0.0123382	-0.0469349	-0.00673117	0.0688581	-0.0233215	0.00613269	-0.030999	0.460802	0.694634	FALSE
435	P08009	Gstm3	Glutathione S-transferase Yb-3	sp|P08009|GSTM4_RAT;tr|A0A0G2K4U2|A0A0G2K4U2_RAT;tr|Q5BK56|Q5BK56_RAT;tr|F1LXL7|F1LXL7_RAT;tr|D3ZVQ8|D3ZVQ8_RAT	sp|P08009|GSTM4_RAT;tr|A0A0G2K4U2|A0A0G2K4U2_RAT	sp|P08009|GSTM4_RAT Glutathione S-transferase Yb-3 OS=Rattus norvegicus OX=10116 GN=Gstm3 PE=1 SV=2;tr|A0A0G2K4U2|A0A0G2K4U2_RAT Glutathione S-transferase, mu 7 OS=Rattus norvegicus OX=10116 GN=Gstm7 PE=1 SV=1	5	17	13	8	65.6	25.68	218	0	172.93	1151500000	21	17.9107	17.7218	17.6956	17.8062	17.6065	18.0201	-0.0267457	-0.0264749	-0.0288072	0.0483109	0.0395772	0.0245875	-0.0648345	0.0748403	0.304522	FALSE
436	P08050	Gja1	Gap junction alpha-1 protein	sp|P08050|CXA1_RAT	sp|P08050|CXA1_RAT	sp|P08050|CXA1_RAT Gap junction alpha-1 protein OS=Rattus norvegicus OX=10116 GN=Gja1 PE=1 SV=2	1	8	8	8	24.9	43.031	382	0	160.08	701100000	18	16.5701	16.4366	16.3381	16.3249	16.1654	16.6785	0.00908202	0.0647211	-0.00988524	-0.0565964	-0.0250998	0.0594362	0.028726	0.541037	0.748517	FALSE
437	A0A0G2JYW3	Clta	Clathrin light chain	tr|A0A0G2JYW3|A0A0G2JYW3_RAT;sp|P08081|CLCA_RAT	tr|A0A0G2JYW3|A0A0G2JYW3_RAT;sp|P08081|CLCA_RAT	tr|A0A0G2JYW3|A0A0G2JYW3_RAT Clathrin light chain OS=Rattus norvegicus OX=10116 GN=Clta PE=1 SV=1;sp|P08081|CLCA_RAT Clathrin light chain A OS=Rattus norvegicus OX=10116 GN=Clta PE=1 SV=1	2	10	10	10	28.4	25.58	236	0	111.71	2162600000	18	18.2592	18.0204	17.9411	18.0458	17.9306	18.3132	0.0188969	-0.030686	-0.0861772	-0.0149544	0.0608667	0.0148614	-0.0529134	0.255517	0.525962	FALSE
438	P08082	Cltb	Clathrin light chain B	sp|P08082|CLCB_RAT	sp|P08082|CLCB_RAT	sp|P08082|CLCB_RAT Clathrin light chain B OS=Rattus norvegicus OX=10116 GN=Cltb PE=1 SV=1	1	12	12	12	41	25.117	229	0	186.83	2936500000	25	19.1977	18.9819	18.9539	19.0173	18.8	19.1952	0.0273467	0.00068278	-0.00347538	0.026424	0.000112659	-0.0332064	0.0104079	0.768048	0.885991	FALSE
439	G3V9G3	Camk2b	Calcium/calmodulin-dependent protein kinase II, beta, isoform CRA_a	tr|G3V9G3|G3V9G3_RAT;sp|P08413|KCC2B_RAT	tr|G3V9G3|G3V9G3_RAT;sp|P08413|KCC2B_RAT	tr|G3V9G3|G3V9G3_RAT Calcium/calmodulin-dependent protein kinase II, beta, isoform CRA_a OS=Rattus norvegicus OX=10116 GN=Camk2b PE=1 SV=1;sp|P08413|KCC2B_RAT Calcium/calmodulin-dependent protein kinase type II subunit beta OS=Rattus norvegicus OX=10116 GN	2	25	21	1	55.5	60.46	542	0	323.31	8106200000	68	18.7517	18.6566	18.5847	18.5671	18.2753	18.7555	0.00240481	0.0964634	0.0484289	-0.00270252	-0.103573	-0.0518318	0.101801	0.0564205	0.273699	FALSE
440	P08461	Dlat	Dihydrolipoyllysine-residue acetyltransferase component of pyruvate dehydrogenase complex, mitochondrial	sp|P08461|ODP2_RAT	sp|P08461|ODP2_RAT	sp|P08461|ODP2_RAT Dihydrolipoyllysine-residue acetyltransferase component of pyruvate dehydrogenase complex, mitochondrial OS=Rattus norvegicus OX=10116 GN=Dlat PE=1 SV=3	1	23	23	23	48.9	67.165	632	0	323.31	9890600000	71	19.2798	19.0864	19.0562	19.1013	18.9513	19.3384	-0.000657585	-0.00488876	-0.0111416	0.000359868	0.0413319	-5.89642e-05	-0.0194402	0.563884	0.762305	FALSE
441	G3V796	Acadm	Acetyl-Coenzyme A dehydrogenase, medium chain	tr|G3V796|G3V796_RAT;sp|P08503|ACADM_RAT	tr|G3V796|G3V796_RAT;sp|P08503|ACADM_RAT	tr|G3V796|G3V796_RAT Acetyl-Coenzyme A dehydrogenase, medium chain OS=Rattus norvegicus OX=10116 GN=Acadm PE=1 SV=1;sp|P08503|ACADM_RAT Medium-chain specific acyl-CoA dehydrogenase, mitochondrial OS=Rattus norvegicus OX=10116 GN=Acadm PE=1 SV=1	2	7	7	7	19.5	46.571	421	0	75.407	220700000	11	16.3704	16.1082	16.096	16.2019	16.0987	16.4475	-0.00562452	-0.0786764	-0.0670348	0.0053268	0.09316	0.0133755	-0.0877327	0.076731	0.306183	FALSE
442	Q6P6Q5	App	Amyloid-beta A4 protein	tr|Q6P6Q5|Q6P6Q5_RAT;sp|P08592|A4_RAT	tr|Q6P6Q5|Q6P6Q5_RAT;sp|P08592|A4_RAT	tr|Q6P6Q5|Q6P6Q5_RAT Amyloid-beta A4 protein OS=Rattus norvegicus OX=10116 GN=App PE=1 SV=1;sp|P08592|A4_RAT Amyloid-beta A4 protein OS=Rattus norvegicus OX=10116 GN=App PE=1 SV=2	2	6	6	6	9.7	82.797	733	0	46.75	92200000	10	15.3168	15.0615	15.0961	15.109	15.1178	15.4616	0.0034019	-0.0627537	-0.00420512	-0.0248498	0.174879	0.0901451	-0.101244	0.126419	0.381269	FALSE
443	P08644	Kras	GTPase KRas	sp|P08644|RASK_RAT	sp|P08644|RASK_RAT	sp|P08644|RASK_RAT GTPase KRas OS=Rattus norvegicus OX=10116 GN=Kras PE=1 SV=3	1	8	4	3	46.6	21.656	189	0	57.636	354660000	14	16.5639	16.3617	16.3685	16.4569	16.17	16.6344	-0.0072736	-0.0203282	0.0103227	0.0651956	-0.0307225	0.00511535	-0.0189559	0.634628	0.809545	FALSE
444	P08753	Gnai3	Guanine nucleotide-binding protein G(k) subunit alpha	sp|P08753|GNAI3_RAT	sp|P08753|GNAI3_RAT	sp|P08753|GNAI3_RAT Guanine nucleotide-binding protein G(k) subunit alpha OS=Rattus norvegicus OX=10116 GN=Gnai3 PE=1 SV=3	1	5	2	2	16.4	40.522	354	0	14.26	11584000	3	14.3018	14.0936	14.0211	14.187	14.0318	14.3161	0.00919527	-0.00983872	-0.0584891	0.0738891	0.10969	-0.034573	-0.0693794	0.200117	0.465699	FALSE
445	P09034	Ass1	Argininosuccinate synthase	sp|P09034|ASSY_RAT	sp|P09034|ASSY_RAT	sp|P09034|ASSY_RAT Argininosuccinate synthase OS=Rattus norvegicus OX=10116 GN=Ass1 PE=1 SV=1	1	2	2	2	4.6	46.496	412	0	13.501	70106000	4	15.5736	15.4484	15.4123	15.328	15.1756	15.5901	0.0133034	0.0772605	0.0649591	-0.0528248	-0.0142275	-0.0282804	0.0836185	0.0517739	0.262389	FALSE
446	P09117	Aldoc	Fructose-bisphosphate aldolase C	sp|P09117|ALDOC_RAT;tr|A0A0G2K3Q6|A0A0G2K3Q6_RAT;tr|A0A0G2QC57|A0A0G2QC57_RAT	sp|P09117|ALDOC_RAT;tr|A0A0G2K3Q6|A0A0G2K3Q6_RAT;tr|A0A0G2QC57|A0A0G2QC57_RAT	sp|P09117|ALDOC_RAT Fructose-bisphosphate aldolase C OS=Rattus norvegicus OX=10116 GN=Aldoc PE=1 SV=3;tr|A0A0G2K3Q6|A0A0G2K3Q6_RAT Fructose-bisphosphate aldolase OS=Rattus norvegicus OX=10116 GN=Aldoc PE=1 SV=1;tr|A0A0G2QC57|A0A0G2QC57_RAT Fructose-bisphos	3	30	30	28	68	39.283	363	0	323.31	7336100000	105	19.6819	19.4293	19.4004	19.4413	19.1746	19.6723	0.0652632	0.00187081	-0.00320153	0.00422227	-0.0715104	-0.00230951	0.04451	0.303182	0.567543	FALSE
447	A0A140UHX0	Prkcd	Protein kinase C delta type	tr|A0A140UHX0|A0A140UHX0_RAT;sp|P09215|KPCD_RAT;tr|D4A0U0|D4A0U0_RAT	tr|A0A140UHX0|A0A140UHX0_RAT;sp|P09215|KPCD_RAT;tr|D4A0U0|D4A0U0_RAT	tr|A0A140UHX0|A0A140UHX0_RAT Protein kinase C delta type OS=Rattus norvegicus OX=10116 GN=Prkcd PE=1 SV=1;sp|P09215|KPCD_RAT Protein kinase C delta type OS=Rattus norvegicus OX=10116 GN=Prkcd PE=1 SV=1;tr|D4A0U0|D4A0U0_RAT Protein kinase C OS=Rattus norveg	3	12	12	12	19.6	77.505	673	0	93.595	274610000	16	16.6157	16.4195	16.3714	16.4207	16.1984	16.7164	0.0119767	0.00493787	-0.0193283	-0.00351604	-0.0348341	0.0546247	-0.00622944	0.872445	0.938638	FALSE
448	P09216	Prkce	Protein kinase C epsilon type	sp|P09216|KPCE_RAT;tr|F1LMV8|F1LMV8_RAT;tr|A0A0G2JXV8|A0A0G2JXV8_RAT;sp|Q64617|KPCL_RAT	sp|P09216|KPCE_RAT;tr|F1LMV8|F1LMV8_RAT	sp|P09216|KPCE_RAT Protein kinase C epsilon type OS=Rattus norvegicus OX=10116 GN=Prkce PE=1 SV=1;tr|F1LMV8|F1LMV8_RAT Protein kinase C OS=Rattus norvegicus OX=10116 GN=Prkce PE=1 SV=3	4	15	15	15	19.9	83.478	737	0	171.13	286870000	19	16.6815	16.4887	16.5064	16.5259	16.3379	16.788	-0.0247731	-0.0284763	0.0131025	-0.000899991	0.00204116	0.0236354	-0.0216412	0.526755	0.738421	FALSE
449	P09456	Prkar1a	cAMP-dependent protein kinase type I-alpha regulatory subunit	sp|P09456|KAP0_RAT	sp|P09456|KAP0_RAT	sp|P09456|KAP0_RAT cAMP-dependent protein kinase type I-alpha regulatory subunit OS=Rattus norvegicus OX=10116 GN=Prkar1a PE=1 SV=2	1	10	10	7	29.4	43.094	381	0	181.75	109760000	12	15.6426	15.4892	15.5475	15.4136	15.1238	15.7117	-0.00660307	0.0290763	0.111281	-0.0561088	-0.15496	0.00444482	0.113459	0.083315	0.316293	FALSE
450	P09495	Tpm4	Tropomyosin alpha-4 chain	sp|P09495|TPM4_RAT;tr|A0A0G2K2G8|A0A0G2K2G8_RAT	sp|P09495|TPM4_RAT;tr|A0A0G2K2G8|A0A0G2K2G8_RAT	sp|P09495|TPM4_RAT Tropomyosin alpha-4 chain OS=Rattus norvegicus OX=10116 GN=Tpm4 PE=1 SV=3;tr|A0A0G2K2G8|A0A0G2K2G8_RAT Tropomyosin alpha-4 chain OS=Rattus norvegicus OX=10116 GN=Tpm4 PE=1 SV=1	2	21	12	10	60.1	28.509	248	0	200.73	177870000	15	17.089	16.8086	16.8111	16.8759	16.7064	17.1277	0.0264061	-0.0647657	-0.0383887	-0.00714078	0.0143624	0.00704781	-0.0303393	0.444831	0.684229	FALSE
451	P09527	Rab7a	Ras-related protein Rab-7a	sp|P09527|RAB7A_RAT;tr|A0A0G2K930|A0A0G2K930_RAT	sp|P09527|RAB7A_RAT;tr|A0A0G2K930|A0A0G2K930_RAT	sp|P09527|RAB7A_RAT Ras-related protein Rab-7a OS=Rattus norvegicus OX=10116 GN=Rab7a PE=1 SV=2;tr|A0A0G2K930|A0A0G2K930_RAT Ras-related protein Rab-7a OS=Rattus norvegicus OX=10116 GN=Rab7a PE=1 SV=1	2	11	11	11	54.1	23.504	207	0	148.28	755510000	24	18.4652	18.2325	18.1761	18.2923	18.0226	18.516	0.0252185	-0.0183238	-0.0509163	0.031756	-0.0468855	0.0178851	-0.0155924	0.707535	0.853174	FALSE
452	P09606	Glul	Glutamine synthetase	sp|P09606|GLNA_RAT	sp|P09606|GLNA_RAT	sp|P09606|GLNA_RAT Glutamine synthetase OS=Rattus norvegicus OX=10116 GN=Glul PE=1 SV=3	1	20	20	20	46.9	42.267	373	0	323.31	7502400000	63	18.3309	18.2597	18.1236	18.0942	17.9547	18.4564	-0.00324719	0.114662	0.00244397	-0.0604713	-0.00898781	0.064166	0.0397174	0.469518	0.701941	FALSE
453	P09895	Rpl5	60S ribosomal protein L5	sp|P09895|RL5_RAT;tr|D3ZHP8|D3ZHP8_RAT	sp|P09895|RL5_RAT;tr|D3ZHP8|D3ZHP8_RAT	sp|P09895|RL5_RAT 60S ribosomal protein L5 OS=Rattus norvegicus OX=10116 GN=Rpl5 PE=1 SV=3;tr|D3ZHP8|D3ZHP8_RAT Uncharacterized protein OS=Rattus norvegicus OX=10116 PE=1 SV=1	2	8	8	8	21.5	34.458	297	0	61.467	375040000	11	16.8165	16.4903	16.5076	16.7404	16.4447	17.0506	0.000222761	-0.136843	-0.0956867	0.103639	-0.00114687	0.176226	-0.170342	0.0286112	0.20353	FALSE
454	P09951	Syn1	Synapsin-1	sp|P09951|SYN1_RAT	sp|P09951|SYN1_RAT	sp|P09951|SYN1_RAT Synapsin-1 OS=Rattus norvegicus OX=10116 GN=Syn1 PE=1 SV=3	1	39	39	35	69.7	73.987	704	0	323.31	29818000000	196	20.4804	20.2875	20.2514	20.275	20.1471	20.4865	0.0103075	0.00656004	-0.00564371	-0.0155486	0.0474574	-0.0416468	0.00698726	0.855342	0.932382	FALSE
455	P0C089	Ptpmt1	Phosphatidylglycerophosphatase and protein-tyrosine phosphatase 1	sp|P0C089|PTPM1_RAT;tr|G3V7B6|G3V7B6_RAT	sp|P0C089|PTPM1_RAT;tr|G3V7B6|G3V7B6_RAT	sp|P0C089|PTPM1_RAT Phosphatidylglycerophosphatase and protein-tyrosine phosphatase 1 OS=Rattus norvegicus OX=10116 GN=Ptpmt1 PE=1 SV=1;tr|G3V7B6|G3V7B6_RAT Phosphatidylglycerophosphatase and protein-tyrosine phosphatase 1 OS=Rattus norvegicus OX=10116 GN=	2	4	4	4	19.2	21.886	193	0	29.948	132410000	4	15.5879	15.5172	15.4678	15.4744	15.37	15.7404	-0.0940291	0.0244481	-0.00103521	-0.0280127	0.0586006	0.000436728	-0.0338803	0.48957	0.713574	FALSE
459	P0C0R5	Pik3r4	Phosphoinositide 3-kinase regulatory subunit 4	sp|P0C0R5|PI3R4_RAT	sp|P0C0R5|PI3R4_RAT	sp|P0C0R5|PI3R4_RAT Phosphoinositide 3-kinase regulatory subunit 4 OS=Rattus norvegicus OX=10116 GN=Pik3r4 PE=3 SV=2	1	4	4	4	3.4	152.44	1358	0	23.786	15665000	4	11.6068	11.3352	11.4005	11.3019	11.3267	11.8308	-0.0037592	-0.0862484	0.00295597	-0.129174	0.0866184	0.162196	-0.0688972	0.416205	0.659857	FALSE
460	A0A0A0MXW3	H2afz	Histone H2A	tr|A0A0A0MXW3|A0A0A0MXW3_RAT;tr|D4AEC0|D4AEC0_RAT;sp|P0C0S7|H2AZ_RAT;tr|M0R6X5|M0R6X5_RAT	tr|A0A0A0MXW3|A0A0A0MXW3_RAT;tr|D4AEC0|D4AEC0_RAT;sp|P0C0S7|H2AZ_RAT	tr|A0A0A0MXW3|A0A0A0MXW3_RAT Histone H2A OS=Rattus norvegicus OX=10116 GN=H2afz PE=3 SV=1;tr|D4AEC0|D4AEC0_RAT Histone H2A OS=Rattus norvegicus OX=10116 GN=H2afv PE=3 SV=1;sp|P0C0S7|H2AZ_RAT Histone H2A.Z OS=Rattus norvegicus OX=10116 GN=H2afz PE=1 SV=2	4	4	2	2	31.5	13.421	127	0	15.844	34353000	2	12.1289	12.0547	12.2428	12.1109	11.7915	12.2634	-0.0959087	0.0190679	0.230951	0.0655477	-0.0628194	-0.0195066	0.0569627	0.537504	0.746182	FALSE
461	M0RDM4	LOC680322	Histone H2A	tr|M0RDM4|M0RDM4_RAT;tr|Q6I8Q6|Q6I8Q6_RAT;tr|G3V9C0|G3V9C0_RAT;tr|D3ZVK7|D3ZVK7_RAT;sp|Q64598|H2A1F_RAT;sp|Q4FZT6|H2A3_RAT;sp|Q00728|H2A4_RAT;sp|P0C170|H2A1E_RAT;sp|P0C169|H2A1C_RAT;sp|A9UMV8|H2AJ_RAT;sp|P0CC09|H2A2A_RAT;sp|P02262|H2A1_RAT;tr|M0RCL5|M0RCL5_RAT;tr|D4ACV3|D4ACV3_RAT;tr|D3ZWE0|D3ZWE0_RAT	tr|M0RDM4|M0RDM4_RAT;tr|Q6I8Q6|Q6I8Q6_RAT;tr|G3V9C0|G3V9C0_RAT;tr|D3ZVK7|D3ZVK7_RAT;sp|Q64598|H2A1F_RAT;sp|Q4FZT6|H2A3_RAT;sp|Q00728|H2A4_RAT;sp|P0C170|H2A1E_RAT;sp|P0C169|H2A1C_RAT;sp|A9UMV8|H2AJ_RAT;sp|P0CC09|H2A2A_RAT;sp|P02262|H2A1_RAT;tr|M0RCL5|M0RCL5_RAT;tr|D4ACV3|D4ACV3_RAT	tr|M0RDM4|M0RDM4_RAT Histone H2A OS=Rattus norvegicus OX=10116 GN=LOC680322 PE=3 SV=1;tr|Q6I8Q6|Q6I8Q6_RAT Histone H2A OS=Rattus norvegicus OX=10116 GN=Hist1h2af PE=3 SV=1;tr|G3V9C0|G3V9C0_RAT Histone H2A OS=Rattus norvegicus OX=10116 GN=Hist1h2ac PE=3 SV=	15	6	2	2	26.6	14.068	128	0.00061805	12.254	117140000	6	15.2976	15.2271	15.4662	15.2329	14.9135	15.4305	-0.0948353	0.0237867	0.286799	0.0199129	-0.108482	-0.0200059	0.108108	0.317285	0.583042	FALSE
462	F1LN03	Lpcat2	Lysophosphatidylcholine acyltransferase 2	tr|F1LN03|F1LN03_RAT;sp|P0C1Q3|PCAT2_RAT	tr|F1LN03|F1LN03_RAT;sp|P0C1Q3|PCAT2_RAT	tr|F1LN03|F1LN03_RAT Lysophosphatidylcholine acyltransferase 2 OS=Rattus norvegicus OX=10116 GN=Lpcat2 PE=1 SV=1;sp|P0C1Q3|PCAT2_RAT Lysophosphatidylcholine acyltransferase 2 OS=Rattus norvegicus OX=10116 GN=Lpcat2 PE=3 SV=1	2	1	1	1	2.4	60.18	544	0.0031528	9.165	4096200	1	11.3212	11.2801	10.52	11.0022	11.0414	11.2576	0.0597346	0.207837	-0.528401	-0.0797682	0.150414	-0.0618928	-0.0898603	0.654233	0.822835	FALSE
463	P0C2C0	Mrpl22	39S ribosomal protein L22, mitochondrial	sp|P0C2C0|RM22_RAT;tr|A0A0H2UHT3|A0A0H2UHT3_RAT	sp|P0C2C0|RM22_RAT;tr|A0A0H2UHT3|A0A0H2UHT3_RAT	sp|P0C2C0|RM22_RAT 39S ribosomal protein L22, mitochondrial OS=Rattus norvegicus OX=10116 GN=Mrpl22 PE=1 SV=1;tr|A0A0H2UHT3|A0A0H2UHT3_RAT 39S ribosomal protein L22, mitochondrial OS=Rattus norvegicus OX=10116 GN=Mrpl22 PE=1 SV=1	2	4	4	4	23.8	24.039	206	0	25.778	42778000	5	10.6546	10.5052	10.4407	10.9145	10.5075	11.0895	-0.13115	-0.0914047	-0.132094	0.308184	0.0922001	0.245675	-0.333569	0.00125574	0.0319151	FALSE
464	P0C2C1	Mrpl30	39S ribosomal protein L30, mitochondrial	sp|P0C2C1|RM30_RAT;tr|A0A0H2UI42|A0A0H2UI42_RAT	sp|P0C2C1|RM30_RAT;tr|A0A0H2UI42|A0A0H2UI42_RAT	sp|P0C2C1|RM30_RAT 39S ribosomal protein L30, mitochondrial OS=Rattus norvegicus OX=10116 GN=Mrpl30 PE=1 SV=1;tr|A0A0H2UI42|A0A0H2UI42_RAT Mitochondrial ribosomal protein L30 OS=Rattus norvegicus OX=10116 GN=Mrpl30 PE=1 SV=1	2	2	2	2	14.4	18.411	160	0	13.714	20188000	2	14.3394	14.1603	14.1805	14.116	14.2046	14.3549	-0.00535563	0.00471218	0.0488431	-0.0491892	0.230341	-0.0478362	-0.0283722	0.737758	0.869853	FALSE
465	D3ZX69	Mrpl10	39S ribosomal protein L10, mitochondrial	tr|D3ZX69|D3ZX69_RAT;sp|P0C2C4|RM10_RAT	tr|D3ZX69|D3ZX69_RAT;sp|P0C2C4|RM10_RAT	tr|D3ZX69|D3ZX69_RAT 39S ribosomal protein L10, mitochondrial OS=Rattus norvegicus OX=10116 GN=Mrpl10 PE=1 SV=1;sp|P0C2C4|RM10_RAT 39S ribosomal protein L10, mitochondrial OS=Rattus norvegicus OX=10116 GN=Mrpl10 PE=1 SV=1	2	5	5	5	26.7	29.465	262	0	65.784	79864000	6	15.1466	14.9573	14.9395	15.0361	14.8475	15.2548	-0.0284068	-0.0285267	-0.0224114	0.0406226	0.0430112	0.0218129	-0.0615972	0.08702	0.320529	FALSE
466	B1H271	Slc25a42	Mitochondrial coenzyme A transporter SLC25A42	tr|B1H271|B1H271_RAT;sp|P0C546|S2542_RAT	tr|B1H271|B1H271_RAT;sp|P0C546|S2542_RAT	tr|B1H271|B1H271_RAT Mitochondrial coenzyme A transporter SLC25A42 OS=Rattus norvegicus OX=10116 GN=Slc25a42 PE=1 SV=1;sp|P0C546|S2542_RAT Mitochondrial coenzyme A transporter SLC25A42 OS=Rattus norvegicus OX=10116 GN=Slc25a42 PE=2 SV=1	2	3	3	3	17.9	35.185	318	0	63.074	55863000	3	12.3593	12.314	12.4121	12.2614	12.0033	12.3069	-0.0475221	0.0963763	0.218347	0.0341227	-0.0329815	-0.157917	0.141326	0.131986	0.387802	FALSE
468	P0C5H9	Manf	Mesencephalic astrocyte-derived neurotrophic factor	sp|P0C5H9|MANF_RAT	sp|P0C5H9|MANF_RAT	sp|P0C5H9|MANF_RAT Mesencephalic astrocyte-derived neurotrophic factor OS=Rattus norvegicus OX=10116 GN=Manf PE=1 SV=1	1	3	3	3	14	20.388	179	0	21.476	28275000	3	10.5719	10.7748	10.5654	10.3039	10.509	11.0595	-0.256685	0.135325	-0.0502089	-0.345222	0.0508446	0.172864	-0.0166852	0.918634	0.964561	FALSE
469	A0A0H2UHQ3	Map1s	Microtubule-associated protein 1S	tr|A0A0H2UHQ3|A0A0H2UHQ3_RAT;sp|P0C5W1|MAP1S_RAT	tr|A0A0H2UHQ3|A0A0H2UHQ3_RAT;sp|P0C5W1|MAP1S_RAT	tr|A0A0H2UHQ3|A0A0H2UHQ3_RAT Microtubule-associated protein 1S OS=Rattus norvegicus OX=10116 GN=Map1s PE=1 SV=1;sp|P0C5W1|MAP1S_RAT Microtubule-associated protein 1S OS=Rattus norvegicus OX=10116 GN=Map1s PE=1 SV=1	2	9	9	9	10.8	102.43	968	0	84.699	128870000	10	16.0021	15.861	15.8437	15.895	15.6631	16.0119	-0.0393652	0.00867606	0.0152271	0.0330863	-0.00788062	-0.0875628	0.0156317	0.730304	0.866667	FALSE
470	P0C5X8	Ttyh1	Protein tweety homolog 1	sp|P0C5X8|TTYH1_RAT	sp|P0C5X8|TTYH1_RAT	sp|P0C5X8|TTYH1_RAT Protein tweety homolog 1 OS=Rattus norvegicus OX=10116 GN=Ttyh1 PE=1 SV=1	1	6	6	6	16.2	49.032	450	0	57.161	428600000	7	15.2808	15.1788	15.0931	15.2115	15.0508	15.3608	-0.0557506	0.0313919	-0.0304756	0.0543866	0.0847215	-0.033871	-0.0533571	0.289201	0.554404	FALSE
473	R9PXW6	Rasgrp2	RAS guanyl releasing protein 2 (Calcium and DAG-regulated) (Predicted), isoform CRA_b	tr|R9PXW6|R9PXW6_RAT;sp|P0C643|GRP2_RAT	tr|R9PXW6|R9PXW6_RAT;sp|P0C643|GRP2_RAT	tr|R9PXW6|R9PXW6_RAT RAS guanyl releasing protein 2 (Calcium and DAG-regulated) (Predicted), isoform CRA_b OS=Rattus norvegicus OX=10116 GN=Rasgrp2 PE=1 SV=1;sp|P0C643|GRP2_RAT RAS guanyl-releasing protein 2 OS=Rattus norvegicus OX=10116 GN=Rasgrp2 PE=1 SV	2	3	3	3	5.6	69.325	608	0	21.465	34303000	3	13.5832	13.2525	13.3671	13.4819	13.3443	13.6424	-0.00164623	-0.143149	-0.004674	0.0765894	0.129938	-0.000512028	-0.118495	0.078716	0.308707	FALSE
474	P0C644	Ppip5k1	Inositol hexakisphosphate and diphosphoinositol-pentakisphosphate kinase 1	sp|P0C644|VIP1_RAT;tr|F1LSW6|F1LSW6_RAT;tr|A0A096MKF1|A0A096MKF1_RAT;tr|A0A0G2K4M9|A0A0G2K4M9_RAT;tr|F1LPI7|F1LPI7_RAT	sp|P0C644|VIP1_RAT;tr|F1LSW6|F1LSW6_RAT;tr|A0A096MKF1|A0A096MKF1_RAT;tr|A0A0G2K4M9|A0A0G2K4M9_RAT;tr|F1LPI7|F1LPI7_RAT	sp|P0C644|VIP1_RAT Inositol hexakisphosphate and diphosphoinositol-pentakisphosphate kinase 1 OS=Rattus norvegicus OX=10116 GN=Ppip5k1 PE=1 SV=1;tr|F1LSW6|F1LSW6_RAT Inositol hexakisphosphate and diphosphoinositol-pentakisphosphate kinase OS=Rattus norvegi	5	2	2	2	2.9	159.62	1434	0	17.532	39327000	2	14.2452	13.3526	13.4551	13.5413	13.2162	13.6874	0.596171	-0.107249	0.0190913	0.0718392	-0.0622753	-0.0196898	0.172713	0.368115	0.625056	FALSE
475	P0C6S7	Anks1b	Ankyrin repeat and sterile alpha motif domain-containing protein 1B	sp|P0C6S7|ANS1B_RAT;tr|F1M2J2|F1M2J2_RAT	sp|P0C6S7|ANS1B_RAT;tr|F1M2J2|F1M2J2_RAT	sp|P0C6S7|ANS1B_RAT Ankyrin repeat and sterile alpha motif domain-containing protein 1B OS=Rattus norvegicus OX=10116 GN=Anks1b PE=1 SV=1;tr|F1M2J2|F1M2J2_RAT Ankyrin repeat and sterile alpha motif domain-containing protein 1B OS=Rattus norvegicus OX=10116	2	17	17	16	12.6	139.21	1260	0	154.12	511170000	21	17.5854	17.299	17.2807	17.2132	16.9813	17.4492	0.14553	0.0483072	0.0538057	-0.0471397	-0.0881433	-0.0487459	0.143891	0.011144	0.12192	FALSE
476	P0C6T3	Prr7	Proline-rich protein 7	sp|P0C6T3|PRR7_RAT	sp|P0C6T3|PRR7_RAT	sp|P0C6T3|PRR7_RAT Proline-rich protein 7 OS=Rattus norvegicus OX=10116 GN=Prr7 PE=1 SV=1	1	3	3	3	11.9	30.377	269	0	17.44	32613000	3	14.0192	13.9386	13.9172	13.2133	12.7797	13.2892	0.313067	0.421558	0.42404	-0.313364	-0.555968	-0.475078	0.834358	1.58987e-05	0.00229986	TRUE
478	P0CC10	Lrrc4b	Leucine-rich repeat-containing protein 4B	sp|P0CC10|LRC4B_RAT;sp|Q45R42|LRRC4_RAT	sp|P0CC10|LRC4B_RAT	sp|P0CC10|LRC4B_RAT Leucine-rich repeat-containing protein 4B OS=Rattus norvegicus OX=10116 GN=Lrrc4b PE=1 SV=1	2	7	7	4	11.8	76.118	709	0	62.326	103030000	7	14.3123	14.1413	14.1625	14.2774	14.1373	14.5398	-0.103278	-0.0851197	-0.0400144	0.0412765	0.0922063	0.066115	-0.14267	0.00628465	0.0868807	FALSE
479	P62986	Uba52	Ubiquitin-60S ribosomal protein L40	sp|P62986|RL40_RAT;sp|P62982|RS27A_RAT;sp|P0CG51|UBB_RAT;tr|F1LML2|F1LML2_RAT;sp|Q63429|UBC_RAT;tr|F1LU69|F1LU69_RAT;tr|F1M927|F1M927_RAT	sp|P62986|RL40_RAT;sp|P62982|RS27A_RAT;sp|P0CG51|UBB_RAT;tr|F1LML2|F1LML2_RAT;sp|Q63429|UBC_RAT;tr|F1LU69|F1LU69_RAT	sp|P62986|RL40_RAT Ubiquitin-60S ribosomal protein L40 OS=Rattus norvegicus OX=10116 GN=Uba52 PE=1 SV=2;sp|P62982|RS27A_RAT Ubiquitin-40S ribosomal protein S27a OS=Rattus norvegicus OX=10116 GN=Rps27a PE=1 SV=2;sp|P0CG51|UBB_RAT Polyubiquitin-B OS=Rattus n	7	7	7	7	38.3	14.728	128	0	194.7	8726900000	63	18.9167	18.8415	18.6446	18.7488	18.6078	18.869	-0.00593569	0.108013	-0.0650284	0.00563798	0.0556338	-0.111677	0.0291515	0.664239	0.82864	FALSE
480	F1M1Y0	Sgip1	SH3-containing GRB2-like protein 3-interacting protein 1	tr|F1M1Y0|F1M1Y0_RAT;sp|P0DJJ3|SGIP1_RAT	tr|F1M1Y0|F1M1Y0_RAT;sp|P0DJJ3|SGIP1_RAT	tr|F1M1Y0|F1M1Y0_RAT SH3-containing GRB2-like protein 3-interacting protein 1 OS=Rattus norvegicus OX=10116 GN=Sgip1 PE=1 SV=3;sp|P0DJJ3|SGIP1_RAT SH3-containing GRB2-like protein 3-interacting protein 1 OS=Rattus norvegicus OX=10116 GN=Sgip1 PE=1 SV=1	2	24	24	24	42.1	88.538	827	0	323.31	901750000	38	18.2087	17.9684	17.9266	17.9075	17.7059	18.1343	0.0959956	0.0448627	0.0269511	-0.025689	-0.0362857	-0.0364266	0.0887369	0.0395205	0.22908	FALSE
481	P0DMW1	Hspa1b	Heat shock 70 kDa protein 1B	sp|P0DMW1|HS71B_RAT;sp|P0DMW0|HS71A_RAT	sp|P0DMW1|HS71B_RAT;sp|P0DMW0|HS71A_RAT	sp|P0DMW1|HS71B_RAT Heat shock 70 kDa protein 1B OS=Rattus norvegicus OX=10116 GN=Hspa1b PE=2 SV=1;sp|P0DMW0|HS71A_RAT Heat shock 70 kDa protein 1A OS=Rattus norvegicus OX=10116 GN=Hspa1a PE=2 SV=1	2	15	7	4	25.6	70.184	641	0	60.195	272820000	13	16.1594	16.0388	16.0343	16.0812	15.782	16.2279	-0.0397208	0.02884	0.0481984	0.061544	-0.0466441	-0.0292787	0.0172322	0.716854	0.860954	FALSE
482	P0DN35	Ndufb1	NADH dehydrogenase [ubiquinone] 1 beta subcomplex subunit 1	sp|P0DN35|NDUB1_RAT	sp|P0DN35|NDUB1_RAT	sp|P0DN35|NDUB1_RAT NADH dehydrogenase [ubiquinone] 1 beta subcomplex subunit 1 OS=Rattus norvegicus OX=10116 GN=Ndufb1 PE=3 SV=1	1	3	3	3	47.4	6.9981	57	0	21.32	249110000	4	16.8224	16.6286	16.5583	16.7785	16.4976	16.9561	-0.023286	-0.0279578	-0.0743805	0.112367	0.0223619	0.0523202	-0.104224	0.034766	0.22026	FALSE
483	P0DP31	Calm3	Calmodulin-3	sp|P0DP31|CALM3_RAT;sp|P0DP30|CALM2_RAT;sp|P0DP29|CALM1_RAT;tr|D4ABV5|D4ABV5_RAT;sp|Q5U206|CALL3_RAT;tr|M0RCJ6|M0RCJ6_RAT;tr|Q304F3|Q304F3_RAT	sp|P0DP31|CALM3_RAT;sp|P0DP30|CALM2_RAT;sp|P0DP29|CALM1_RAT;tr|D4ABV5|D4ABV5_RAT	sp|P0DP31|CALM3_RAT Calmodulin-3 OS=Rattus norvegicus OX=10116 GN=Calm3 PE=1 SV=1;sp|P0DP30|CALM2_RAT Calmodulin-2 OS=Rattus norvegicus OX=10116 GN=Calm2 PE=1 SV=1;sp|P0DP29|CALM1_RAT Calmodulin-1 OS=Rattus norvegicus OX=10116 GN=Calm1 PE=1 SV=1;tr|D4ABV5|	7	13	13	12	60.4	16.837	149	0	323.31	2488500000	30	18.7901	18.7204	17.8829	18.6171	18.4154	18.8791	-0.00336046	0.116071	-0.69761	0.00306275	-0.00762314	0.027538	-0.202626	0.358979	0.618021	FALSE
484	P10111	Ppia	Peptidyl-prolyl cis-trans isomerase A	sp|P10111|PPIA_RAT;tr|A0A0G2K1P0|A0A0G2K1P0_RAT;tr|A0A0G2K2E4|A0A0G2K2E4_RAT;tr|M0RCZ9|M0RCZ9_RAT	sp|P10111|PPIA_RAT;tr|A0A0G2K1P0|A0A0G2K1P0_RAT;tr|A0A0G2K2E4|A0A0G2K2E4_RAT	sp|P10111|PPIA_RAT Peptidyl-prolyl cis-trans isomerase A OS=Rattus norvegicus OX=10116 GN=Ppia PE=1 SV=2;tr|A0A0G2K1P0|A0A0G2K1P0_RAT Peptidyl-prolyl cis-trans isomerase OS=Rattus norvegicus OX=10116 GN=Ppia PE=1 SV=1;tr|A0A0G2K2E4|A0A0G2K2E4_RAT Peptidyl-	4	16	16	16	89	17.874	164	0	323.31	11781000000	89	19.7435	19.6659	19.5193	19.6375	19.2868	19.9071	-0.036904	0.0747409	-0.048061	0.0366063	-0.123094	0.0686694	0.00253153	0.96973	0.984328	FALSE
485	P10362	Scg2	Secretogranin-2	sp|P10362|SCG2_RAT;tr|G3V7X2|G3V7X2_RAT	sp|P10362|SCG2_RAT;tr|G3V7X2|G3V7X2_RAT	sp|P10362|SCG2_RAT Secretogranin-2 OS=Rattus norvegicus OX=10116 GN=Scg2 PE=1 SV=1;tr|G3V7X2|G3V7X2_RAT Scg2 protein OS=Rattus norvegicus OX=10116 GN=Scg2 PE=1 SV=2	2	18	18	18	27.9	71.03	619	0	196.66	494850000	21	17.2301	17.0807	17.0656	16.9269	16.6208	17.1939	0.0460505	0.0857546	0.0945537	-0.0776277	-0.192744	-0.0482087	0.181646	0.00812581	0.102472	FALSE
486	P10499	Kcna1	Potassium voltage-gated channel subfamily A member 1	sp|P10499|KCNA1_RAT	sp|P10499|KCNA1_RAT	sp|P10499|KCNA1_RAT Potassium voltage-gated channel subfamily A member 1 OS=Rattus norvegicus OX=10116 GN=Kcna1 PE=1 SV=1	1	3	3	2	12.1	56.379	495	0	69.285	41386000	4	14.7471	14.5359	14.6099	14.6086	14.4719	14.9126	-0.0578132	-0.0798566	0.0180551	-0.016793	0.0374498	0.0496015	-0.063291	0.175443	0.441144	FALSE
487	G3V845	Plcg1	1-phosphatidylinositol 4,5-bisphosphate phosphodiesterase gamma	tr|G3V845|G3V845_RAT;sp|P10686|PLCG1_RAT	tr|G3V845|G3V845_RAT;sp|P10686|PLCG1_RAT	tr|G3V845|G3V845_RAT 1-phosphatidylinositol 4,5-bisphosphate phosphodiesterase gamma OS=Rattus norvegicus OX=10116 GN=Plcg1 PE=1 SV=1;sp|P10686|PLCG1_RAT 1-phosphatidylinositol 4,5-bisphosphate phosphodiesterase gamma-1 OS=Rattus norvegicus OX=10116 GN=Plc	2	6	6	6	5.6	148.51	1290	0	43.01	41680000	8	14.3599	14.2615	14.153	14.3137	13.9897	14.4273	-0.00805533	0.0827305	-0.00191351	0.125231	-0.00770399	0.00131503	-0.01536	0.773396	0.888491	FALSE
488	P10687	Plcb1	1-phosphatidylinositol 4,5-bisphosphate phosphodiesterase beta-1	sp|P10687|PLCB1_RAT;tr|F1M084|F1M084_RAT;tr|R9PXY3|R9PXY3_RAT	sp|P10687|PLCB1_RAT;tr|F1M084|F1M084_RAT;tr|R9PXY3|R9PXY3_RAT	sp|P10687|PLCB1_RAT 1-phosphatidylinositol 4,5-bisphosphate phosphodiesterase beta-1 OS=Rattus norvegicus OX=10116 GN=Plcb1 PE=1 SV=1;tr|F1M084|F1M084_RAT 1-phosphatidylinositol 4,5-bisphosphate phosphodiesterase OS=Rattus norvegicus OX=10116 GN=Plcb1 PE=1	3	30	30	30	30.9	138.34	1216	0	323.31	644570000	40	17.9446	17.6981	17.6722	17.7556	17.5686	17.9932	0.00944957	-0.0478729	-0.0498829	-7.04386e-05	0.00392378	-2.25311e-05	-0.0307124	0.395618	0.645174	FALSE
489	G3V9D1	Plcd1	Phosphoinositide phospholipase C	tr|G3V9D1|G3V9D1_RAT;sp|P10688|PLCD1_RAT	tr|G3V9D1|G3V9D1_RAT;sp|P10688|PLCD1_RAT	tr|G3V9D1|G3V9D1_RAT Phosphoinositide phospholipase C OS=Rattus norvegicus OX=10116 GN=Plcd1 PE=1 SV=1;sp|P10688|PLCD1_RAT 1-phosphatidylinositol 4,5-bisphosphate phosphodiesterase delta-1 OS=Rattus norvegicus OX=10116 GN=Plcd1 PE=1 SV=1	2	4	3	3	7.3	85.909	756	0	26.955	29208000	4	11.7832	11.5137	11.4723	11.8789	11.3944	11.7834	0.037786	-0.0425649	-0.0600915	0.312985	0.0193866	-0.0201059	-0.125712	0.219541	0.486281	FALSE
490	G3V6D3	Atp5f1b	ATP synthase subunit beta	tr|G3V6D3|G3V6D3_RAT;sp|P10719|ATPB_RAT;sp|A5HY52|ATPB_CLOBH	tr|G3V6D3|G3V6D3_RAT;sp|P10719|ATPB_RAT	tr|G3V6D3|G3V6D3_RAT ATP synthase subunit beta OS=Rattus norvegicus OX=10116 GN=Atp5f1b PE=1 SV=1;sp|P10719|ATPB_RAT ATP synthase subunit beta, mitochondrial OS=Rattus norvegicus OX=10116 GN=Atp5f1b PE=1 SV=2	3	35	35	35	78.6	56.344	529	0	323.31	92266000000	505	21.7868	21.5883	21.5558	21.6644	21.5316	21.8914	-0.0243958	-0.0336977	-0.0423628	0.0327124	0.0908849	0.0222375	-0.082097	0.0536882	0.267954	FALSE
491	P10760	Ahcy	Adenosylhomocysteinase	sp|P10760|SAHH_RAT	sp|P10760|SAHH_RAT	sp|P10760|SAHH_RAT Adenosylhomocysteinase OS=Rattus norvegicus OX=10116 GN=Ahcy PE=1 SV=3	1	10	10	9	22.9	47.538	432	0	125.89	848440000	16	16.9144	16.8589	16.7886	16.9389	16.6505	17.1619	-0.119728	0.0139564	-0.0324399	0.0843341	-0.013161	0.0697508	-0.093045	0.107437	0.351779	FALSE
492	P10818	Cox6a1	Cytochrome c oxidase subunit 6A1, mitochondrial	sp|P10818|CX6A1_RAT	sp|P10818|CX6A1_RAT	sp|P10818|CX6A1_RAT Cytochrome c oxidase subunit 6A1, mitochondrial OS=Rattus norvegicus OX=10116 GN=Cox6a1 PE=1 SV=2	1	2	2	2	40.5	12.301	111	0	141.42	342800000	10	15.271	15.0873	15.1979	15.1743	15.0819	15.5282	-0.110736	-0.105304	0.0292139	-0.0279518	0.0707052	0.0883989	-0.105993	0.101694	0.346383	FALSE
493	P10824	Gnai1	Guanine nucleotide-binding protein G(i) subunit alpha-1	sp|P10824|GNAI1_RAT;tr|D3ZSS5|D3ZSS5_RAT;tr|D4AA42|D4AA42_RAT;sp|P29348|GNAT3_RAT	sp|P10824|GNAI1_RAT	sp|P10824|GNAI1_RAT Guanine nucleotide-binding protein G(i) subunit alpha-1 OS=Rattus norvegicus OX=10116 GN=Gnai1 PE=1 SV=3	4	8	4	4	24.3	40.345	354	0	88.888	410610000	9	15.777	15.66	15.617	15.6186	15.3951	15.8434	-0.0147951	0.0573656	0.0382713	0.00630014	-0.02618	-0.00639311	0.0357049	0.349248	0.608927	FALSE
494	P10860	Glud1	Glutamate dehydrogenase 1, mitochondrial	sp|P10860|DHE3_RAT	sp|P10860|DHE3_RAT	sp|P10860|DHE3_RAT Glutamate dehydrogenase 1, mitochondrial OS=Rattus norvegicus OX=10116 GN=Glud1 PE=1 SV=2	1	69	69	69	82.3	61.415	558	0	323.31	1370000000000	2699	25.1803	24.8075	24.8216	25.0352	24.7362	25.099	0.106176	-0.0774441	-0.0395464	0.14059	0.0325243	-0.0332437	-0.0502282	0.482133	0.710488	FALSE
495	G3V960	Gamt	Guanidinoacetate N-methyltransferase	tr|G3V960|G3V960_RAT;sp|P10868|GAMT_RAT	tr|G3V960|G3V960_RAT;sp|P10868|GAMT_RAT	tr|G3V960|G3V960_RAT Guanidinoacetate N-methyltransferase OS=Rattus norvegicus OX=10116 GN=Gamt PE=1 SV=1;sp|P10868|GAMT_RAT Guanidinoacetate N-methyltransferase OS=Rattus norvegicus OX=10116 GN=Gamt PE=1 SV=2	2	2	2	2	15.7	26.377	236	0	72.789	20096000	2	14.0276	13.7948	13.791	13.772	13.5773	14.0578	0.035464	-0.00810912	0.0118937	-0.0405808	-0.0442968	0.00767042	0.0388186	0.298319	0.563208	FALSE
496	P10888	Cox4i1	Cytochrome c oxidase subunit 4 isoform 1, mitochondrial	sp|P10888|COX41_RAT	sp|P10888|COX41_RAT	sp|P10888|COX41_RAT Cytochrome c oxidase subunit 4 isoform 1, mitochondrial OS=Rattus norvegicus OX=10116 GN=Cox4i1 PE=1 SV=1	1	17	17	17	61.5	19.514	169	0	323.31	29444000000	108	20.025	19.9163	19.8148	19.9073	19.7305	20.119	-0.0488945	0.0315592	-0.0460275	0.0128945	0.0270743	-0.0129874	-0.0301147	0.453772	0.688683	FALSE
497	P10960	Psap	Prosaposin	sp|P10960|SAP_RAT;tr|F7EPE0|F7EPE0_RAT	sp|P10960|SAP_RAT;tr|F7EPE0|F7EPE0_RAT	sp|P10960|SAP_RAT Prosaposin OS=Rattus norvegicus OX=10116 GN=Psap PE=1 SV=1;tr|F7EPE0|F7EPE0_RAT Prosaposin OS=Rattus norvegicus OX=10116 GN=Psap PE=1 SV=2	2	6	6	6	15.5	61.123	554	0	59.575	143360000	6	15.6491	15.7399	15.3953	15.4599	15.3828	15.8771	-0.0525141	0.227367	-0.0932938	-0.0622678	0.05159	0.117427	-0.00839658	0.932649	0.970585	FALSE
498	P11030	Dbi	Acyl-CoA-binding protein	sp|P11030|ACBP_RAT;tr|Q6TXF3|Q6TXF3_RAT	sp|P11030|ACBP_RAT	sp|P11030|ACBP_RAT Acyl-CoA-binding protein OS=Rattus norvegicus OX=10116 GN=Dbi PE=1 SV=3	2	5	5	4	66.7	10.027	87	0	119.78	401530000	8	16.8096	16.7512	16.4476	16.4533	16.2167	16.374	0.163544	0.29427	0.0145318	-0.0132697	-0.05894	-0.330151	0.291569	0.0319552	0.214593	FALSE
499	A0A0G2K2S2	Slc2a1	Solute carrier family 2, facilitated glucose transporter member 1	tr|A0A0G2K2S2|A0A0G2K2S2_RAT;sp|P11167|GTR1_RAT	tr|A0A0G2K2S2|A0A0G2K2S2_RAT;sp|P11167|GTR1_RAT	tr|A0A0G2K2S2|A0A0G2K2S2_RAT Solute carrier family 2, facilitated glucose transporter member 1 OS=Rattus norvegicus OX=10116 GN=Slc2a1 PE=1 SV=1;sp|P11167|GTR1_RAT Solute carrier family 2, facilitated glucose transporter member 1 OS=Rattus norvegicus OX=10	2	5	5	5	10.8	53.88	491	0	60.563	183250000	5	15.7152	15.5442	15.469	15.548	15.5953	15.8399	-0.0144983	0.00366891	-0.0477316	-0.00224708	0.236039	0.0521252	-0.114826	0.129974	0.384799	FALSE
500	P11232	Txn	Thioredoxin	sp|P11232|THIO_RAT;tr|R4GNK3|R4GNK3_RAT	sp|P11232|THIO_RAT;tr|R4GNK3|R4GNK3_RAT	sp|P11232|THIO_RAT Thioredoxin OS=Rattus norvegicus OX=10116 GN=Txn PE=1 SV=2;tr|R4GNK3|R4GNK3_RAT Thioredoxin OS=Rattus norvegicus OX=10116 GN=Txn1 PE=1 SV=1	2	7	7	7	38.1	11.673	105	0	84.988	802620000	12	16.6068	16.3257	16.4658	16.5152	15.8686	16.6677	-0.00254975	-0.0944271	0.0695185	0.0853693	-0.370183	0.000391494	0.0856548	0.506342	0.723169	FALSE
501	P11240	Cox5a	Cytochrome c oxidase subunit 5A, mitochondrial	sp|P11240|COX5A_RAT	sp|P11240|COX5A_RAT	sp|P11240|COX5A_RAT Cytochrome c oxidase subunit 5A, mitochondrial OS=Rattus norvegicus OX=10116 GN=Cox5a PE=1 SV=1	1	10	10	10	59.6	16.129	146	0	180.75	10708000000	71	19.0727	18.9852	18.9265	19.0632	18.79	19.2434	-0.0943239	0.00730669	-0.0274701	0.0757362	-0.00651125	0.0182837	-0.067332	0.165038	0.428117	FALSE
502	F1LQ14	Rpl34	60S ribosomal protein L34	tr|F1LQ14|F1LQ14_RAT;tr|D4A4W9|D4A4W9_RAT;tr|B2RZD4|B2RZD4_RAT;sp|P11250|RL34_RAT	tr|F1LQ14|F1LQ14_RAT;tr|D4A4W9|D4A4W9_RAT;tr|B2RZD4|B2RZD4_RAT;sp|P11250|RL34_RAT	tr|F1LQ14|F1LQ14_RAT 60S ribosomal protein L34 OS=Rattus norvegicus OX=10116 GN=Rpl34 PE=4 SV=1;tr|D4A4W9|D4A4W9_RAT Uncharacterized protein OS=Rattus norvegicus OX=10116 PE=4 SV=1;tr|B2RZD4|B2RZD4_RAT 60S ribosomal protein L34 OS=Rattus norvegicus OX=1011	4	3	3	3	20.7	13.369	116	0	20.439	90665000	3	14.5473	14.4103	14.4303	14.152	13.9397	14.5437	0.0297586	0.0819265	0.125795	-0.186079	-0.207398	-0.0319169	0.220958	0.00793874	0.101273	FALSE
503	P11275	Camk2a	Calcium/calmodulin-dependent protein kinase type II subunit alpha	sp|P11275|KCC2A_RAT;tr|F1LZG4|F1LZG4_RAT;tr|A0A0G2JUV8|A0A0G2JUV8_RAT	sp|P11275|KCC2A_RAT;tr|F1LZG4|F1LZG4_RAT;tr|A0A0G2JUV8|A0A0G2JUV8_RAT	sp|P11275|KCC2A_RAT Calcium/calmodulin-dependent protein kinase type II subunit alpha OS=Rattus norvegicus OX=10116 GN=Camk2a PE=1 SV=1;tr|F1LZG4|F1LZG4_RAT Calcium/calmodulin-dependent protein kinase type II subunit alpha OS=Rattus norvegicus OX=10116 GN=	3	27	27	20	56.7	54.114	478	0	323.31	19437000000	121	19.6757	19.5594	19.4804	19.5251	19.2826	19.8033	-0.0226443	0.0501924	-0.00498031	0.00624236	-0.0452935	0.0468235	0.0049318	0.907205	0.959718	FALSE
504	P11348	Qdpr	Dihydropteridine reductase	sp|P11348|DHPR_RAT	sp|P11348|DHPR_RAT	sp|P11348|DHPR_RAT Dihydropteridine reductase OS=Rattus norvegicus OX=10116 GN=Qdpr PE=1 SV=1	1	7	7	7	41.5	25.552	241	0	114.87	248100000	12	16.338	16.067	16.0311	16.2216	15.9803	16.4695	-0.00686299	-0.0887307	-0.100718	0.0562105	0.00593888	0.0665909	-0.108351	0.0363431	0.221546	FALSE
505	F1M779	Cltc	Clathrin heavy chain	tr|F1M779|F1M779_RAT;sp|P11442|CLH1_RAT	tr|F1M779|F1M779_RAT;sp|P11442|CLH1_RAT	tr|F1M779|F1M779_RAT Clathrin heavy chain OS=Rattus norvegicus OX=10116 GN=Cltc PE=1 SV=1;sp|P11442|CLH1_RAT Clathrin heavy chain 1 OS=Rattus norvegicus OX=10116 GN=Cltc PE=1 SV=3	2	90	90	90	51	191.56	1675	0	323.31	33013000000	291	21.5197	21.3236	21.2463	21.4065	21.2446	21.6332	-0.0287815	-0.0357065	-0.0891291	0.0375251	0.066588	0.0266233	-0.0947845	0.0331257	0.216695	FALSE
506	P11497	Acaca	Acetyl-CoA carboxylase 1	sp|P11497|ACACA_RAT;tr|D3ZRA3|D3ZRA3_RAT;tr|A0A0G2K5G8|A0A0G2K5G8_RAT;tr|A0A0G2K5L6|A0A0G2K5L6_RAT;tr|A0A0G2K1F2|A0A0G2K1F2_RAT;tr|D3ZBE2|D3ZBE2_RAT;tr|E9PSQ0|E9PSQ0_RAT	sp|P11497|ACACA_RAT;tr|D3ZRA3|D3ZRA3_RAT;tr|A0A0G2K5G8|A0A0G2K5G8_RAT	sp|P11497|ACACA_RAT Acetyl-CoA carboxylase 1 OS=Rattus norvegicus OX=10116 GN=Acaca PE=1 SV=1;tr|D3ZRA3|D3ZRA3_RAT Acetyl-CoA carboxylase 1 OS=Rattus norvegicus OX=10116 GN=Acaca PE=1 SV=3;tr|A0A0G2K5G8|A0A0G2K5G8_RAT Acetyl-CoA carboxylase 1 OS=Rattus nor	7	12	12	12	5.5	265.19	2345	0	79.671	89501000	13	15.8217	15.5577	15.5301	15.6744	15.4993	15.9793	-0.0162458	-0.0910518	-0.0948183	0.0159481	0.0318852	0.0833154	-0.111088	0.0296403	0.207392	FALSE
507	P11505	Atp2b1	Plasma membrane calcium-transporting ATPase 1	sp|P11505|AT2B1_RAT	sp|P11505|AT2B1_RAT	sp|P11505|AT2B1_RAT Plasma membrane calcium-transporting ATPase 1 OS=Rattus norvegicus OX=10116 GN=Atp2b1 PE=1 SV=3	1	45	31	25	39.3	134.69	1220	0	323.31	4015200000	86	19.4676	19.2456	19.2358	19.2733	19.0473	19.5505	0.017442	-0.0154336	-0.00137276	0.00263481	-0.0324229	0.0422486	-0.00394162	0.914608	0.96299	FALSE
508	P11506	Atp2b2	Plasma membrane calcium-transporting ATPase 2	sp|P11506|AT2B2_RAT	sp|P11506|AT2B2_RAT	sp|P11506|AT2B2_RAT Plasma membrane calcium-transporting ATPase 2 OS=Rattus norvegicus OX=10116 GN=Atp2b2 PE=1 SV=2	1	54	54	4	40.7	136.81	1243	0	323.31	10026000000	165	20.5391	20.2996	20.278	20.3358	20.0662	20.6016	0.0366057	-0.0137659	-0.0115243	0.0127864	-0.0658691	0.0409956	0.00780083	0.856561	0.932475	FALSE
509	P11507	Atp2a2	Sarcoplasmic/endoplasmic reticulum calcium ATPase 2	sp|P11507|AT2A2_RAT;sp|Q64578|AT2A1_RAT	sp|P11507|AT2A2_RAT	sp|P11507|AT2A2_RAT Sarcoplasmic/endoplasmic reticulum calcium ATPase 2 OS=Rattus norvegicus OX=10116 GN=Atp2a2 PE=1 SV=1	2	27	27	24	27.9	114.77	1043	0	323.31	1979000000	59	18.6791	18.5142	18.4484	18.5419	18.306	18.7828	-0.012481	0.0118376	-0.0301273	0.0298146	-0.0150249	0.0331955	-0.026252	0.46532	0.699144	FALSE
512	P11598	Pdia3	Protein disulfide-isomerase A3	sp|P11598|PDIA3_RAT;tr|A0A0H2UHM5|A0A0H2UHM5_RAT	sp|P11598|PDIA3_RAT;tr|A0A0H2UHM5|A0A0H2UHM5_RAT	sp|P11598|PDIA3_RAT Protein disulfide-isomerase A3 OS=Rattus norvegicus OX=10116 GN=Pdia3 PE=1 SV=2;tr|A0A0H2UHM5|A0A0H2UHM5_RAT Protein disulfide-isomerase OS=Rattus norvegicus OX=10116 GN=Pdia3 PE=1 SV=1	2	32	32	32	54.9	56.623	505	0	323.31	2831500000	55	18.8843	18.6264	18.6363	18.7081	18.4374	18.9395	0.0186281	-0.0501397	-0.0163617	0.0219463	-0.0578244	0.0157632	-0.00925282	0.822337	0.916977	FALSE
513	P11608	Mt-atp8	ATP synthase protein 8	sp|P11608|ATP8_RAT	sp|P11608|ATP8_RAT	sp|P11608|ATP8_RAT ATP synthase protein 8 OS=Rattus norvegicus OX=10116 GN=Mt-atp8 PE=1 SV=2	1	2	2	2	31.3	7.6298	67	0	15.483	598700000	5	16.0308	15.9398	15.9926	16.1058	15.7581	16.2654	-0.136061	-0.0379075	0.0388238	0.118501	-0.0382277	0.0405039	-0.0853074	0.214995	0.481693	FALSE
514	P11661	Mtnd5	NADH-ubiquinone oxidoreductase chain 5	sp|P11661|NU5M_RAT	sp|P11661|NU5M_RAT	sp|P11661|NU5M_RAT NADH-ubiquinone oxidoreductase chain 5 OS=Rattus norvegicus OX=10116 GN=Mtnd5 PE=3 SV=3	1	5	5	5	10	68.617	609	0	115.67	758810000	8	16.8871	16.5993	16.4784	16.7036	16.7028	16.9819	0.00186744	-0.0968428	-0.193813	-0.00216515	0.188002	0.0385865	-0.171071	0.0509635	0.262252	FALSE
515	P11662	Mtnd2	NADH-ubiquinone oxidoreductase chain 2	sp|P11662|NU2M_RAT	sp|P11662|NU2M_RAT	sp|P11662|NU2M_RAT NADH-ubiquinone oxidoreductase chain 2 OS=Rattus norvegicus OX=10116 GN=Mtnd2 PE=3 SV=3	1	3	3	3	11.8	38.652	346	0	45.012	132980000	13	15.0877	14.8488	14.7669	14.828	15.0881	15.2603	0.0245458	-0.0251892	-0.0831504	-0.0556261	0.39549	0.139152	-0.187603	0.14044	0.398294	FALSE
516	P11730	Camk2g	Calcium/calmodulin-dependent protein kinase type II subunit gamma	sp|P11730|KCC2G_RAT;tr|F1M3F8|F1M3F8_RAT	sp|P11730|KCC2G_RAT;tr|F1M3F8|F1M3F8_RAT	sp|P11730|KCC2G_RAT Calcium/calmodulin-dependent protein kinase type II subunit gamma OS=Rattus norvegicus OX=10116 GN=Camk2g PE=1 SV=1;tr|F1M3F8|F1M3F8_RAT Calcium/calmodulin-dependent protein kinase type II subunit gamma OS=Rattus norvegicus OX=10116 GN=	2	21	12	12	46.3	59.037	527	0	268.27	750510000	24	17.8124	17.6262	17.5322	17.5602	17.3488	17.9297	0.033175	0.0361455	-0.0339782	-0.0395341	-0.0599418	0.0923793	0.0141463	0.79333	0.897708	FALSE
517	P11762	Lgals1	Galectin-1	sp|P11762|LEG1_RAT	sp|P11762|LEG1_RAT	sp|P11762|LEG1_RAT Galectin-1 OS=Rattus norvegicus OX=10116 GN=Lgals1 PE=1 SV=2	1	4	4	4	25.2	14.857	135	0	25.81	67411000	4	15.0321	14.9796	14.8758	14.7726	14.4834	14.9758	0.0398542	0.17649	0.0966416	-0.0401519	-0.138308	-0.0744423	0.188629	0.00788722	0.101005	FALSE
518	P11951	Cox6c2	Cytochrome c oxidase subunit 6C-2	sp|P11951|CX6C2_RAT;sp|P11950|CX6C1_RAT	sp|P11951|CX6C2_RAT	sp|P11951|CX6C2_RAT Cytochrome c oxidase subunit 6C-2 OS=Rattus norvegicus OX=10116 GN=Cox6c2 PE=1 SV=3	2	7	7	6	53.9	8.4548	76	0	68.637	7001700000	26	18.9741	18.824	18.7122	18.8335	18.4695	19.0178	0.00609514	0.0451456	-0.042805	0.0449721	-0.128014	-0.00825339	0.0332438	0.563334	0.762269	FALSE
519	P11960	Bckdha	2-oxoisovalerate dehydrogenase subunit alpha, mitochondrial (Fragment)	sp|P11960|ODBA_RAT;tr|F7EV94|F7EV94_RAT	sp|P11960|ODBA_RAT;tr|F7EV94|F7EV94_RAT	sp|P11960|ODBA_RAT 2-oxoisovalerate dehydrogenase subunit alpha, mitochondrial (Fragment) OS=Rattus norvegicus OX=10116 GN=Bckdha PE=1 SV=1;tr|F7EV94|F7EV94_RAT 2-oxoisovalerate dehydrogenase subunit alpha OS=Rattus norvegicus OX=10116 GN=Bckdha PE=1 SV=1	2	9	9	9	28.6	50.164	441	0	115.59	316240000	16	16.1741	16.0115	15.9884	15.9143	15.8246	16.2516	-0.0205594	0.00596696	0.0067168	-0.100817	0.000408856	-0.00112822	0.0312203	0.471106	0.702724	FALSE
520	P11980	Pkm	Pyruvate kinase PKM	sp|P11980|KPYM_RAT;tr|A0A0H2UI07|A0A0H2UI07_RAT;sp|P12928|KPYR_RAT	sp|P11980|KPYM_RAT	sp|P11980|KPYM_RAT Pyruvate kinase PKM OS=Rattus norvegicus OX=10116 GN=Pkm PE=1 SV=3	3	43	43	10	72.3	57.817	531	0	323.31	24377000000	177	20.5184	20.2626	20.2168	20.3152	20.0379	20.5793	0.0458494	-0.0207568	-0.0426838	0.0221786	-0.0641022	0.0487339	-0.00813384	0.864156	0.935508	FALSE
521	P12001	Rpl18	60S ribosomal protein L18	sp|P12001|RL18_RAT;tr|A0A0H2UHS7|A0A0H2UHS7_RAT	sp|P12001|RL18_RAT;tr|A0A0H2UHS7|A0A0H2UHS7_RAT	sp|P12001|RL18_RAT 60S ribosomal protein L18 OS=Rattus norvegicus OX=10116 GN=Rpl18 PE=1 SV=2;tr|A0A0H2UHS7|A0A0H2UHS7_RAT 60S ribosomal protein L18 OS=Rattus norvegicus OX=10116 GN=Rpl18 PE=1 SV=1	2	5	5	5	25.5	21.658	188	0	37.269	211220000	10	15.6544	15.4581	15.5567	15.5255	15.2963	15.8013	-0.0309433	-0.0380761	0.0844488	0.019673	-0.0185319	0.0578957	-0.0145358	0.767003	0.885616	FALSE
522	P12007	Ivd	Isovaleryl-CoA dehydrogenase, mitochondrial	sp|P12007|IVD_RAT	sp|P12007|IVD_RAT	sp|P12007|IVD_RAT Isovaleryl-CoA dehydrogenase, mitochondrial OS=Rattus norvegicus OX=10116 GN=Ivd PE=1 SV=2	1	16	16	16	39.2	46.435	424	0	227.38	1130600000	27	17.9894	17.7689	17.7631	17.8754	17.6477	18.0445	0.000373782	-0.0308865	-0.0128461	0.0658892	0.0291455	-0.00253204	-0.0452872	0.235895	0.504637	FALSE
523	P12075	Cox5b	Cytochrome c oxidase subunit 5B, mitochondrial	sp|P12075|COX5B_RAT	sp|P12075|COX5B_RAT	sp|P12075|COX5B_RAT Cytochrome c oxidase subunit 5B, mitochondrial OS=Rattus norvegicus OX=10116 GN=Cox5b PE=1 SV=2	1	7	7	7	42.6	13.915	129	0	99.372	12303000000	78	18.9652	18.7845	18.7967	18.8549	18.7377	19.0293	-0.0260785	-0.0175832	0.0184995	0.0431299	0.116916	-0.0199573	-0.0550836	0.263017	0.532154	FALSE
524	P12368	Prkar2a	cAMP-dependent protein kinase type II-alpha regulatory subunit	sp|P12368|KAP2_RAT;tr|A0A0G2K405|A0A0G2K405_RAT	sp|P12368|KAP2_RAT;tr|A0A0G2K405|A0A0G2K405_RAT	sp|P12368|KAP2_RAT cAMP-dependent protein kinase type II-alpha regulatory subunit OS=Rattus norvegicus OX=10116 GN=Prkar2a PE=1 SV=4;tr|A0A0G2K405|A0A0G2K405_RAT cAMP-dependent protein kinase type II-alpha regulatory subunit OS=Rattus norvegicus OX=10116 G	2	13	13	11	42.9	45.48	401	0	194.21	429680000	18	16.7329	16.4732	16.4876	16.5623	16.3088	16.8125	0.0157511	-0.0548104	-0.0165543	0.0246392	-0.0379038	0.0373143	-0.0265545	0.517708	0.731925	FALSE
525	P12369	Prkar2b	cAMP-dependent protein kinase type II-beta regulatory subunit	sp|P12369|KAP3_RAT;tr|Q4KLG5|Q4KLG5_RAT;tr|A0A0G2K5G0|A0A0G2K5G0_RAT	sp|P12369|KAP3_RAT;tr|Q4KLG5|Q4KLG5_RAT;tr|A0A0G2K5G0|A0A0G2K5G0_RAT	sp|P12369|KAP3_RAT cAMP-dependent protein kinase type II-beta regulatory subunit OS=Rattus norvegicus OX=10116 GN=Prkar2b PE=1 SV=3;tr|Q4KLG5|Q4KLG5_RAT Protein kinase, cAMP dependent regulatory, type II beta OS=Rattus norvegicus OX=10116 GN=Prkar2b PE=2 S	3	12	11	11	39.4	46.122	416	0	160.59	575030000	28	17.1508	16.9223	16.9022	16.8745	16.7205	17.1397	0.0499075	0.0106197	0.0143662	-0.0468638	-0.00982425	-0.0191958	0.0502591	0.173403	0.43768	FALSE
526	P12711	Adh5	Alcohol dehydrogenase class-3	sp|P12711|ADHX_RAT;tr|Q7TQ90|Q7TQ90_RAT;tr|G3V7J9|G3V7J9_RAT;sp|P41682|ADH7_RAT	sp|P12711|ADHX_RAT;tr|Q7TQ90|Q7TQ90_RAT	sp|P12711|ADHX_RAT Alcohol dehydrogenase class-3 OS=Rattus norvegicus OX=10116 GN=Adh5 PE=1 SV=2;tr|Q7TQ90|Q7TQ90_RAT Ac1002 OS=Rattus norvegicus OX=10116 GN=Adh4 PE=1 SV=1	4	6	6	6	16.8	39.575	374	0	40.483	146100000	9	15.4523	15.233	15.1047	15.2992	15.0765	15.4651	0.0181552	-0.0120342	-0.11643	0.0445716	0.0128297	-0.0271821	-0.0468428	0.35746	0.615771	FALSE
527	G3V6I9	Rpl26	60S ribosomal protein L26	tr|G3V6I9|G3V6I9_RAT;sp|P12749|RL26_RAT;tr|D4A1Z2|D4A1Z2_RAT;tr|D4AE42|D4AE42_RAT;tr|D3ZSF2|D3ZSF2_RAT;tr|M0R6L3|M0R6L3_RAT	tr|G3V6I9|G3V6I9_RAT;sp|P12749|RL26_RAT;tr|D4A1Z2|D4A1Z2_RAT	tr|G3V6I9|G3V6I9_RAT 60S ribosomal protein L26 OS=Rattus norvegicus OX=10116 GN=Rpl26 PE=1 SV=1;sp|P12749|RL26_RAT 60S ribosomal protein L26 OS=Rattus norvegicus OX=10116 GN=Rpl26 PE=1 SV=1;tr|D4A1Z2|D4A1Z2_RAT Uncharacterized protein OS=Rattus norvegicus	6	5	5	5	18.6	17.258	145	0	29.328	125450000	5	13.4098	13.0717	13.1435	13.5115	12.7395	13.4379	0.0412895	-0.107654	-0.0119257	0.322517	-0.258504	0.0113272	-0.05121	0.729417	0.866667	FALSE
528	P12785	Fasn	Fatty acid synthase	sp|P12785|FAS_RAT	sp|P12785|FAS_RAT	sp|P12785|FAS_RAT Fatty acid synthase OS=Rattus norvegicus OX=10116 GN=Fasn PE=1 SV=3	1	54	54	54	26.4	272.65	2505	0	323.31	2209400000	74	18.5862	18.3529	18.3496	18.4278	18.2434	18.689	-0.0106899	-0.0548517	-0.0342649	0.0103921	0.0169256	0.0339978	-0.0537073	0.142749	0.401056	FALSE
529	P12839	Nefm	Neurofilament medium polypeptide	sp|P12839|NFM_RAT;tr|G3V7S2|G3V7S2_RAT	sp|P12839|NFM_RAT;tr|G3V7S2|G3V7S2_RAT	sp|P12839|NFM_RAT Neurofilament medium polypeptide OS=Rattus norvegicus OX=10116 GN=Nefm PE=1 SV=4;tr|G3V7S2|G3V7S2_RAT Neurofilament medium polypeptide OS=Rattus norvegicus OX=10116 GN=Nefm PE=1 SV=3	2	35	35	30	40.5	95.79	846	0	323.31	1729300000	47	18.9096	18.5366	18.6238	18.1517	17.8005	18.4986	0.326186	0.142343	0.253475	-0.252162	-0.412376	-0.142782	0.509775	0.00064043	0.0197755	FALSE
530	P13086	Suclg1	Succinate--CoA ligase [ADP/GDP-forming] subunit alpha, mitochondrial	sp|P13086|SUCA_RAT;tr|A0A0H2UHE1|A0A0H2UHE1_RAT	sp|P13086|SUCA_RAT;tr|A0A0H2UHE1|A0A0H2UHE1_RAT	sp|P13086|SUCA_RAT Succinate--CoA ligase [ADP/GDP-forming] subunit alpha, mitochondrial OS=Rattus norvegicus OX=10116 GN=Suclg1 PE=2 SV=2;tr|A0A0H2UHE1|A0A0H2UHE1_RAT Succinate--CoA ligase [ADP/GDP-forming] subunit alpha, mitochondrial OS=Rattus norvegicus	2	10	10	10	34.7	36.148	346	0	100.26	5051200000	27	18.2288	18.0633	17.9539	17.9924	17.8616	18.3033	-0.00208294	0.0215535	-0.0639699	-0.0589729	0.00115883	0.0143151	-0.00033348	0.993668	0.996684	FALSE
532	P13221	Got1	Aspartate aminotransferase, cytoplasmic	sp|P13221|AATC_RAT	sp|P13221|AATC_RAT	sp|P13221|AATC_RAT Aspartate aminotransferase, cytoplasmic OS=Rattus norvegicus OX=10116 GN=Got1 PE=1 SV=3	1	25	25	25	63.4	46.428	413	0	323.31	7588200000	76	19.2001	18.9833	18.945	19.0485	18.8702	19.3375	-0.0141021	-0.0417986	-0.0561846	0.0138044	0.0265023	0.0652369	-0.072543	0.0734544	0.303746	FALSE
533	P13233	Cnp	2,3-cyclic-nucleotide 3-phosphodiesterase	sp|P13233|CN37_RAT;tr|A0A0G2K1B7|A0A0G2K1B7_RAT;sp|Q66H65|N42L2_RAT;tr|F1LQJ1|F1LQJ1_RAT;sp|P0CB49|YLPM1_RAT;tr|D3ZLS6|D3ZLS6_RAT;tr|A0A0G2K678|A0A0G2K678_RAT;tr|A0A0G2JYQ3|A0A0G2JYQ3_RAT	sp|P13233|CN37_RAT	sp|P13233|CN37_RAT 2,3-cyclic-nucleotide 3-phosphodiesterase OS=Rattus norvegicus OX=10116 GN=Cnp PE=1 SV=2	8	34	34	34	65	47.268	420	0	323.31	15099000000	115	20.6805	20.3869	20.3651	20.4887	20.1586	20.7249	0.0579584	-0.046433	-0.0444076	0.0456697	-0.0934416	0.0443671	-0.0098258	0.863401	0.935304	FALSE
534	P13234	Camk4	Calcium/calmodulin-dependent protein kinase type IV	sp|P13234|KCC4_RAT	sp|P13234|KCC4_RAT	sp|P13234|KCC4_RAT Calcium/calmodulin-dependent protein kinase type IV OS=Rattus norvegicus OX=10116 GN=Camk4 PE=1 SV=3	1	11	11	11	26.4	53.151	474	0	100.65	238410000	14	17.316	17.0486	17.0205	17.1068	16.8269	17.3189	0.0664906	-0.0117884	-0.0159706	0.036752	-0.0521657	0.0113497	0.0142652	0.747383	0.875968	FALSE
535	P13264	Gls	Glutaminase kidney isoform, mitochondrial	sp|P13264|GLSK_RAT;tr|A0A0G2K1T0|A0A0G2K1T0_RAT	sp|P13264|GLSK_RAT;tr|A0A0G2K1T0|A0A0G2K1T0_RAT	sp|P13264|GLSK_RAT Glutaminase kidney isoform, mitochondrial OS=Rattus norvegicus OX=10116 GN=Gls PE=1 SV=2;tr|A0A0G2K1T0|A0A0G2K1T0_RAT Glutaminase kidney isoform, mitochondrial OS=Rattus norvegicus OX=10116 GN=Gls PE=1 SV=1	2	27	27	7	45.1	74.023	674	0	323.31	5770500000	68	19.5496	19.3932	19.3831	19.4449	19.2115	19.6502	-0.0379507	-0.00510437	0.00860564	0.036854	-0.00554507	0.00466567	-0.0234747	0.507892	0.724558	FALSE
536	Q6PDV6	LOC100911847	40S ribosomal protein S14	tr|Q6PDV6|Q6PDV6_RAT;sp|P13471|RS14_RAT;tr|F1MA00|F1MA00_RAT;tr|D4A290|D4A290_RAT	tr|Q6PDV6|Q6PDV6_RAT;sp|P13471|RS14_RAT	tr|Q6PDV6|Q6PDV6_RAT 40S ribosomal protein S14 OS=Rattus norvegicus OX=10116 GN=LOC100911847 PE=1 SV=1;sp|P13471|RS14_RAT 40S ribosomal protein S14 OS=Rattus norvegicus OX=10116 GN=Rps14 PE=2 SV=3	4	8	8	8	41.7	16.273	151	0	106.35	200850000	12	15.9393	15.7893	15.8025	15.7478	15.7848	16.0321	-0.0371191	0.00197546	0.0390532	-0.049185	0.178808	-0.00241416	-0.0410999	0.55193	0.756109	FALSE
537	F1LNY3	Ncam1	Neural cell adhesion molecule 1	tr|F1LNY3|F1LNY3_RAT;sp|P13596|NCAM1_RAT	tr|F1LNY3|F1LNY3_RAT;sp|P13596|NCAM1_RAT	tr|F1LNY3|F1LNY3_RAT Neural cell adhesion molecule 1 OS=Rattus norvegicus OX=10116 GN=Ncam1 PE=1 SV=2;sp|P13596|NCAM1_RAT Neural cell adhesion molecule 1 OS=Rattus norvegicus OX=10116 GN=Ncam1 PE=1 SV=1	2	34	7	0	50.6	92.72	842	0	139.99	2833700000	13	16.3555	16.1903	16.1194	16.3145	15.9908	16.5927	-0.0144814	0.00946361	-0.0375523	0.12407	-0.00866818	0.16465	-0.107541	0.0842338	0.317341	FALSE
539	P13638	Atp1b2	Sodium/potassium-transporting ATPase subunit beta-2	sp|P13638|AT1B2_RAT	sp|P13638|AT1B2_RAT	sp|P13638|AT1B2_RAT Sodium/potassium-transporting ATPase subunit beta-2 OS=Rattus norvegicus OX=10116 GN=Atp1b2 PE=1 SV=1	1	8	8	1	24.8	33.412	290	0	220.94	12804000000	20	16.8542	16.5735	16.5306	16.6752	16.456	16.8813	0.0289568	-0.0624965	-0.0816159	0.0295177	0.00123663	-0.00195599	-0.0479847	0.286533	0.552336	FALSE
540	P13668	Stmn1	Stathmin	sp|P13668|STMN1_RAT;tr|A0A096MK73|A0A096MK73_RAT;sp|P63043|STMN4_RAT;tr|Q568Y8|Q568Y8_RAT	sp|P13668|STMN1_RAT;tr|A0A096MK73|A0A096MK73_RAT	sp|P13668|STMN1_RAT Stathmin OS=Rattus norvegicus OX=10116 GN=Stmn1 PE=1 SV=2;tr|A0A096MK73|A0A096MK73_RAT Stathmin (Fragment) OS=Rattus norvegicus OX=10116 GN=Stmn1 PE=1 SV=1	4	14	14	12	62.4	17.288	149	0	178.13	3740100000	36	18.5504	18.3875	18.3545	18.2082	17.9057	18.3905	0.0811833	0.107448	0.0983767	-0.0814811	-0.193042	-0.136747	0.232759	0.000947424	0.0258701	FALSE
541	G3V9E4	Apeh	Acylamino-acid-releasing enzyme	tr|G3V9E4|G3V9E4_RAT;sp|P13676|ACPH_RAT	tr|G3V9E4|G3V9E4_RAT;sp|P13676|ACPH_RAT	tr|G3V9E4|G3V9E4_RAT Acylamino-acid-releasing enzyme OS=Rattus norvegicus OX=10116 GN=Apeh PE=1 SV=1;sp|P13676|ACPH_RAT Acylamino-acid-releasing enzyme OS=Rattus norvegicus OX=10116 GN=Apeh PE=1 SV=1	2	6	6	6	8.5	81.367	732	0	40.601	80105000	6	16.0654	15.8697	15.7813	15.9104	15.7846	16.2176	-0.0124014	-0.018983	-0.0834737	0.0121037	0.0772084	0.0816848	-0.095285	0.0495966	0.259284	FALSE
542	F1LQQ1	Me1	Malic enzyme	tr|F1LQQ1|F1LQQ1_RAT;tr|A0A0G2K1S6|A0A0G2K1S6_RAT;sp|P13697|MAOX_RAT	tr|F1LQQ1|F1LQQ1_RAT;tr|A0A0G2K1S6|A0A0G2K1S6_RAT;sp|P13697|MAOX_RAT	tr|F1LQQ1|F1LQQ1_RAT Malic enzyme OS=Rattus norvegicus OX=10116 GN=Me1 PE=1 SV=3;tr|A0A0G2K1S6|A0A0G2K1S6_RAT Malic enzyme OS=Rattus norvegicus OX=10116 GN=Me1 PE=1 SV=1;sp|P13697|MAOX_RAT NADP-dependent malic enzyme OS=Rattus norvegicus OX=10116 GN=Me1 PE	3	7	7	7	17.5	54.963	497	0	59.717	75024000	8	14.5537	14.2633	14.1677	14.3221	14.3228	14.7393	0.0258709	-0.0753105	-0.147134	-0.0261686	0.165444	0.153379	-0.163076	0.0575229	0.276244	FALSE
543	P13803	Etfa	Electron transfer flavoprotein subunit alpha, mitochondrial	sp|P13803|ETFA_RAT	sp|P13803|ETFA_RAT	sp|P13803|ETFA_RAT Electron transfer flavoprotein subunit alpha, mitochondrial OS=Rattus norvegicus OX=10116 GN=Etfa PE=1 SV=4	1	12	12	12	43.8	34.951	333	0	261.32	2606600000	35	18.1505	17.9656	17.9063	18.0258	17.82	18.2485	-0.0217592	-0.0174399	-0.0528862	0.0330675	0.0182354	0.0182259	-0.0538714	0.135158	0.391721	FALSE
544	P13852	Prnp	Major prion protein	sp|P13852|PRIO_RAT	sp|P13852|PRIO_RAT	sp|P13852|PRIO_RAT Major prion protein OS=Rattus norvegicus OX=10116 GN=Prnp PE=1 SV=2	1	5	5	5	15.7	27.804	254	0	42.305	183140000	6	15.8502	15.5892	15.4691	15.4041	15.3635	15.7989	0.112435	0.0405919	-0.0555951	-0.154073	-0.00378796	0.00306859	0.0840748	0.233846	0.503669	FALSE
545	P14056	Araf	Serine/threonine-protein kinase A-Raf	sp|P14056|ARAF_RAT;sp|P11345|RAF1_RAT	sp|P14056|ARAF_RAT	sp|P14056|ARAF_RAT Serine/threonine-protein kinase A-Raf OS=Rattus norvegicus OX=10116 GN=Araf PE=1 SV=1	2	4	4	2	6.8	67.551	604	0	33.13	66055000	5	14.4382	14.1642	14.2482	14.2644	13.9537	14.3629	0.0420992	-0.0427427	0.0651471	0.0477718	-0.0718772	-0.0912609	0.0599566	0.297107	0.562222	FALSE
546	P14173	Ddc	Aromatic-L-amino-acid decarboxylase	sp|P14173|DDC_RAT;tr|D3ZMA5|D3ZMA5_RAT	sp|P14173|DDC_RAT;tr|D3ZMA5|D3ZMA5_RAT	sp|P14173|DDC_RAT Aromatic-L-amino-acid decarboxylase OS=Rattus norvegicus OX=10116 GN=Ddc PE=1 SV=1;tr|D3ZMA5|D3ZMA5_RAT Aromatic-L-amino-acid decarboxylase OS=Rattus norvegicus OX=10116 GN=Ddc PE=1 SV=2	2	3	3	3	10.2	54.053	480	0	35.735	25167000	4	12.8022	12.7852	12.5307	12.51	12.3324	12.6444	0.0792664	0.251385	0.0207138	-0.033484	-0.0200781	-0.136626	0.180518	0.0388039	0.227174	FALSE
547	P14270	Pde4d	cAMP-specific 3,5-cyclic phosphodiesterase 4D	sp|P14270|PDE4D_RAT;tr|A0A140TAB1|A0A140TAB1_RAT;sp|P54748|PDE4A_RAT	sp|P14270|PDE4D_RAT;tr|A0A140TAB1|A0A140TAB1_RAT	sp|P14270|PDE4D_RAT cAMP-specific 3,5-cyclic phosphodiesterase 4D OS=Rattus norvegicus OX=10116 GN=Pde4d PE=1 SV=4;tr|A0A140TAB1|A0A140TAB1_RAT Phosphodiesterase OS=Rattus norvegicus OX=10116 GN=Pde4d PE=3 SV=1	3	9	9	7	14.1	90.551	803	0	61.42	54107000	10	14.4763	14.1495	14.097	14.0419	14.0522	14.4661	0.102736	-0.0348926	-0.0635739	-0.152141	0.0491504	0.0344539	0.0242688	0.748405	0.876603	FALSE
548	Q5M964	Fh	Fumarate hydratase 1	tr|Q5M964|Q5M964_RAT;sp|P14408|FUMH_RAT	tr|Q5M964|Q5M964_RAT;sp|P14408|FUMH_RAT	tr|Q5M964|Q5M964_RAT Fumarate hydratase 1 OS=Rattus norvegicus OX=10116 GN=Fh PE=1 SV=1;sp|P14408|FUMH_RAT Fumarate hydratase, mitochondrial OS=Rattus norvegicus OX=10116 GN=Fh PE=1 SV=1	2	25	25	25	55.8	54.464	507	0	323.31	7449200000	92	19.4297	19.1487	19.0818	19.2507	19.0676	19.4819	0.00264476	-0.0892773	-0.132246	0.00311832	0.0109983	-0.00321129	-0.0765946	0.128127	0.383453	FALSE
550	P14562	Lamp1	Lysosome-associated membrane glycoprotein 1	sp|P14562|LAMP1_RAT;tr|A0A0U1RRS9|A0A0U1RRS9_RAT	sp|P14562|LAMP1_RAT;tr|A0A0U1RRS9|A0A0U1RRS9_RAT	sp|P14562|LAMP1_RAT Lysosome-associated membrane glycoprotein 1 OS=Rattus norvegicus OX=10116 GN=Lamp1 PE=1 SV=1;tr|A0A0U1RRS9|A0A0U1RRS9_RAT Lysosome-associated membrane glycoprotein 1 (Fragment) OS=Rattus norvegicus OX=10116 GN=Lamp1 PE=1 SV=1	2	2	2	2	5.7	43.969	407	0	13.459	18491000	2	13.7754	13.0101	13.0616	13.5476	13.149	13.8255	0.152666	-0.423499	-0.3481	0.10439	-0.103249	0.144662	-0.254912	0.159043	0.421733	FALSE
551	P14604	Echs1	Enoyl-CoA hydratase, mitochondrial	sp|P14604|ECHM_RAT	sp|P14604|ECHM_RAT	sp|P14604|ECHM_RAT Enoyl-CoA hydratase, mitochondrial OS=Rattus norvegicus OX=10116 GN=Echs1 PE=1 SV=1	1	12	12	12	44.1	31.516	290	0	179.83	1473400000	19	17.5923	17.4103	17.3219	17.46	17.2585	17.7473	-0.0215211	-0.0143499	-0.0788586	0.0256527	0.0151453	0.0754019	-0.0769765	0.0813885	0.312935	FALSE
552	F1M1T9	Pde4b	Phosphodiesterase	tr|F1M1T9|F1M1T9_RAT;tr|D3ZLB2|D3ZLB2_RAT;sp|P14646|PDE4B_RAT	tr|F1M1T9|F1M1T9_RAT;tr|D3ZLB2|D3ZLB2_RAT;sp|P14646|PDE4B_RAT	tr|F1M1T9|F1M1T9_RAT Phosphodiesterase OS=Rattus norvegicus OX=10116 GN=Pde4b PE=1 SV=2;tr|D3ZLB2|D3ZLB2_RAT Phosphodiesterase OS=Rattus norvegicus OX=10116 GN=Pde4b PE=1 SV=2;sp|P14646|PDE4B_RAT cAMP-specific 3,5-cyclic phosphodiesterase 4B OS=Rattus no	3	6	4	4	15.7	73.092	643	0	30.255	22080000	4	14.4659	14.0661	13.9924	14.0595	14.1071	14.3708	0.181752	-0.028942	-0.0787584	-0.0451727	0.193428	0.0285033	-0.0342354	0.716502	0.860844	FALSE
553	A0A0G2JUT0	Hspa2	Heat shock-related 70 kDa protein 2	tr|A0A0G2JUT0|A0A0G2JUT0_RAT;sp|P14659|HSP72_RAT	tr|A0A0G2JUT0|A0A0G2JUT0_RAT;sp|P14659|HSP72_RAT	tr|A0A0G2JUT0|A0A0G2JUT0_RAT Heat shock-related 70 kDa protein 2 OS=Rattus norvegicus OX=10116 GN=Hspa2 PE=1 SV=1;sp|P14659|HSP72_RAT Heat shock-related 70 kDa protein 2 OS=Rattus norvegicus OX=10116 GN=Hspa2 PE=1 SV=2	2	25	8	7	35.1	66.055	601	0	62.339	357580000	14	16.6061	16.4968	16.48	16.4374	16.2084	16.5677	-0.00556409	0.0743813	0.0814099	0.00526637	-0.0327085	-0.102004	0.0932244	0.0810832	0.312935	FALSE
554	P14668	Anxa5	Annexin A5	sp|P14668|ANXA5_RAT;tr|Q66HH8|Q66HH8_RAT	sp|P14668|ANXA5_RAT;tr|Q66HH8|Q66HH8_RAT	sp|P14668|ANXA5_RAT Annexin A5 OS=Rattus norvegicus OX=10116 GN=Anxa5 PE=1 SV=3;tr|Q66HH8|Q66HH8_RAT Annexin OS=Rattus norvegicus OX=10116 GN=Anxa5 PE=1 SV=1	2	16	16	16	51.7	35.744	319	0	200.46	426630000	20	17.1437	16.8263	16.8075	16.9711	16.7865	17.2421	-0.003589	-0.131875	-0.126754	0.00329129	0.00967162	0.0367481	-0.103977	0.0608482	0.283558	FALSE
555	P14669	Anxa3	Annexin A3	sp|P14669|ANXA3_RAT;tr|Q6TXF2|Q6TXF2_RAT	sp|P14669|ANXA3_RAT	sp|P14669|ANXA3_RAT Annexin A3 OS=Rattus norvegicus OX=10116 GN=Anxa3 PE=1 SV=4	2	14	14	14	45.1	36.363	324	0	134.06	367830000	24	17.2863	17.0809	17.1077	17.1647	16.865	17.3298	0.00616751	-0.0100561	0.0406165	0.0640802	-0.0446527	-0.00832577	0.00854202	0.841761	0.925517	FALSE
556	P14841	Cst3	Cystatin-C	sp|P14841|CYTC_RAT	sp|P14841|CYTC_RAT	sp|P14841|CYTC_RAT Cystatin-C OS=Rattus norvegicus OX=10116 GN=Cst3 PE=1 SV=2	1	4	4	4	31.4	15.437	140	0	30.543	170520000	7	14.6733	14.5758	14.5136	14.5827	14.447	14.8001	-0.0789305	0.0128156	-0.0255493	0.0100561	0.0653231	-0.0101491	-0.0522981	0.245556	0.515448	FALSE
557	P14925	Pam	Peptidyl-glycine alpha-amidating monooxygenase	sp|P14925|AMD_RAT	sp|P14925|AMD_RAT	sp|P14925|AMD_RAT Peptidyl-glycine alpha-amidating monooxygenase OS=Rattus norvegicus OX=10116 GN=Pam PE=1 SV=1	1	4	4	4	4.5	108.67	976	0	79.176	56419000	4	15.707	15.5022	15.5621	15.6148	15.3672	15.8941	-0.0490603	-0.0647513	0.0189985	0.0382107	-0.0183629	0.0799083	-0.0648564	0.178086	0.443255	FALSE
558	P14942	Gsta4	Glutathione S-transferase alpha-4	sp|P14942|GSTA4_RAT	sp|P14942|GSTA4_RAT	sp|P14942|GSTA4_RAT Glutathione S-transferase alpha-4 OS=Rattus norvegicus OX=10116 GN=Gsta4 PE=1 SV=2	1	3	2	2	13.5	25.51	222	0.0006192	12.29	104680000	3	12.6922	12.6424	12.5353	12.4732	13.053	12.7195	-0.0284687	0.110819	0.0276655	-0.0680303	0.702785	-0.0593164	-0.155141	0.483837	0.710488	FALSE
559	P15087	Cpe	Carboxypeptidase E	sp|P15087|CBPE_RAT	sp|P15087|CBPE_RAT	sp|P15087|CBPE_RAT Carboxypeptidase E OS=Rattus norvegicus OX=10116 GN=Cpe PE=1 SV=1	1	10	10	4	20.8	53.308	476	0	90.866	372060000	17	17.513	17.3144	17.3529	17.3731	17.2122	17.5948	-0.0317008	-0.0410989	0.0211965	0.00787431	0.0379931	-0.00796728	-0.0298344	0.429384	0.671407	FALSE
560	P15178	Dars	Aspartate--tRNA ligase, cytoplasmic	sp|P15178|SYDC_RAT	sp|P15178|SYDC_RAT	sp|P15178|SYDC_RAT Aspartate--tRNA ligase, cytoplasmic OS=Rattus norvegicus OX=10116 GN=Dars PE=1 SV=1	1	4	4	4	9	57.126	501	0	25.577	71937000	4	13.9659	13.8405	13.7667	13.7594	13.6861	14.0619	-0.0262191	0.0375547	-0.0123267	-0.053215	0.0644581	0.0117282	-0.00798745	0.859243	0.933861	FALSE
561	P15205	Map1b	Microtubule-associated protein 1B	sp|P15205|MAP1B_RAT	sp|P15205|MAP1B_RAT	sp|P15205|MAP1B_RAT Microtubule-associated protein 1B OS=Rattus norvegicus OX=10116 GN=Map1b PE=1 SV=3	1	70	69	69	32.8	269.64	2461	0	323.31	3541200000	105	19.866	19.6044	19.6023	19.4582	19.102	19.677	0.151056	0.0786389	0.100385	-0.077217	-0.24245	-0.0959976	0.248582	0.0032897	0.0576895	FALSE
562	P15431	Gabrb1	Gamma-aminobutyric acid receptor subunit beta-1	sp|P15431|GBRB1_RAT	sp|P15431|GBRB1_RAT	sp|P15431|GBRB1_RAT Gamma-aminobutyric acid receptor subunit beta-1 OS=Rattus norvegicus OX=10116 GN=Gabrb1 PE=1 SV=1	1	7	3	3	17.5	54.072	474	0	20.056	31559000	3	13.9163	13.675	13.6669	13.7423	13.4922	14.0287	0.0178111	-0.0344049	-0.0186143	0.0232849	-0.0358173	0.0720925	-0.0315894	0.466954	0.699373	FALSE
563	P15650	Acadl	Long-chain specific acyl-CoA dehydrogenase, mitochondrial	sp|P15650|ACADL_RAT	sp|P15650|ACADL_RAT	sp|P15650|ACADL_RAT Long-chain specific acyl-CoA dehydrogenase, mitochondrial OS=Rattus norvegicus OX=10116 GN=Acadl PE=1 SV=1	1	13	13	13	32.6	47.872	430	0	127.06	516380000	27	16.6055	16.3722	16.3961	16.4574	16.2352	16.6917	-0.00225275	-0.0463165	0.00144952	0.0292055	-0.00203741	0.0258883	-0.033392	0.352327	0.612034	FALSE
564	P15651	Acads	Short-chain specific acyl-CoA dehydrogenase, mitochondrial	sp|P15651|ACADS_RAT;tr|Q6IMX3|Q6IMX3_RAT	sp|P15651|ACADS_RAT;tr|Q6IMX3|Q6IMX3_RAT	sp|P15651|ACADS_RAT Short-chain specific acyl-CoA dehydrogenase, mitochondrial OS=Rattus norvegicus OX=10116 GN=Acads PE=1 SV=2;tr|Q6IMX3|Q6IMX3_RAT Acetyl-Coenzyme A dehydrogenase, short chain, isoform CRA_a OS=Rattus norvegicus OX=10116 GN=Acads PE=1 SV=	2	8	8	8	23.8	44.765	412	0	70.49	118830000	9	13.6633	13.453	13.5245	13.5703	13.3281	13.8045	-0.0544341	-0.0755911	0.0198027	0.0320707	-0.0191671	0.0287089	-0.0506117	0.250678	0.521233	FALSE
565	P15791	Camk2d	Calcium/calmodulin-dependent protein kinase type II subunit delta	sp|P15791|KCC2D_RAT	sp|P15791|KCC2D_RAT	sp|P15791|KCC2D_RAT Calcium/calmodulin-dependent protein kinase type II subunit delta OS=Rattus norvegicus OX=10116 GN=Camk2d PE=1 SV=1	1	24	15	15	49	60.08	533	0	156.83	1300800000	26	18.3536	18.0997	18.1184	18.1964	17.9687	18.4103	0.00753105	-0.0571414	-0.0146003	0.0298364	-0.00691078	0.00619141	-0.0311092	0.401521	0.649988	FALSE
566	P15865	Hist1h1e	Histone H1.4	sp|P15865|H14_RAT;sp|P06349|H1T_RAT;sp|D4A3K5|H11_RAT	sp|P15865|H14_RAT	sp|P15865|H14_RAT Histone H1.4 OS=Rattus norvegicus OX=10116 GN=Hist1h1e PE=1 SV=3	3	12	12	1	40.2	21.987	219	0	120.51	600420000	18	17.6725	17.4113	17.6148	17.4782	17.2414	17.8265	0.00727235	-0.0647885	0.162534	-0.00757007	-0.0534107	0.103193	0.0209351	0.779538	0.891209	FALSE
567	M0RDX2	Aplp2	Amyloid-like protein 2	tr|M0RDX2|M0RDX2_RAT;tr|M0RBX7|M0RBX7_RAT;sp|P15943|APLP2_RAT	tr|M0RDX2|M0RDX2_RAT;tr|M0RBX7|M0RBX7_RAT;sp|P15943|APLP2_RAT	tr|M0RDX2|M0RDX2_RAT Amyloid-like protein 2 OS=Rattus norvegicus OX=10116 GN=Aplp2 PE=1 SV=2;tr|M0RBX7|M0RBX7_RAT Amyloid-like protein 2 OS=Rattus norvegicus OX=10116 GN=Aplp2 PE=1 SV=2;sp|P15943|APLP2_RAT Amyloid-like protein 2 OS=Rattus norvegicus OX=101	3	4	4	4	7.6	81.954	712	0	25.318	26475000	4	12.5101	12.3795	12.1714	12.2202	11.7901	12.3779	0.118685	0.177188	-0.00697857	0.00824063	-0.230843	-0.0715496	0.194349	0.0431508	0.238412	FALSE
568	P15999	Atp5f1a	ATP synthase subunit alpha, mitochondrial	sp|P15999|ATPA_RAT;tr|F1LP05|F1LP05_RAT;sp|A5HY50|ATPA_CLOBH	sp|P15999|ATPA_RAT;tr|F1LP05|F1LP05_RAT	sp|P15999|ATPA_RAT ATP synthase subunit alpha, mitochondrial OS=Rattus norvegicus OX=10116 GN=Atp5f1a PE=1 SV=2;tr|F1LP05|F1LP05_RAT ATP synthase subunit alpha OS=Rattus norvegicus OX=10116 GN=Atp5f1a PE=1 SV=1	3	53	53	24	70.2	59.753	553	0	323.31	114260000000	405	21.7015	21.4677	21.4119	21.5645	21.3661	21.8017	-0.0180379	-0.0626188	-0.0945372	0.0245399	0.0171138	0.024116	-0.0803212	0.0584293	0.27777	FALSE
570	P16409	Myl3	Myosin light chain 3	sp|P16409|MYL3_RAT;sp|P02600|MYL1_RAT	sp|P16409|MYL3_RAT;sp|P02600|MYL1_RAT	sp|P16409|MYL3_RAT Myosin light chain 3 OS=Rattus norvegicus OX=10116 GN=Myl3 PE=1 SV=2;sp|P02600|MYL1_RAT Myosin light chain 1/3, skeletal muscle isoform OS=Rattus norvegicus OX=10116 GN=Myl1 PE=1 SV=2	2	2	1	1	12	22.156	200	0	22.281	19914000	2	14.3083	14.1011	14.1939	14.0376	13.7925	14.2707	0.0553593	0.0372585	0.153961	-0.0358366	-0.0900056	-0.0403751	0.137599	0.0189093	0.16572	FALSE
571	P16446	Pitpna	Phosphatidylinositol transfer protein alpha isoform	sp|P16446|PIPNA_RAT;tr|R9PXS4|R9PXS4_RAT	sp|P16446|PIPNA_RAT;tr|R9PXS4|R9PXS4_RAT	sp|P16446|PIPNA_RAT Phosphatidylinositol transfer protein alpha isoform OS=Rattus norvegicus OX=10116 GN=Pitpna PE=1 SV=2;tr|R9PXS4|R9PXS4_RAT Phosphatidylinositol transfer protein alpha isoform OS=Rattus norvegicus OX=10116 GN=Pitpna PE=1 SV=1	2	17	17	17	60.9	31.907	271	0	239.82	1857500000	36	18.0758	17.937	17.8929	17.9524	17.5315	18.144	-0.020389	0.0299354	0.0096691	0.0357203	-0.19419	-0.0102676	0.062651	0.367809	0.625056	FALSE
572	P16617	Pgk1	Phosphoglycerate kinase 1	sp|P16617|PGK1_RAT;tr|M0R6Y8|M0R6Y8_RAT;tr|Q5XIV1|Q5XIV1_RAT;tr|A0A096MJL6|A0A096MJL6_RAT	sp|P16617|PGK1_RAT;tr|M0R6Y8|M0R6Y8_RAT	sp|P16617|PGK1_RAT Phosphoglycerate kinase 1 OS=Rattus norvegicus OX=10116 GN=Pgk1 PE=1 SV=2;tr|M0R6Y8|M0R6Y8_RAT Phosphoglycerate kinase OS=Rattus norvegicus OX=10116 PE=3 SV=1	4	27	27	27	60.4	44.538	417	0	323.31	11612000000	108	19.9971	19.7752	19.6776	19.7876	19.5617	20.075	0.0321194	-0.000641305	-0.0743673	0.00206314	-0.0328009	0.0518848	-0.0213454	0.641739	0.814563	FALSE
573	P16970	Abcd3	ATP-binding cassette sub-family D member 3	sp|P16970|ABCD3_RAT	sp|P16970|ABCD3_RAT	sp|P16970|ABCD3_RAT ATP-binding cassette sub-family D member 3 OS=Rattus norvegicus OX=10116 GN=Abcd3 PE=1 SV=3	1	6	6	6	8	75.315	659	0	50.979	145370000	10	16.1367	15.8932	15.9144	15.9642	15.5222	16.1413	0.0310987	-0.0233075	0.0217605	0.0380386	-0.21296	-0.022359	0.0756108	0.311228	0.576722	FALSE
574	P17074	Rps19	40S ribosomal protein S19	sp|P17074|RS19_RAT;tr|F1M8C7|F1M8C7_RAT;tr|A0A0H2UI38|A0A0H2UI38_RAT;tr|D4A6G6|D4A6G6_RAT;tr|D3ZGN8|D3ZGN8_RAT;tr|F1LYF3|F1LYF3_RAT;tr|F1M764|F1M764_RAT;tr|D3ZUD7|D3ZUD7_RAT;tr|D3ZSH6|D3ZSH6_RAT	sp|P17074|RS19_RAT;tr|F1M8C7|F1M8C7_RAT;tr|A0A0H2UI38|A0A0H2UI38_RAT;tr|D4A6G6|D4A6G6_RAT;tr|D3ZGN8|D3ZGN8_RAT;tr|F1LYF3|F1LYF3_RAT;tr|F1M764|F1M764_RAT;tr|D3ZUD7|D3ZUD7_RAT	sp|P17074|RS19_RAT 40S ribosomal protein S19 OS=Rattus norvegicus OX=10116 GN=Rps19 PE=2 SV=3;tr|F1M8C7|F1M8C7_RAT Uncharacterized protein OS=Rattus norvegicus OX=10116 PE=4 SV=3;tr|A0A0H2UI38|A0A0H2UI38_RAT Ribosomal protein S19-like2 OS=Rattus norvegicus	9	10	10	10	54.5	16.085	145	0	82.319	321450000	12	17.2399	17.043	17.0973	17.1178	16.9669	17.4014	-0.0633288	-0.0709957	0.00717515	-0.00591309	0.0342115	0.0401689	-0.0652055	0.132106	0.387802	FALSE
575	A0A0G2JXD0	LOC103692829	60S ribosomal protein L9 pseudogene	tr|A0A0G2JXD0|A0A0G2JXD0_RAT;sp|P17077|RL9_RAT;tr|M0R6B4|M0R6B4_RAT;tr|F1M7A9|F1M7A9_RAT;tr|M0RBD4|M0RBD4_RAT;tr|A0A0G2JX41|A0A0G2JX41_RAT	tr|A0A0G2JXD0|A0A0G2JXD0_RAT;sp|P17077|RL9_RAT;tr|M0R6B4|M0R6B4_RAT;tr|F1M7A9|F1M7A9_RAT;tr|M0RBD4|M0RBD4_RAT	tr|A0A0G2JXD0|A0A0G2JXD0_RAT 60S ribosomal protein L9 pseudogene OS=Rattus norvegicus OX=10116 GN=LOC103692829 PE=4 SV=1;sp|P17077|RL9_RAT 60S ribosomal protein L9 OS=Rattus norvegicus OX=10116 GN=Rpl9 PE=1 SV=1;tr|M0R6B4|M0R6B4_RAT Uncharacterized protein	6	4	4	3	23.4	21.424	188	0	30.169	54350000	8	15.1355	14.9081	14.9529	14.9363	14.6809	15.1184	0.0297085	-0.00856399	0.0600681	0.00998582	-0.0544976	-0.0455228	0.0570824	0.17616	0.441398	FALSE
576	P17078	Rpl35	60S ribosomal protein L35	sp|P17078|RL35_RAT;tr|F1M6G3|F1M6G3_RAT;tr|D3ZN79|D3ZN79_RAT;tr|D3Z942|D3Z942_RAT;tr|A0A0G2K9Q4|A0A0G2K9Q4_RAT	sp|P17078|RL35_RAT;tr|F1M6G3|F1M6G3_RAT;tr|D3ZN79|D3ZN79_RAT;tr|D3Z942|D3Z942_RAT	sp|P17078|RL35_RAT 60S ribosomal protein L35 OS=Rattus norvegicus OX=10116 GN=Rpl35 PE=1 SV=3;tr|F1M6G3|F1M6G3_RAT Uncharacterized protein OS=Rattus norvegicus OX=10116 PE=3 SV=1;tr|D3ZN79|D3ZN79_RAT Uncharacterized protein OS=Rattus norvegicus OX=10116 PE	5	3	3	3	25.2	14.552	123	0	22.451	88147000	4	15.2248	14.9066	14.9585	15.0506	14.8995	15.3319	-0.00281448	-0.131833	-0.0561146	0.00251676	0.0424271	0.0461984	-0.0939682	0.073014	0.303571	FALSE
577	P17105	Itpka	Inositol-trisphosphate 3-kinase A	sp|P17105|IP3KA_RAT;sp|P42335|IP3KB_RAT	sp|P17105|IP3KA_RAT	sp|P17105|IP3KA_RAT Inositol-trisphosphate 3-kinase A OS=Rattus norvegicus OX=10116 GN=Itpka PE=1 SV=3	2	8	8	8	26.1	50.87	459	0	160.09	129900000	9	16.3546	16.1529	16.1284	16.0189	15.7682	16.371	0.0271184	0.0145492	0.0139728	-0.129113	-0.188776	-0.0145713	0.129367	0.041618	0.236671	FALSE
578	P17220	Psma2	Proteasome subunit alpha type-2	sp|P17220|PSA2_RAT	sp|P17220|PSA2_RAT	sp|P17220|PSA2_RAT Proteasome subunit alpha type-2 OS=Rattus norvegicus OX=10116 GN=Psma2 PE=1 SV=3	1	10	10	10	43.6	25.926	234	0	76.731	193220000	10	16.3204	16.0715	15.9777	16.1962	15.9438	16.3595	0.0122244	-0.0475959	-0.117488	0.067447	0.00608492	-0.00680428	-0.0731957	0.16092	0.423594	FALSE
579	P17425	Hmgcs1	Hydroxymethylglutaryl-CoA synthase, cytoplasmic	sp|P17425|HMCS1_RAT	sp|P17425|HMCS1_RAT	sp|P17425|HMCS1_RAT Hydroxymethylglutaryl-CoA synthase, cytoplasmic OS=Rattus norvegicus OX=10116 GN=Hmgcs1 PE=1 SV=1	1	6	6	5	11.7	57.433	520	0	44.609	78065000	7	16.0239	15.8596	15.8051	15.7318	15.6207	15.8954	0.0195825	0.0444305	0.0137782	-0.093007	-0.0131425	-0.167013	0.116985	0.0453531	0.245248	FALSE
580	P17764	Acat1	Acetyl-CoA acetyltransferase, mitochondrial	sp|P17764|THIL_RAT	sp|P17764|THIL_RAT	sp|P17764|THIL_RAT Acetyl-CoA acetyltransferase, mitochondrial OS=Rattus norvegicus OX=10116 GN=Acat1 PE=1 SV=1	1	22	22	22	55.2	44.695	424	0	323.31	6868200000	74	19.3493	19.0951	19.0656	19.2257	19.0066	19.4563	-0.0143625	-0.0794157	-0.0850372	0.0414793	0.0134383	0.0344986	-0.0894105	0.0439658	0.241946	FALSE
581	P18088	Gad1	Glutamate decarboxylase 1	sp|P18088|DCE1_RAT;tr|B3VQJ0|B3VQJ0_RAT;tr|Q63211|Q63211_RAT	sp|P18088|DCE1_RAT;tr|B3VQJ0|B3VQJ0_RAT	sp|P18088|DCE1_RAT Glutamate decarboxylase 1 OS=Rattus norvegicus OX=10116 GN=Gad1 PE=2 SV=1;tr|B3VQJ0|B3VQJ0_RAT Glutamate decarboxylase 1 OS=Rattus norvegicus OX=10116 GN=Gad1 PE=2 SV=1	3	13	12	12	24.8	66.64	593	0	146.79	631360000	25	16.9953	16.7921	16.7641	16.8902	16.818	17.0961	-0.0224262	-0.0365299	-0.0406489	0.0519771	0.170748	0.0202679	-0.114199	0.0508312	0.262252	FALSE
582	P18163	Acsl1	Long-chain-fatty-acid--CoA ligase 1	sp|P18163|ACSL1_RAT	sp|P18163|ACSL1_RAT	sp|P18163|ACSL1_RAT Long-chain-fatty-acid--CoA ligase 1 OS=Rattus norvegicus OX=10116 GN=Acsl1 PE=1 SV=1	1	14	14	14	22.6	78.178	699	0	172.79	229430000	16	16.7471	16.6398	16.6086	16.6409	16.4821	16.8923	-0.0776934	0.00409261	-0.00317629	-0.00443248	0.0277504	0.00936514	-0.0364867	0.362838	0.621306	FALSE
583	A0A0G2K7W7	Gsk3a	Glycogen synthase kinase-3 alpha	tr|A0A0G2K7W7|A0A0G2K7W7_RAT;sp|P18265|GSK3A_RAT	tr|A0A0G2K7W7|A0A0G2K7W7_RAT;sp|P18265|GSK3A_RAT	tr|A0A0G2K7W7|A0A0G2K7W7_RAT Glycogen synthase kinase-3 alpha OS=Rattus norvegicus OX=10116 GN=Gsk3a PE=1 SV=1;sp|P18265|GSK3A_RAT Glycogen synthase kinase-3 alpha OS=Rattus norvegicus OX=10116 GN=Gsk3a PE=1 SV=1	2	5	3	3	16.8	50.796	481	0	138.18	60185000	3	13.3344	13.3902	13.4003	13.0563	13.0942	13.4225	-0.0804729	0.164448	0.198491	-0.179076	0.0497632	-0.0504825	0.154087	0.145452	0.403844	FALSE
584	A0A0G2JSH4	Gsk3b	Glycogen synthase kinase 3 beta, isoform CRA_b	tr|A0A0G2JSH4|A0A0G2JSH4_RAT;sp|P18266|GSK3B_RAT	tr|A0A0G2JSH4|A0A0G2JSH4_RAT;sp|P18266|GSK3B_RAT	tr|A0A0G2JSH4|A0A0G2JSH4_RAT Glycogen synthase kinase 3 beta, isoform CRA_b OS=Rattus norvegicus OX=10116 GN=Gsk3b PE=1 SV=1;sp|P18266|GSK3B_RAT Glycogen synthase kinase-3 beta OS=Rattus norvegicus OX=10116 GN=Gsk3b PE=1 SV=1	2	6	6	1	23.6	46.71	420	0	157.29	168490000	11	16.3557	16.1463	16.1785	16.1493	15.8495	16.3641	0.0242752	0.00403821	0.0601223	-0.00261637	-0.111421	-0.0254267	0.0759666	0.118183	0.368437	FALSE
585	P18297	Spr	Sepiapterin reductase	sp|P18297|SPRE_RAT;tr|D3ZT59|D3ZT59_RAT	sp|P18297|SPRE_RAT;tr|D3ZT59|D3ZT59_RAT	sp|P18297|SPRE_RAT Sepiapterin reductase OS=Rattus norvegicus OX=10116 GN=Spr PE=1 SV=1;tr|D3ZT59|D3ZT59_RAT Similar to Sepiapterin reductase (SPR) OS=Rattus norvegicus OX=10116 GN=RGD1560795 PE=4 SV=3	2	3	3	3	16.8	28.128	262	0	20.583	27321000	4	13.9069	13.8708	13.8139	13.7413	13.7518	13.9528	-0.0663178	0.0867069	0.0537038	-0.0524417	0.149034	-0.0784319	0.0186443	0.810519	0.909323	FALSE
586	F1LRB8	Mat2a	S-adenosylmethionine synthase	tr|F1LRB8|F1LRB8_RAT;sp|P18298|METK2_RAT;tr|Q6P688|Q6P688_RAT;tr|F1LZ34|F1LZ34_RAT;tr|A0A0G2K248|A0A0G2K248_RAT;sp|P13444|METK1_RAT	tr|F1LRB8|F1LRB8_RAT;sp|P18298|METK2_RAT;tr|Q6P688|Q6P688_RAT	tr|F1LRB8|F1LRB8_RAT S-adenosylmethionine synthase OS=Rattus norvegicus OX=10116 GN=Mat2a PE=1 SV=2;sp|P18298|METK2_RAT S-adenosylmethionine synthase isoform type-2 OS=Rattus norvegicus OX=10116 GN=Mat2a PE=1 SV=1;tr|Q6P688|Q6P688_RAT S-adenosylmethionine	6	6	6	6	17.2	43.674	395	0	81.323	137050000	8	14.8834	14.6937	14.7423	14.7655	14.5788	14.9561	-0.0381881	-0.038725	0.0337452	0.0234086	0.0277381	-0.0235016	-0.0236044	0.55491	0.757932	FALSE
587	P18395	Csde1	Cold shock domain-containing protein E1	sp|P18395|CSDE1_RAT	sp|P18395|CSDE1_RAT	sp|P18395|CSDE1_RAT Cold shock domain-containing protein E1 OS=Rattus norvegicus OX=10116 GN=Csde1 PE=2 SV=1	1	6	6	6	6.1	88.894	798	0	43.199	50404000	6	14.4988	14.3786	14.3826	14.4943	14.1998	14.5336	-0.0698098	-0.00086011	0.0269283	0.105144	0.00165555	-0.0931416	-0.0191333	0.757109	0.881053	FALSE
588	P18418	Calr	Calreticulin	sp|P18418|CALR_RAT;tr|F1M5A1|F1M5A1_RAT;tr|D3ZYM6|D3ZYM6_RAT	sp|P18418|CALR_RAT	sp|P18418|CALR_RAT Calreticulin OS=Rattus norvegicus OX=10116 GN=Calr PE=1 SV=1	3	17	17	17	40.6	47.995	416	0	226.38	1411800000	26	18.1912	17.8735	17.9243	18.139	17.6198	18.3673	0.0265598	-0.101991	-0.0273631	0.153799	-0.174337	0.144575	-0.0756108	0.458905	0.692861	FALSE
589	P18420	Psma1	Proteasome subunit alpha type-1	sp|P18420|PSA1_RAT	sp|P18420|PSA1_RAT	sp|P18420|PSA1_RAT Proteasome subunit alpha type-1 OS=Rattus norvegicus OX=10116 GN=Psma1 PE=1 SV=2	1	8	8	8	25.5	29.517	263	0	69.957	363860000	9	15.8961	15.6953	15.6476	15.7899	15.5412	15.9842	-0.00824896	-0.0198731	-0.0437194	0.065054	0.00732484	0.0217968	-0.0553391	0.152198	0.412858	FALSE
590	Q6PDW4	Psmb1	Proteasome subunit beta	tr|Q6PDW4|Q6PDW4_RAT;sp|P18421|PSB1_RAT	tr|Q6PDW4|Q6PDW4_RAT;sp|P18421|PSB1_RAT	tr|Q6PDW4|Q6PDW4_RAT Proteasome subunit beta OS=Rattus norvegicus OX=10116 GN=Psmb1 PE=1 SV=1;sp|P18421|PSB1_RAT Proteasome subunit beta type-1 OS=Rattus norvegicus OX=10116 GN=Psmb1 PE=1 SV=3	2	8	8	8	36.2	26.407	240	0	144.96	225820000	10	15.8289	15.7364	15.6439	15.7316	15.9576	15.998	-0.0887663	0.00792074	-0.0607313	-0.00649891	0.410443	0.0223152	-0.189279	0.144754	0.40326	FALSE
591	P18422	Psma3	Proteasome subunit alpha type-3	sp|P18422|PSA3_RAT	sp|P18422|PSA3_RAT	sp|P18422|PSA3_RAT Proteasome subunit alpha type-3 OS=Rattus norvegicus OX=10116 GN=Psma3 PE=1 SV=3	1	6	6	6	27.1	28.419	255	0	53.351	171920000	7	16.1308	15.7758	15.8453	15.8507	15.7036	16.1993	0.0649053	-0.100859	-0.00756601	-0.0357052	0.00820167	0.0754052	-0.0304739	0.59858	0.785167	FALSE
592	A0A0G2K7W6	RGD1562402	Similar to 60S ribosomal protein L27a	tr|A0A0G2K7W6|A0A0G2K7W6_RAT;sp|P18445|RL27A_RAT;tr|D3ZF07|D3ZF07_RAT;tr|D3ZI60|D3ZI60_RAT;tr|D3ZG03|D3ZG03_RAT	tr|A0A0G2K7W6|A0A0G2K7W6_RAT;sp|P18445|RL27A_RAT;tr|D3ZF07|D3ZF07_RAT;tr|D3ZI60|D3ZI60_RAT;tr|D3ZG03|D3ZG03_RAT	tr|A0A0G2K7W6|A0A0G2K7W6_RAT Similar to 60S ribosomal protein L27a OS=Rattus norvegicus OX=10116 GN=RGD1562402 PE=3 SV=1;sp|P18445|RL27A_RAT 60S ribosomal protein L27a OS=Rattus norvegicus OX=10116 GN=Rpl27a PE=1 SV=3;tr|D3ZF07|D3ZF07_RAT Similar to riboso	5	2	2	2	8.8	16.587	148	0	15.902	104360000	2	14.1981	14.0235	14.0441	14.0847	13.9237	14.3522	-0.0620099	-0.0474114	-0.00290245	0.00416451	0.0341165	0.0340545	-0.0615531	0.118203	0.368437	FALSE
593	P18484	Ap2a2	AP-2 complex subunit alpha-2	sp|P18484|AP2A2_RAT;tr|Q66HM2|Q66HM2_RAT;tr|A0A0G2K943|A0A0G2K943_RAT	sp|P18484|AP2A2_RAT;tr|Q66HM2|Q66HM2_RAT;tr|A0A0G2K943|A0A0G2K943_RAT	sp|P18484|AP2A2_RAT AP-2 complex subunit alpha-2 OS=Rattus norvegicus OX=10116 GN=Ap2a2 PE=1 SV=3;tr|Q66HM2|Q66HM2_RAT AP-2 complex subunit alpha OS=Rattus norvegicus OX=10116 GN=Ap2a2 PE=1 SV=1;tr|A0A0G2K943|A0A0G2K943_RAT AP-2 complex subunit alpha OS=Ra	3	39	27	27	46.4	104.04	938	0	323.31	1765600000	58	18.8803	18.6153	18.6119	18.7575	18.5553	19.0064	-0.0231749	-0.0990664	-0.0785459	0.0334548	0.0222508	0.0448508	-0.100448	0.0279589	0.200974	FALSE
594	P18506	Gabrd	Gamma-aminobutyric acid receptor subunit delta	sp|P18506|GBRD_RAT	sp|P18506|GBRD_RAT	sp|P18506|GBRD_RAT Gamma-aminobutyric acid receptor subunit delta OS=Rattus norvegicus OX=10116 GN=Gabrd PE=1 SV=2	1	3	3	3	7.6	50.566	449	0	20.961	41114000	4	13.7448	13.4813	13.5042	13.6995	13.2477	13.7187	0.0514473	-0.0229263	0.0238426	0.185588	-0.0752371	-0.0326953	-0.0084306	0.911823	0.961284	FALSE
595	P18508	Gabrg2	Gamma-aminobutyric acid receptor subunit gamma-2	sp|P18508|GBRG2_RAT	sp|P18508|GBRG2_RAT	sp|P18508|GBRG2_RAT Gamma-aminobutyric acid receptor subunit gamma-2 OS=Rattus norvegicus OX=10116 GN=Gabrg2 PE=1 SV=1	1	5	5	1	13.3	54.077	466	0	61.39	109480000	7	15.1936	15.007	14.8281	14.9637	14.9212	15.3264	-0.00157569	0.000932244	-0.154099	-0.0519972	0.0964624	0.0731221	-0.0907765	0.195054	0.46279	FALSE
596	A0A0G2JSW0	Myl12b	Myosin regulatory light chain 12B	tr|A0A0G2JSW0|A0A0G2JSW0_RAT;sp|P18666|ML12B_RAT;sp|P13832|MRLCA_RAT;tr|B0BMS8|B0BMS8_RAT;sp|Q64122|MYL9_RAT	tr|A0A0G2JSW0|A0A0G2JSW0_RAT;sp|P18666|ML12B_RAT;sp|P13832|MRLCA_RAT;tr|B0BMS8|B0BMS8_RAT	tr|A0A0G2JSW0|A0A0G2JSW0_RAT Myosin regulatory light chain 12B OS=Rattus norvegicus OX=10116 GN=Myl12b PE=4 SV=1;sp|P18666|ML12B_RAT Myosin regulatory light chain 12B OS=Rattus norvegicus OX=10116 GN=Myl12b PE=1 SV=3;sp|P13832|MRLCA_RAT Myosin regulatory l	5	8	8	8	50	19.779	172	0	185.62	244810000	17	16.7507	16.6505	16.6618	16.6429	16.4217	16.769	-0.0560347	0.0329126	0.0680935	0.0156645	-0.0145234	-0.0957599	0.04653	0.383413	0.637221	FALSE
598	P18886	Cpt2	Carnitine O-palmitoyltransferase 2, mitochondrial	sp|P18886|CPT2_RAT	sp|P18886|CPT2_RAT	sp|P18886|CPT2_RAT Carnitine O-palmitoyltransferase 2, mitochondrial OS=Rattus norvegicus OX=10116 GN=Cpt2 PE=1 SV=1	1	15	15	2	24.8	74.109	658	0	158.95	439530000	18	16.9762	16.8027	16.7937	16.8532	16.6738	17.0364	-0.0226358	-0.00698059	0.00789692	0.0338339	0.0454582	-0.0205316	-0.0268266	0.467868	0.700107	FALSE
599	G3V933	Drd1	D(1A) dopamine receptor	tr|G3V933|G3V933_RAT;sp|P18901|DRD1_RAT	tr|G3V933|G3V933_RAT;sp|P18901|DRD1_RAT	tr|G3V933|G3V933_RAT D(1A) dopamine receptor OS=Rattus norvegicus OX=10116 GN=Drd1 PE=3 SV=1;sp|P18901|DRD1_RAT D(1A) dopamine receptor OS=Rattus norvegicus OX=10116 GN=Drd1 PE=1 SV=2	2	1	1	1	2.7	49.452	446	0.0058232	6.3731	4564800	1	10.8266	10.6156	10.7136	10.26	10.6068	10.786	0.0105947	-0.0112382	0.110556	-0.376544	0.161231	-0.0880643	0.137763	0.331701	0.598532	FALSE
600	P19103	Ppp1r1a	Protein phosphatase 1 regulatory subunit 1A	sp|P19103|PPR1A_RAT	sp|P19103|PPR1A_RAT	sp|P19103|PPR1A_RAT Protein phosphatase 1 regulatory subunit 1A OS=Rattus norvegicus OX=10116 GN=Ppp1r1a PE=1 SV=1	1	2	2	2	22.2	18.738	171	0	16.112	31844000	2	11.1599	11.4067	11.1418	10.9917	10.8506	11.1942	-0.0356506	0.400317	0.159234	-0.0243402	0.0254814	-0.0594379	0.194066	0.116819	0.367241	FALSE
601	Q66HI5	Fth1	Ferritin	tr|Q66HI5|Q66HI5_RAT;sp|P19132|FRIH_RAT	tr|Q66HI5|Q66HI5_RAT;sp|P19132|FRIH_RAT	tr|Q66HI5|Q66HI5_RAT Ferritin OS=Rattus norvegicus OX=10116 GN=Fth1 PE=1 SV=2;sp|P19132|FRIH_RAT Ferritin heavy chain OS=Rattus norvegicus OX=10116 GN=Fth1 PE=1 SV=3	2	9	9	9	40.1	21.099	182	0	93.658	647250000	18	16.2139	15.9959	15.9431	16.0327	15.9409	16.2585	0.00757321	-0.0213266	-0.0502065	0.00585449	0.105051	-0.00594746	-0.0563061	0.237356	0.505625	FALSE
602	P19139	Csnk2a1	Casein kinase II subunit alpha	sp|P19139|CSK21_RAT	sp|P19139|CSK21_RAT	sp|P19139|CSK21_RAT Casein kinase II subunit alpha OS=Rattus norvegicus OX=10116 GN=Csnk2a1 PE=1 SV=2	1	11	11	11	36.1	45.073	391	0	213.64	363600000	20	16.4816	16.2588	16.2146	16.3387	16.1223	16.6303	-0.00609636	-0.0397255	-0.0600248	0.0305178	0.00517225	0.0845521	-0.0753629	0.0884424	0.322858	FALSE
603	P19234	Ndufv2	NADH dehydrogenase [ubiquinone] flavoprotein 2, mitochondrial	sp|P19234|NDUV2_RAT	sp|P19234|NDUV2_RAT	sp|P19234|NDUV2_RAT NADH dehydrogenase [ubiquinone] flavoprotein 2, mitochondrial OS=Rattus norvegicus OX=10116 GN=Ndufv2 PE=1 SV=2	1	10	10	10	46.4	27.378	248	0	289.02	3469500000	41	18.2175	18.0312	17.9328	18.0635	18.2912	18.3587	-0.0135079	-0.0106251	-0.0851531	0.0120469	0.430705	0.0696402	-0.207226	0.107535	0.351779	FALSE
604	D4A1Q2	Mapt	Microtubule-associated protein	tr|D4A1Q2|D4A1Q2_RAT;tr|F1LST4|F1LST4_RAT;sp|P19332|TAU_RAT	tr|D4A1Q2|D4A1Q2_RAT;tr|F1LST4|F1LST4_RAT;sp|P19332|TAU_RAT	tr|D4A1Q2|D4A1Q2_RAT Microtubule-associated protein OS=Rattus norvegicus OX=10116 GN=Mapt PE=1 SV=1;tr|F1LST4|F1LST4_RAT Microtubule-associated protein OS=Rattus norvegicus OX=10116 GN=Mapt PE=1 SV=1;sp|P19332|TAU_RAT Microtubule-associated protein tau OS=	3	22	22	2	34.7	71.764	686	0	305.82	6884300000	68	18.8818	18.7769	18.7574	18.4795	18.2106	18.6378	0.111236	0.195583	0.199884	-0.111534	-0.189404	-0.190787	0.33281	0.000198143	0.0100221	FALSE
606	P19468	Gclc	Glutamate--cysteine ligase catalytic subunit	sp|P19468|GSH1_RAT	sp|P19468|GSH1_RAT	sp|P19468|GSH1_RAT Glutamate--cysteine ligase catalytic subunit OS=Rattus norvegicus OX=10116 GN=Gclc PE=1 SV=2	1	4	4	4	6.9	72.618	637	0	48.325	50935000	5	11.0498	10.4635	10.4779	10.413	10.805	11.1852	0.179043	-0.218047	-0.179847	-0.278233	0.30477	0.256454	-0.167281	0.393095	0.644559	FALSE
607	P19490	Gria1	Glutamate receptor 1	sp|P19490|GRIA1_RAT;tr|M0R5P7|M0R5P7_RAT;tr|A0A0G2K798|A0A0G2K798_RAT	sp|P19490|GRIA1_RAT;tr|M0R5P7|M0R5P7_RAT;tr|A0A0G2K798|A0A0G2K798_RAT	sp|P19490|GRIA1_RAT Glutamate receptor 1 OS=Rattus norvegicus OX=10116 GN=Gria1 PE=1 SV=2;tr|M0R5P7|M0R5P7_RAT Glutamate receptor 1 OS=Rattus norvegicus OX=10116 GN=Gria1 PE=3 SV=2;tr|A0A0G2K798|A0A0G2K798_RAT Glutamate receptor 1 OS=Rattus norvegicus OX=1	3	19	11	2	20.1	101.58	907	0	86.917	245330000	17	16.4333	16.1371	16.1816	16.2086	15.983	16.4539	0.0425096	-0.0644695	0.00390234	-0.00264029	-0.0372391	0.00504365	0.00559274	0.893953	0.951553	FALSE
609	P19511	Atp5pb	ATP synthase F(0) complex subunit B1, mitochondrial	sp|P19511|AT5F1_RAT	sp|P19511|AT5F1_RAT	sp|P19511|AT5F1_RAT ATP synthase F(0) complex subunit B1, mitochondrial OS=Rattus norvegicus OX=10116 GN=Atp5pb PE=1 SV=1	1	21	21	21	58.2	28.868	256	0	282.04	7782000000	79	19.2478	18.9761	18.9558	19.0618	18.8874	19.3396	0.00311874	-0.0794064	-0.0758259	-0.00341645	0.0132473	0.0368843	-0.0662762	0.1293	0.384068	FALSE
610	P19527	Nefl	Neurofilament light polypeptide	sp|P19527|NFL_RAT	sp|P19527|NFL_RAT	sp|P19527|NFL_RAT Neurofilament light polypeptide OS=Rattus norvegicus OX=10116 GN=Nefl PE=1 SV=3	1	27	24	23	49.3	61.335	542	0	308.86	1208800000	34	18.6494	18.3246	18.3572	17.8606	17.4807	18.1672	0.337685	0.202086	0.258583	-0.271578	-0.460506	-0.202524	0.577654	0.000204229	0.0100712	FALSE
611	P19627	Gnaz	Guanine nucleotide-binding protein G(z) subunit alpha	sp|P19627|GNAZ_RAT	sp|P19627|GNAZ_RAT	sp|P19627|GNAZ_RAT Guanine nucleotide-binding protein G(z) subunit alpha OS=Rattus norvegicus OX=10116 GN=Gnaz PE=2 SV=3	1	6	5	5	21.1	40.879	355	0	104.23	184270000	9	15.8234	15.6031	15.5889	15.6541	15.4755	16.0744	-0.00522139	-0.0363932	-0.0267129	0.00492368	0.017369	0.187673	-0.0927645	0.14775	0.405794	FALSE
612	P19643	Maob	Amine oxidase [flavin-containing] B	sp|P19643|AOFB_RAT	sp|P19643|AOFB_RAT	sp|P19643|AOFB_RAT Amine oxidase [flavin-containing] B OS=Rattus norvegicus OX=10116 GN=Maob PE=1 SV=3	1	14	14	14	31.7	58.458	520	0	107.38	1046800000	19	17.0774	16.8154	16.7923	16.8503	16.7649	17.1415	0.0236867	-0.0491813	-0.0483913	-0.0239844	0.0816055	0.0296979	-0.0537349	0.256805	0.52668	FALSE
613	Q5U330	Gucy1a1	Guanylate cyclase 1, soluble, alpha 3	tr|Q5U330|Q5U330_RAT;sp|P19686|GCYA1_RAT	tr|Q5U330|Q5U330_RAT;sp|P19686|GCYA1_RAT	tr|Q5U330|Q5U330_RAT Guanylate cyclase 1, soluble, alpha 3 OS=Rattus norvegicus OX=10116 GN=Gucy1a1 PE=1 SV=1;sp|P19686|GCYA1_RAT Guanylate cyclase soluble subunit alpha-1 OS=Rattus norvegicus OX=10116 GN=Gucy1a1 PE=1 SV=1	2	6	6	6	10.4	77.538	690	0	44.824	58866000	7	15.5164	15.4344	15.4272	15.442	15.2287	15.615	-0.0933573	0.0138329	0.0304475	0.0117491	-0.0106079	-0.0528523	0.000878098	0.985235	0.991839	FALSE
614	P19804	Nme2	Nucleoside diphosphate kinase B	sp|P19804|NDKB_RAT	sp|P19804|NDKB_RAT	sp|P19804|NDKB_RAT Nucleoside diphosphate kinase B OS=Rattus norvegicus OX=10116 GN=Nme2 PE=1 SV=1	1	10	10	5	67.8	17.283	152	0	163.74	3864000000	26	17.7565	17.5143	17.3914	17.5699	17.372	17.8909	0.0110813	-0.0419465	-0.141001	0.00403032	-0.00288915	0.0874281	-0.0868118	0.143208	0.401662	FALSE
616	P19945	Rplp0	60S acidic ribosomal protein P0	sp|P19945|RLA0_RAT;tr|D3ZJT4|D3ZJT4_RAT	sp|P19945|RLA0_RAT	sp|P19945|RLA0_RAT 60S acidic ribosomal protein P0 OS=Rattus norvegicus OX=10116 GN=Rplp0 PE=1 SV=2	2	7	7	7	29	34.215	317	0	53.286	120960000	8	14.8102	14.4624	14.5764	14.6125	14.3275	14.8342	0.0270879	-0.131478	0.00631509	0.00889377	-0.0851107	-0.00691357	-0.0049816	0.930443	0.970386	FALSE
617	F1M964	Pmpca	Mitochondrial-processing peptidase subunit alpha	tr|F1M964|F1M964_RAT;tr|Q68FX8|Q68FX8_RAT;sp|P20069|MPPA_RAT	tr|F1M964|F1M964_RAT;tr|Q68FX8|Q68FX8_RAT;sp|P20069|MPPA_RAT	tr|F1M964|F1M964_RAT Mitochondrial-processing peptidase subunit alpha OS=Rattus norvegicus OX=10116 GN=Pmpca PE=1 SV=2;tr|Q68FX8|Q68FX8_RAT Mitochondrial-processing peptidase subunit alpha OS=Rattus norvegicus OX=10116 GN=Pmpca PE=1 SV=1;sp|P20069|MPPA_RAT	3	11	11	11	24.9	58.381	523	0	116	428530000	16	16.3805	16.2343	16.256	16.2954	16.1731	16.4555	-0.0652931	-0.0223309	0.0232472	0.0291316	0.0977702	-0.0483711	-0.0476358	0.370839	0.626423	FALSE
618	P20070	Cyb5r3	NADH-cytochrome b5 reductase 3	sp|P20070|NB5R3_RAT	sp|P20070|NB5R3_RAT	sp|P20070|NB5R3_RAT NADH-cytochrome b5 reductase 3 OS=Rattus norvegicus OX=10116 GN=Cyb5r3 PE=1 SV=2	1	8	8	8	24.9	34.174	301	0	150.17	570230000	11	15.7381	15.5087	15.588	15.5658	15.3756	15.7475	-0.00376598	-0.0440315	0.0591552	0.00346826	0.00421314	-0.0524027	0.018693	0.66469	0.82864	FALSE
619	F1LP80	Vgf	Neurosecretory protein VGF	tr|F1LP80|F1LP80_RAT;sp|P20156|VGF_RAT;tr|M0RDR2|M0RDR2_RAT	tr|F1LP80|F1LP80_RAT;sp|P20156|VGF_RAT;tr|M0RDR2|M0RDR2_RAT	tr|F1LP80|F1LP80_RAT Neurosecretory protein VGF OS=Rattus norvegicus OX=10116 GN=Vgf PE=4 SV=2;sp|P20156|VGF_RAT Neurosecretory protein VGF OS=Rattus norvegicus OX=10116 GN=Vgf PE=1 SV=3;tr|M0RDR2|M0RDR2_RAT Uncharacterized protein OS=Rattus norvegicus OX=	3	20	20	20	35.2	68.193	617	0	165.5	363980000	26	16.9642	16.7947	16.7423	16.7113	16.6226	16.9826	0.00404414	0.0237498	-0.00484737	-0.0693604	0.0328942	-0.0356244	0.0316791	0.44541	0.684419	FALSE
620	P20171	Hras	GTPase HRas	sp|P20171|RASH_RAT	sp|P20171|RASH_RAT	sp|P20171|RASH_RAT GTPase HRas OS=Rattus norvegicus OX=10116 GN=Hras PE=1 SV=2	1	8	8	2	52.9	21.298	189	0	310.34	404540000	15	16.9488	16.7253	16.6659	16.752	16.5349	17.0514	0.0264868	-0.00778607	-0.0433137	0.0092079	-0.0169066	0.0710959	-0.0293367	0.48781	0.712837	FALSE
621	P20236	Gabra3	Gamma-aminobutyric acid receptor subunit alpha-3	sp|P20236|GBRA3_RAT	sp|P20236|GBRA3_RAT	sp|P20236|GBRA3_RAT Gamma-aminobutyric acid receptor subunit alpha-3 OS=Rattus norvegicus OX=10116 GN=Gabra3 PE=1 SV=2	1	9	6	6	20.5	55.429	493	0	64.336	37084000	6	14.1696	13.991	13.9389	13.9635	13.8716	14.1116	0.00842074	0.0189645	-0.00922397	-0.0181524	0.0809142	-0.107622	0.0210072	0.705675	0.852269	FALSE
622	P20272	Cnr1	Cannabinoid receptor 1	sp|P20272|CNR1_RAT	sp|P20272|CNR1_RAT	sp|P20272|CNR1_RAT Cannabinoid receptor 1 OS=Rattus norvegicus OX=10116 GN=Cnr1 PE=1 SV=1	1	3	3	3	6.6	52.844	473	0	19.981	89076000	3	14.268	14.1007	13.9163	14.0761	14.0842	14.4968	-0.0112981	0.0106546	-0.149972	-0.0235973	0.175461	0.159481	-0.153986	0.0723959	0.303571	FALSE
623	P20595	Gucy1b1	Guanylate cyclase soluble subunit beta-1	sp|P20595|GCYB1_RAT	sp|P20595|GCYB1_RAT	sp|P20595|GCYB1_RAT Guanylate cyclase soluble subunit beta-1 OS=Rattus norvegicus OX=10116 GN=Gucy1b1 PE=1 SV=2	1	11	11	11	18.6	70.456	619	0	85.768	58891000	11	14.9768	14.8949	14.9173	14.908	14.6869	15.0769	-0.0934948	0.0137505	0.0600289	0.0171534	-0.012955	-0.0514422	0.00917617	0.859057	0.933861	FALSE
624	P20650	Ppm1a	Protein phosphatase 1A	sp|P20650|PPM1A_RAT;tr|A0A0H2UHE5|A0A0H2UHE5_RAT	sp|P20650|PPM1A_RAT;tr|A0A0H2UHE5|A0A0H2UHE5_RAT	sp|P20650|PPM1A_RAT Protein phosphatase 1A OS=Rattus norvegicus OX=10116 GN=Ppm1a PE=1 SV=1;tr|A0A0H2UHE5|A0A0H2UHE5_RAT Protein phosphatase 1A OS=Rattus norvegicus OX=10116 GN=Ppm1a PE=1 SV=1	2	10	10	9	31.9	42.416	382	0	72.181	234550000	13	16.4957	16.4062	16.3422	16.4298	16.1716	16.6144	-0.0603932	0.039246	-0.000828574	0.053218	-0.0139925	0.000230094	-0.0204771	0.635636	0.809545	FALSE
625	P20651	Ppp3cb	Serine/threonine-protein phosphatase 2B catalytic subunit beta isoform	sp|P20651|PP2BB_RAT;tr|A0A0G2K7T5|A0A0G2K7T5_RAT	sp|P20651|PP2BB_RAT;tr|A0A0G2K7T5|A0A0G2K7T5_RAT	sp|P20651|PP2BB_RAT Serine/threonine-protein phosphatase 2B catalytic subunit beta isoform OS=Rattus norvegicus OX=10116 GN=Ppp3cb PE=1 SV=1;tr|A0A0G2K7T5|A0A0G2K7T5_RAT Serine/threonine-protein phosphatase OS=Rattus norvegicus OX=10116 GN=Ppp3cb PE=1 SV=1	2	16	8	8	40	59.113	525	0	248.12	317220000	17	15.791	15.6694	15.5237	15.6118	15.4399	15.8487	-0.000869367	0.066699	-0.0552204	-0.000620565	0.0184796	-0.00128889	-0.00198695	0.963185	0.982865	FALSE
626	Q4QRB8	Asl	Argininosuccinate lyase	tr|Q4QRB8|Q4QRB8_RAT;sp|P20673|ARLY_RAT	tr|Q4QRB8|Q4QRB8_RAT;sp|P20673|ARLY_RAT	tr|Q4QRB8|Q4QRB8_RAT Argininosuccinate lyase OS=Rattus norvegicus OX=10116 GN=Asl PE=1 SV=1;sp|P20673|ARLY_RAT Argininosuccinate lyase OS=Rattus norvegicus OX=10116 GN=Asl PE=2 SV=1	2	6	6	6	16.7	51.39	461	0	58.771	29394000	6	13.7403	13.618	13.6602	13.6461	13.3209	13.7794	-0.0337711	0.0331277	0.0991707	0.0515401	-0.0826486	-0.0527231	0.0607863	0.299012	0.563569	FALSE
627	F1LPA6	Padi2	Peptidyl arginine deiminase, type II, isoform CRA_a	tr|F1LPA6|F1LPA6_RAT;sp|P20717|PADI2_RAT	tr|F1LPA6|F1LPA6_RAT;sp|P20717|PADI2_RAT	tr|F1LPA6|F1LPA6_RAT Peptidyl arginine deiminase, type II, isoform CRA_a OS=Rattus norvegicus OX=10116 GN=Padi2 PE=4 SV=2;sp|P20717|PADI2_RAT Protein-arginine deiminase type-2 OS=Rattus norvegicus OX=10116 GN=Padi2 PE=1 SV=1	2	3	3	3	4.4	75.256	665	0	20.129	61798000	3	14.8244	14.6329	14.6122	14.7818	14.4252	14.795	0.00116389	-0.00115127	0.0020676	0.138082	-0.0275591	-0.0862289	-0.00740448	0.907724	0.959718	FALSE
628	P20788	Uqcrfs1	Cytochrome b-c1 complex subunit Rieske, mitochondrial	sp|P20788|UCRI_RAT	sp|P20788|UCRI_RAT	sp|P20788|UCRI_RAT Cytochrome b-c1 complex subunit Rieske, mitochondrial OS=Rattus norvegicus OX=10116 GN=Uqcrfs1 PE=1 SV=2	1	18	18	18	50.4	29.445	274	0	323.31	6998600000	50	18.5004	18.2465	18.2313	18.3475	18.1993	18.56	-0.00186918	-0.0665936	-0.0579781	0.0246998	0.0674814	-0.000289072	-0.0727777	0.098002	0.340019	FALSE
629	F1LPQ3	Man2c1	Alpha-mannosidase 2C1	tr|F1LPQ3|F1LPQ3_RAT;tr|Q5M9I2|Q5M9I2_RAT;sp|P21139|MA2C1_RAT	tr|F1LPQ3|F1LPQ3_RAT;tr|Q5M9I2|Q5M9I2_RAT;sp|P21139|MA2C1_RAT	tr|F1LPQ3|F1LPQ3_RAT Alpha-mannosidase 2C1 OS=Rattus norvegicus OX=10116 GN=Man2c1 PE=1 SV=2;tr|Q5M9I2|Q5M9I2_RAT Alpha-mannosidase 2C1 OS=Rattus norvegicus OX=10116 GN=Man2c1 PE=1 SV=1;sp|P21139|MA2C1_RAT Alpha-mannosidase 2C1 OS=Rattus norvegicus OX=1011	3	5	5	5	5.1	115.72	1038	0	30.965	29984000	5	12.1913	12.4588	12.1828	11.9491	11.9444	12.4753	-0.163745	0.292906	0.0407781	-0.226407	-0.0401424	0.0621966	0.124764	0.36785	0.625056	FALSE
630	G3V9Z3	Maoa	Amine oxidase	tr|G3V9Z3|G3V9Z3_RAT;sp|P21396|AOFA_RAT	tr|G3V9Z3|G3V9Z3_RAT;sp|P21396|AOFA_RAT	tr|G3V9Z3|G3V9Z3_RAT Amine oxidase OS=Rattus norvegicus OX=10116 GN=Maoa PE=1 SV=1;sp|P21396|AOFA_RAT Amine oxidase [flavin-containing] A OS=Rattus norvegicus OX=10116 GN=Maoa PE=1 SV=1	2	16	16	16	32.7	59.52	526	0	203.97	842500000	32	17.744	17.5679	17.547	17.6917	17.4737	17.9104	-0.0577707	-0.0447461	-0.0417478	0.0694086	0.0423835	0.0505893	-0.102215	0.0149977	0.144048	FALSE
631	P21531	Rpl3	60S ribosomal protein L3	sp|P21531|RL3_RAT;tr|A0A0U1RRY5|A0A0U1RRY5_RAT;tr|A0A0U1RRR9|A0A0U1RRR9_RAT;tr|Q6TXF6|Q6TXF6_RAT	sp|P21531|RL3_RAT	sp|P21531|RL3_RAT 60S ribosomal protein L3 OS=Rattus norvegicus OX=10116 GN=Rpl3 PE=1 SV=3	4	9	9	9	21.8	46.135	403	0	53.547	236750000	9	14.8347	14.6854	14.7108	14.6584	14.493	14.8478	-0.0154711	0.0244315	0.0736976	-0.0122504	0.0133916	-0.0604039	0.0473069	0.28171	0.548477	FALSE
632	P21571	Atp5pf	ATP synthase-coupling factor 6, mitochondrial	sp|P21571|ATP5J_RAT	sp|P21571|ATP5J_RAT	sp|P21571|ATP5J_RAT ATP synthase-coupling factor 6, mitochondrial OS=Rattus norvegicus OX=10116 GN=Atp5pf PE=1 SV=1	1	3	3	3	28.7	12.494	108	0	83.976	58649000	3	15.8067	15.3686	15.2837	15.2387	14.8996	15.1814	0.349883	0.100966	0.039928	-0.038666	-0.186761	-0.333474	0.349893	0.0152938	0.14467	FALSE
633	P21575	Dnm1	Dynamin-1	sp|P21575|DYN1_RAT	sp|P21575|DYN1_RAT	sp|P21575|DYN1_RAT Dynamin-1 OS=Rattus norvegicus OX=10116 GN=Dnm1 PE=1 SV=2	1	63	63	46	66.4	97.294	864	0	323.31	32521000000	240	20.9021	20.6931	20.6821	20.6853	20.5476	20.936	0.0138886	-0.00596467	0.00688099	-0.0233846	0.0298936	-0.0103328	0.00620955	0.855975	0.932475	FALSE
634	P21670	Psma4	Proteasome subunit alpha type-4	sp|P21670|PSA4_RAT	sp|P21670|PSA4_RAT	sp|P21670|PSA4_RAT Proteasome subunit alpha type-4 OS=Rattus norvegicus OX=10116 GN=Psma4 PE=1 SV=1	1	6	6	6	16.9	29.497	261	0	39.59	105860000	7	16.498	16.2321	16.1689	16.2979	16.2483	16.5566	0.0101826	-0.0665886	-0.105957	-0.0104803	0.130912	0.0106839	-0.0978264	0.115296	0.362798	FALSE
635	P21707	Syt1	Synaptotagmin-1	sp|P21707|SYT1_RAT	sp|P21707|SYT1_RAT	sp|P21707|SYT1_RAT Synaptotagmin-1 OS=Rattus norvegicus OX=10116 GN=Syt1 PE=1 SV=3	1	24	24	14	44.2	47.398	421	0	323.31	10537000000	94	20.011	19.6867	19.6517	19.8169	19.6406	20.071	0.00784275	-0.127311	-0.138435	-0.00675172	0.00789289	0.00982724	-0.089624	0.109774	0.355233	FALSE
636	P21708	Mapk3	Mitogen-activated protein kinase 3	sp|P21708|MK03_RAT	sp|P21708|MK03_RAT	sp|P21708|MK03_RAT Mitogen-activated protein kinase 3 OS=Rattus norvegicus OX=10116 GN=Mapk3 PE=1 SV=5	1	8	6	6	28.9	43.08	380	0	85.794	223680000	8	15.6922	15.5993	15.584	15.5873	15.3701	15.6849	-0.0609161	0.035316	0.0438721	0.0136669	-0.0125257	-0.12632	0.0478171	0.398469	0.647622	FALSE
637	P21775	Acaa1a	3-ketoacyl-CoA thiolase A, peroxisomal	sp|P21775|THIKA_RAT;tr|F1LPD6|F1LPD6_RAT;sp|P07871|THIKB_RAT	sp|P21775|THIKA_RAT;tr|F1LPD6|F1LPD6_RAT;sp|P07871|THIKB_RAT	sp|P21775|THIKA_RAT 3-ketoacyl-CoA thiolase A, peroxisomal OS=Rattus norvegicus OX=10116 GN=Acaa1a PE=1 SV=2;tr|F1LPD6|F1LPD6_RAT 3-ketoacyl-CoA thiolase A, peroxisomal OS=Rattus norvegicus OX=10116 GN=Acaa1a PE=1 SV=2;sp|P07871|THIKB_RAT 3-ketoacyl-CoA th	3	6	6	6	19.6	43.833	424	0	152.46	167220000	7	15.7132	15.6564	15.7135	15.653	15.8164	15.8069	-0.125107	0.0072024	0.0882197	-0.00578057	0.348591	-0.0894856	-0.0943363	0.466713	0.699373	FALSE
638	P21807	Prph	Peripherin	sp|P21807|PERI_RAT;tr|F1M7P4|F1M7P4_RAT	sp|P21807|PERI_RAT;tr|F1M7P4|F1M7P4_RAT	sp|P21807|PERI_RAT Peripherin OS=Rattus norvegicus OX=10116 GN=Prph PE=1 SV=1;tr|F1M7P4|F1M7P4_RAT Peripherin OS=Rattus norvegicus OX=10116 GN=Prph PE=1 SV=1	2	2	2	2	3.6	53.549	468	0.0020373	10.741	29126000	2	10.2702	10.4992	10.4994	10.6124	10.1228	10.6429	-0.366652	0.0515831	0.075648	0.155088	-0.143513	-0.0520218	-0.0663245	0.646588	0.817576	FALSE
641	P21913	Sdhb	Succinate dehydrogenase [ubiquinone] iron-sulfur subunit, mitochondrial	sp|P21913|SDHB_RAT	sp|P21913|SDHB_RAT	sp|P21913|SDHB_RAT Succinate dehydrogenase [ubiquinone] iron-sulfur subunit, mitochondrial OS=Rattus norvegicus OX=10116 GN=Sdhb PE=2 SV=2	1	18	18	18	48.9	31.83	282	0	212.89	7080300000	43	18.9353	18.7529	18.764	18.8266	18.5507	19.0476	-0.0238328	-0.0170214	0.0179377	0.0470434	-0.0379295	0.0304948	-0.0208417	0.600617	0.786364	FALSE
643	P22062	Pcmt1	Protein-L-isoaspartate(D-aspartate) O-methyltransferase	sp|P22062|PIMT_RAT;tr|A0A140TAB9|A0A140TAB9_RAT	sp|P22062|PIMT_RAT;tr|A0A140TAB9|A0A140TAB9_RAT	sp|P22062|PIMT_RAT Protein-L-isoaspartate(D-aspartate) O-methyltransferase OS=Rattus norvegicus OX=10116 GN=Pcmt1 PE=1 SV=2;tr|A0A140TAB9|A0A140TAB9_RAT Protein-L-isoaspartate O-methyltransferase OS=Rattus norvegicus OX=10116 GN=Pcmt1 PE=1 SV=1	2	10	10	10	47.6	24.641	227	0	116.48	1068700000	17	16.7731	16.5275	16.4789	16.5035	16.3668	16.762	0.0626096	0.00612799	-0.0185554	-0.0275351	0.0267425	-0.0065667	0.0191805	0.628074	0.806199	FALSE
644	P22734	Comt	Catechol O-methyltransferase	sp|P22734|COMT_RAT	sp|P22734|COMT_RAT	sp|P22734|COMT_RAT Catechol O-methyltransferase OS=Rattus norvegicus OX=10116 GN=Comt PE=1 SV=2	1	2	2	2	8.3	29.597	264	0	13.415	25295000	3	14.2262	14.0832	14.0241	14.02	14.0338	14.4078	-0.0281189	0.01809	-0.0171737	-0.0547699	0.149951	0.0954378	-0.0726071	0.25764	0.526879	FALSE
645	Q68G44	Hmgcs2	3-hydroxy-3-methylglutaryl coenzyme A synthase	tr|Q68G44|Q68G44_RAT;sp|P22791|HMCS2_RAT	tr|Q68G44|Q68G44_RAT;sp|P22791|HMCS2_RAT	tr|Q68G44|Q68G44_RAT 3-hydroxy-3-methylglutaryl coenzyme A synthase OS=Rattus norvegicus OX=10116 GN=Hmgcs2 PE=1 SV=1;sp|P22791|HMCS2_RAT Hydroxymethylglutaryl-CoA synthase, mitochondrial OS=Rattus norvegicus OX=10116 GN=Hmgcs2 PE=1 SV=1	2	4	3	3	7.7	56.885	508	0	19.802	57430000	3	14.3702	14.2706	14.1997	14.2999	14.1766	14.6287	-0.0986717	-0.00912967	-0.0561025	0.0105515	0.0782472	0.101735	-0.118146	0.0301258	0.207799	FALSE
646	A0A0G2K1H2	Synpr	Synaptoporin	tr|A0A0G2K1H2|A0A0G2K1H2_RAT;sp|P22831|SYNPR_RAT	tr|A0A0G2K1H2|A0A0G2K1H2_RAT;sp|P22831|SYNPR_RAT	tr|A0A0G2K1H2|A0A0G2K1H2_RAT Synaptoporin OS=Rattus norvegicus OX=10116 GN=Synpr PE=1 SV=1;sp|P22831|SYNPR_RAT Synaptoporin OS=Rattus norvegicus OX=10116 GN=Synpr PE=1 SV=2	2	3	3	3	17.6	23.928	216	0	42.839	169020000	5	16.7695	16.527	16.5041	16.5535	16.392	16.9029	0.0223458	-0.0310592	-0.0300927	-0.0141475	0.0152886	0.0976554	-0.0458675	0.319887	0.587171	FALSE
647	P22909	Adra2a	Alpha-2A adrenergic receptor	sp|P22909|ADA2A_RAT;tr|M0R9R3|M0R9R3_RAT	sp|P22909|ADA2A_RAT;tr|M0R9R3|M0R9R3_RAT	sp|P22909|ADA2A_RAT Alpha-2A adrenergic receptor OS=Rattus norvegicus OX=10116 GN=Adra2a PE=1 SV=2;tr|M0R9R3|M0R9R3_RAT Adrenergic receptor, alpha 2a OS=Rattus norvegicus OX=10116 GN=Adra2a PE=1 SV=1	2	2	2	2	6.9	48.939	450	0	40.024	15905000	2	14.0141	13.7796	13.7721	13.7202	13.6431	13.9643	0.0376052	-0.00772038	0.0086367	-0.0767478	0.0370534	-0.0703076	0.0495079	0.294252	0.559384	FALSE
648	M0R4B6	LOC102555453	RCG64424	tr|M0R4B6|M0R4B6_RAT;tr|D3ZJE2|D3ZJE2_RAT;sp|P23358|RL12_RAT;tr|A0A140TAC5|A0A140TAC5_RAT;tr|D4A8N3|D4A8N3_RAT	tr|M0R4B6|M0R4B6_RAT;tr|D3ZJE2|D3ZJE2_RAT;sp|P23358|RL12_RAT;tr|A0A140TAC5|A0A140TAC5_RAT;tr|D4A8N3|D4A8N3_RAT	tr|M0R4B6|M0R4B6_RAT RCG64424 OS=Rattus norvegicus OX=10116 GN=LOC102555453 PE=3 SV=1;tr|D3ZJE2|D3ZJE2_RAT Uncharacterized protein OS=Rattus norvegicus OX=10116 PE=3 SV=1;sp|P23358|RL12_RAT 60S ribosomal protein L12 OS=Rattus norvegicus OX=10116 GN=Rpl12 P	5	3	3	3	15.8	17.865	165	0	16.671	236760000	4	12.5977	12.1999	12.3608	12.2891	12.3668	12.598	0.0404921	-0.168136	0.0166625	-0.0885809	0.180115	-0.017261	-0.0617513	0.508744	0.72546	FALSE
649	G3V7U1	Grm1	Glutamate receptor, metabotropic 1, isoform CRA_b	tr|G3V7U1|G3V7U1_RAT;sp|P23385|GRM1_RAT	tr|G3V7U1|G3V7U1_RAT;sp|P23385|GRM1_RAT	tr|G3V7U1|G3V7U1_RAT Glutamate receptor, metabotropic 1, isoform CRA_b OS=Rattus norvegicus OX=10116 GN=Grm1 PE=1 SV=1;sp|P23385|GRM1_RAT Metabotropic glutamate receptor 1 OS=Rattus norvegicus OX=10116 GN=Grm1 PE=1 SV=1	2	8	8	7	7	133.24	1199	0	58.236	187310000	11	15.8175	15.5749	15.634	15.6229	15.3499	15.8024	0.0349631	-0.0184567	0.0644775	0.0198785	-0.0622128	-0.038261	0.0538597	0.230571	0.498942	FALSE
650	P23514	Copb1	Coatomer subunit beta	sp|P23514|COPB_RAT	sp|P23514|COPB_RAT	sp|P23514|COPB_RAT Coatomer subunit beta OS=Rattus norvegicus OX=10116 GN=Copb1 PE=1 SV=1	1	2	2	2	2.8	107.01	953	0	14.422	6833000	2	11.123	11.0056	11.0306	10.7806	9.88474	11.2853	-0.0361706	0.0355271	0.0844364	-0.19906	-0.903968	0.0680383	0.372928	0.161296	0.423594	FALSE
651	P23565	Ina	Alpha-internexin	sp|P23565|AINX_RAT	sp|P23565|AINX_RAT	sp|P23565|AINX_RAT Alpha-internexin OS=Rattus norvegicus OX=10116 GN=Ina PE=1 SV=2	1	30	25	2	59.4	56.115	505	0	323.31	2135500000	34	18.5996	18.3199	18.3255	17.7713	17.3957	18.0532	0.34723	0.256718	0.286172	-0.301503	-0.486208	-0.257157	0.644997	5.39385e-05	0.00405029	TRUE
652	P23711	Hmox2	Heme oxygenase 2	sp|P23711|HMOX2_RAT;sp|O70453|HMOX3_RAT	sp|P23711|HMOX2_RAT	sp|P23711|HMOX2_RAT Heme oxygenase 2 OS=Rattus norvegicus OX=10116 GN=Hmox2 PE=1 SV=1	2	8	8	8	33.3	35.762	315	0	191.66	173350000	9	15.4445	15.1401	15.1108	15.232	14.9349	15.4993	0.0748106	-0.0404105	-0.0458871	0.0418324	-0.064263	0.0715118	-0.0201894	0.722781	0.86399	FALSE
653	Q68G41	Eci1	Dodecenoyl-Coenzyme A delta isomerase (3,2 trans-enoyl-Coenzyme A isomerase)	tr|Q68G41|Q68G41_RAT;sp|P23965|ECI1_RAT;tr|A0A0G2K2R2|A0A0G2K2R2_RAT	tr|Q68G41|Q68G41_RAT;sp|P23965|ECI1_RAT;tr|A0A0G2K2R2|A0A0G2K2R2_RAT	tr|Q68G41|Q68G41_RAT Dodecenoyl-Coenzyme A delta isomerase (3,2 trans-enoyl-Coenzyme A isomerase) OS=Rattus norvegicus OX=10116 GN=Eci1 PE=1 SV=1;sp|P23965|ECI1_RAT Enoyl-CoA delta isomerase 1, mitochondrial OS=Rattus norvegicus OX=10116 GN=Eci1 PE=1 SV=1;	3	8	8	8	26	32.264	289	0	87.534	683440000	18	17.1587	16.9407	16.9641	17.021	16.7513	17.2514	-0.00962893	-0.0384747	0.0088257	0.0321708	-0.0464741	0.025018	-0.0166642	0.672619	0.834167	FALSE
654	P23977	Slc6a3	Sodium-dependent dopamine transporter	sp|P23977|SC6A3_RAT	sp|P23977|SC6A3_RAT	sp|P23977|SC6A3_RAT Sodium-dependent dopamine transporter OS=Rattus norvegicus OX=10116 GN=Slc6a3 PE=2 SV=1	1	4	4	4	7.3	68.745	619	0	29.883	56276000	4	13.7221	13.5173	13.4389	13.4504	13.3325	13.705	0.0449294	0.0293346	-0.0251784	-0.0471826	0.0258141	-0.0302024	0.0335522	0.416743	0.660077	FALSE
655	P23978	Slc6a1	Sodium- and chloride-dependent GABA transporter 1	sp|P23978|SC6A1_RAT	sp|P23978|SC6A1_RAT	sp|P23978|SC6A1_RAT Sodium- and chloride-dependent GABA transporter 1 OS=Rattus norvegicus OX=10116 GN=Slc6a1 PE=1 SV=1	1	5	5	5	10.2	67.001	599	0	71.129	490140000	11	16.7259	16.4889	16.4794	16.6099	16.2795	16.8234	0.0163184	-0.0315284	-0.0171216	0.0798856	-0.0595994	0.0557827	-0.0361335	0.469107	0.701643	FALSE
656	P24049	Rpl17	60S ribosomal protein L17	sp|P24049|RL17_RAT;tr|A0A0H2UHQ1|A0A0H2UHQ1_RAT;tr|F1LZX7|F1LZX7_RAT;tr|A0A0G2KB77|A0A0G2KB77_RAT;tr|D3Z9G9|D3Z9G9_RAT;tr|Q7TPJ7|Q7TPJ7_RAT	sp|P24049|RL17_RAT;tr|A0A0H2UHQ1|A0A0H2UHQ1_RAT;tr|F1LZX7|F1LZX7_RAT;tr|A0A0G2KB77|A0A0G2KB77_RAT;tr|D3Z9G9|D3Z9G9_RAT	sp|P24049|RL17_RAT 60S ribosomal protein L17 OS=Rattus norvegicus OX=10116 GN=Rpl17 PE=2 SV=3;tr|A0A0H2UHQ1|A0A0H2UHQ1_RAT 60S ribosomal protein L17 OS=Rattus norvegicus OX=10116 GN=Rpl17 PE=1 SV=1;tr|F1LZX7|F1LZX7_RAT 60S ribosomal protein L17 OS=Rattus n	6	5	5	5	32.1	21.397	184	0	55.02	105500000	6	15.4566	15.235	15.1154	15.1326	14.8321	15.3925	0.124929	0.0924186	-0.00331412	-0.0195832	-0.129077	0.00271564	0.119993	0.0651711	0.29296	FALSE
657	G3V7X5	Sparcl1	SPARC-like 1 (Mast9, hevin), isoform CRA_a	tr|G3V7X5|G3V7X5_RAT;sp|P24054|SPRL1_RAT	tr|G3V7X5|G3V7X5_RAT;sp|P24054|SPRL1_RAT	tr|G3V7X5|G3V7X5_RAT SPARC-like 1 (Mast9, hevin), isoform CRA_a OS=Rattus norvegicus OX=10116 GN=Sparcl1 PE=1 SV=1;sp|P24054|SPRL1_RAT SPARC-like protein 1 OS=Rattus norvegicus OX=10116 GN=Sparcl1 PE=1 SV=1	2	10	10	10	20.3	70.553	634	0	130.7	194460000	12	15.7091	15.6078	15.5274	15.5216	15.2931	15.7531	0.00385297	0.0917271	0.0352159	-0.00415069	-0.0415937	-0.0101481	0.0622295	0.145088	0.40351	FALSE
658	P24155	Thop1	Thimet oligopeptidase	sp|P24155|THOP1_RAT;tr|A0A0G2KAW4|A0A0G2KAW4_RAT	sp|P24155|THOP1_RAT;tr|A0A0G2KAW4|A0A0G2KAW4_RAT	sp|P24155|THOP1_RAT Thimet oligopeptidase OS=Rattus norvegicus OX=10116 GN=Thop1 PE=1 SV=4;tr|A0A0G2KAW4|A0A0G2KAW4_RAT Thimet oligopeptidase OS=Rattus norvegicus OX=10116 GN=Thop1 PE=1 SV=1	2	11	11	11	21	78.385	687	0	107.53	85657000	14	14.9484	14.707	14.604	14.7747	14.5621	15.0955	0.00743837	-0.0447736	-0.12397	0.01322	-0.00836248	0.0964493	-0.0875372	0.126568	0.381269	FALSE
659	P24329	Tst	Thiosulfate sulfurtransferase	sp|P24329|THTR_RAT	sp|P24329|THTR_RAT	sp|P24329|THTR_RAT Thiosulfate sulfurtransferase OS=Rattus norvegicus OX=10116 GN=Tst PE=1 SV=3	1	13	13	13	43.8	33.406	297	0	227.69	2067400000	43	17.2675	16.9865	17.0024	17.0596	16.9574	17.4304	0.0140287	-0.0777829	-0.0380064	-0.0143264	0.0744736	0.11888	-0.0935961	0.097785	0.340019	FALSE
660	P24368	Ppib	Peptidyl-prolyl cis-trans isomerase B	sp|P24368|PPIB_RAT	sp|P24368|PPIB_RAT	sp|P24368|PPIB_RAT Peptidyl-prolyl cis-trans isomerase B OS=Rattus norvegicus OX=10116 GN=Ppib PE=1 SV=3	1	10	10	10	44.4	23.802	216	0	99.682	510790000	15	17.1054	16.8251	16.8771	16.9064	16.6715	17.1485	0.0180297	-0.0731102	0.00273899	-0.00147693	-0.0454336	0.00301269	-0.00281454	0.945243	0.977372	FALSE
661	P24473	Gstk1	Glutathione S-transferase kappa 1	sp|P24473|GSTK1_RAT	sp|P24473|GSTK1_RAT	sp|P24473|GSTK1_RAT Glutathione S-transferase kappa 1 OS=Rattus norvegicus OX=10116 GN=Gstk1 PE=1 SV=3	1	9	9	9	44.2	25.493	226	0	130.47	302940000	10	15.5949	15.4259	15.4335	15.5897	15.4122	15.7355	-0.0673352	-0.0471697	-0.015721	0.106919	0.12039	0.0151225	-0.124219	0.0231927	0.182383	FALSE
662	G3V7L0	Fdx1	Adrenodoxin, mitochondrial	tr|G3V7L0|G3V7L0_RAT;sp|P24483|ADX_RAT	tr|G3V7L0|G3V7L0_RAT;sp|P24483|ADX_RAT	tr|G3V7L0|G3V7L0_RAT Adrenodoxin, mitochondrial OS=Rattus norvegicus OX=10116 GN=Fdx1 PE=1 SV=1;sp|P24483|ADX_RAT Adrenodoxin, mitochondrial OS=Rattus norvegicus OX=10116 GN=Fdx1 PE=2 SV=1	2	2	2	2	11.2	20.149	188	0	13.673	70560000	2	14.5477	14.3628	14.3678	14.4619	14.2186	14.5893	-0.0182914	-0.0139696	0.0148859	0.0754682	0.0230829	-0.0347248	-0.0270671	0.523594	0.735526	FALSE
663	A0A0G2JVW1	Igfbp5	Insulin-like growth factor-binding protein 5	tr|A0A0G2JVW1|A0A0G2JVW1_RAT;sp|P24594|IBP5_RAT	tr|A0A0G2JVW1|A0A0G2JVW1_RAT;sp|P24594|IBP5_RAT	tr|A0A0G2JVW1|A0A0G2JVW1_RAT Insulin-like growth factor-binding protein 5 OS=Rattus norvegicus OX=10116 GN=Igfbp5 PE=4 SV=1;sp|P24594|IBP5_RAT Insulin-like growth factor-binding protein 5 OS=Rattus norvegicus OX=10116 GN=Igfbp5 PE=1 SV=1	2	1	1	1	4.4	30.307	271	0.0031321	8.2834	7899200	2	13.1185	13.0063	12.8249	12.8767	12.756	13.0981	0.0309916	0.107981	-0.0495978	-0.0312894	0.0389962	-0.0475184	0.0430622	0.43431	0.674865	FALSE
664	A0A0G2KAS7	Slc1a3	Amino acid transporter	tr|A0A0G2KAS7|A0A0G2KAS7_RAT;tr|G3V846|G3V846_RAT;sp|P24942|EAA1_RAT;tr|A0A0G2K611|A0A0G2K611_RAT;tr|A0A0G2JSU1|A0A0G2JSU1_RAT	tr|A0A0G2KAS7|A0A0G2KAS7_RAT;tr|G3V846|G3V846_RAT;sp|P24942|EAA1_RAT;tr|A0A0G2K611|A0A0G2K611_RAT;tr|A0A0G2JSU1|A0A0G2JSU1_RAT	tr|A0A0G2KAS7|A0A0G2KAS7_RAT Amino acid transporter OS=Rattus norvegicus OX=10116 GN=Slc1a3 PE=1 SV=1;tr|G3V846|G3V846_RAT Amino acid transporter OS=Rattus norvegicus OX=10116 GN=Slc1a3 PE=1 SV=1;sp|P24942|EAA1_RAT Excitatory amino acid transporter 1 OS=Ra	5	8	8	6	18.1	55.26	498	0	280.51	2268700000	34	16.892	16.6416	16.6171	16.7029	16.3824	16.9786	0.0361288	-0.0251266	-0.0257383	0.0265484	-0.102999	0.0646286	-0.000971414	0.985922	0.991864	FALSE
665	P25093	Fah	Fumarylacetoacetase	sp|P25093|FAAA_RAT;tr|F1M6W1|F1M6W1_RAT	sp|P25093|FAAA_RAT;tr|F1M6W1|F1M6W1_RAT	sp|P25093|FAAA_RAT Fumarylacetoacetase OS=Rattus norvegicus OX=10116 GN=Fah PE=1 SV=1;tr|F1M6W1|F1M6W1_RAT Fumarylacetoacetase OS=Rattus norvegicus OX=10116 GN=Fah PE=1 SV=3	2	4	4	4	13.8	45.975	419	0	43.97	41625000	4	14.5128	14.3428	14.4409	14.6219	14.185	14.6613	-0.0669556	-0.0478233	0.0741422	0.221633	-0.0242387	0.0235193	-0.0871833	0.291881	0.557145	FALSE
666	P25113	Pgam1	Phosphoglycerate mutase 1	sp|P25113|PGAM1_RAT;sp|P16290|PGAM2_RAT;tr|F1M1Y1|F1M1Y1_RAT	sp|P25113|PGAM1_RAT	sp|P25113|PGAM1_RAT Phosphoglycerate mutase 1 OS=Rattus norvegicus OX=10116 GN=Pgam1 PE=1 SV=4	3	15	15	15	62.6	28.832	254	0	323.31	7811300000	75	18.7309	18.5857	18.5214	18.5613	18.3568	18.8219	-0.0061452	0.0378062	-0.00255528	0.00381734	-0.00973134	0.0267785	0.00274709	0.936327	0.972258	FALSE
667	P25122	Kcnc1	Potassium voltage-gated channel subfamily C member 1	sp|P25122|KCNC1_RAT	sp|P25122|KCNC1_RAT	sp|P25122|KCNC1_RAT Potassium voltage-gated channel subfamily C member 1 OS=Rattus norvegicus OX=10116 GN=Kcnc1 PE=1 SV=1	1	3	3	3	5	65.857	585	0	28.485	19081000	3	11.3555	11.628	11.3239	11.4956	11.2213	11.6204	-0.221927	0.239757	-0.0405132	0.0976224	0.0143306	-0.01505	-0.0398619	0.739007	0.869853	FALSE
668	A0A0G2K757	Rpn2	Dolichyl-diphosphooligosaccharide--protein glycosyltransferase subunit 2	tr|A0A0G2K757|A0A0G2K757_RAT;sp|P25235|RPN2_RAT	tr|A0A0G2K757|A0A0G2K757_RAT;sp|P25235|RPN2_RAT	tr|A0A0G2K757|A0A0G2K757_RAT Dolichyl-diphosphooligosaccharide--protein glycosyltransferase subunit 2 OS=Rattus norvegicus OX=10116 GN=Rpn2 PE=1 SV=1;sp|P25235|RPN2_RAT Dolichyl-diphosphooligosaccharide--protein glycosyltransferase subunit 2 OS=Rattus norv	2	7	7	7	13.3	69.122	630	0	60.312	47390000	8	14.4183	14.1547	14.2579	14.2607	14.1337	14.5096	-0.0276043	-0.102093	0.0250162	-0.00570865	0.0582749	0.00561568	-0.0542876	0.269102	0.537553	FALSE
669	Q2I6B2	Atp6v0a1	V-type proton ATPase subunit a	tr|Q2I6B2|Q2I6B2_RAT;tr|Q2I6B5|Q2I6B5_RAT;sp|P25286|VPP1_RAT;tr|D4A1H0|D4A1H0_RAT;tr|A0A0G2JW72|A0A0G2JW72_RAT;tr|Q2I6B1|Q2I6B1_RAT;tr|Q7TP16|Q7TP16_RAT	tr|Q2I6B2|Q2I6B2_RAT;tr|Q2I6B5|Q2I6B5_RAT;sp|P25286|VPP1_RAT	tr|Q2I6B2|Q2I6B2_RAT V-type proton ATPase subunit a OS=Rattus norvegicus OX=10116 GN=Atp6v0a1 PE=1 SV=1;tr|Q2I6B5|Q2I6B5_RAT V-type proton ATPase subunit a OS=Rattus norvegicus OX=10116 GN=Atp6v0a1 PE=1 SV=1;sp|P25286|VPP1_RAT V-type proton ATPase 116 kDa	7	35	35	35	34.9	95.584	832	0	323.31	12138000000	115	19.7178	19.5201	19.4507	19.5647	19.4091	19.8224	-0.0133613	-0.02185	-0.0674598	0.0130636	0.04839	0.0332293	-0.0657847	0.0970431	0.338218	FALSE
670	P25409	Gpt	Alanine aminotransferase 1	sp|P25409|ALAT1_RAT	sp|P25409|ALAT1_RAT	sp|P25409|ALAT1_RAT Alanine aminotransferase 1 OS=Rattus norvegicus OX=10116 GN=Gpt PE=1 SV=2	1	6	6	6	14.7	55.109	496	0	35.535	58492000	6	14.3651	14.1467	14.1934	14.0052	14.1478	14.5243	-0.0210567	-0.0502557	0.0202534	-0.201452	0.132101	0.0800924	-0.0206001	0.8251	0.918868	FALSE
671	P25886	Rpl29	60S ribosomal protein L29	sp|P25886|RL29_RAT;tr|F1LYI5|F1LYI5_RAT;tr|D4A888|D4A888_RAT;tr|M0R665|M0R665_RAT;tr|F1M4V2|F1M4V2_RAT;tr|D4A883|D4A883_RAT;tr|F1LWX2|F1LWX2_RAT;tr|A0A0G2K9E6|A0A0G2K9E6_RAT;tr|D3ZIV1|D3ZIV1_RAT;tr|A0A0G2QC62|A0A0G2QC62_RAT;tr|F1M577|F1M577_RAT;tr|D3ZY63|D3ZY63_RAT;tr|D3Z8Q4|D3Z8Q4_RAT	sp|P25886|RL29_RAT;tr|F1LYI5|F1LYI5_RAT;tr|D4A888|D4A888_RAT;tr|M0R665|M0R665_RAT	sp|P25886|RL29_RAT 60S ribosomal protein L29 OS=Rattus norvegicus OX=10116 GN=Rpl29 PE=1 SV=3;tr|F1LYI5|F1LYI5_RAT 60S ribosomal protein L29 OS=Rattus norvegicus OX=10116 PE=3 SV=3;tr|D4A888|D4A888_RAT 60S ribosomal protein L29 OS=Rattus norvegicus OX=1011	13	3	3	3	14.1	17.325	156	0	16.428	179680000	3	14.8739	14.9262	15.1109	13.9897	13.8133	14.593	0.168367	0.409812	0.618371	-0.53625	-0.521741	-0.170525	0.808355	0.00117038	0.0309356	FALSE
672	O70509	Cd44	CD44 antigen	tr|O70509|O70509_RAT;tr|D3ZGF1|D3ZGF1_RAT;sp|P26051|CD44_RAT;tr|F1LSA1|F1LSA1_RAT	tr|O70509|O70509_RAT;tr|D3ZGF1|D3ZGF1_RAT;sp|P26051|CD44_RAT;tr|F1LSA1|F1LSA1_RAT	tr|O70509|O70509_RAT CD44 antigen OS=Rattus norvegicus OX=10116 GN=Cd44 PE=1 SV=1;tr|D3ZGF1|D3ZGF1_RAT CD44 antigen OS=Rattus norvegicus OX=10116 GN=Cd44 PE=1 SV=3;sp|P26051|CD44_RAT CD44 antigen OS=Rattus norvegicus OX=10116 GN=Cd44 PE=1 SV=2;tr|F1LSA1|F1	4	1	1	1	2.5	39.725	364	0.0038241	6.9565	18292000	1	12.9839	12.9607	12.9846	12.9839	12.8534	13.379	-0.195951	-0.0300162	0.0177385	-0.0164764	0.0440036	0.141063	-0.125606	0.120784	0.374364	FALSE
673	P26431	Slc9a1	Sodium/hydrogen exchanger 1	sp|P26431|SL9A1_RAT	sp|P26431|SL9A1_RAT	sp|P26431|SL9A1_RAT Sodium/hydrogen exchanger 1 OS=Rattus norvegicus OX=10116 GN=Slc9a1 PE=1 SV=2	1	5	5	5	7.6	91.646	820	0	75.148	93403000	6	14.3286	14.2341	14.1623	14.143	13.9418	14.3571	0.00290609	0.0976104	0.0496448	-0.0032038	-0.0134286	-0.0266836	0.0644924	0.133126	0.389316	FALSE
674	P26453	Bsg	Basigin	sp|P26453|BASI_RAT	sp|P26453|BASI_RAT	sp|P26453|BASI_RAT Basigin OS=Rattus norvegicus OX=10116 GN=Bsg PE=1 SV=2	1	10	10	10	23.2	42.435	388	0	128.78	862040000	21	17.9432	17.7904	17.6035	17.7341	17.682	18.1289	-0.018467	0.0178236	-0.145176	-0.0480916	0.090738	0.109172	-0.0992127	0.166268	0.430189	FALSE
675	F1LV12	Adcy2	Adenylate cyclase type 2	tr|F1LV12|F1LV12_RAT;sp|P26769|ADCY2_RAT	tr|F1LV12|F1LV12_RAT;sp|P26769|ADCY2_RAT	tr|F1LV12|F1LV12_RAT Adenylate cyclase type 2 OS=Rattus norvegicus OX=10116 GN=Adcy2 PE=1 SV=1;sp|P26769|ADCY2_RAT Adenylate cyclase type 2 OS=Rattus norvegicus OX=10116 GN=Adcy2 PE=1 SV=1	2	1	1	1	2.1	96.385	852	0.0035803	7.0987	9053400	1	9.82776	9.75919	10.1326	9.72212	9.66174	10.1876	-0.16214	-0.0415407	0.355764	-0.0882604	0.0423361	0.139649	0.019453	0.892893	0.951087	FALSE
676	P26772	Hspe1	10 kDa heat shock protein, mitochondrial	sp|P26772|CH10_RAT;tr|A0A0G2JTG1|A0A0G2JTG1_RAT	sp|P26772|CH10_RAT;tr|A0A0G2JTG1|A0A0G2JTG1_RAT	sp|P26772|CH10_RAT 10 kDa heat shock protein, mitochondrial OS=Rattus norvegicus OX=10116 GN=Hspe1 PE=1 SV=3;tr|A0A0G2JTG1|A0A0G2JTG1_RAT 10 kDa heat shock protein, mitochondrial OS=Rattus norvegicus OX=10116 GN=Hspe1 PE=1 SV=1	2	13	13	13	91.2	10.902	102	0	170.74	16131000000	57	19.4937	19.3541	19.2758	19.3915	19.2202	19.5299	-0.0251015	0.024458	-0.0299948	0.0522242	0.0719031	-0.04703	-0.0359118	0.445593	0.684419	FALSE
677	F1LMA4	Grk2	G protein-coupled receptor kinase	tr|F1LMA4|F1LMA4_RAT;sp|P26817|ARBK1_RAT;tr|A0A0G2JZ82|A0A0G2JZ82_RAT;tr|A0A0G2K145|A0A0G2K145_RAT;tr|A0A0G2K9S3|A0A0G2K9S3_RAT;sp|P26819|ARBK2_RAT	tr|F1LMA4|F1LMA4_RAT;sp|P26817|ARBK1_RAT	tr|F1LMA4|F1LMA4_RAT G protein-coupled receptor kinase OS=Rattus norvegicus OX=10116 GN=Grk2 PE=1 SV=2;sp|P26817|ARBK1_RAT Beta-adrenergic receptor kinase 1 OS=Rattus norvegicus OX=10116 GN=Grk2 PE=1 SV=1	6	8	8	8	15	75.708	652	0	76.615	129430000	9	15.5883	15.3911	15.3509	15.3592	15.3739	15.5662	0.0167043	0.00864499	-0.00772867	-0.0329531	0.17271	-0.0635124	-0.0195413	0.778496	0.891209	FALSE
678	P27139	Ca2	Carbonic anhydrase 2	sp|P27139|CAH2_RAT	sp|P27139|CAH2_RAT	sp|P27139|CAH2_RAT Carbonic anhydrase 2 OS=Rattus norvegicus OX=10116 GN=Ca2 PE=1 SV=2	1	9	9	9	53.8	29.113	260	0	189.12	815700000	17	16.7748	16.5472	16.4966	16.6541	16.484	16.9173	-0.0295499	-0.0680317	-0.0947433	0.0292522	0.0501465	0.0548837	-0.108869	0.017552	0.158683	FALSE
680	F1LPH1	Cast	Calpastatin	tr|F1LPH1|F1LPH1_RAT;sp|P27321|ICAL_RAT;tr|D3ZL24|D3ZL24_RAT;tr|A0A0G2JSY2|A0A0G2JSY2_RAT;tr|O55154|O55154_RAT;tr|D4A129|D4A129_RAT	tr|F1LPH1|F1LPH1_RAT;sp|P27321|ICAL_RAT;tr|D3ZL24|D3ZL24_RAT;tr|A0A0G2JSY2|A0A0G2JSY2_RAT	tr|F1LPH1|F1LPH1_RAT Calpastatin OS=Rattus norvegicus OX=10116 GN=Cast PE=1 SV=1;sp|P27321|ICAL_RAT Calpastatin OS=Rattus norvegicus OX=10116 GN=Cast PE=1 SV=3;tr|D3ZL24|D3ZL24_RAT Calpastatin OS=Rattus norvegicus OX=10116 GN=Cast PE=1 SV=2;tr|A0A0G2JSY2|A	6	7	7	7	12.1	77.296	713	0	46.763	62915000	9	15.3367	15.2337	15.1219	15.1809	14.9804	15.4084	-0.0142622	0.0718819	-0.016009	0.00941279	-8.17632e-05	-0.000637601	0.0109724	0.781457	0.891859	FALSE
681	P27605	Hprt1	Hypoxanthine-guanine phosphoribosyltransferase	sp|P27605|HPRT_RAT	sp|P27605|HPRT_RAT	sp|P27605|HPRT_RAT Hypoxanthine-guanine phosphoribosyltransferase OS=Rattus norvegicus OX=10116 GN=Hprt1 PE=1 SV=1	1	8	8	7	35.8	24.477	218	0	73.27	321830000	11	16.5731	16.3928	16.46	16.4591	16.2689	16.6485	-0.0414399	-0.0325854	0.0585162	0.0240192	0.024787	-0.0241122	-0.0134011	0.756359	0.880553	FALSE
682	G3V714	Scg5	Neuroendocrine protein 7B2	tr|G3V714|G3V714_RAT;sp|P27682|7B2_RAT	tr|G3V714|G3V714_RAT;sp|P27682|7B2_RAT	tr|G3V714|G3V714_RAT Neuroendocrine protein 7B2 OS=Rattus norvegicus OX=10116 GN=Scg5 PE=1 SV=3;sp|P27682|7B2_RAT Neuroendocrine protein 7B2 OS=Rattus norvegicus OX=10116 GN=Scg5 PE=1 SV=1	2	4	4	4	22.4	23.711	210	0	44.865	115970000	4	15.1992	15.0699	15.1464	14.736	14.9467	15.0461	-0.0302329	0.0295895	0.130035	-0.313903	0.0877216	-0.241357	0.198977	0.117082	0.367408	FALSE
683	P27867	Sord	Sorbitol dehydrogenase	sp|P27867|DHSO_RAT;tr|Q6TUH3|Q6TUH3_RAT	sp|P27867|DHSO_RAT	sp|P27867|DHSO_RAT Sorbitol dehydrogenase OS=Rattus norvegicus OX=10116 GN=Sord PE=1 SV=4	2	6	6	6	19.3	38.234	357	0	48.195	165260000	7	15.4479	15.3087	15.3575	15.3206	15.0994	15.4792	-0.0355952	0.014371	0.0870952	0.0166461	-0.0135756	-0.0622656	0.0416887	0.389784	0.643279	FALSE
685	A0A0G2KB28	rCG_34378	Uncharacterized protein	tr|A0A0G2KB28|A0A0G2KB28_RAT;tr|A0A0U1RVI9|A0A0U1RVI9_RAT;sp|P27952|RS2_RAT;tr|D3ZIY7|D3ZIY7_RAT;tr|M0RAJ8|M0RAJ8_RAT;tr|E9PT76|E9PT76_RAT;tr|D3ZQW7|D3ZQW7_RAT;tr|D3ZT78|D3ZT78_RAT;tr|O55213|O55213_RAT	tr|A0A0G2KB28|A0A0G2KB28_RAT;tr|A0A0U1RVI9|A0A0U1RVI9_RAT;sp|P27952|RS2_RAT;tr|D3ZIY7|D3ZIY7_RAT;tr|M0RAJ8|M0RAJ8_RAT	tr|A0A0G2KB28|A0A0G2KB28_RAT Uncharacterized protein OS=Rattus norvegicus OX=10116 PE=4 SV=1;tr|A0A0U1RVI9|A0A0U1RVI9_RAT RCG34378, isoform CRA_h OS=Rattus norvegicus OX=10116 GN=rCG_34378 PE=3 SV=1;sp|P27952|RS2_RAT 40S ribosomal protein S2 OS=Rattus norv	9	5	5	2	22.9	24.793	231	0	37.456	149080000	8	14.6258	14.5501	14.6069	14.7129	14.2695	14.8132	-0.121696	-0.0081511	0.0724367	0.144952	-0.107481	0.00771239	-0.0341977	0.680998	0.838308	FALSE
686	P28037	Aldh1l1	Cytosolic 10-formyltetrahydrofolate dehydrogenase	sp|P28037|AL1L1_RAT;tr|A0A0G2K0D8|A0A0G2K0D8_RAT;tr|M0R8T2|M0R8T2_RAT	sp|P28037|AL1L1_RAT;tr|A0A0G2K0D8|A0A0G2K0D8_RAT;tr|M0R8T2|M0R8T2_RAT	sp|P28037|AL1L1_RAT Cytosolic 10-formyltetrahydrofolate dehydrogenase OS=Rattus norvegicus OX=10116 GN=Aldh1l1 PE=1 SV=3;tr|A0A0G2K0D8|A0A0G2K0D8_RAT 10-formyltetrahydrofolate dehydrogenase OS=Rattus norvegicus OX=10116 GN=Aldh1l1 PE=1 SV=1;tr|M0R8T2|M0R8T	3	17	17	17	23.8	98.873	902	0	225.09	367390000	23	17.4522	17.2836	17.2905	17.3056	17.2082	17.5221	-0.0260918	-0.00545421	0.0252671	0.00687604	0.100416	-0.0141873	-0.033128	0.466193	0.699373	FALSE
687	A0A0G2K747	Ssbp1	Single-stranded DNA binding protein 1, isoform CRA_b	tr|A0A0G2K747|A0A0G2K747_RAT;tr|G3V7K6|G3V7K6_RAT;sp|P28042|SSBP_RAT	tr|A0A0G2K747|A0A0G2K747_RAT;tr|G3V7K6|G3V7K6_RAT;sp|P28042|SSBP_RAT	tr|A0A0G2K747|A0A0G2K747_RAT Single-stranded DNA binding protein 1, isoform CRA_b OS=Rattus norvegicus OX=10116 GN=Ssbp1 PE=1 SV=1;tr|G3V7K6|G3V7K6_RAT Single-stranded DNA-binding protein, mitochondrial OS=Rattus norvegicus OX=10116 GN=Ssbp1 PE=1 SV=2;sp|P	3	5	5	5	34.5	17.17	148	0	61.166	344630000	11	15.661	15.4479	15.4981	15.5272	15.3322	15.7963	-0.0431196	-0.0670303	0.00701379	0.00259416	-0.00145299	0.0341192	-0.0461322	0.242128	0.511503	FALSE
688	A0A0G2JSL0	LOC100360846	Proteasome subunit beta	tr|A0A0G2JSL0|A0A0G2JSL0_RAT;sp|P28073|PSB6_RAT	tr|A0A0G2JSL0|A0A0G2JSL0_RAT;sp|P28073|PSB6_RAT	tr|A0A0G2JSL0|A0A0G2JSL0_RAT Proteasome subunit beta OS=Rattus norvegicus OX=10116 GN=LOC100360846 PE=3 SV=1;sp|P28073|PSB6_RAT Proteasome subunit beta type-6 OS=Rattus norvegicus OX=10116 GN=Psmb6 PE=1 SV=3	2	4	4	4	16	25.303	238	0	25.587	119290000	8	15.7873	15.5061	15.5582	15.6101	15.3626	15.8205	0.0201569	-0.0718721	0.00411314	0.0224823	-0.0340414	-0.00471162	-0.0104438	0.800883	0.902583	FALSE
689	G3V7Q6	Psmb5	Proteasome subunit beta	tr|G3V7Q6|G3V7Q6_RAT;sp|P28075|PSB5_RAT	tr|G3V7Q6|G3V7Q6_RAT;sp|P28075|PSB5_RAT	tr|G3V7Q6|G3V7Q6_RAT Proteasome subunit beta OS=Rattus norvegicus OX=10116 GN=Psmb5 PE=1 SV=1;sp|P28075|PSB5_RAT Proteasome subunit beta type-5 OS=Rattus norvegicus OX=10116 GN=Psmb5 PE=1 SV=3	2	7	7	7	21.7	28.559	263	0	75.733	179680000	9	16.3231	16.0839	16.0548	16.124	15.9506	16.3902	0.0113399	-0.0386899	-0.0438817	-0.00819912	0.00934029	0.0203632	-0.030912	0.392614	0.644559	FALSE
690	P28471	Gabra4	Gamma-aminobutyric acid receptor subunit alpha-4	sp|P28471|GBRA4_RAT	sp|P28471|GBRA4_RAT	sp|P28471|GBRA4_RAT Gamma-aminobutyric acid receptor subunit alpha-4 OS=Rattus norvegicus OX=10116 GN=Gabra4 PE=1 SV=1	1	4	4	4	9.2	60.951	552	0	25.238	25886000	5	13.715	13.6004	13.5759	13.1726	13.0521	13.6703	0.0502849	0.124831	0.124213	-0.312649	-0.242113	-0.0524432	0.302178	0.00501444	0.0760908	FALSE
691	P28480	Tcp1	T-complex protein 1 subunit alpha	sp|P28480|TCPA_RAT;tr|A0A096MJA0|A0A096MJA0_RAT	sp|P28480|TCPA_RAT;tr|A0A096MJA0|A0A096MJA0_RAT	sp|P28480|TCPA_RAT T-complex protein 1 subunit alpha OS=Rattus norvegicus OX=10116 GN=Tcp1 PE=1 SV=1;tr|A0A096MJA0|A0A096MJA0_RAT RCG44919, isoform CRA_b OS=Rattus norvegicus OX=10116 GN=Tcp1 PE=1 SV=1	2	18	18	18	32.7	60.359	556	0	219.5	986410000	33	17.7567	17.5703	17.5761	17.6361	17.4677	17.8601	-0.0391942	-0.036415	-0.00677901	0.019716	0.0423091	0.00618053	-0.050198	0.167018	0.430779	FALSE
692	A0A0H2UHL2	Gls2	Glutaminase liver isoform, mitochondrial	tr|A0A0H2UHL2|A0A0H2UHL2_RAT;sp|P28492|GLSL_RAT	tr|A0A0H2UHL2|A0A0H2UHL2_RAT;sp|P28492|GLSL_RAT	tr|A0A0H2UHL2|A0A0H2UHL2_RAT Glutaminase liver isoform, mitochondrial OS=Rattus norvegicus OX=10116 GN=Gls2 PE=1 SV=1;sp|P28492|GLSL_RAT Glutaminase liver isoform, mitochondrial OS=Rattus norvegicus OX=10116 GN=Gls2 PE=2 SV=3	2	3	3	3	6.7	63.888	579	0	18.687	19232000	3	12.3442	12.0996	12.3025	12.3168	12.2765	12.2835	-0.076165	-0.131629	0.095093	0.0758673	0.226557	-0.194939	-0.0733956	0.550421	0.755275	FALSE
693	P28572	Slc6a9	Sodium- and chloride-dependent glycine transporter 1	sp|P28572|SC6A9_RAT	sp|P28572|SC6A9_RAT	sp|P28572|SC6A9_RAT Sodium- and chloride-dependent glycine transporter 1 OS=Rattus norvegicus OX=10116 GN=Slc6a9 PE=1 SV=2	1	4	4	4	8.3	71.06	638	0	38.907	73169000	4	13.7729	13.4813	13.4507	13.5052	13.4446	13.8802	0.0439669	-0.058506	-0.0652396	-0.0442646	0.0861493	0.0931355	-0.0715997	0.234072	0.503827	FALSE
694	G3V8F1	Slc6a7	Transporter	tr|G3V8F1|G3V8F1_RAT;sp|P28573|SC6A7_RAT;tr|A0A0G2K7A6|A0A0G2K7A6_RAT;tr|A0A0G2JX52|A0A0G2JX52_RAT	tr|G3V8F1|G3V8F1_RAT;sp|P28573|SC6A7_RAT;tr|A0A0G2K7A6|A0A0G2K7A6_RAT	tr|G3V8F1|G3V8F1_RAT Transporter OS=Rattus norvegicus OX=10116 GN=Slc6a7 PE=1 SV=1;sp|P28573|SC6A7_RAT Sodium-dependent proline transporter OS=Rattus norvegicus OX=10116 GN=Slc6a7 PE=1 SV=2;tr|A0A0G2K7A6|A0A0G2K7A6_RAT Transporter OS=Rattus norvegicus OX=1	4	5	5	5	11.9	71.076	637	0	56.177	261740000	6	13.7652	13.8605	13.6188	13.776	13.5967	13.9195	-0.14336	0.141128	-0.0766671	0.0469898	0.0586023	-0.0470828	-0.0458027	0.584079	0.777813	FALSE
695	P28818	Rasgrf1	Ras-specific guanine nucleotide-releasing factor 1	sp|P28818|RGRF1_RAT;tr|F1LM43|F1LM43_RAT;tr|A0A0G2JZ23|A0A0G2JZ23_RAT	sp|P28818|RGRF1_RAT;tr|F1LM43|F1LM43_RAT;tr|A0A0G2JZ23|A0A0G2JZ23_RAT	sp|P28818|RGRF1_RAT Ras-specific guanine nucleotide-releasing factor 1 OS=Rattus norvegicus OX=10116 GN=Rasgrf1 PE=1 SV=1;tr|F1LM43|F1LM43_RAT Ras-specific guanine nucleotide-releasing factor 1 OS=Rattus norvegicus OX=10116 GN=Rasgrf1 PE=4 SV=3;tr|A0A0G2JZ	3	5	5	5	5.7	142.67	1244	0	40.795	39375000	6	15.0095	14.9448	14.9283	14.8358	14.782	15.0381	-0.0644518	0.0600383	0.0674336	-0.0586165	0.0785327	-0.0939246	0.0456762	0.486566	0.712643	FALSE
696	P28841	Pcsk2	Neuroendocrine convertase 2	sp|P28841|NEC2_RAT	sp|P28841|NEC2_RAT	sp|P28841|NEC2_RAT Neuroendocrine convertase 2 OS=Rattus norvegicus OX=10116 GN=Pcsk2 PE=1 SV=1	1	4	4	4	8.8	70.753	637	0	32.473	29305000	4	14.6052	14.442	14.5882	14.5739	14.4248	14.7295	-0.107225	-0.0812713	0.0887454	0.0409212	0.0827726	-0.0410142	-0.0608102	0.379476	0.634338	FALSE
697	P29066	Arrb1	Beta-arrestin-1	sp|P29066|ARRB1_RAT;sp|P29067|ARRB2_RAT	sp|P29066|ARRB1_RAT	sp|P29066|ARRB1_RAT Beta-arrestin-1 OS=Rattus norvegicus OX=10116 GN=Arrb1 PE=1 SV=1	2	3	3	3	10.3	47.019	418	0	36.496	40557000	4	11.7203	11.4573	11.618	11.4775	11.392	11.8267	-0.0215875	-0.0953796	0.0891288	-0.0848588	0.0206634	0.0268169	0.00318008	0.959147	0.980632	FALSE
698	G3V6M3	Syt2	Synaptotagmin II	tr|G3V6M3|G3V6M3_RAT;sp|P29101|SYT2_RAT	tr|G3V6M3|G3V6M3_RAT;sp|P29101|SYT2_RAT	tr|G3V6M3|G3V6M3_RAT Synaptotagmin II OS=Rattus norvegicus OX=10116 GN=Syt2 PE=1 SV=1;sp|P29101|SYT2_RAT Synaptotagmin-2 OS=Rattus norvegicus OX=10116 GN=Syt2 PE=1 SV=1	2	21	12	12	41.9	47.237	422	0	323.31	1328500000	34	18.2912	18.0358	18.0359	18.1305	17.9448	18.3278	0.00965261	-0.0565639	-0.0326447	0.0284734	0.0337425	-0.0118109	-0.0433203	0.266723	0.536368	FALSE
699	P29117	Ppif	Peptidyl-prolyl cis-trans isomerase F, mitochondrial	sp|P29117|PPIF_RAT	sp|P29117|PPIF_RAT	sp|P29117|PPIF_RAT Peptidyl-prolyl cis-trans isomerase F, mitochondrial OS=Rattus norvegicus OX=10116 GN=Ppif PE=1 SV=2	1	3	2	2	19.4	21.81	206	0	44.487	40089000	3	13.0969	13.1112	13.0724	13.2062	12.9431	13.3464	-0.197682	0.0058203	-0.00914708	0.0910915	0.0189928	-0.00625901	-0.101611	0.164216	0.427895	FALSE
700	P29147	Bdh1	D-beta-hydroxybutyrate dehydrogenase, mitochondrial	sp|P29147|BDH_RAT;tr|A0A0G2JSH2|A0A0G2JSH2_RAT	sp|P29147|BDH_RAT;tr|A0A0G2JSH2|A0A0G2JSH2_RAT	sp|P29147|BDH_RAT D-beta-hydroxybutyrate dehydrogenase, mitochondrial OS=Rattus norvegicus OX=10116 GN=Bdh1 PE=1 SV=2;tr|A0A0G2JSH2|A0A0G2JSH2_RAT 3-hydroxybutyrate dehydrogenase, type 1, isoform CRA_a OS=Rattus norvegicus OX=10116 GN=Bdh1 PE=1 SV=1	2	18	18	18	56	38.201	343	0	287.29	2692900000	50	18.2354	18.0782	18.001	18.0828	17.9384	18.3872	-0.0287155	0.00324832	-0.0501417	-0.00182648	0.0447675	0.0649794	-0.0611765	0.137858	0.395489	FALSE
701	P29266	Hibadh	3-hydroxyisobutyrate dehydrogenase, mitochondrial	sp|P29266|3HIDH_RAT	sp|P29266|3HIDH_RAT	sp|P29266|3HIDH_RAT 3-hydroxyisobutyrate dehydrogenase, mitochondrial OS=Rattus norvegicus OX=10116 GN=Hibadh PE=1 SV=3	1	14	14	14	49	35.302	335	0	323.31	1032600000	30	16.8394	16.6577	16.7133	16.7623	16.5859	17.0003	-0.0940802	-0.0865292	-0.00709487	0.00835693	0.0229146	0.0088208	-0.0759322	0.0866544	0.320253	FALSE
702	P29314	Rps9	40S ribosomal protein S9	sp|P29314|RS9_RAT;tr|D3ZV50|D3ZV50_RAT;tr|A0A0G2K4C4|A0A0G2K4C4_RAT;tr|M0RB65|M0RB65_RAT	sp|P29314|RS9_RAT;tr|D3ZV50|D3ZV50_RAT;tr|A0A0G2K4C4|A0A0G2K4C4_RAT;tr|M0RB65|M0RB65_RAT	sp|P29314|RS9_RAT 40S ribosomal protein S9 OS=Rattus norvegicus OX=10116 GN=Rps9 PE=1 SV=4;tr|D3ZV50|D3ZV50_RAT Uncharacterized protein OS=Rattus norvegicus OX=10116 PE=4 SV=1;tr|A0A0G2K4C4|A0A0G2K4C4_RAT Ribosomal protein S9-like 1 OS=Rattus norvegicus OX	4	8	8	8	33	22.591	194	0	48.167	367180000	9	15.8075	15.5243	15.6556	15.5829	15.3746	15.969	0.0223705	-0.0716535	0.0835045	-0.0226682	-0.0399642	0.125819	-0.00965485	0.882756	0.944198	FALSE
703	E2RUH2	Rnh1	Ribonuclease inhibitor	tr|E2RUH2|E2RUH2_RAT;sp|P29315|RINI_RAT;tr|A0A0G2K9E0|A0A0G2K9E0_RAT	tr|E2RUH2|E2RUH2_RAT;sp|P29315|RINI_RAT;tr|A0A0G2K9E0|A0A0G2K9E0_RAT	tr|E2RUH2|E2RUH2_RAT Ribonuclease inhibitor OS=Rattus norvegicus OX=10116 GN=Rnh1 PE=1 SV=1;sp|P29315|RINI_RAT Ribonuclease inhibitor OS=Rattus norvegicus OX=10116 GN=Rnh1 PE=1 SV=2;tr|A0A0G2K9E0|A0A0G2K9E0_RAT Ribonuclease inhibitor OS=Rattus norvegicus O	3	6	6	6	19.5	49.919	456	0	61.123	92819000	7	15.0914	15.0924	15.033	15.0985	14.8294	15.2854	-0.145572	0.0445846	0.00905735	0.0410286	-0.0370519	-0.00965583	-0.0287504	0.638509	0.811709	FALSE
704	P29418	Atp5f1e	ATP synthase subunit epsilon, mitochondrial	sp|P29418|ATP5E_RAT;tr|M0R601|M0R601_RAT	sp|P29418|ATP5E_RAT;tr|M0R601|M0R601_RAT	sp|P29418|ATP5E_RAT ATP synthase subunit epsilon, mitochondrial OS=Rattus norvegicus OX=10116 GN=Atp5f1e PE=1 SV=2;tr|M0R601|M0R601_RAT Uncharacterized protein OS=Rattus norvegicus OX=10116 PE=4 SV=2	2	5	5	5	68.6	5.7667	51	0	29.794	2615100000	10	17.6602	17.4608	17.5148	17.5293	17.0651	17.6054	0.00480418	-0.00544763	0.0724953	0.0534614	-0.219804	-0.10805	0.115415	0.161069	0.423594	FALSE
705	P29419	Atp5me	ATP synthase subunit e, mitochondrial	sp|P29419|ATP5I_RAT	sp|P29419|ATP5I_RAT	sp|P29419|ATP5I_RAT ATP synthase subunit e, mitochondrial OS=Rattus norvegicus OX=10116 GN=Atp5me PE=1 SV=3	1	7	7	7	77.5	8.2545	71	0	135.2	911580000	15	17.4734	17.1282	17.1607	17.0557	16.6723	17.2943	0.196419	0.0403391	0.0967671	-0.0418065	-0.234198	-0.0407778	0.216769	0.0195746	0.170196	FALSE
706	Q5RJR9	Serpinh1	Serine (Or cysteine) proteinase inhibitor, clade H, member 1, isoform CRA_b	tr|Q5RJR9|Q5RJR9_RAT;sp|P29457|SERPH_RAT	tr|Q5RJR9|Q5RJR9_RAT;sp|P29457|SERPH_RAT	tr|Q5RJR9|Q5RJR9_RAT Serine (Or cysteine) proteinase inhibitor, clade H, member 1, isoform CRA_b OS=Rattus norvegicus OX=10116 GN=Serpinh1 PE=1 SV=1;sp|P29457|SERPH_RAT Serpin H1 OS=Rattus norvegicus OX=10116 GN=Serpinh1 PE=1 SV=1	2	6	6	6	16.8	46.561	417	0	42.326	72071000	6	14.5195	14.221	14.1627	14.2667	13.8504	14.6522	0.0920384	-0.0173269	-0.0517382	0.0187487	-0.206604	0.166642	0.0147289	0.885139	0.946053	FALSE
707	F1LQL1	Nos1	Nitric oxide synthase	tr|F1LQL1|F1LQL1_RAT;sp|P29476|NOS1_RAT;tr|D3ZEW7|D3ZEW7_RAT	tr|F1LQL1|F1LQL1_RAT;sp|P29476|NOS1_RAT;tr|D3ZEW7|D3ZEW7_RAT	tr|F1LQL1|F1LQL1_RAT Nitric oxide synthase OS=Rattus norvegicus OX=10116 GN=Nos1 PE=1 SV=2;sp|P29476|NOS1_RAT Nitric oxide synthase, brain OS=Rattus norvegicus OX=10116 GN=Nos1 PE=1 SV=1;tr|D3ZEW7|D3ZEW7_RAT Nitric oxide synthase, brain OS=Rattus norvegicu	3	12	12	12	9.2	160.46	1429	0	135.19	152260000	18	16.5062	16.3095	16.336	16.2789	16.0406	16.5374	0.0169361	0.00947853	0.0598502	-0.0308029	-0.0781382	-0.00991723	0.0683744	0.10551	0.350982	FALSE
708	A0A0G2K127	Vcam1	Vascular cell adhesion protein 1	tr|A0A0G2K127|A0A0G2K127_RAT;sp|P29534|VCAM1_RAT	tr|A0A0G2K127|A0A0G2K127_RAT;sp|P29534|VCAM1_RAT	tr|A0A0G2K127|A0A0G2K127_RAT Vascular cell adhesion protein 1 OS=Rattus norvegicus OX=10116 GN=Vcam1 PE=1 SV=1;sp|P29534|VCAM1_RAT Vascular cell adhesion protein 1 OS=Rattus norvegicus OX=10116 GN=Vcam1 PE=2 SV=1	2	4	4	4	7.6	66.749	606	0	25.647	29586000	4	12.9925	12.8702	12.9715	12.954	12.5932	13.0363	-0.0337344	0.033091	0.158255	0.107223	-0.0625958	-0.0480619	0.0536821	0.466115	0.699373	FALSE
710	F1LMW7	Marcks	Myristoylated alanine-rich C-kinase substrate	tr|F1LMW7|F1LMW7_RAT;sp|P30009|MARCS_RAT	tr|F1LMW7|F1LMW7_RAT;sp|P30009|MARCS_RAT	tr|F1LMW7|F1LMW7_RAT Myristoylated alanine-rich C-kinase substrate OS=Rattus norvegicus OX=10116 GN=Marcks PE=1 SV=3;sp|P30009|MARCS_RAT Myristoylated alanine-rich C-kinase substrate OS=Rattus norvegicus OX=10116 GN=Marcks PE=1 SV=2	2	12	12	11	45.3	29.959	309	0	323.31	1988700000	27	17.8302	17.557	17.5397	17.5629	17.3127	17.8769	0.0811886	-0.00281937	0.00373569	-0.00657617	-0.0658881	0.0698513	0.0282393	0.579648	0.775053	FALSE
713	P30349	Lta4h	Leukotriene A-4 hydrolase	sp|P30349|LKHA4_RAT;tr|Q499P2|Q499P2_RAT	sp|P30349|LKHA4_RAT;tr|Q499P2|Q499P2_RAT	sp|P30349|LKHA4_RAT Leukotriene A-4 hydrolase OS=Rattus norvegicus OX=10116 GN=Lta4h PE=2 SV=2;tr|Q499P2|Q499P2_RAT Leukotriene A(4) hydrolase OS=Rattus norvegicus OX=10116 GN=Lta4h PE=1 SV=1	2	9	9	9	14.1	69.175	610	0	62.82	179570000	12	14.8846	14.5847	14.5203	14.6258	14.5184	15.0389	0.0394605	-0.0711986	-0.111749	-0.0397582	0.0438045	0.135729	-0.0944207	0.175647	0.441322	FALSE
714	P30835	Pfkl	ATP-dependent 6-phosphofructokinase, liver type	sp|P30835|PFKAL_RAT	sp|P30835|PFKAL_RAT	sp|P30835|PFKAL_RAT ATP-dependent 6-phosphofructokinase, liver type OS=Rattus norvegicus OX=10116 GN=Pfkl PE=1 SV=3	1	15	9	9	23.2	85.338	780	0	100.42	339440000	12	16.1258	15.8862	15.9473	16.0007	15.6983	16.2235	-0.0176343	-0.0681333	0.016831	0.0367872	-0.074712	0.0219278	-0.0176465	0.710164	0.855719	FALSE
715	G3V9W6	Aldh3a2	Aldehyde dehydrogenase	tr|G3V9W6|G3V9W6_RAT;sp|P30839|AL3A2_RAT;tr|A0A0G2JY43|A0A0G2JY43_RAT;sp|P11883|AL3A1_RAT	tr|G3V9W6|G3V9W6_RAT;sp|P30839|AL3A2_RAT;tr|A0A0G2JY43|A0A0G2JY43_RAT	tr|G3V9W6|G3V9W6_RAT Aldehyde dehydrogenase OS=Rattus norvegicus OX=10116 GN=Aldh3a2 PE=1 SV=1;sp|P30839|AL3A2_RAT Fatty aldehyde dehydrogenase OS=Rattus norvegicus OX=10116 GN=Aldh3a2 PE=1 SV=1;tr|A0A0G2JY43|A0A0G2JY43_RAT Fatty aldehyde dehydrogenase OS=	4	10	10	10	21.1	54.107	484	0	70.8	189300000	11	15.2201	15.0175	14.8754	15.0205	14.9121	15.2416	0.0175268	0.00403928	-0.114191	-0.00261744	0.0800427	-0.0189946	-0.0503518	0.36039	0.619203	FALSE
716	P30904	Mif	Macrophage migration inhibitory factor	sp|P30904|MIF_RAT;tr|D3ZE63|D3ZE63_RAT;tr|D4A3P7|D4A3P7_RAT;tr|F1LTZ6|F1LTZ6_RAT	sp|P30904|MIF_RAT;tr|D3ZE63|D3ZE63_RAT	sp|P30904|MIF_RAT Macrophage migration inhibitory factor OS=Rattus norvegicus OX=10116 GN=Mif PE=1 SV=4;tr|D3ZE63|D3ZE63_RAT Uncharacterized protein OS=Rattus norvegicus OX=10116 PE=4 SV=1	4	7	7	7	60.9	12.477	115	0	78.205	2638500000	25	16.1601	16.1335	15.8905	16.092	16.0995	16.3473	-0.120347	0.0421941	-0.176898	-0.00890984	0.189505	0.00881687	-0.148154	0.106651	0.35167	FALSE
717	P30919	Aga	N(4)-(Beta-N-acetylglucosaminyl)-L-asparaginase	sp|P30919|ASPG_RAT	sp|P30919|ASPG_RAT	sp|P30919|ASPG_RAT N(4)-(Beta-N-acetylglucosaminyl)-L-asparaginase OS=Rattus norvegicus OX=10116 GN=Aga PE=1 SV=2	1	2	2	2	13	37.167	345	0	15.69	3729900	2	10.3925	10.0225	9.65075	9.66359	9.63165	10.5383	0.286024	0.105164	-0.24273	-0.263404	-0.104369	0.373723	0.0475027	0.818831	0.913375	FALSE
718	P31016	Dlg4	Disks large homolog 4	sp|P31016|DLG4_RAT;tr|A0A0G2K7F5|A0A0G2K7F5_RAT	sp|P31016|DLG4_RAT;tr|A0A0G2K7F5|A0A0G2K7F5_RAT	sp|P31016|DLG4_RAT Disks large homolog 4 OS=Rattus norvegicus OX=10116 GN=Dlg4 PE=1 SV=1;tr|A0A0G2K7F5|A0A0G2K7F5_RAT Disks large homolog 4 OS=Rattus norvegicus OX=10116 GN=Dlg4 PE=1 SV=1	2	45	45	40	64.4	80.464	724	0	323.31	6406600000	89	19.4243	19.2366	19.2295	19.241	19.0062	19.5251	-0.00107637	0.00043292	0.0171576	-0.00486129	-0.0486494	0.0417182	0.00943556	0.805411	0.905129	FALSE
719	P31044	Pebp1	Phosphatidylethanolamine-binding protein 1	sp|P31044|PEBP1_RAT	sp|P31044|PEBP1_RAT	sp|P31044|PEBP1_RAT Phosphatidylethanolamine-binding protein 1 OS=Rattus norvegicus OX=10116 GN=Pebp1 PE=1 SV=3	1	10	10	10	77.5	20.801	187	0	323.31	7675800000	41	17.6266	17.4124	17.4158	17.506	17.267	17.6528	-0.00155512	-0.026583	0.000751891	0.0573417	0.00937521	-0.0333305	-0.0202576	0.604159	0.788351	FALSE
721	P31399	Atp5pd	ATP synthase subunit d, mitochondrial	sp|P31399|ATP5H_RAT	sp|P31399|ATP5H_RAT	sp|P31399|ATP5H_RAT ATP synthase subunit d, mitochondrial OS=Rattus norvegicus OX=10116 GN=Atp5pd PE=1 SV=3	1	11	11	11	81.4	18.763	161	0	323.31	10510000000	55	20.0547	19.5911	19.5458	19.8244	19.4052	20.1083	0.163326	-0.111159	-0.132513	0.112581	-0.115649	0.15884	-0.0787056	0.48492	0.711748	FALSE
722	P31421	Grm2	Metabotropic glutamate receptor 2	sp|P31421|GRM2_RAT	sp|P31421|GRM2_RAT	sp|P31421|GRM2_RAT Metabotropic glutamate receptor 2 OS=Rattus norvegicus OX=10116 GN=Grm2 PE=1 SV=1	1	7	6	6	9.3	95.773	872	0	63.409	169560000	6	15.1777	15.0473	15.0546	15.131	14.8467	15.2674	-0.0486997	0.0100716	0.0412045	0.0840926	-0.00927616	-0.0170413	-0.0183996	0.694978	0.84606	FALSE
723	P31422	Grm3	Metabotropic glutamate receptor 3	sp|P31422|GRM3_RAT;tr|A0A0G2JV93|A0A0G2JV93_RAT	sp|P31422|GRM3_RAT;tr|A0A0G2JV93|A0A0G2JV93_RAT	sp|P31422|GRM3_RAT Metabotropic glutamate receptor 3 OS=Rattus norvegicus OX=10116 GN=Grm3 PE=1 SV=1;tr|A0A0G2JV93|A0A0G2JV93_RAT Metabotropic glutamate receptor 3 OS=Rattus norvegicus OX=10116 GN=Grm3 PE=1 SV=1	2	13	13	12	17	98.959	879	0	96.863	313750000	16	16.2833	16.0978	16.214	16.1901	15.9636	16.4666	-0.0680233	-0.0642827	0.0757719	0.0183307	-0.0171895	0.0572562	-0.0383105	0.480693	0.710291	FALSE
724	P31423	Grm4	Metabotropic glutamate receptor 4	sp|P31423|GRM4_RAT;sp|P35349|GRM6_RAT	sp|P31423|GRM4_RAT	sp|P31423|GRM4_RAT Metabotropic glutamate receptor 4 OS=Rattus norvegicus OX=10116 GN=Grm4 PE=1 SV=1	2	5	5	5	6.9	101.82	912	0	88.702	52851000	5	13.985	13.7595	13.8102	13.7519	13.6439	14.043	-0.00108871	-0.0374037	0.0371596	-0.0546729	0.0283039	-0.00106954	0.00870194	0.832809	0.922427	FALSE
725	P31424	Grm5	Metabotropic glutamate receptor 5	sp|P31424|GRM5_RAT;tr|A0A0H2UHW6|A0A0H2UHW6_RAT;tr|A0A0H2UHN1|A0A0H2UHN1_RAT	sp|P31424|GRM5_RAT;tr|A0A0H2UHW6|A0A0H2UHW6_RAT;tr|A0A0H2UHN1|A0A0H2UHN1_RAT	sp|P31424|GRM5_RAT Metabotropic glutamate receptor 5 OS=Rattus norvegicus OX=10116 GN=Grm5 PE=1 SV=2;tr|A0A0H2UHW6|A0A0H2UHW6_RAT Metabotropic glutamate receptor 5 OS=Rattus norvegicus OX=10116 GN=Grm5 PE=1 SV=1;tr|A0A0H2UHN1|A0A0H2UHN1_RAT Metabotropic gl	3	8	7	7	6.5	131.88	1203	0	71.181	90722000	7	15.4703	15.3804	15.2951	15.356	15.2239	15.6805	-0.0815485	0.0177327	-0.0437438	-0.0163109	0.0425891	0.0705876	-0.0681418	0.161378	0.423594	FALSE
726	P31596	Slc1a2	Excitatory amino acid transporter 2	sp|P31596|EAA2_RAT	sp|P31596|EAA2_RAT	sp|P31596|EAA2_RAT Excitatory amino acid transporter 2 OS=Rattus norvegicus OX=10116 GN=Slc1a2 PE=1 SV=2	1	13	13	7	26.9	62.106	573	0	323.31	9083100000	101	18.9952	18.9097	18.7364	18.7919	18.6805	19.0895	-0.0192183	0.0844138	-0.0649819	-0.0430614	0.0365373	0.01706	-0.00344075	0.947295	0.977372	FALSE
727	P31647	Slc6a11	Sodium- and chloride-dependent GABA transporter 3	sp|P31647|S6A11_RAT	sp|P31647|S6A11_RAT	sp|P31647|S6A11_RAT Sodium- and chloride-dependent GABA transporter 3 OS=Rattus norvegicus OX=10116 GN=Slc6a11 PE=1 SV=1	1	9	9	9	12.8	69.946	627	0	128.67	880220000	14	17.1957	16.9675	17.0394	17.02	16.5861	17.1213	0.0191889	-0.0198324	0.0759495	0.0230203	-0.21992	-0.113216	0.128474	0.102758	0.347087	FALSE
728	P31662	Slc6a17	Sodium-dependent neutral amino acid transporter SLC6A17	sp|P31662|S6A17_RAT	sp|P31662|S6A17_RAT	sp|P31662|S6A17_RAT Sodium-dependent neutral amino acid transporter SLC6A17 OS=Rattus norvegicus OX=10116 GN=Slc6a17 PE=1 SV=1	1	10	10	10	19.3	81.054	727	0	234.71	533540000	20	16.4396	16.1876	16.0369	16.1436	16.1171	16.4644	0.0478848	-0.0150019	-0.141774	-0.0686784	0.0958124	0.0145632	-0.0501962	0.472212	0.703207	FALSE
729	A0A0G2K890	Ezr	Ezrin	tr|A0A0G2K890|A0A0G2K890_RAT;sp|P31977|EZRI_RAT	tr|A0A0G2K890|A0A0G2K890_RAT;sp|P31977|EZRI_RAT	tr|A0A0G2K890|A0A0G2K890_RAT Ezrin OS=Rattus norvegicus OX=10116 GN=Ezr PE=1 SV=1;sp|P31977|EZRI_RAT Ezrin OS=Rattus norvegicus OX=10116 GN=Ezr PE=1 SV=3	2	21	21	15	29.1	69.287	585	0	156.57	629450000	25	17.6675	17.4909	17.5299	17.3784	16.9956	17.5486	0.0546683	0.067206	0.130092	-0.0549661	-0.246816	-0.122363	0.22537	0.00684647	0.091582	FALSE
730	P32089	Slc25a1	Tricarboxylate transport protein, mitochondrial	sp|P32089|TXTP_RAT	sp|P32089|TXTP_RAT	sp|P32089|TXTP_RAT Tricarboxylate transport protein, mitochondrial OS=Rattus norvegicus OX=10116 GN=Slc25a1 PE=1 SV=1	1	10	10	10	31.2	33.835	311	0	77.942	1123100000	26	16.2263	16.0946	15.9423	16.1449	16.0637	16.3936	-0.0770746	-0.019593	-0.148031	0.0210148	0.130765	0.0321934	-0.142891	0.0284209	0.202813	FALSE
731	P32198	Cpt1a	Carnitine O-palmitoyltransferase 1, liver isoform	sp|P32198|CPT1A_RAT	sp|P32198|CPT1A_RAT	sp|P32198|CPT1A_RAT Carnitine O-palmitoyltransferase 1, liver isoform OS=Rattus norvegicus OX=10116 GN=Cpt1a PE=1 SV=2	1	10	10	10	13.7	88.124	773	0	68.107	171450000	12	16.086	15.7999	15.7855	15.9212	15.9348	16.2185	-0.00749195	-0.104429	-0.0949231	0.00719423	0.211756	0.0670056	-0.164267	0.0364816	0.221572	FALSE
732	P32232	Cbs	Cystathionine beta-synthase	sp|P32232|CBS_RAT	sp|P32232|CBS_RAT	sp|P32232|CBS_RAT Cystathionine beta-synthase OS=Rattus norvegicus OX=10116 GN=Cbs PE=1 SV=3	1	8	8	8	15.7	61.454	561	0	69.768	386730000	9	15.0022	14.9028	14.8991	15.005	14.7231	15.1282	-0.0901663	-0.000401656	0.0197385	0.0921548	0.0011971	-0.0222663	-0.0473051	0.369446	0.625653	FALSE
733	P32551	Uqcrc2	Cytochrome b-c1 complex subunit 2, mitochondrial	sp|P32551|QCR2_RAT	sp|P32551|QCR2_RAT	sp|P32551|QCR2_RAT Cytochrome b-c1 complex subunit 2, mitochondrial OS=Rattus norvegicus OX=10116 GN=Uqcrc2 PE=1 SV=2	1	24	24	24	51.8	48.396	452	0	323.31	16631000000	88	19.7339	19.5094	19.4662	19.5752	19.4145	19.8044	-0.00731882	-0.0426432	-0.061946	0.0135273	0.0437629	0.00516057	-0.0581196	0.134233	0.390409	FALSE
735	P32736	Opcml	Opioid-binding protein/cell adhesion molecule	sp|P32736|OPCM_RAT;tr|A0A0G2K657|A0A0G2K657_RAT;tr|F1M2I5|F1M2I5_RAT	sp|P32736|OPCM_RAT;tr|A0A0G2K657|A0A0G2K657_RAT;tr|F1M2I5|F1M2I5_RAT	sp|P32736|OPCM_RAT Opioid-binding protein/cell adhesion molecule OS=Rattus norvegicus OX=10116 GN=Opcml PE=1 SV=2;tr|A0A0G2K657|A0A0G2K657_RAT Opioid-binding protein/cell adhesion molecule OS=Rattus norvegicus OX=10116 GN=Opcml PE=4 SV=1;tr|F1M2I5|F1M2I5_R	3	11	11	7	31.9	38.067	345	0	293.26	1923100000	27	18.4196	18.2894	18.3222	18.3255	18.1435	18.5997	-0.0892694	-0.0303106	0.0263226	-0.00390017	0.00504134	0.0327678	-0.0423888	0.339166	0.599909	FALSE
736	P32822		Trypsin V-B	sp|P32822|TRYB_RAT;sp|P32821|TRYA_RAT	sp|P32822|TRYB_RAT;sp|P32821|TRYA_RAT	sp|P32822|TRYB_RAT Trypsin V-B OS=Rattus norvegicus OX=10116 PE=2 SV=1;sp|P32821|TRYA_RAT Trypsin V-A OS=Rattus norvegicus OX=10116 PE=2 SV=1	2	1	1	1	8.1	26.819	246	0.0031673	9.7247	54605000	5	16.2893	16.0779	16.2248	16.412	15.5701	16.195	0.010814	-0.0114574	0.159303	0.312966	-0.337891	-0.141551	0.108379	0.528299	0.739533	FALSE
737	P32851	Stx1a	Syntaxin-1A	sp|P32851|STX1A_RAT;tr|Q7TS57|Q7TS57_RAT;tr|G3V632|G3V632_RAT;sp|P50279|STX2_RAT	sp|P32851|STX1A_RAT	sp|P32851|STX1A_RAT Syntaxin-1A OS=Rattus norvegicus OX=10116 GN=Stx1a PE=1 SV=1	4	19	15	15	53.1	33.067	288	0	323.31	1481500000	36	18.3916	18.0062	17.9957	18.1111	17.8067	18.5153	0.142554	-0.0536847	-0.0402688	0.0415309	-0.0718568	0.208172	-0.0430817	0.639155	0.812219	FALSE
738	P33124	Acsl6	Long-chain-fatty-acid--CoA ligase 6	sp|P33124|ACSL6_RAT;tr|A0A0A6YYM0|A0A0A6YYM0_RAT	sp|P33124|ACSL6_RAT;tr|A0A0A6YYM0|A0A0A6YYM0_RAT	sp|P33124|ACSL6_RAT Long-chain-fatty-acid--CoA ligase 6 OS=Rattus norvegicus OX=10116 GN=Acsl6 PE=1 SV=1;tr|A0A0A6YYM0|A0A0A6YYM0_RAT Long-chain-fatty-acid--CoA ligase 6 OS=Rattus norvegicus OX=10116 GN=Acsl6 PE=1 SV=2	2	29	29	29	42.3	78.179	697	0	323.31	1828000000	52	18.3571	18.2287	18.1708	18.2591	18.0129	18.4274	-0.0261528	0.0345765	0.000559753	0.0553618	7.59087e-05	-0.0139358	-0.0108395	0.779429	0.891209	FALSE
740	P34058	Hsp90ab1	Heat shock protein HSP 90-beta	sp|P34058|HS90B_RAT;tr|A0A0G2K793|A0A0G2K793_RAT	sp|P34058|HS90B_RAT;tr|A0A0G2K793|A0A0G2K793_RAT	sp|P34058|HS90B_RAT Heat shock protein HSP 90-beta OS=Rattus norvegicus OX=10116 GN=Hsp90ab1 PE=1 SV=4;tr|A0A0G2K793|A0A0G2K793_RAT Heat shock protein HSP 90-beta OS=Rattus norvegicus OX=10116 GN=Hsp90ab1 PE=1 SV=1	2	47	47	28	51.2	83.28	724	0	323.31	10053000000	136	20.3817	20.0878	20.094	20.1906	19.8652	20.4392	0.0437644	-0.0609718	-0.0309056	0.0321676	-0.102252	0.0431571	-0.00706184	0.899794	0.955308	FALSE
741	G3V8U9	Psmb4	Proteasome subunit beta	tr|G3V8U9|G3V8U9_RAT;sp|P34067|PSB4_RAT	tr|G3V8U9|G3V8U9_RAT;sp|P34067|PSB4_RAT	tr|G3V8U9|G3V8U9_RAT Proteasome subunit beta OS=Rattus norvegicus OX=10116 GN=Psmb4 PE=1 SV=2;sp|P34067|PSB4_RAT Proteasome subunit beta type-4 OS=Rattus norvegicus OX=10116 GN=Psmb4 PE=1 SV=2	2	3	3	3	19	25.76	232	0	72.554	44980000	3	15.3097	15.0861	15.0782	15.1081	14.8133	15.3131	0.0290134	-0.00549298	0.0104701	0.00691482	-0.0968925	-0.0256362	0.0498681	0.250843	0.52125	FALSE
743	P34926	Map1a	Microtubule-associated protein 1A	sp|P34926|MAP1A_RAT	sp|P34926|MAP1A_RAT	sp|P34926|MAP1A_RAT Microtubule-associated protein 1A OS=Rattus norvegicus OX=10116 GN=Map1a PE=1 SV=1	1	78	78	1	33.9	299.53	2774	0	323.31	3440300000	122	20.3099	20.0862	20.1159	19.7252	19.3661	19.9546	0.22056	0.186019	0.239645	-0.184598	-0.3527	-0.192742	0.458755	0.000118163	0.00736182	FALSE
744	P35171	Cox7a2	Cytochrome c oxidase subunit 7A2, mitochondrial	sp|P35171|CX7A2_RAT	sp|P35171|CX7A2_RAT	sp|P35171|CX7A2_RAT Cytochrome c oxidase subunit 7A2, mitochondrial OS=Rattus norvegicus OX=10116 GN=Cox7a2 PE=1 SV=1	1	3	3	3	30.1	9.3529	83	0	48.969	1346200000	16	17.1869	16.8494	16.8622	16.8113	16.6913	17.1163	0.126513	-0.0218042	0.0148334	-0.0695899	0.00136701	-0.00208637	0.063284	0.250496	0.521183	FALSE
745	P35213	Ywhab	14-3-3 protein beta/alpha	sp|P35213|1433B_RAT	sp|P35213|1433B_RAT	sp|P35213|1433B_RAT 14-3-3 protein beta/alpha OS=Rattus norvegicus OX=10116 GN=Ywhab PE=1 SV=3	1	17	8	7	55.7	28.054	246	0	323.31	1048300000	21	17.2144	16.8357	16.739	16.9397	16.7444	17.3793	0.0978835	-0.0916715	-0.164472	0.00275773	-0.00161656	0.204779	-0.121394	0.214659	0.481693	FALSE
746	P35234	Ptpn5	Tyrosine-protein phosphatase non-receptor type 5	sp|P35234|PTN5_RAT;tr|A0A0G2QC31|A0A0G2QC31_RAT	sp|P35234|PTN5_RAT;tr|A0A0G2QC31|A0A0G2QC31_RAT	sp|P35234|PTN5_RAT Tyrosine-protein phosphatase non-receptor type 5 OS=Rattus norvegicus OX=10116 GN=Ptpn5 PE=2 SV=2;tr|A0A0G2QC31|A0A0G2QC31_RAT Tyrosine-protein phosphatase non-receptor type 5 OS=Rattus norvegicus OX=10116 GN=Ptpn5 PE=1 SV=1	2	3	3	3	10.3	42.366	369	0	26.111	49405000	3	12.5577	12.3924	12.1609	12.1965	12.0348	12.9535	0.0757164	0.0996006	-0.107989	-0.105912	-0.0766405	0.413505	-0.0545417	0.723367	0.864378	FALSE
747	P35280	Rab8a	Ras-related protein Rab-8A	sp|P35280|RAB8A_RAT;tr|A0A0G2K553|A0A0G2K553_RAT	sp|P35280|RAB8A_RAT	sp|P35280|RAB8A_RAT Ras-related protein Rab-8A OS=Rattus norvegicus OX=10116 GN=Rab8a PE=1 SV=2	2	7	4	4	35.7	23.668	207	0	42.651	90333000	4	14.8876	14.8552	14.6777	14.701	14.6667	15.2139	-0.0760819	0.0807387	-0.0728853	-0.0831439	0.0735209	0.192248	-0.0836179	0.342939	0.603181	FALSE
748	P35284	Rab12	Ras-related protein Rab-12	sp|P35284|RAB12_RAT;tr|D4A376|D4A376_RAT;tr|A0A0G2JYB0|A0A0G2JYB0_RAT	sp|P35284|RAB12_RAT;tr|D4A376|D4A376_RAT;tr|A0A0G2JYB0|A0A0G2JYB0_RAT	sp|P35284|RAB12_RAT Ras-related protein Rab-12 OS=Rattus norvegicus OX=10116 GN=Rab12 PE=1 SV=2;tr|D4A376|D4A376_RAT Ras-related protein Rab-12 OS=Rattus norvegicus OX=10116 GN=Rab12 PE=1 SV=3;tr|A0A0G2JYB0|A0A0G2JYB0_RAT Uncharacterized protein OS=Rattus	3	4	4	3	19.8	27.271	243	0	31.809	65485000	5	15.2995	15.0514	15.0158	15.1275	15.0851	15.3607	-0.00267628	-0.0615838	-0.0733326	0.00481033	0.153459	0.000518024	-0.0987933	0.109287	0.354003	FALSE
749	P35289	Rab15	Ras-related protein Rab-15	sp|P35289|RAB15_RAT	sp|P35289|RAB15_RAT	sp|P35289|RAB15_RAT Ras-related protein Rab-15 OS=Rattus norvegicus OX=10116 GN=Rab15 PE=2 SV=1	1	5	4	4	20.8	24.283	212	0	25.911	83015000	4	14.5199	14.402	14.2303	14.3031	14.0204	14.5242	0.0454567	0.116753	-0.0310737	0.00815235	-0.0835641	-0.00824532	0.0715976	0.204703	0.46968	FALSE
750	P35332	Hpcal4	Hippocalcin-like protein 4	sp|P35332|HPCL4_RAT	sp|P35332|HPCL4_RAT	sp|P35332|HPCL4_RAT Hippocalcin-like protein 4 OS=Rattus norvegicus OX=10116 GN=Hpcal4 PE=2 SV=2	1	6	4	4	42.9	22.245	191	0	45.699	28128000	5	16.0927	15.8625	16.0362	16.0345	15.1439	16.1404	0.00412175	-0.0369573	0.160611	0.125437	-0.574225	-0.00628	0.194281	0.321061	0.588697	FALSE
751	P35400	Grm7	Metabotropic glutamate receptor 7	sp|P35400|GRM7_RAT;tr|F1LZS5|F1LZS5_RAT;tr|D3ZMI1|D3ZMI1_RAT	sp|P35400|GRM7_RAT;tr|F1LZS5|F1LZS5_RAT	sp|P35400|GRM7_RAT Metabotropic glutamate receptor 7 OS=Rattus norvegicus OX=10116 GN=Grm7 PE=1 SV=1;tr|F1LZS5|F1LZS5_RAT Metabotropic glutamate receptor 7 OS=Rattus norvegicus OX=10116 GN=Grm7 PE=3 SV=2	3	5	5	5	7	102.23	915	0	67.346	57624000	8	14.256	14.1045	14.0341	14.1808	13.9828	14.4422	-0.067108	-0.0294133	-0.0759535	0.0372565	0.0302087	0.0610148	-0.100318	0.0210958	0.174252	FALSE
752	Q5RK10	Rpl13a	60S ribosomal protein L13a	tr|Q5RK10|Q5RK10_RAT;sp|P35427|RL13A_RAT;tr|A0A1W2Q6L2|A0A1W2Q6L2_RAT	tr|Q5RK10|Q5RK10_RAT;sp|P35427|RL13A_RAT;tr|A0A1W2Q6L2|A0A1W2Q6L2_RAT	tr|Q5RK10|Q5RK10_RAT 60S ribosomal protein L13a OS=Rattus norvegicus OX=10116 GN=Rpl13a PE=1 SV=1;sp|P35427|RL13A_RAT 60S ribosomal protein L13a OS=Rattus norvegicus OX=10116 GN=Rpl13a PE=1 SV=2;tr|A0A1W2Q6L2|A0A1W2Q6L2_RAT Predicted gene 45713 OS=Rattus n	3	7	7	7	26.6	23.446	203	0	44.128	105310000	8	15.372	15.2146	15.2685	15.2541	15.0739	15.4865	-0.0590722	-0.027265	0.0505198	0.00252637	0.0133263	-0.00261933	-0.0163503	0.694652	0.846017	FALSE
753	G3V7Y3	Atp5f1d	ATP synthase subunit delta, mitochondrial	tr|G3V7Y3|G3V7Y3_RAT;sp|P35434|ATPD_RAT	tr|G3V7Y3|G3V7Y3_RAT;sp|P35434|ATPD_RAT	tr|G3V7Y3|G3V7Y3_RAT ATP synthase subunit delta, mitochondrial OS=Rattus norvegicus OX=10116 GN=Atp5f1d PE=1 SV=1;sp|P35434|ATPD_RAT ATP synthase subunit delta, mitochondrial OS=Rattus norvegicus OX=10116 GN=Atp5f1d PE=1 SV=2	2	3	3	3	17.3	17.563	168	0	305.63	4148900000	17	17.611	17.4487	17.3968	17.5114	17.3954	17.7027	-0.0304841	-0.0036159	-0.0316414	0.0494598	0.124395	0.00317719	-0.0809243	0.0983107	0.340019	FALSE
754	P35435	Atp5f1c	ATP synthase subunit gamma, mitochondrial	sp|P35435|ATPG_RAT;tr|Q6PCU0|Q6PCU0_RAT;tr|Q6QI09|Q6QI09_RAT	sp|P35435|ATPG_RAT;tr|Q6PCU0|Q6PCU0_RAT;tr|Q6QI09|Q6QI09_RAT	sp|P35435|ATPG_RAT ATP synthase subunit gamma, mitochondrial OS=Rattus norvegicus OX=10116 GN=Atp5f1c PE=1 SV=2;tr|Q6PCU0|Q6PCU0_RAT ATP synthase subunit gamma OS=Rattus norvegicus OX=10116 GN=Atp5f1c PE=1 SV=1;tr|Q6QI09|Q6QI09_RAT LRRGT00199 OS=Rattus nor	3	19	19	19	54.2	30.19	273	0	309.36	10674000000	73	19.8581	19.5685	19.541	19.7129	19.4229	19.9158	0.0321845	-0.0683001	-0.071935	0.0664834	-0.0325634	0.031844	-0.0579382	0.258018	0.526879	FALSE
755	P35439	Grin1	Glutamate receptor ionotropic, NMDA 1	sp|P35439|NMDZ1_RAT	sp|P35439|NMDZ1_RAT	sp|P35439|NMDZ1_RAT Glutamate receptor ionotropic, NMDA 1 OS=Rattus norvegicus OX=10116 GN=Grin1 PE=1 SV=1	1	16	16	2	16.6	105.51	938	0	136.93	722290000	19	17.7216	17.5232	17.5301	17.4915	17.3071	17.727	0.0269986	0.0177671	0.0485091	-0.0235576	-0.0169717	-0.0256606	0.0531549	0.133182	0.389316	FALSE
756	P35465	Pak1	Serine/threonine-protein kinase PAK 1	sp|P35465|PAK1_RAT	sp|P35465|PAK1_RAT	sp|P35465|PAK1_RAT Serine/threonine-protein kinase PAK 1 OS=Rattus norvegicus OX=10116 GN=Pak1 PE=1 SV=3	1	17	9	8	37.5	60.577	544	0	171.65	442890000	14	16.5521	16.3298	16.2615	16.3133	16.1394	16.4959	0.0513121	0.0181926	-0.0262668	-0.00793257	0.00907374	-0.0629873	0.035028	0.401451	0.649988	FALSE
757	P35467	S100a1	Protein S100-A1	sp|P35467|S10A1_RAT	sp|P35467|S10A1_RAT	sp|P35467|S10A1_RAT Protein S100-A1 OS=Rattus norvegicus OX=10116 GN=S100a1 PE=1 SV=3	1	2	2	2	38.3	10.56	94	0	47.774	7310500	2	11.3246	10.6865	10.8803	11.2088	11.0615	11.5724	-0.0319803	-0.480945	-0.263308	0.0316825	0.0753842	0.157702	-0.347001	0.0196668	0.170549	FALSE
758	A0A0G2K7Q7	Ide	Insulin-degrading enzyme	tr|A0A0G2K7Q7|A0A0G2K7Q7_RAT;sp|P35559|IDE_RAT	tr|A0A0G2K7Q7|A0A0G2K7Q7_RAT;sp|P35559|IDE_RAT	tr|A0A0G2K7Q7|A0A0G2K7Q7_RAT Insulin-degrading enzyme OS=Rattus norvegicus OX=10116 GN=Ide PE=1 SV=1;sp|P35559|IDE_RAT Insulin-degrading enzyme OS=Rattus norvegicus OX=10116 GN=Ide PE=1 SV=1	2	8	8	8	9.4	113.16	978	0	50.498	38712000	8	13.9897	13.7732	13.6632	13.9256	13.6136	14.1181	0.00234417	-0.0249088	-0.111061	0.117748	-0.00326828	0.0727579	-0.106955	0.071096	0.301155	FALSE
759	P35565	Canx	Calnexin	sp|P35565|CALX_RAT	sp|P35565|CALX_RAT	sp|P35565|CALX_RAT Calnexin OS=Rattus norvegicus OX=10116 GN=Canx PE=1 SV=1	1	20	20	20	29.1	67.254	591	0	271.07	1930100000	48	18.3842	18.1909	18.1638	18.3057	18.1607	18.5607	-0.0506521	-0.0548187	-0.0580613	0.0503544	0.0963476	0.0677337	-0.125989	0.00676433	0.090851	FALSE
760	P35571	Gpd2	Glycerol-3-phosphate dehydrogenase, mitochondrial	sp|P35571|GPDM_RAT;tr|A0A0G2K0Z7|A0A0G2K0Z7_RAT;tr|A0A0G2K1F9|A0A0G2K1F9_RAT;tr|F1LNI0|F1LNI0_RAT	sp|P35571|GPDM_RAT;tr|A0A0G2K0Z7|A0A0G2K0Z7_RAT;tr|A0A0G2K1F9|A0A0G2K1F9_RAT;tr|F1LNI0|F1LNI0_RAT	sp|P35571|GPDM_RAT Glycerol-3-phosphate dehydrogenase, mitochondrial OS=Rattus norvegicus OX=10116 GN=Gpd2 PE=1 SV=1;tr|A0A0G2K0Z7|A0A0G2K0Z7_RAT Glycerol-3-phosphate dehydrogenase, mitochondrial OS=Rattus norvegicus OX=10116 GN=Gpd2 PE=1 SV=1;tr|A0A0G2K1F	4	27	27	27	39.3	80.972	727	0	323.31	2231800000	49	18.493	18.2721	18.2379	18.3574	18.2446	18.6183	-0.0220961	-0.0537988	-0.0641053	0.0217983	0.0999642	0.0451673	-0.10231	0.0297359	0.207392	FALSE
761	P35738	Bckdhb	2-oxoisovalerate dehydrogenase subunit beta, mitochondrial	sp|P35738|ODBB_RAT;tr|A0A0A0MXW1|A0A0A0MXW1_RAT	sp|P35738|ODBB_RAT;tr|A0A0A0MXW1|A0A0A0MXW1_RAT	sp|P35738|ODBB_RAT 2-oxoisovalerate dehydrogenase subunit beta, mitochondrial OS=Rattus norvegicus OX=10116 GN=Bckdhb PE=1 SV=3;tr|A0A0A0MXW1|A0A0A0MXW1_RAT 2-oxoisovalerate dehydrogenase subunit beta, mitochondrial OS=Rattus norvegicus OX=10116 GN=Bckdhb	2	4	4	4	17.2	42.823	390	0	144.95	64902000	6	14.2154	13.9546	14.002	14.1215	13.926	14.3285	-0.0285929	-0.100249	-0.0289195	0.0570697	0.0525326	0.0264347	-0.0979328	0.0338612	0.218954	FALSE
762	P35745	Acyp2	Acylphosphatase-2	sp|P35745|ACYP2_RAT;tr|D4A1G1|D4A1G1_RAT	sp|P35745|ACYP2_RAT;tr|D4A1G1|D4A1G1_RAT	sp|P35745|ACYP2_RAT Acylphosphatase-2 OS=Rattus norvegicus OX=10116 GN=Acyp2 PE=1 SV=2;tr|D4A1G1|D4A1G1_RAT Acylphosphatase OS=Rattus norvegicus OX=10116 GN=Acyp2 PE=1 SV=2	2	5	5	5	39.2	10.863	97	0	40.096	256690000	6	16.1568	15.8779	15.7797	15.8994	15.8582	16.2886	0.0387909	-0.0509067	-0.125304	-0.0390887	0.110734	0.112555	-0.107207	0.136003	0.392839	FALSE
763	P36201	Crip2	Cysteine-rich protein 2	sp|P36201|CRIP2_RAT	sp|P36201|CRIP2_RAT	sp|P36201|CRIP2_RAT Cysteine-rich protein 2 OS=Rattus norvegicus OX=10116 GN=Crip2 PE=2 SV=1	1	2	2	1	15.4	22.696	208	0	71.936	103920000	2	14.5783	14.5888	14.6321	14.3619	13.8375	14.3506	0.0182809	0.217906	0.285141	-0.0185786	-0.352015	-0.267495	0.386472	0.0101689	0.116194	FALSE
764	P36407	Trim23	E3 ubiquitin-protein ligase TRIM23	sp|P36407|TRI23_RAT;tr|F1LSC5|F1LSC5_RAT;tr|H9KVE7|H9KVE7_RAT	sp|P36407|TRI23_RAT;tr|F1LSC5|F1LSC5_RAT;tr|H9KVE7|H9KVE7_RAT	sp|P36407|TRI23_RAT E3 ubiquitin-protein ligase TRIM23 OS=Rattus norvegicus OX=10116 GN=Trim23 PE=2 SV=2;tr|F1LSC5|F1LSC5_RAT E3 ubiquitin-protein ligase TRIM23 OS=Rattus norvegicus OX=10116 GN=Trim23 PE=1 SV=2;tr|H9KVE7|H9KVE7_RAT E3 ubiquitin-protein lig	3	1	1	1	1.7	63.892	573	0.0040323	6.6518	19167000	1	11.7805	11.0737	10.981	11.4023	11.547	11.9382	0.0992123	-0.418381	-0.487259	-0.0995101	0.236242	0.198841	-0.380667	0.0679069	0.296778	FALSE
765	P36506	Map2k2	Dual specificity mitogen-activated protein kinase kinase 2	sp|P36506|MP2K2_RAT	sp|P36506|MP2K2_RAT	sp|P36506|MP2K2_RAT Dual specificity mitogen-activated protein kinase kinase 2 OS=Rattus norvegicus OX=10116 GN=Map2k2 PE=1 SV=1	1	11	4	4	30.8	44.281	400	0	87.011	50810000	5	15.0191	14.792	14.7827	14.8058	14.4317	14.9766	0.0365569	-0.00137032	0.0132607	0.00279215	-0.18033	-0.064004	0.0966631	0.114944	0.362728	FALSE
766	P36860	Ralb	Ras-related protein Ral-B	sp|P36860|RALB_RAT;tr|F1LQ62|F1LQ62_RAT	sp|P36860|RALB_RAT;tr|F1LQ62|F1LQ62_RAT	sp|P36860|RALB_RAT Ras-related protein Ral-B OS=Rattus norvegicus OX=10116 GN=Ralb PE=2 SV=1;tr|F1LQ62|F1LQ62_RAT Ras-related protein Ral-B OS=Rattus norvegicus OX=10116 GN=Ralb PE=1 SV=3	2	6	2	2	29.1	23.317	206	0.0011782	11.196	46652000	2	14.2238	14.0761	13.9803	13.923	14.0929	14.755	-0.0210904	0.020447	-0.0515169	-0.142307	0.218545	0.45207	-0.19349	0.220197	0.486642	FALSE
767	P36876	Ppp2r2a	Serine/threonine-protein phosphatase 2A 55 kDa regulatory subunit B alpha isoform	sp|P36876|2ABA_RAT	sp|P36876|2ABA_RAT	sp|P36876|2ABA_RAT Serine/threonine-protein phosphatase 2A 55 kDa regulatory subunit B alpha isoform OS=Rattus norvegicus OX=10116 GN=Ppp2r2a PE=2 SV=1	1	10	10	6	25.7	51.677	447	0	128.72	439740000	18	17.1012	16.7867	16.7556	16.8305	16.6413	17.2408	0.0909162	-0.0344264	-0.0416461	-0.00034479	0.00148596	0.172415	-0.0529041	0.442152	0.68233	FALSE
768	A0A0G2K398	Gpx4	Glutathione peroxidase	tr|A0A0G2K398|A0A0G2K398_RAT;sp|P36970|GPX4_RAT;tr|F8WFK6|F8WFK6_RAT	tr|A0A0G2K398|A0A0G2K398_RAT;sp|P36970|GPX4_RAT;tr|F8WFK6|F8WFK6_RAT	tr|A0A0G2K398|A0A0G2K398_RAT Glutathione peroxidase OS=Rattus norvegicus OX=10116 GN=Gpx4 PE=1 SV=1;sp|P36970|GPX4_RAT Phospholipid hydroperoxide glutathione peroxidase OS=Rattus norvegicus OX=10116 GN=Gpx4 PE=1 SV=3;tr|F8WFK6|F8WFK6_RAT Glutathione peroxi	3	4	4	4	21.9	22.074	196	0	25.794	133290000	10	15.1193	14.9619	14.9302	14.913	14.7489	15.0814	-0.000496557	0.0312242	0.023417	-0.0273498	-0.000427555	-0.0964985	0.0594735	0.169914	0.434182	FALSE
769	P36972	Aprt	Adenine phosphoribosyltransferase	sp|P36972|APT_RAT	sp|P36972|APT_RAT	sp|P36972|APT_RAT Adenine phosphoribosyltransferase OS=Rattus norvegicus OX=10116 GN=Aprt PE=1 SV=1	1	5	5	5	35.6	19.546	180	0	43.326	154120000	5	15.0922	14.7547	14.8657	14.9447	14.5255	15.1175	0.0228506	-0.125473	0.00934612	0.0548528	-0.17336	-0.0099446	0.0117251	0.876594	0.940615	FALSE
770	M0R4A5	Ache	Carboxylic ester hydrolase	tr|M0R4A5|M0R4A5_RAT;tr|A0A0G2K6V0|A0A0G2K6V0_RAT;sp|P37136|ACES_RAT	tr|M0R4A5|M0R4A5_RAT;tr|A0A0G2K6V0|A0A0G2K6V0_RAT;sp|P37136|ACES_RAT	tr|M0R4A5|M0R4A5_RAT Carboxylic ester hydrolase OS=Rattus norvegicus OX=10116 GN=Ache PE=3 SV=2;tr|A0A0G2K6V0|A0A0G2K6V0_RAT Carboxylic ester hydrolase OS=Rattus norvegicus OX=10116 GN=Ache PE=3 SV=1;sp|P37136|ACES_RAT Acetylcholinesterase OS=Rattus norveg	3	2	2	2	3.4	67.847	613	0.0011845	11.311	4589200	2	12.8789	12.8186	12.5095	12.6197	12.2097	12.9585	0.0397176	0.168592	-0.116711	-0.0400153	-0.25904	0.0612109	0.109814	0.331887	0.598532	FALSE
771	A0A140TAB3	Klc1	Kinesin light chain 1	tr|A0A140TAB3|A0A140TAB3_RAT;sp|P37285|KLC1_RAT;tr|A0A1B0GWT8|A0A1B0GWT8_RAT	tr|A0A140TAB3|A0A140TAB3_RAT;sp|P37285|KLC1_RAT	tr|A0A140TAB3|A0A140TAB3_RAT Kinesin light chain 1 OS=Rattus norvegicus OX=10116 GN=Klc1 PE=1 SV=1;sp|P37285|KLC1_RAT Kinesin light chain 1 OS=Rattus norvegicus OX=10116 GN=Klc1 PE=1 SV=2	3	15	10	10	29.9	62.852	552	0	106.47	254060000	16	16.7051	16.4381	16.4808	16.5605	16.2942	16.8641	0.00521038	-0.0725908	-0.0060136	0.0400807	-0.0352211	0.106176	-0.0614765	0.247958	0.518844	FALSE
772	P37377	Snca	Alpha-synuclein	sp|P37377|SYUA_RAT	sp|P37377|SYUA_RAT	sp|P37377|SYUA_RAT Alpha-synuclein OS=Rattus norvegicus OX=10116 GN=Snca PE=1 SV=1	1	11	11	8	67.1	14.515	140	0	323.31	8225700000	56	19.6702	19.4672	19.4173	19.418	19.2532	19.6812	0.0431552	0.0293147	0.0032599	-0.0295189	-0.00332575	-0.00385838	0.0374776	0.284825	0.549461	FALSE
773	P37397	Cnn3	Calponin-3	sp|P37397|CNN3_RAT;tr|D3ZRX9|D3ZRX9_RAT	sp|P37397|CNN3_RAT	sp|P37397|CNN3_RAT Calponin-3 OS=Rattus norvegicus OX=10116 GN=Cnn3 PE=1 SV=1	2	6	6	6	26.4	36.434	330	0	53.482	50170000	8	14.2684	14.1584	14.0824	13.749	13.4322	13.9925	0.165899	0.245041	0.192932	-0.173955	-0.299858	-0.168057	0.415247	0.000116795	0.00736182	FALSE
775	P37805	Tagln3	Transgelin-3	sp|P37805|TAGL3_RAT;tr|A0A0G2K6I5|A0A0G2K6I5_RAT;sp|Q5XFX0|TAGL2_RAT	sp|P37805|TAGL3_RAT;tr|A0A0G2K6I5|A0A0G2K6I5_RAT	sp|P37805|TAGL3_RAT Transgelin-3 OS=Rattus norvegicus OX=10116 GN=Tagln3 PE=1 SV=2;tr|A0A0G2K6I5|A0A0G2K6I5_RAT Transgelin OS=Rattus norvegicus OX=10116 GN=Tagln3 PE=1 SV=1	3	14	14	14	67.8	22.5	199	0	140.65	1624400000	36	18.2602	18.0528	18.013	18.0301	17.7451	18.3979	0.0267151	0.00842888	-0.00751256	-0.0238998	-0.117908	0.106305	0.0210446	0.73882	0.869853	FALSE
776	P37996	Arl3	ADP-ribosylation factor-like protein 3	sp|P37996|ARL3_RAT;tr|F8WG91|F8WG91_RAT	sp|P37996|ARL3_RAT;tr|F8WG91|F8WG91_RAT	sp|P37996|ARL3_RAT ADP-ribosylation factor-like protein 3 OS=Rattus norvegicus OX=10116 GN=Arl3 PE=1 SV=2;tr|F8WG91|F8WG91_RAT ADP-ribosylation factor-like protein 3 OS=Rattus norvegicus OX=10116 GN=Arl3 PE=1 SV=2	2	5	5	5	35.2	20.456	182	0	86.326	163790000	8	16.551	16.365	16.3362	16.3578	16.2214	16.5522	0.000495238	0.00361579	-0.00129846	-0.0132191	0.0413651	-0.0563739	0.0103468	0.791272	0.89625	FALSE
777	Q6IRK1	Metap2	Methionine aminopeptidase 2	tr|Q6IRK1|Q6IRK1_RAT;sp|P38062|MAP2_RAT;tr|F1LRI8|F1LRI8_RAT	tr|Q6IRK1|Q6IRK1_RAT;sp|P38062|MAP2_RAT;tr|F1LRI8|F1LRI8_RAT	tr|Q6IRK1|Q6IRK1_RAT Methionine aminopeptidase 2 OS=Rattus norvegicus OX=10116 GN=Metap2 PE=1 SV=1;sp|P38062|MAP2_RAT Methionine aminopeptidase 2 OS=Rattus norvegicus OX=10116 GN=Metap2 PE=1 SV=2;tr|F1LRI8|F1LRI8_RAT Methionine aminopeptidase 2 OS=Rattus n	3	2	2	2	4.5	48.907	442	0	13.984	28500000	2	12.4715	12.3337	12.1257	12.1778	11.9426	12.5297	0.0569676	0.108403	-0.0758018	-0.0572319	-0.101428	0.0571389	0.0636966	0.363668	0.621306	FALSE
778	G3V8E8	Gnal	Guanine nucleotide-binding protein G(olf) subunit alpha	tr|G3V8E8|G3V8E8_RAT;sp|P38406|GNAL_RAT;tr|A0A0G2K526|A0A0G2K526_RAT;tr|A0A0G2K795|A0A0G2K795_RAT	tr|G3V8E8|G3V8E8_RAT;sp|P38406|GNAL_RAT;tr|A0A0G2K526|A0A0G2K526_RAT;tr|A0A0G2K795|A0A0G2K795_RAT	tr|G3V8E8|G3V8E8_RAT Guanine nucleotide-binding protein G(olf) subunit alpha OS=Rattus norvegicus OX=10116 GN=Gnal PE=4 SV=3;sp|P38406|GNAL_RAT Guanine nucleotide-binding protein G(olf) subunit alpha OS=Rattus norvegicus OX=10116 GN=Gnal PE=2 SV=2;tr|A0A0G	4	3	1	1	11.1	43.975	378	0	79.913	11778000	1	14.2721	13.9128	14.0689	13.9775	13.8405	14.2082	0.0887195	-0.0814388	0.0985771	-0.0264307	0.0275719	-0.0332974	0.0460047	0.452617	0.688683	FALSE
779	G3V6T7	Pdia4	Protein disulfide-isomerase A4	tr|G3V6T7|G3V6T7_RAT;sp|P38659|PDIA4_RAT	tr|G3V6T7|G3V6T7_RAT;sp|P38659|PDIA4_RAT	tr|G3V6T7|G3V6T7_RAT Protein disulfide-isomerase A4 OS=Rattus norvegicus OX=10116 GN=Pdia4 PE=1 SV=1;sp|P38659|PDIA4_RAT Protein disulfide-isomerase A4 OS=Rattus norvegicus OX=10116 GN=Pdia4 PE=1 SV=2	2	12	12	12	19.9	72.747	643	0	84.256	137570000	14	15.8321	15.7662	15.6724	15.7854	15.5995	16.01	-0.121711	0.00147267	-0.0684583	0.0110526	0.0161648	-0.00191137	-0.0713342	0.134133	0.390409	FALSE
780	P38718	Mpc2	Mitochondrial pyruvate carrier 2	sp|P38718|MPC2_RAT	sp|P38718|MPC2_RAT	sp|P38718|MPC2_RAT Mitochondrial pyruvate carrier 2 OS=Rattus norvegicus OX=10116 GN=Mpc2 PE=2 SV=1	1	5	5	5	26.8	14.258	127	0	32.926	492550000	15	15.1916	15.0733	14.9925	15.2619	15.1358	15.4928	-0.157246	-0.0863368	-0.143325	0.0926514	0.157511	0.0858981	-0.24099	0.000697249	0.0211289	FALSE
781	P38983	Rpsa	40S ribosomal protein SA	sp|P38983|RSSA_RAT	sp|P38983|RSSA_RAT	sp|P38983|RSSA_RAT 40S ribosomal protein SA OS=Rattus norvegicus OX=10116 GN=Rpsa PE=1 SV=3	1	6	6	6	32.5	32.824	295	0	191.84	130330000	8	15.4156	15.1587	15.1906	15.1909	15.0786	15.4718	0.00659064	-0.0611322	-0.0053589	-0.0385708	0.0400706	0.00476042	-0.0220536	0.588796	0.780651	FALSE
782	D4A1Q0	Rpl36	Uncharacterized protein	tr|D4A1Q0|D4A1Q0_RAT;tr|A0A140TAI6|A0A140TAI6_RAT;sp|P39032|RL36_RAT;tr|D3ZZ95|D3ZZ95_RAT;tr|M0RCN1|M0RCN1_RAT;tr|F1M706|F1M706_RAT;tr|D3ZJJ6|D3ZJJ6_RAT;tr|A0A0G2K6X1|A0A0G2K6X1_RAT;tr|A0A0G2JUV9|A0A0G2JUV9_RAT	tr|D4A1Q0|D4A1Q0_RAT;tr|A0A140TAI6|A0A140TAI6_RAT;sp|P39032|RL36_RAT;tr|D3ZZ95|D3ZZ95_RAT;tr|M0RCN1|M0RCN1_RAT;tr|F1M706|F1M706_RAT;tr|D3ZJJ6|D3ZJJ6_RAT	tr|D4A1Q0|D4A1Q0_RAT Uncharacterized protein OS=Rattus norvegicus OX=10116 PE=4 SV=1;tr|A0A140TAI6|A0A140TAI6_RAT 60S ribosomal protein L36 OS=Rattus norvegicus OX=10116 GN=Rpl36 PE=3 SV=1;sp|P39032|RL36_RAT 60S ribosomal protein L36 OS=Rattus norvegicus O	9	3	3	3	27.9	12.124	104	0	23.304	89425000	4	15.4192	15.128	15.1904	15.2062	14.9571	15.4509	0.0299134	-0.0721301	0.0141831	-0.00360439	-0.0617442	0.00351142	0.0112679	0.799365	0.902324	FALSE
783	A0A0A0MY48	Dnm2	Dynamin-2	tr|A0A0A0MY48|A0A0A0MY48_RAT;tr|A0A0A0MY49|A0A0A0MY49_RAT;sp|P39052|DYN2_RAT	tr|A0A0A0MY48|A0A0A0MY48_RAT;tr|A0A0A0MY49|A0A0A0MY49_RAT;sp|P39052|DYN2_RAT	tr|A0A0A0MY48|A0A0A0MY48_RAT Dynamin-2 OS=Rattus norvegicus OX=10116 GN=Dnm2 PE=1 SV=2;tr|A0A0A0MY49|A0A0A0MY49_RAT Dynamin-2 OS=Rattus norvegicus OX=10116 GN=Dnm2 PE=1 SV=2;sp|P39052|DYN2_RAT Dynamin-2 OS=Rattus norvegicus OX=10116 GN=Dnm2 PE=1 SV=1	3	22	4	4	19.5	97.253	860	0	51.311	470250000	10	16.8641	16.2904	16.2341	16.5482	16.5121	16.9759	0.0680503	-0.316519	-0.348982	-0.0683481	0.0865025	0.121774	-0.245793	0.0850398	0.317841	FALSE
784	P39069	Ak1	Adenylate kinase isoenzyme 1	sp|P39069|KAD1_RAT;tr|A0A0G2K7Q6|A0A0G2K7Q6_RAT;tr|M0RC66|M0RC66_RAT	sp|P39069|KAD1_RAT;tr|A0A0G2K7Q6|A0A0G2K7Q6_RAT	sp|P39069|KAD1_RAT Adenylate kinase isoenzyme 1 OS=Rattus norvegicus OX=10116 GN=Ak1 PE=1 SV=3;tr|A0A0G2K7Q6|A0A0G2K7Q6_RAT Uncharacterized protein OS=Rattus norvegicus OX=10116 PE=3 SV=1	3	17	17	17	80.9	21.584	194	0	252.66	2397100000	36	18.1637	18.0149	17.9483	17.9702	17.7179	18.1996	0.00887959	0.0492317	0.00643688	-0.00517482	-0.0664389	-0.0132706	0.0498109	0.206514	0.472993	FALSE
785	P40112	Psmb3	Proteasome subunit beta type-3	sp|P40112|PSB3_RAT;tr|D3Z8J0|D3Z8J0_RAT	sp|P40112|PSB3_RAT;tr|D3Z8J0|D3Z8J0_RAT	sp|P40112|PSB3_RAT Proteasome subunit beta type-3 OS=Rattus norvegicus OX=10116 GN=Psmb3 PE=1 SV=1;tr|D3Z8J0|D3Z8J0_RAT Uncharacterized protein OS=Rattus norvegicus OX=10116 PE=4 SV=1	2	2	2	2	14.6	22.965	205	0	33.574	36423000	4	14.0964	13.4643	13.5503	13.7102	13.1755	13.85	0.31847	-0.12446	-0.0146188	0.111756	-0.231908	0.0140203	0.0951747	0.512845	0.727599	FALSE
786	G3V6N0	Adcy8	Adenylate cyclase	tr|G3V6N0|G3V6N0_RAT;sp|P40146|ADCY8_RAT	tr|G3V6N0|G3V6N0_RAT;sp|P40146|ADCY8_RAT	tr|G3V6N0|G3V6N0_RAT Adenylate cyclase OS=Rattus norvegicus OX=10116 GN=Adcy8 PE=1 SV=1;sp|P40146|ADCY8_RAT Adenylate cyclase type 8 OS=Rattus norvegicus OX=10116 GN=Adcy8 PE=1 SV=1	2	2	2	2	1.6	139.81	1248	0.0011831	11.296	14168000	2	12.0599	11.883	11.4696	11.7205	11.6686	11.7803	0.0908838	0.103223	-0.286295	-0.0689992	0.0701404	-0.246771	0.051147	0.704953	0.852269	FALSE
787	P40190	Il6st	Interleukin-6 receptor subunit beta	sp|P40190|IL6RB_RAT;tr|F1LPK1|F1LPK1_RAT	sp|P40190|IL6RB_RAT;tr|F1LPK1|F1LPK1_RAT	sp|P40190|IL6RB_RAT Interleukin-6 receptor subunit beta OS=Rattus norvegicus OX=10116 GN=Il6st PE=1 SV=1;tr|F1LPK1|F1LPK1_RAT Interleukin-6 receptor subunit beta OS=Rattus norvegicus OX=10116 GN=Il6st PE=1 SV=3	2	2	2	2	2.8	102.45	918	0.00060386	11.752	9689800	3	12.1878	12.1278	12.3063	11.9571	12.0189	12.1905	-0.0648807	0.0642373	0.266624	-0.116121	0.136688	-0.120249	0.121887	0.295551	0.560563	FALSE
788	P40241	Cd9	CD9 antigen	sp|P40241|CD9_RAT	sp|P40241|CD9_RAT	sp|P40241|CD9_RAT CD9 antigen OS=Rattus norvegicus OX=10116 GN=Cd9 PE=1 SV=2	1	4	4	4	14.6	25.215	226	0	38.956	135340000	5	16.0213	15.9465	15.8064	16.0054	15.5341	16.2144	-0.0575221	0.0568787	-0.059398	0.106066	-0.174218	0.0775119	-0.0231338	0.789322	0.895269	FALSE
789	P40307	Psmb2	Proteasome subunit beta type-2	sp|P40307|PSB2_RAT	sp|P40307|PSB2_RAT	sp|P40307|PSB2_RAT Proteasome subunit beta type-2 OS=Rattus norvegicus OX=10116 GN=Psmb2 PE=1 SV=1	1	2	2	2	12.9	22.912	201	0	35.323	20359000	3	13.9832	13.628	13.7183	13.8291	13.7534	14.1981	-0.0128822	-0.178899	-0.0647043	0.0125845	0.127861	0.144028	-0.18032	0.0214822	0.175477	FALSE
790	P40329	Rars	Arginine--tRNA ligase, cytoplasmic	sp|P40329|SYRC_RAT	sp|P40329|SYRC_RAT	sp|P40329|SYRC_RAT Arginine--tRNA ligase, cytoplasmic OS=Rattus norvegicus OX=10116 GN=Rars PE=1 SV=2	1	6	6	6	11.7	75.81	660	0	44.532	54311000	9	15.0165	14.7652	14.8044	14.7655	14.7142	15.0451	0.014005	-0.0481943	0.0149223	-0.0574866	0.0821922	-0.0155208	-0.00948394	0.848208	0.927909	FALSE
791	A0A0G2JSR2	Syt3	Synaptotagmin III, isoform CRA_a	tr|A0A0G2JSR2|A0A0G2JSR2_RAT;sp|P40748|SYT3_RAT;sp|Q925C0|SYT9_RAT;sp|O08625|SYT10_RAT	tr|A0A0G2JSR2|A0A0G2JSR2_RAT;sp|P40748|SYT3_RAT	tr|A0A0G2JSR2|A0A0G2JSR2_RAT Synaptotagmin III, isoform CRA_a OS=Rattus norvegicus OX=10116 GN=Syt3 PE=4 SV=1;sp|P40748|SYT3_RAT Synaptotagmin-3 OS=Rattus norvegicus OX=10116 GN=Syt3 PE=1 SV=1	4	9	9	8	16.7	63.341	588	0	88.927	188490000	10	16.9692	16.7649	16.6876	16.756	16.6052	17.015	0.013462	-0.00166274	-0.0551018	-0.0201543	0.0199648	0.00122403	-0.014779	0.690312	0.844113	FALSE
792	P41123	Rpl13	60S ribosomal protein L13	sp|P41123|RL13_RAT;tr|A0A0G2JYG9|A0A0G2JYG9_RAT;tr|F1M2E9|F1M2E9_RAT;tr|D3ZRM9|D3ZRM9_RAT;tr|D3ZD02|D3ZD02_RAT	sp|P41123|RL13_RAT;tr|A0A0G2JYG9|A0A0G2JYG9_RAT;tr|F1M2E9|F1M2E9_RAT;tr|D3ZRM9|D3ZRM9_RAT;tr|D3ZD02|D3ZD02_RAT	sp|P41123|RL13_RAT 60S ribosomal protein L13 OS=Rattus norvegicus OX=10116 GN=Rpl13 PE=1 SV=2;tr|A0A0G2JYG9|A0A0G2JYG9_RAT 60S ribosomal protein L13 OS=Rattus norvegicus OX=10116 PE=3 SV=1;tr|F1M2E9|F1M2E9_RAT 60S ribosomal protein L13 OS=Rattus norvegicus	5	9	9	9	39.3	24.309	211	0	64.776	207160000	10	15.7056	15.4845	15.4724	15.4878	15.1339	15.675	0.0358514	0.00388816	0.0156822	-0.00246633	-0.1654	-0.0527623	0.0920169	0.108741	0.353049	FALSE
793	P41499	Ptpn11	Tyrosine-protein phosphatase non-receptor type 11	sp|P41499|PTN11_RAT	sp|P41499|PTN11_RAT	sp|P41499|PTN11_RAT Tyrosine-protein phosphatase non-receptor type 11 OS=Rattus norvegicus OX=10116 GN=Ptpn11 PE=1 SV=4	1	20	20	20	38.4	68.458	597	0	221.22	482450000	22	16.4703	16.2351	16.2191	16.3185	16.1801	16.5982	-0.0140102	-0.0600618	-0.0522019	0.0137125	0.0662851	0.055869	-0.0873801	0.0425392	0.237259	FALSE
794	P41542	Uso1	General vesicular transport factor p115	sp|P41542|USO1_RAT	sp|P41542|USO1_RAT	sp|P41542|USO1_RAT General vesicular transport factor p115 OS=Rattus norvegicus OX=10116 GN=Uso1 PE=1 SV=1	1	6	6	6	6.2	107.16	959	0	36.112	65251000	6	11.9855	11.912	11.637	11.7517	12.0648	12.2692	-0.0581381	0.0574947	-0.193561	-0.112403	0.391708	0.167476	-0.213662	0.157989	0.420287	FALSE
795	P41562	Idh1	Isocitrate dehydrogenase [NADP] cytoplasmic	sp|P41562|IDHC_RAT	sp|P41562|IDHC_RAT	sp|P41562|IDHC_RAT Isocitrate dehydrogenase [NADP] cytoplasmic OS=Rattus norvegicus OX=10116 GN=Idh1 PE=1 SV=1	1	17	15	15	43.5	46.734	414	0	212.23	428250000	17	17.1246	16.9082	16.8736	16.9687	16.8298	17.2331	-0.0119367	-0.0392363	-0.0499159	0.011639	0.0637523	0.038494	-0.0716581	0.0738351	0.304134	FALSE
797	P42123	Ldhb	L-lactate dehydrogenase B chain	sp|P42123|LDHB_RAT	sp|P42123|LDHB_RAT	sp|P42123|LDHB_RAT L-lactate dehydrogenase B chain OS=Rattus norvegicus OX=10116 GN=Ldhb PE=1 SV=2	1	17	17	15	44.9	36.612	334	0	314.86	6931000000	69	19.6392	19.3232	19.2701	19.4642	19.2183	19.6698	0.0386087	-0.0882783	-0.11746	0.043119	-0.0118293	0.01111	-0.0698429	0.211075	0.47865	FALSE
798	F1M855	Grik2	Glutamate receptor ionotropic, kainate 2	tr|F1M855|F1M855_RAT;sp|P42260|GRIK2_RAT	tr|F1M855|F1M855_RAT;sp|P42260|GRIK2_RAT	tr|F1M855|F1M855_RAT Glutamate receptor ionotropic, kainate 2 OS=Rattus norvegicus OX=10116 GN=Grik2 PE=3 SV=3;sp|P42260|GRIK2_RAT Glutamate receptor ionotropic, kainate 2 OS=Rattus norvegicus OX=10116 GN=Grik2 PE=1 SV=2	2	3	3	3	4.9	94.792	844	0	21.77	13275000	3	12.8366	12.5208	12.624	12.7965	12.2773	13.0409	-0.000605274	-0.127316	-0.000197953	0.138789	-0.189413	0.145552	-0.0743491	0.48008	0.709702	FALSE
799	G3V9I2	Grik3	Glutamate receptor ionotropic, kainate 3	tr|G3V9I2|G3V9I2_RAT;sp|P42264|GRIK3_RAT	tr|G3V9I2|G3V9I2_RAT;sp|P42264|GRIK3_RAT	tr|G3V9I2|G3V9I2_RAT Glutamate receptor ionotropic, kainate 3 OS=Rattus norvegicus OX=10116 GN=Grik3 PE=1 SV=3;sp|P42264|GRIK3_RAT Glutamate receptor ionotropic, kainate 3 OS=Rattus norvegicus OX=10116 GN=Grik3 PE=1 SV=1	2	2	2	2	3.3	103.12	910	0	17.484	12996000	2	13.0959	13.0645	13.2614	13.1555	12.9282	13.2324	-0.179945	-0.0221141	0.198659	0.0591726	0.0229095	-0.101485	0.00533426	0.959267	0.980632	FALSE
800	A0A0G2JX74	Mtor	Serine/threonine-protein kinase mTOR	tr|A0A0G2JX74|A0A0G2JX74_RAT;sp|P42346|MTOR_RAT	tr|A0A0G2JX74|A0A0G2JX74_RAT;sp|P42346|MTOR_RAT	tr|A0A0G2JX74|A0A0G2JX74_RAT Serine/threonine-protein kinase mTOR OS=Rattus norvegicus OX=10116 GN=Mtor PE=1 SV=1;sp|P42346|MTOR_RAT Serine/threonine-protein kinase mTOR OS=Rattus norvegicus OX=10116 GN=Mtor PE=1 SV=1	2	16	16	16	7.3	288.26	2545	0	122.67	109130000	16	15.7838	15.7311	15.5292	15.6111	15.5731	15.9224	-0.0436832	0.0927457	-0.0852521	-0.0369359	0.116074	0.036843	-0.0507235	0.450505	0.687197	FALSE
801	Q6P9X2	Sec11a	Signal peptidase complex catalytic subunit SEC11	tr|Q6P9X2|Q6P9X2_RAT;sp|P42667|SC11A_RAT	tr|Q6P9X2|Q6P9X2_RAT;sp|P42667|SC11A_RAT	tr|Q6P9X2|Q6P9X2_RAT Signal peptidase complex catalytic subunit SEC11 OS=Rattus norvegicus OX=10116 GN=Sec11a PE=1 SV=1;sp|P42667|SC11A_RAT Signal peptidase complex catalytic subunit SEC11A OS=Rattus norvegicus OX=10116 GN=Sec11a PE=2 SV=1	2	3	3	3	15.6	20.626	179	0	17.571	21818000	4	13.1168	13.0156	12.9847	12.8704	13.0271	13.0062	-0.0409033	0.0471198	0.0401001	-0.107737	0.239896	-0.209487	0.0412148	0.731396	0.866865	FALSE
802	A0A0G2JVK4	Nln	Neurolysin, mitochondrial	tr|A0A0G2JVK4|A0A0G2JVK4_RAT;tr|A0A0G2JSY3|A0A0G2JSY3_RAT;sp|P42676|NEUL_RAT	tr|A0A0G2JVK4|A0A0G2JVK4_RAT;tr|A0A0G2JSY3|A0A0G2JSY3_RAT;sp|P42676|NEUL_RAT	tr|A0A0G2JVK4|A0A0G2JVK4_RAT Neurolysin, mitochondrial OS=Rattus norvegicus OX=10116 GN=Nln PE=1 SV=1;tr|A0A0G2JSY3|A0A0G2JSY3_RAT Neurolysin (Metallopeptidase M3 family), isoform CRA_a OS=Rattus norvegicus OX=10116 GN=Nln PE=1 SV=1;sp|P42676|NEUL_RAT Neur	3	15	15	15	24.8	77.801	681	0	262.28	383670000	19	17.3819	17.2031	17.1881	17.3016	17.1579	17.54	-0.0586585	-0.0482194	-0.0393471	0.0406092	0.0878462	0.0413834	-0.105355	0.0169333	0.155843	FALSE
804	P43278	H1f0	Histone H1.0	sp|P43278|H10_RAT	sp|P43278|H10_RAT	sp|P43278|H10_RAT Histone H1.0 OS=Rattus norvegicus OX=10116 GN=H1f0 PE=2 SV=2	1	3	3	3	16.5	20.885	194	0	18.401	34428000	3	14.9388	14.7582	14.8991	14.5877	14.2308	14.8779	0.0584184	0.0670084	0.231772	-0.113209	-0.27912	-0.0605766	0.270035	0.0107286	0.118951	FALSE
805	P43425	Gng7	Guanine nucleotide-binding protein G(I)/G(S)/G(O) subunit gamma-7	sp|P43425|GBG7_RAT;tr|A0A0G2JSR6|A0A0G2JSR6_RAT	sp|P43425|GBG7_RAT;tr|A0A0G2JSR6|A0A0G2JSR6_RAT	sp|P43425|GBG7_RAT Guanine nucleotide-binding protein G(I)/G(S)/G(O) subunit gamma-7 OS=Rattus norvegicus OX=10116 GN=Gng7 PE=2 SV=2;tr|A0A0G2JSR6|A0A0G2JSR6_RAT Guanine nucleotide-binding protein subunit gamma OS=Rattus norvegicus OX=10116 GN=Gng7 PE=3 SV	2	2	2	2	44.1	7.5237	68	0	13.343	15042000	3	11.0855	11.0984	11.0759	10.8061	10.8016	11.0603	-0.043784	0.158336	0.159655	-0.14368	0.0428599	-0.127022	0.167349	0.0731452	0.303571	FALSE
806	P45479	Ppt1	Palmitoyl-protein thioesterase 1	sp|P45479|PPT1_RAT	sp|P45479|PPT1_RAT	sp|P45479|PPT1_RAT Palmitoyl-protein thioesterase 1 OS=Rattus norvegicus OX=10116 GN=Ppt1 PE=1 SV=1	1	6	6	6	22.5	34.455	306	0	120.23	175560000	6	14.1711	14.0352	14.0047	13.957	13.6885	14.1964	0.0153122	0.0686076	0.0619916	-0.0192647	-0.0968286	-0.0174705	0.0931584	0.0515137	0.262252	FALSE
807	P45592	Cfl1	Cofilin-1	sp|P45592|COF1_RAT;tr|A0A0G2KA35|A0A0G2KA35_RAT;tr|M0R6D6|M0R6D6_RAT	sp|P45592|COF1_RAT	sp|P45592|COF1_RAT Cofilin-1 OS=Rattus norvegicus OX=10116 GN=Cfl1 PE=1 SV=3	3	19	19	14	91.6	18.532	166	0	266.06	4454000000	41	19.698	19.4105	19.3276	19.4748	19.1313	19.735	0.0716864	-0.0265907	-0.0856599	0.0280125	-0.124457	0.0506565	0.00174129	0.979296	0.98916	FALSE
808	P46462	Vcp	Transitional endoplasmic reticulum ATPase	sp|P46462|TERA_RAT	sp|P46462|TERA_RAT	sp|P46462|TERA_RAT Transitional endoplasmic reticulum ATPase OS=Rattus norvegicus OX=10116 GN=Vcp PE=1 SV=3	1	35	35	35	51.4	89.348	806	0	323.31	2219300000	60	18.6467	18.3953	18.3632	18.4862	18.2855	18.7346	-0.00510409	-0.0673704	-0.0755346	0.0139065	0.00417997	0.024698	-0.0635978	0.117545	0.368	FALSE
809	P46844	Blvra	Biliverdin reductase A	sp|P46844|BIEA_RAT;tr|Q6AZ33|Q6AZ33_RAT	sp|P46844|BIEA_RAT;tr|Q6AZ33|Q6AZ33_RAT	sp|P46844|BIEA_RAT Biliverdin reductase A OS=Rattus norvegicus OX=10116 GN=Blvra PE=1 SV=1;tr|Q6AZ33|Q6AZ33_RAT Biliverdin reductase A OS=Rattus norvegicus OX=10116 GN=Blvra PE=1 SV=1	2	5	5	5	18.6	33.565	295	0	31.791	55105000	7	14.689	14.3849	14.333	14.3905	14.3202	14.5888	0.117622	0.00274528	-0.0252923	-0.00132344	0.119387	-0.0405626	0.00585811	0.925106	0.967875	FALSE
810	A0A0G2K3S1	Apbb1	Amyloid-beta A4 precursor protein-binding family B member 1	tr|A0A0G2K3S1|A0A0G2K3S1_RAT;sp|P46933|APBB1_RAT	tr|A0A0G2K3S1|A0A0G2K3S1_RAT;sp|P46933|APBB1_RAT	tr|A0A0G2K3S1|A0A0G2K3S1_RAT Amyloid-beta A4 precursor protein-binding family B member 1 OS=Rattus norvegicus OX=10116 GN=Apbb1 PE=4 SV=1;sp|P46933|APBB1_RAT Amyloid-beta A4 precursor protein-binding family B member 1 OS=Rattus norvegicus OX=10116 GN=Apbb1	2	3	3	3	8.9	51.343	463	0	51.338	22953000	3	13.6911	13.5321	13.6642	13.6273	13.3993	13.8868	-0.0966318	-0.0664432	0.089535	0.0190953	-0.0179542	0.0410631	-0.0385814	0.519596	0.733272	FALSE
812	G3V700	Nrdc	Nardilysin	tr|G3V700|G3V700_RAT;sp|P47245|NRDC_RAT;tr|D3ZQ59|D3ZQ59_RAT	tr|G3V700|G3V700_RAT;sp|P47245|NRDC_RAT;tr|D3ZQ59|D3ZQ59_RAT	tr|G3V700|G3V700_RAT Nardilysin OS=Rattus norvegicus OX=10116 GN=Nrdc PE=1 SV=1;sp|P47245|NRDC_RAT Nardilysin OS=Rattus norvegicus OX=10116 GN=Nrdc PE=1 SV=1;tr|D3ZQ59|D3ZQ59_RAT Nardilysin OS=Rattus norvegicus OX=10116 GN=Nrdc PE=1 SV=1	3	3	3	3	3.5	133	1161	0	23.195	4609800	3	12.6286	12.5462	12.6271	12.4969	12.2685	12.6464	-0.0285154	0.078311	0.183034	0.0192665	-0.0181253	-0.0687747	0.100154	0.14769	0.405794	FALSE
813	M0R3X6	LOC102556347	Carbonyl reductase [NADPH] 1-like	tr|M0R3X6|M0R3X6_RAT;tr|A0A0G2JSV2|A0A0G2JSV2_RAT;sp|P47727|CBR1_RAT;tr|A0A0G2K658|A0A0G2K658_RAT;tr|A0A096MJ24|A0A096MJ24_RAT	tr|M0R3X6|M0R3X6_RAT;tr|A0A0G2JSV2|A0A0G2JSV2_RAT;sp|P47727|CBR1_RAT;tr|A0A0G2K658|A0A0G2K658_RAT;tr|A0A096MJ24|A0A096MJ24_RAT	tr|M0R3X6|M0R3X6_RAT Carbonyl reductase [NADPH] 1-like OS=Rattus norvegicus OX=10116 GN=LOC102556347 PE=1 SV=1;tr|A0A0G2JSV2|A0A0G2JSV2_RAT Carbonyl reductase [NADPH] 1-like OS=Rattus norvegicus OX=10116 GN=Cbr1 PE=1 SV=1;sp|P47727|CBR1_RAT Carbonyl reduct	5	9	9	7	47.7	30.611	277	0	159.25	255540000	10	15.9371	15.8084	15.6847	15.764	15.7921	16.0487	-0.0300929	0.0303815	-0.0694475	-0.0235922	0.195473	0.0234992	-0.0881798	0.222911	0.489368	FALSE
814	P47728	Calb2	Calretinin	sp|P47728|CALB2_RAT	sp|P47728|CALB2_RAT	sp|P47728|CALB2_RAT Calretinin OS=Rattus norvegicus OX=10116 GN=Calb2 PE=1 SV=1	1	16	16	15	46.9	31.404	271	0	154.74	1841100000	31	18.9849	18.6727	18.5331	18.7975	18.502	19.0009	0.076851	-0.046129	-0.161937	0.0689584	-0.0355809	0.0348615	-0.0664846	0.359375	0.618102	FALSE
815	P47819	Gfap	Glial fibrillary acidic protein	sp|P47819|GFAP_RAT;tr|A0A1W2Q6C8|A0A1W2Q6C8_RAT	sp|P47819|GFAP_RAT	sp|P47819|GFAP_RAT Glial fibrillary acidic protein OS=Rattus norvegicus OX=10116 GN=Gfap PE=1 SV=2	2	25	25	23	52.8	49.957	430	0	323.31	1289700000	41	18.8651	18.5563	18.5848	18.3563	18.1	18.6288	0.206778	0.087136	0.139498	-0.122599	-0.187921	-0.0875747	0.277169	0.000892228	0.024566	FALSE
816	P47860	Pfkp	ATP-dependent 6-phosphofructokinase, platelet type	sp|P47860|PFKAP_RAT;tr|A0A0A0MXY5|A0A0A0MXY5_RAT	sp|P47860|PFKAP_RAT;tr|A0A0A0MXY5|A0A0A0MXY5_RAT	sp|P47860|PFKAP_RAT ATP-dependent 6-phosphofructokinase, platelet type OS=Rattus norvegicus OX=10116 GN=Pfkp PE=1 SV=2;tr|A0A0A0MXY5|A0A0A0MXY5_RAT ATP-dependent 6-phosphofructokinase OS=Rattus norvegicus OX=10116 GN=Pfkp PE=1 SV=2	2	40	40	36	44	85.719	788	0	323.31	5120300000	89	19.2065	18.967	18.9123	19.027	18.6145	19.1497	0.0661727	0.0158533	-0.0149369	0.0662503	-0.155317	-0.0486706	0.0682755	0.311811	0.577343	FALSE
818	P47863	Aqp4	Aquaporin-4	sp|P47863|AQP4_RAT;tr|A0A0H2UHZ1|A0A0H2UHZ1_RAT;tr|A0A0G2K4I1|A0A0G2K4I1_RAT;tr|A0A0G2K336|A0A0G2K336_RAT	sp|P47863|AQP4_RAT;tr|A0A0H2UHZ1|A0A0H2UHZ1_RAT;tr|A0A0G2K4I1|A0A0G2K4I1_RAT;tr|A0A0G2K336|A0A0G2K336_RAT	sp|P47863|AQP4_RAT Aquaporin-4 OS=Rattus norvegicus OX=10116 GN=Aqp4 PE=1 SV=1;tr|A0A0H2UHZ1|A0A0H2UHZ1_RAT Aquaporin-4 OS=Rattus norvegicus OX=10116 GN=Aqp4 PE=1 SV=1;tr|A0A0G2K4I1|A0A0G2K4I1_RAT Aquaporin 4, isoform CRA_a OS=Rattus norvegicus OX=10116 GN	4	3	3	3	8.7	34.48	323	0	21.188	268930000	3	13.665	13.1419	12.9007	13.3195	13.3918	14.0233	0.0828318	-0.25109	-0.468405	-0.0831295	0.180099	0.383095	-0.372242	0.0689101	0.298791	FALSE
819	F1M7L6	Scg3	Secretogranin III, isoform CRA_a	tr|F1M7L6|F1M7L6_RAT;sp|P47868|SCG3_RAT	tr|F1M7L6|F1M7L6_RAT;sp|P47868|SCG3_RAT	tr|F1M7L6|F1M7L6_RAT Secretogranin III, isoform CRA_a OS=Rattus norvegicus OX=10116 GN=Scg3 PE=1 SV=2;sp|P47868|SCG3_RAT Secretogranin-3 OS=Rattus norvegicus OX=10116 GN=Scg3 PE=1 SV=1	2	7	7	7	15.7	53.252	471	0	65.91	66312000	8	15.5947	15.5941	15.492	15.4377	15.2268	15.729	-0.0494213	0.13919	0.060976	-0.0268983	-0.0467808	0.0268054	0.0658729	0.28004	0.547162	FALSE
820	P47875	Csrp1	Cysteine and glycine-rich protein 1	sp|P47875|CSRP1_RAT	sp|P47875|CSRP1_RAT	sp|P47875|CSRP1_RAT Cysteine and glycine-rich protein 1 OS=Rattus norvegicus OX=10116 GN=Csrp1 PE=1 SV=2	1	4	4	4	33.2	20.613	193	0	76.689	170370000	8	15.5708	15.554	15.4176	15.2289	14.8984	15.465	0.0808855	0.253266	0.140704	-0.0815819	-0.221047	-0.0830438	0.286843	0.00326553	0.0576895	FALSE
821	P47942	Dpysl2	Dihydropyrimidinase-related protein 2	sp|P47942|DPYL2_RAT	sp|P47942|DPYL2_RAT	sp|P47942|DPYL2_RAT Dihydropyrimidinase-related protein 2 OS=Rattus norvegicus OX=10116 GN=Dpysl2 PE=1 SV=1	1	36	36	30	77.6	62.277	572	0	323.31	23737000000	212	20.7693	20.5651	20.5067	20.5699	20.2883	20.766	0.0353494	0.0203843	-0.0142022	0.0154643	-0.0751556	-0.0260198	0.0424142	0.308703	0.574622	FALSE
822	A0A0H2UHC1	Nptx1	Neuronal pentraxin-1	tr|A0A0H2UHC1|A0A0H2UHC1_RAT;sp|P47971|NPTX1_RAT	tr|A0A0H2UHC1|A0A0H2UHC1_RAT;sp|P47971|NPTX1_RAT	tr|A0A0H2UHC1|A0A0H2UHC1_RAT Neuronal pentraxin-1 OS=Rattus norvegicus OX=10116 GN=Nptx1 PE=1 SV=1;sp|P47971|NPTX1_RAT Neuronal pentraxin-1 OS=Rattus norvegicus OX=10116 GN=Nptx1 PE=1 SV=1	2	10	10	10	21.9	43.052	392	0	149.57	446580000	14	17.0035	16.8226	16.8529	16.67	16.4346	16.8023	0.0768616	0.0851765	0.13934	-0.0771593	-0.121517	-0.18235	0.227469	0.00134024	0.0332943	FALSE
824	A0A0G2K0W9	Psma7	Proteasome subunit alpha type	tr|A0A0G2K0W9|A0A0G2K0W9_RAT;sp|P48004|PSA7_RAT;tr|F1M6I7|F1M6I7_RAT	tr|A0A0G2K0W9|A0A0G2K0W9_RAT;sp|P48004|PSA7_RAT	tr|A0A0G2K0W9|A0A0G2K0W9_RAT Proteasome subunit alpha type OS=Rattus norvegicus OX=10116 GN=Psma7 PE=1 SV=1;sp|P48004|PSA7_RAT Proteasome subunit alpha type-7 OS=Rattus norvegicus OX=10116 GN=Psma7 PE=1 SV=1	3	9	9	9	49.6	27.855	248	0	113.63	222130000	13	17.2846	16.9377	16.991	17.1053	16.8306	17.3572	0.0407283	-0.116987	-0.0397593	0.0410213	-0.0427464	0.0553623	-0.0565516	0.325236	0.592175	FALSE
825	P48284	Ca4	Carbonic anhydrase 4	sp|P48284|CAH4_RAT;tr|A0A0H2UHB3|A0A0H2UHB3_RAT	sp|P48284|CAH4_RAT;tr|A0A0H2UHB3|A0A0H2UHB3_RAT	sp|P48284|CAH4_RAT Carbonic anhydrase 4 OS=Rattus norvegicus OX=10116 GN=Ca4 PE=1 SV=1;tr|A0A0H2UHB3|A0A0H2UHB3_RAT Carbonic anhydrase 4 OS=Rattus norvegicus OX=10116 GN=Car4 PE=1 SV=1	2	7	7	7	19.4	35.076	309	0	75.125	240120000	9	16.4068	16.1151	16.1262	16.3211	15.9763	16.4841	0.0295414	-0.0730248	-0.0380434	0.123316	-0.0304655	0.048733	-0.07437	0.201985	0.467339	FALSE
826	P48303	S1pr1	Sphingosine 1-phosphate receptor 1	sp|P48303|S1PR1_RAT	sp|P48303|S1PR1_RAT	sp|P48303|S1PR1_RAT Sphingosine 1-phosphate receptor 1 OS=Rattus norvegicus OX=10116 GN=S1pr1 PE=1 SV=1	1	3	3	3	9.4	42.745	383	0	37.177	52866000	3	13.844	13.4909	13.5187	13.7519	13.7659	13.9917	-0.0438234	-0.207826	-0.156159	0.0435257	0.248554	0.0458007	-0.248563	0.0134019	0.13459	FALSE
827	A0A096MK62	Lss	Lanosterol synthase (Fragment)	tr|A0A096MK62|A0A096MK62_RAT;tr|A0A0G2JVC8|A0A0G2JVC8_RAT;sp|P48450|ERG7_RAT	tr|A0A096MK62|A0A096MK62_RAT;tr|A0A0G2JVC8|A0A0G2JVC8_RAT;sp|P48450|ERG7_RAT	tr|A0A096MK62|A0A096MK62_RAT Lanosterol synthase (Fragment) OS=Rattus norvegicus OX=10116 GN=Lss PE=1 SV=1;tr|A0A0G2JVC8|A0A0G2JVC8_RAT Terpene cyclase/mutase family member OS=Rattus norvegicus OX=10116 GN=Lss PE=1 SV=1;sp|P48450|ERG7_RAT Lanosterol syntha	3	1	1	1	4.8	32.836	292	0	16.269	4427600	1	12.0094	11.7016	11.7504	11.3934	11.4846	11.8045	0.136911	0.0182336	0.0909466	-0.299597	-0.0174381	-0.1261	0.229742	0.0233712	0.182549	FALSE
828	P48500	Tpi1	Triosephosphate isomerase	sp|P48500|TPIS_RAT;tr|A0A0G2JWJ4|A0A0G2JWJ4_RAT;tr|A0A0G2JWU1|A0A0G2JWU1_RAT	sp|P48500|TPIS_RAT;tr|A0A0G2JWJ4|A0A0G2JWJ4_RAT;tr|A0A0G2JWU1|A0A0G2JWU1_RAT	sp|P48500|TPIS_RAT Triosephosphate isomerase OS=Rattus norvegicus OX=10116 GN=Tpi1 PE=1 SV=2;tr|A0A0G2JWJ4|A0A0G2JWJ4_RAT Triosephosphate isomerase OS=Rattus norvegicus OX=10116 GN=LOC100911515 PE=1 SV=1;tr|A0A0G2JWU1|A0A0G2JWU1_RAT Triosephosphate isomera	3	16	16	16	63.5	26.849	249	0	308.89	4059900000	43	18.7189	18.5486	18.462	18.6784	18.4506	18.9364	-0.060102	-0.0413047	-0.104046	0.0788543	0.0421002	0.0992586	-0.141889	0.00688334	0.0917038	FALSE
830	Q6P725	Des	Desmin	tr|Q6P725|Q6P725_RAT;sp|P48675|DESM_RAT	tr|Q6P725|Q6P725_RAT;sp|P48675|DESM_RAT	tr|Q6P725|Q6P725_RAT Desmin OS=Rattus norvegicus OX=10116 GN=Des PE=1 SV=1;sp|P48675|DESM_RAT Desmin OS=Rattus norvegicus OX=10116 GN=Des PE=1 SV=2	2	3	1	1	4.5	53.422	469	0.0033296	7.2201	17942000	1	14.3889	14.2677	14.3755	13.5139	12.7997	13.5446	0.347616	0.415554	0.54727	-0.347914	-0.87106	-0.554729	1.02805	0.0002002	0.0100221	FALSE
831	A0A0G2JZK7	Slc8a2	Sodium/calcium exchanger 2	tr|A0A0G2JZK7|A0A0G2JZK7_RAT;tr|F1M9A2|F1M9A2_RAT;sp|P48768|NAC2_RAT	tr|A0A0G2JZK7|A0A0G2JZK7_RAT;tr|F1M9A2|F1M9A2_RAT;sp|P48768|NAC2_RAT	tr|A0A0G2JZK7|A0A0G2JZK7_RAT Sodium/calcium exchanger 2 OS=Rattus norvegicus OX=10116 GN=Slc8a2 PE=3 SV=1;tr|F1M9A2|F1M9A2_RAT Sodium/calcium exchanger 2 OS=Rattus norvegicus OX=10116 GN=Slc8a2 PE=3 SV=3;sp|P48768|NAC2_RAT Sodium/calcium exchanger 2 OS=Rat	3	22	22	22	28.5	95.487	876	0	323.31	1963700000	51	18.742	18.4526	18.4503	18.5328	18.3427	18.878	0.029763	-0.0704064	-0.048835	0.00010895	0.00103222	0.107768	-0.0661293	0.214654	0.481693	FALSE
832	P49088	Asns	Asparagine synthetase [glutamine-hydrolyzing]	sp|P49088|ASNS_RAT	sp|P49088|ASNS_RAT	sp|P49088|ASNS_RAT Asparagine synthetase [glutamine-hydrolyzing] OS=Rattus norvegicus OX=10116 GN=Asns PE=2 SV=3	1	2	2	2	3.2	64.246	561	0.0011824	11.267	11315000	2	9.89195	10.2564	10.0267	10.2042	9.57027	10.1163	-0.257339	0.29632	0.0904029	0.234425	-0.208528	-0.0910014	0.0648294	0.714511	0.859703	FALSE
834	P49185	Mapk8	Mitogen-activated protein kinase 8	sp|P49185|MK08_RAT;tr|F1LP66|F1LP66_RAT	sp|P49185|MK08_RAT;tr|F1LP66|F1LP66_RAT	sp|P49185|MK08_RAT Mitogen-activated protein kinase 8 OS=Rattus norvegicus OX=10116 GN=Mapk8 PE=1 SV=1;tr|F1LP66|F1LP66_RAT Mitogen-activated protein kinase OS=Rattus norvegicus OX=10116 GN=Mapk8 PE=1 SV=3	2	4	2	2	9.2	46.807	411	0.0005997	11.596	52935000	2	14.2329	14.0623	14.0797	14.0244	13.8924	14.0947	-0.00958123	0.00893778	0.0501556	-0.0386558	0.0203152	-0.205845	0.0912325	0.197698	0.464246	FALSE
836	A0A0U1RRS7	Mapk10	Mitogen-activated protein kinase	tr|A0A0U1RRS7|A0A0U1RRS7_RAT;tr|A0A0U1RVI2|A0A0U1RVI2_RAT;sp|P49187|MK10_RAT	tr|A0A0U1RRS7|A0A0U1RRS7_RAT;tr|A0A0U1RVI2|A0A0U1RVI2_RAT;sp|P49187|MK10_RAT	tr|A0A0U1RRS7|A0A0U1RRS7_RAT Mitogen-activated protein kinase OS=Rattus norvegicus OX=10116 GN=Mapk10 PE=4 SV=1;tr|A0A0U1RVI2|A0A0U1RVI2_RAT Mitogen-activated protein kinase OS=Rattus norvegicus OX=10116 GN=Mapk10 PE=4 SV=1;sp|P49187|MK10_RAT Mitogen-activ	3	6	6	2	15.8	47.989	418	0	40.852	245600000	9	15.8967	15.775	15.7904	15.7122	15.4436	15.8802	0.002312	0.069781	0.109053	-0.00260971	-0.0803039	-0.0722498	0.112103	0.0405002	0.2328	FALSE
837	P49242	Rps3a	40S ribosomal protein S3a	sp|P49242|RS3A_RAT;tr|M0R6L4|M0R6L4_RAT	sp|P49242|RS3A_RAT;tr|M0R6L4|M0R6L4_RAT	sp|P49242|RS3A_RAT 40S ribosomal protein S3a OS=Rattus norvegicus OX=10116 GN=Rps3a PE=1 SV=2;tr|M0R6L4|M0R6L4_RAT 40S ribosomal protein S3a OS=Rattus norvegicus OX=10116 GN=LOC100365839 PE=3 SV=1	2	10	10	7	29.5	29.945	264	0	66.541	302610000	12	16.8205	16.7216	16.7344	16.5727	16.4616	16.843	-0.00622216	0.0840217	0.120646	-0.07451	0.00529805	-0.0417681	0.103142	0.0652871	0.293082	FALSE
838	P49432	Pdhb	Pyruvate dehydrogenase E1 component subunit beta, mitochondrial	sp|P49432|ODPB_RAT;tr|A0A0G2KAM3|A0A0G2KAM3_RAT	sp|P49432|ODPB_RAT;tr|A0A0G2KAM3|A0A0G2KAM3_RAT	sp|P49432|ODPB_RAT Pyruvate dehydrogenase E1 component subunit beta, mitochondrial OS=Rattus norvegicus OX=10116 GN=Pdhb PE=1 SV=2;tr|A0A0G2KAM3|A0A0G2KAM3_RAT Pyruvate dehydrogenase E1 component subunit beta, mitochondrial OS=Rattus norvegicus OX=10116 GN	2	16	16	16	54	38.982	359	0	323.31	8722500000	103	19.32	19.0192	18.9871	19.1606	18.9932	19.5052	-0.0102057	-0.121858	-0.130117	0.00990802	0.0334642	0.116961	-0.140838	0.0293817	0.206987	FALSE
840	P49621	Dgkb	Diacylglycerol kinase beta	sp|P49621|DGKB_RAT;tr|F1LP01|F1LP01_RAT	sp|P49621|DGKB_RAT;tr|F1LP01|F1LP01_RAT	sp|P49621|DGKB_RAT Diacylglycerol kinase beta OS=Rattus norvegicus OX=10116 GN=Dgkb PE=1 SV=1;tr|F1LP01|F1LP01_RAT Diacylglycerol kinase OS=Rattus norvegicus OX=10116 GN=Dgkb PE=1 SV=2	2	8	8	8	10.7	90.287	801	0	56.43	188570000	9	16.2691	16.1217	16.1964	15.8202	15.4896	16.0885	0.118247	0.160054	0.258615	-0.151117	-0.290752	-0.120405	0.366397	0.000823543	0.023227	FALSE
841	A0A0H2UHF5	Kcnj10	ATP-sensitive inward rectifier potassium channel 10	tr|A0A0H2UHF5|A0A0H2UHF5_RAT;sp|P49655|KCJ10_RAT	tr|A0A0H2UHF5|A0A0H2UHF5_RAT;sp|P49655|KCJ10_RAT	tr|A0A0H2UHF5|A0A0H2UHF5_RAT ATP-sensitive inward rectifier potassium channel 10 OS=Rattus norvegicus OX=10116 GN=Kcnj10 PE=1 SV=1;sp|P49655|KCJ10_RAT ATP-sensitive inward rectifier potassium channel 10 OS=Rattus norvegicus OX=10116 GN=Kcnj10 PE=2 SV=1	2	5	5	5	15.1	42.388	378	0	39.318	139890000	6	15.3783	15.2244	15.1398	15.2798	15.0501	15.4587	-0.0289822	0.00623297	-0.054489	0.0519914	0.0132816	-0.00667167	-0.0452798	0.250429	0.521183	FALSE
842	P49803	Rgs7	Regulator of G-protein signaling 7	sp|P49803|RGS7_RAT;tr|D3ZWG2|D3ZWG2_RAT;sp|P49801|RGS6_RAT	sp|P49803|RGS7_RAT;tr|D3ZWG2|D3ZWG2_RAT	sp|P49803|RGS7_RAT Regulator of G-protein signaling 7 OS=Rattus norvegicus OX=10116 GN=Rgs7 PE=1 SV=2;tr|D3ZWG2|D3ZWG2_RAT Regulator of G-protein-signaling 7 OS=Rattus norvegicus OX=10116 GN=Rgs7 PE=1 SV=2	3	17	17	13	37.5	55.691	477	0	187.44	668650000	23	17.0683	16.756	16.749	16.8602	16.6945	17.1047	0.0250837	-0.0980534	-0.0812439	-0.0035051	0.0217562	0.00341213	-0.0586256	0.222493	0.488774	FALSE
843	P49804	Rgs8	Regulator of G-protein signaling 8	sp|P49804|RGS8_RAT;tr|A0A0G2K6Y1|A0A0G2K6Y1_RAT	sp|P49804|RGS8_RAT;tr|A0A0G2K6Y1|A0A0G2K6Y1_RAT	sp|P49804|RGS8_RAT Regulator of G-protein signaling 8 OS=Rattus norvegicus OX=10116 GN=Rgs8 PE=1 SV=2;tr|A0A0G2K6Y1|A0A0G2K6Y1_RAT Regulator of G-protein-signaling 8 OS=Rattus norvegicus OX=10116 GN=Rgs8 PE=1 SV=1	2	2	2	2	10.6	20.949	180	0.00061031	11.966	11065000	2	12.0378	11.9124	11.8731	12.0613	11.6159	11.8973	-0.0245361	0.0392481	0.0237329	0.178423	-0.0759632	-0.223097	0.0530275	0.612123	0.794276	FALSE
844	D3ZLW4	Tsc2	Tuberin	tr|D3ZLW4|D3ZLW4_RAT;tr|A0A0G2JSL4|A0A0G2JSL4_RAT;sp|P49816|TSC2_RAT	tr|D3ZLW4|D3ZLW4_RAT;tr|A0A0G2JSL4|A0A0G2JSL4_RAT;sp|P49816|TSC2_RAT	tr|D3ZLW4|D3ZLW4_RAT Tuberin OS=Rattus norvegicus OX=10116 GN=Tsc2 PE=1 SV=3;tr|A0A0G2JSL4|A0A0G2JSL4_RAT Tuberin OS=Rattus norvegicus OX=10116 GN=Tsc2 PE=1 SV=1;sp|P49816|TSC2_RAT Tuberin OS=Rattus norvegicus OX=10116 GN=Tsc2 PE=1 SV=1	3	4	4	4	2.4	198.6	1785	0	23.318	25679000	4	13.3587	13.3838	13.1818	13.0917	13.2318	13.4257	-0.0229236	0.19143	0.0132916	-0.110398	0.22069	-0.0138901	0.0284651	0.783378	0.892819	FALSE
845	P50137	Tkt	Transketolase	sp|P50137|TKT_RAT;tr|G3V826|G3V826_RAT	sp|P50137|TKT_RAT;tr|G3V826|G3V826_RAT	sp|P50137|TKT_RAT Transketolase OS=Rattus norvegicus OX=10116 GN=Tkt PE=1 SV=1;tr|G3V826|G3V826_RAT Transketolase OS=Rattus norvegicus OX=10116 GN=Tkt PE=1 SV=1	2	22	22	22	39.2	67.643	623	0	323.31	3003300000	52	18.7668	18.5654	18.5191	18.5823	18.4338	18.8414	0.00233837	-0.00991506	-0.0322672	-0.00263609	0.0398026	0.0189122	-0.0319742	0.361085	0.619431	FALSE
846	P50398	Gdi1	Rab GDP dissociation inhibitor alpha	sp|P50398|GDIA_RAT	sp|P50398|GDIA_RAT	sp|P50398|GDIA_RAT Rab GDP dissociation inhibitor alpha OS=Rattus norvegicus OX=10116 GN=Gdi1 PE=1 SV=1	1	32	32	24	61.3	50.536	447	0	323.31	5612300000	88	19.2048	18.9855	18.9936	19.0651	18.9013	19.3406	-0.0202215	-0.0503599	-0.0183178	0.0195799	0.0468376	0.0575453	-0.070954	0.0683748	0.298035	FALSE
847	P50399	Gdi2	Rab GDP dissociation inhibitor beta	sp|P50399|GDIB_RAT	sp|P50399|GDIB_RAT	sp|P50399|GDIB_RAT Rab GDP dissociation inhibitor beta OS=Rattus norvegicus OX=10116 GN=Gdi2 PE=1 SV=2	1	26	18	18	55.5	50.537	445	0	323.31	1623900000	32	18.0554	17.9213	17.815	17.9527	17.6989	18.1313	-0.0162899	0.0387681	-0.0436559	0.0605604	-0.00230085	0.00158149	-0.0270063	0.51467	0.729794	FALSE
848	P50408	Atp6v1f	V-type proton ATPase subunit F	sp|P50408|VATF_RAT;tr|B2GUW7|B2GUW7_RAT	sp|P50408|VATF_RAT	sp|P50408|VATF_RAT V-type proton ATPase subunit F OS=Rattus norvegicus OX=10116 GN=Atp6v1f PE=1 SV=1	2	9	9	9	81.5	13.37	119	0	123.78	1288600000	26	17.7292	17.4237	17.3668	17.5355	17.4906	17.8032	0.00694987	-0.109341	-0.142381	-0.00724758	0.138843	0.0229213	-0.133096	0.0623792	0.287005	FALSE
849	P50411	Ppp1r2	Protein phosphatase inhibitor 2	sp|P50411|IPP2_RAT;tr|A0A0H2UHA0|A0A0H2UHA0_RAT	sp|P50411|IPP2_RAT	sp|P50411|IPP2_RAT Protein phosphatase inhibitor 2 OS=Rattus norvegicus OX=10116 GN=Ppp1r2 PE=1 SV=2	2	5	5	5	22.4	23.071	205	0	55.441	127160000	6	15.7995	15.7064	15.7158	15.4829	15.214	15.6171	0.0684025	0.164526	0.197777	-0.0687002	-0.146577	-0.172072	0.272685	0.00131376	0.0328837	FALSE
850	P50430	Arsb	Arylsulfatase B	sp|P50430|ARSB_RAT	sp|P50430|ARSB_RAT	sp|P50430|ARSB_RAT Arylsulfatase B OS=Rattus norvegicus OX=10116 GN=Arsb PE=2 SV=2	1	4	4	4	9.7	58.958	528	0	55.422	105430000	4	15.4222	15.3259	15.2012	15.2911	15.1781	15.4728	-0.0243717	0.068533	-0.0322992	0.024074	0.102074	-0.0318365	-0.0274832	0.602961	0.788232	FALSE
851	P50442	Gatm	Glycine amidinotransferase, mitochondrial	sp|P50442|GATM_RAT;tr|A0A140TA89|A0A140TA89_RAT	sp|P50442|GATM_RAT;tr|A0A140TA89|A0A140TA89_RAT	sp|P50442|GATM_RAT Glycine amidinotransferase, mitochondrial OS=Rattus norvegicus OX=10116 GN=Gatm PE=1 SV=1;tr|A0A140TA89|A0A140TA89_RAT Glycine amidinotransferase, mitochondrial OS=Rattus norvegicus OX=10116 GN=Gatm PE=1 SV=1	2	5	5	5	10.6	48.242	423	0	31.44	115780000	6	16.3066	16.1567	16.1399	16.3524	16.0491	16.4396	-0.0609859	-0.0216458	-0.0145842	0.164318	0.0520681	0.0139857	-0.109196	0.0620546	0.286753	FALSE
852	P50475	Aars	Alanine--tRNA ligase, cytoplasmic	sp|P50475|SYAC_RAT	sp|P50475|SYAC_RAT	sp|P50475|SYAC_RAT Alanine--tRNA ligase, cytoplasmic OS=Rattus norvegicus OX=10116 GN=Aars PE=1 SV=3	1	27	27	27	31.5	106.79	968	0	310.48	547110000	38	17.7209	17.6132	17.5298	17.5529	17.3953	17.7788	-0.0161202	0.0654157	0.0058198	-0.00455775	0.0288131	-0.0162522	0.0157041	0.68731	0.842337	FALSE
853	P50503	St13	Hsc70-interacting protein	sp|P50503|F10A1_RAT	sp|P50503|F10A1_RAT	sp|P50503|F10A1_RAT Hsc70-interacting protein OS=Rattus norvegicus OX=10116 GN=St13 PE=1 SV=1	1	12	12	12	29.3	41.279	368	0	111.07	607070000	17	17.3528	17.1335	17.1343	17.2657	16.9908	17.4544	-0.00472921	-0.034828	-0.01016	0.0877385	0.0038051	0.0388753	-0.0600454	0.147874	0.405794	FALSE
854	P50554	Abat	4-aminobutyrate aminotransferase, mitochondrial	sp|P50554|GABT_RAT	sp|P50554|GABT_RAT	sp|P50554|GABT_RAT 4-aminobutyrate aminotransferase, mitochondrial OS=Rattus norvegicus OX=10116 GN=Abat PE=1 SV=3	1	34	34	34	71.4	56.455	500	0	323.31	10725000000	133	19.7529	19.5992	19.5297	19.6081	19.4938	19.896	-0.0343939	0.00108372	-0.0445231	0.000338116	0.0769807	0.0506809	-0.068611	0.107468	0.351779	FALSE
855	Q6P3V9	Rpl4	60S ribosomal protein L4	tr|Q6P3V9|Q6P3V9_RAT;sp|P50878|RL4_RAT	tr|Q6P3V9|Q6P3V9_RAT;sp|P50878|RL4_RAT	tr|Q6P3V9|Q6P3V9_RAT 60S ribosomal protein L4 OS=Rattus norvegicus OX=10116 GN=Rpl4 PE=1 SV=1;sp|P50878|RL4_RAT 60S ribosomal protein L4 OS=Rattus norvegicus OX=10116 GN=Rpl4 PE=1 SV=3	2	10	10	10	20.2	47.3	421	0	63.094	358420000	14	15.7705	15.5015	15.5891	15.6228	15.3889	15.8635	-0.0160458	-0.0958686	0.0155677	0.0157481	-0.0271821	0.0188998	-0.0346042	0.43637	0.675933	FALSE
856	G3V9H0	Rasa1	Ras GTPase-activating protein 1	tr|G3V9H0|G3V9H0_RAT;sp|P50904|RASA1_RAT	tr|G3V9H0|G3V9H0_RAT;sp|P50904|RASA1_RAT	tr|G3V9H0|G3V9H0_RAT Ras GTPase-activating protein 1 OS=Rattus norvegicus OX=10116 GN=Rasa1 PE=1 SV=2;sp|P50904|RASA1_RAT Ras GTPase-activating protein 1 OS=Rattus norvegicus OX=10116 GN=Rasa1 PE=3 SV=1	2	7	7	7	7.7	111.66	996	0	48.876	45200000	9	13.2477	13.1463	13.3056	13.2919	12.8334	13.4856	-0.134015	-0.0462407	0.136945	0.0896804	-0.177788	0.045802	-0.000335142	0.997337	0.998546	FALSE
857	P51111	Htt	Huntingtin	sp|P51111|HD_RAT;tr|G3V9P7|G3V9P7_RAT	sp|P51111|HD_RAT;tr|G3V9P7|G3V9P7_RAT	sp|P51111|HD_RAT Huntingtin OS=Rattus norvegicus OX=10116 GN=Htt PE=1 SV=1;tr|G3V9P7|G3V9P7_RAT Huntingtin OS=Rattus norvegicus OX=10116 GN=Htt PE=1 SV=1	2	16	16	16	6.1	343.76	3110	0	108.47	194500000	19	16.931	16.7806	16.747	16.7475	16.6941	16.9771	-0.0149278	0.0238372	0.0141245	-0.0188714	0.118683	-0.0268515	-0.016642	0.745156	0.873784	FALSE
858	P51146	Rab4b	Ras-related protein Rab-4B	sp|P51146|RAB4B_RAT	sp|P51146|RAB4B_RAT	sp|P51146|RAB4B_RAT Ras-related protein Rab-4B OS=Rattus norvegicus OX=10116 GN=Rab4b PE=2 SV=1	1	4	4	4	25.4	23.629	213	0	33.135	81579000	5	16.4815	16.2612	16.0914	16.2465	16.4308	16.3304	0.0440417	0.0129232	-0.133008	-0.0115013	0.363778	-0.165103	-0.0877388	0.541697	0.748857	FALSE
860	P51583	Paics	Multifunctional protein ADE2	sp|P51583|PUR6_RAT;tr|F8WFR8|F8WFR8_RAT;tr|A0A0G2K5S4|A0A0G2K5S4_RAT	sp|P51583|PUR6_RAT;tr|F8WFR8|F8WFR8_RAT;tr|A0A0G2K5S4|A0A0G2K5S4_RAT	sp|P51583|PUR6_RAT Multifunctional protein ADE2 OS=Rattus norvegicus OX=10116 GN=Paics PE=1 SV=3;tr|F8WFR8|F8WFR8_RAT Multifunctional protein ADE2-like OS=Rattus norvegicus OX=10116 GN=LOC100910308 PE=3 SV=2;tr|A0A0G2K5S4|A0A0G2K5S4_RAT Uncharacterized pro	3	3	3	3	10.1	47.096	425	0	26.294	85299000	4	12.9541	13.5986	12.6252	12.5848	12.3695	12.665	0.153457	0.987169	0.0375841	-0.036322	-0.0606534	-0.193683	0.489623	0.0890845	0.322858	FALSE
861	P51635	Akr1a1	Aldo-keto reductase family 1 member A1	sp|P51635|AK1A1_RAT	sp|P51635|AK1A1_RAT	sp|P51635|AK1A1_RAT Aldo-keto reductase family 1 member A1 OS=Rattus norvegicus OX=10116 GN=Akr1a1 PE=1 SV=2	1	18	18	18	55.1	36.505	325	0	323.31	1232500000	33	18.3348	18.1379	18.1044	18.2036	18.0819	18.4486	-0.0242807	-0.0320682	-0.0417011	0.023983	0.0933139	0.031401	-0.0822493	0.0545634	0.270687	FALSE
862	P51647	Aldh1a1	Retinal dehydrogenase 1	sp|P51647|AL1A1_RAT;tr|A0A0H2UHP1|A0A0H2UHP1_RAT;sp|P13601|AL1A7_RAT;tr|D3ZCV5|D3ZCV5_RAT	sp|P51647|AL1A1_RAT;tr|A0A0H2UHP1|A0A0H2UHP1_RAT;sp|P13601|AL1A7_RAT	sp|P51647|AL1A1_RAT Retinal dehydrogenase 1 OS=Rattus norvegicus OX=10116 GN=Aldh1a1 PE=1 SV=3;tr|A0A0H2UHP1|A0A0H2UHP1_RAT Retinal dehydrogenase 1 OS=Rattus norvegicus OX=10116 GN=Aldh1a1 PE=1 SV=1;sp|P13601|AL1A7_RAT Aldehyde dehydrogenase, cytosolic 1 O	4	9	7	6	21.6	54.458	501	0	45.928	29415000	6	12.3166	12.12	12.2621	12.0579	12.3272	12.549	-0.079697	-0.0871174	0.0788937	-0.158861	0.301443	0.0946734	-0.108392	0.394055	0.644827	FALSE
863	G3V945	Aldh5a1	Succinate-semialdehyde dehydrogenase	tr|G3V945|G3V945_RAT;sp|P51650|SSDH_RAT	tr|G3V945|G3V945_RAT;sp|P51650|SSDH_RAT	tr|G3V945|G3V945_RAT Succinate-semialdehyde dehydrogenase OS=Rattus norvegicus OX=10116 GN=Aldh5a1 PE=1 SV=1;sp|P51650|SSDH_RAT Succinate-semialdehyde dehydrogenase, mitochondrial OS=Rattus norvegicus OX=10116 GN=Aldh5a1 PE=1 SV=2	2	21	21	21	42.3	56.145	523	0	276.84	4283200000	50	19.3884	19.1491	19.0754	19.2642	19.018	19.4519	-0.00048406	-0.0506384	-0.100464	0.0548231	-0.000440051	0.00493875	-0.0703027	0.129112	0.384068	FALSE
865	G3V9M7	Kcnj4	Inward rectifier potassium channel 4	tr|G3V9M7|G3V9M7_RAT;sp|P52190|KCNJ4_RAT	tr|G3V9M7|G3V9M7_RAT;sp|P52190|KCNJ4_RAT	tr|G3V9M7|G3V9M7_RAT Inward rectifier potassium channel 4 OS=Rattus norvegicus OX=10116 GN=Kcnj4 PE=3 SV=1;sp|P52190|KCNJ4_RAT Inward rectifier potassium channel 4 OS=Rattus norvegicus OX=10116 GN=Kcnj4 PE=1 SV=1	2	2	2	2	5.2	49.664	446	0.00031075	12.429	5425600	2	12.9781	12.6947	12.549	12.6514	12.5057	13.1558	0.0984423	0.00425461	-0.117663	-0.0487843	-0.00345918	0.218114	-0.060279	0.517009	0.731876	FALSE
866	Q68G21	Kcnj16	Inward rectifier potassium channel 16	tr|Q68G21|Q68G21_RAT;sp|P52191|KCJ16_RAT	tr|Q68G21|Q68G21_RAT;sp|P52191|KCJ16_RAT	tr|Q68G21|Q68G21_RAT Inward rectifier potassium channel 16 OS=Rattus norvegicus OX=10116 GN=Kcnj16 PE=2 SV=1;sp|P52191|KCJ16_RAT Inward rectifier potassium channel 16 OS=Rattus norvegicus OX=10116 GN=Kcnj16 PE=2 SV=2	2	2	2	2	2.1	47.949	419	0.0014641	10.942	9510700	2	10.4524	10.4786	9.96319	9.9534	9.93332	10.3728	0.142832	0.358117	-0.133399	-0.176709	-0.00580463	0.00508526	0.181659	0.198614	0.465074	FALSE
867	P52481	Cap2	Adenylyl cyclase-associated protein 2	sp|P52481|CAP2_RAT	sp|P52481|CAP2_RAT	sp|P52481|CAP2_RAT Adenylyl cyclase-associated protein 2 OS=Rattus norvegicus OX=10116 GN=Cap2 PE=1 SV=1	1	12	12	12	28.7	52.912	477	0	188.21	924010000	20	16.8975	16.7449	16.7925	16.7547	16.5702	16.9971	-0.0393198	-0.00270916	0.0687036	-0.00254582	0.00391319	0.00227046	0.00767892	0.85085	0.929017	FALSE
868	P52555	Erp29	Endoplasmic reticulum resident protein 29	sp|P52555|ERP29_RAT	sp|P52555|ERP29_RAT	sp|P52555|ERP29_RAT Endoplasmic reticulum resident protein 29 OS=Rattus norvegicus OX=10116 GN=Erp29 PE=1 SV=2	1	10	10	10	38.1	28.574	260	0	173.04	570990000	17	17.2097	16.9731	16.9284	17.0213	16.8716	17.1988	0.0289051	-0.0185575	-0.0393349	0.0199793	0.0612666	-0.0400417	-0.0233971	0.59046	0.780665	FALSE
870	A0A0G2JXI4	Stat5b	Signal transducer and activator of transcription	tr|A0A0G2JXI4|A0A0G2JXI4_RAT;tr|A0A0G2JSR4|A0A0G2JSR4_RAT;sp|P52632|STA5B_RAT;tr|G3V8K7|G3V8K7_RAT	tr|A0A0G2JXI4|A0A0G2JXI4_RAT;tr|A0A0G2JSR4|A0A0G2JSR4_RAT;sp|P52632|STA5B_RAT;tr|G3V8K7|G3V8K7_RAT	tr|A0A0G2JXI4|A0A0G2JXI4_RAT Signal transducer and activator of transcription OS=Rattus norvegicus OX=10116 GN=Stat5b PE=1 SV=1;tr|A0A0G2JSR4|A0A0G2JSR4_RAT Signal transducer and activator of transcription OS=Rattus norvegicus OX=10116 GN=Stat5b PE=1 SV=1;	4	1	1	1	1.8	86.974	758	0.0053206	6.4636	3582500	1	12.4985	12.3688	12.2625	12.3593	11.9416	12.4341	0.0110676	0.0705642	-0.0118708	0.0513856	-0.175284	-0.111409	0.101689	0.164439	0.427949	FALSE
871	P52759	Rida	2-iminobutanoate/2-iminopropanoate deaminase	sp|P52759|RIDA_RAT	sp|P52759|RIDA_RAT	sp|P52759|RIDA_RAT 2-iminobutanoate/2-iminopropanoate deaminase OS=Rattus norvegicus OX=10116 GN=Rida PE=1 SV=3	1	4	4	4	40.1	14.303	137	0	66.628	270260000	10	16.6622	16.4822	16.4482	16.541	16.3391	16.7594	-0.0243934	-0.0152143	-0.025361	0.0339122	0.0230193	0.0147756	-0.0455586	0.181443	0.447378	FALSE
872	P52873	Pc	Pyruvate carboxylase, mitochondrial	sp|P52873|PYC_RAT;tr|A0A0G2JTL5|A0A0G2JTL5_RAT	sp|P52873|PYC_RAT;tr|A0A0G2JTL5|A0A0G2JTL5_RAT	sp|P52873|PYC_RAT Pyruvate carboxylase, mitochondrial OS=Rattus norvegicus OX=10116 GN=Pc PE=1 SV=2;tr|A0A0G2JTL5|A0A0G2JTL5_RAT Pyruvate carboxylase, mitochondrial OS=Rattus norvegicus OX=10116 GN=Pc PE=1 SV=1	2	49	49	49	50.8	129.78	1178	0	323.31	5006900000	106	19.3155	19.1255	19.0747	19.1585	19.0525	19.4515	-0.011386	-0.0121989	-0.0391883	0.0110882	0.0960464	0.0665233	-0.0788104	0.0728427	0.303571	FALSE
873	D3ZS25	Hmgb2	Uncharacterized protein	tr|D3ZS25|D3ZS25_RAT;sp|P52925|HMGB2_RAT;tr|D3ZN59|D3ZN59_RAT;tr|A0A0G2KA73|A0A0G2KA73_RAT	tr|D3ZS25|D3ZS25_RAT;sp|P52925|HMGB2_RAT;tr|D3ZN59|D3ZN59_RAT	tr|D3ZS25|D3ZS25_RAT Uncharacterized protein OS=Rattus norvegicus OX=10116 PE=4 SV=2;sp|P52925|HMGB2_RAT High mobility group protein B2 OS=Rattus norvegicus OX=10116 GN=Hmgb2 PE=2 SV=2;tr|D3ZN59|D3ZN59_RAT Similar to High mobility group protein 2 (HMG-2) O	4	3	2	2	15.3	23.997	209	0.0011915	11.427	19065000	2	15.1398	14.7751	14.9043	14.8216	14.4904	15.0819	0.127301	-0.0481775	0.104846	-0.011405	-0.151589	0.0113121	0.111884	0.143418	0.40191	FALSE
875	P53042	Ppp5c	Serine/threonine-protein phosphatase 5	sp|P53042|PPP5_RAT	sp|P53042|PPP5_RAT	sp|P53042|PPP5_RAT Serine/threonine-protein phosphatase 5 OS=Rattus norvegicus OX=10116 GN=Ppp5c PE=1 SV=1	1	12	12	12	22.4	56.916	499	0	111.81	483300000	15	17.01	16.7755	16.7208	16.7645	16.5579	17.0942	0.0563634	0.0110249	-0.0197602	-0.0096031	-0.0251951	0.0825906	-5.47244e-05	0.999043	0.999488	FALSE
877	E9PU78	Bcl2l1	Uncharacterized protein	tr|E9PU78|E9PU78_RAT;tr|A0A0G2JZS5|A0A0G2JZS5_RAT;sp|P53563|B2CL1_RAT;tr|Q7TS62|Q7TS62_RAT	tr|E9PU78|E9PU78_RAT;tr|A0A0G2JZS5|A0A0G2JZS5_RAT;sp|P53563|B2CL1_RAT;tr|Q7TS62|Q7TS62_RAT	tr|E9PU78|E9PU78_RAT Uncharacterized protein OS=Rattus norvegicus OX=10116 PE=4 SV=1;tr|A0A0G2JZS5|A0A0G2JZS5_RAT Bcl-2-like protein 1 OS=Rattus norvegicus OX=10116 GN=Bcl2l1 PE=1 SV=1;sp|P53563|B2CL1_RAT Bcl-2-like protein 1 OS=Rattus norvegicus OX=10116	4	3	3	3	16.5	19.059	170	0	18.495	21960000	4	15.3292	15.0677	14.7478	14.9254	14.4278	15.1308	0.240301	0.167988	-0.12806	0.0160151	-0.290539	-0.0161081	0.190287	0.169063	0.432677	FALSE
879	P53678	Ap3m2	AP-3 complex subunit mu-2	sp|P53678|AP3M2_RAT;tr|V9GZ82|V9GZ82_RAT	sp|P53678|AP3M2_RAT;tr|V9GZ82|V9GZ82_RAT	sp|P53678|AP3M2_RAT AP-3 complex subunit mu-2 OS=Rattus norvegicus OX=10116 GN=Ap3m2 PE=2 SV=1;tr|V9GZ82|V9GZ82_RAT AP-3 complex subunit mu-2 OS=Rattus norvegicus OX=10116 GN=Ap3m2 PE=1 SV=2	2	7	7	6	28.9	46.874	418	0	176.79	174670000	14	16.5752	16.3657	16.3667	16.3781	16.2427	16.6523	-0.00270548	-0.0229538	0.00190226	-0.0202247	0.0353558	0.0163685	-0.0184189	0.597794	0.785167	FALSE
880	P53812	Pitpnb	Phosphatidylinositol transfer protein beta isoform	sp|P53812|PIPNB_RAT;tr|D3ZCD4|D3ZCD4_RAT	sp|P53812|PIPNB_RAT;tr|D3ZCD4|D3ZCD4_RAT	sp|P53812|PIPNB_RAT Phosphatidylinositol transfer protein beta isoform OS=Rattus norvegicus OX=10116 GN=Pitpnb PE=1 SV=2;tr|D3ZCD4|D3ZCD4_RAT Phosphatidylinositol transfer protein beta isoform OS=Rattus norvegicus OX=10116 GN=Pitpnb PE=1 SV=3	2	3	3	3	11.8	31.45	271	0	26.33	51585000	3	13.7102	13.697	13.7493	13.6341	13.3113	13.7553	-0.0518889	0.124083	0.200327	0.0515912	-0.0802381	-0.0648004	0.12199	0.150301	0.410409	FALSE
881	P53987	Slc16a1	Monocarboxylate transporter 1	sp|P53987|MOT1_RAT	sp|P53987|MOT1_RAT	sp|P53987|MOT1_RAT Monocarboxylate transporter 1 OS=Rattus norvegicus OX=10116 GN=Slc16a1 PE=1 SV=1	1	5	5	5	13.6	53.238	494	0	33.699	91610000	5	14.1655	13.6677	13.8943	13.9882	12.8845	14.3538	0.0286785	-0.280025	-0.0294817	0.0308058	-0.881911	0.158855	0.137141	0.63351	0.809296	FALSE
882	P54287	Cacnb3	Voltage-dependent L-type calcium channel subunit beta-3	sp|P54287|CACB3_RAT	sp|P54287|CACB3_RAT	sp|P54287|CACB3_RAT Voltage-dependent L-type calcium channel subunit beta-3 OS=Rattus norvegicus OX=10116 GN=Cacnb3 PE=1 SV=1	1	8	6	6	19.2	54.563	484	0	78.741	214890000	6	14.6348	14.2634	14.3715	14.4091	14.0406	14.697	0.0488328	-0.13334	-0.00138623	0.00264829	-0.1748	0.0530447	0.0110713	0.889081	0.948812	FALSE
883	P54311	Gnb1	Guanine nucleotide-binding protein G(I)/G(S)/G(T) subunit beta-1	sp|P54311|GBB1_RAT;sp|P52287|GBB3_RAT	sp|P54311|GBB1_RAT	sp|P54311|GBB1_RAT Guanine nucleotide-binding protein G(I)/G(S)/G(T) subunit beta-1 OS=Rattus norvegicus OX=10116 GN=Gnb1 PE=1 SV=4	2	16	16	10	45	37.377	340	0	298.15	6126100000	40	18.118	17.7391	17.6824	17.8642	17.6088	18.1728	0.107085	-0.0827129	-0.115539	0.0328113	-0.0316701	0.103858	-0.0653888	0.386263	0.639706	FALSE
884	P54313	Gnb2	Guanine nucleotide-binding protein G(I)/G(S)/G(T) subunit beta-2	sp|P54313|GBB2_RAT	sp|P54313|GBB2_RAT	sp|P54313|GBB2_RAT Guanine nucleotide-binding protein G(I)/G(S)/G(T) subunit beta-2 OS=Rattus norvegicus OX=10116 GN=Gnb2 PE=1 SV=4	1	13	7	3	38.5	37.331	340	0	323.31	346310000	11	15.9009	15.7315	15.5702	15.7515	15.6312	16.0202	-0.0242138	-0.0044813	-0.141968	0.00590314	0.0765715	0.0370351	-0.0967243	0.0899137	0.324317	FALSE
885	P54319	Plaa	Phospholipase A-2-activating protein	sp|P54319|PLAP_RAT	sp|P54319|PLAP_RAT	sp|P54319|PLAP_RAT Phospholipase A-2-activating protein OS=Rattus norvegicus OX=10116 GN=Plaa PE=1 SV=3	1	9	9	9	13.2	87.083	795	0	80.09	85817000	10	16.0444	15.7322	15.7902	15.8942	15.683	16.1223	-0.00500976	-0.128092	-0.0461477	0.0243345	0.00408564	0.0147809	-0.0741503	0.124284	0.379164	FALSE
886	P54645	Prkaa1	5-AMP-activated protein kinase catalytic subunit alpha-1	sp|P54645|AAPK1_RAT	sp|P54645|AAPK1_RAT	sp|P54645|AAPK1_RAT 5-AMP-activated protein kinase catalytic subunit alpha-1 OS=Rattus norvegicus OX=10116 GN=Prkaa1 PE=1 SV=2	1	3	2	2	7.3	63.973	559	0	13.51	13879000	2	12.4598	12.2122	12.338	12.3546	12.3867	12.6055	-0.0810619	-0.139525	0.0101351	-0.00673416	0.216335	0.0066412	-0.142231	0.0994437	0.34154	FALSE
887	Q99JD5	Bcat1	Branched-chain-amino-acid aminotransferase	tr|Q99JD5|Q99JD5_RAT;sp|P54690|BCAT1_RAT	tr|Q99JD5|Q99JD5_RAT;sp|P54690|BCAT1_RAT	tr|Q99JD5|Q99JD5_RAT Branched-chain-amino-acid aminotransferase OS=Rattus norvegicus OX=10116 GN=Bcat1 PE=2 SV=1;sp|P54690|BCAT1_RAT Branched-chain-amino-acid aminotransferase, cytosolic OS=Rattus norvegicus OX=10116 GN=Bcat1 PE=1 SV=1	2	3	3	3	6.3	44.77	399	0	18.138	369530000	3	15.4442	15.172	15.1038	15.2536	15.085	15.4622	0.0255808	-0.0574622	-0.101774	0.0144372	0.0368796	-0.0145302	-0.0568139	0.240479	0.509669	FALSE
889	P54900	Scn2b	Sodium channel subunit beta-2	sp|P54900|SCN2B_RAT	sp|P54900|SCN2B_RAT	sp|P54900|SCN2B_RAT Sodium channel subunit beta-2 OS=Rattus norvegicus OX=10116 GN=Scn2b PE=1 SV=1	1	4	4	4	21.4	24.144	215	0	67.04	191830000	6	16.4409	15.9978	16.015	16.1845	15.6583	16.5192	0.145501	-0.108444	-0.0673521	0.0686142	-0.2666	0.16572	0.000656931	0.995986	0.998101	FALSE
890	P54921	Napa	Alpha-soluble NSF attachment protein	sp|P54921|SNAA_RAT	sp|P54921|SNAA_RAT	sp|P54921|SNAA_RAT Alpha-soluble NSF attachment protein OS=Rattus norvegicus OX=10116 GN=Napa PE=1 SV=2	1	16	12	12	51.9	33.192	295	0	261.63	347250000	15	16.9272	16.6687	16.6066	16.759	16.6065	17.0442	-0.00583097	-0.0751229	-0.113354	0.00553325	0.0439882	0.0531392	-0.0989896	0.049317	0.258231	FALSE
891	F1LRC2	Aif1	Allograft inflammatory factor 1	tr|F1LRC2|F1LRC2_RAT;sp|P55009|AIF1_RAT	tr|F1LRC2|F1LRC2_RAT;sp|P55009|AIF1_RAT	tr|F1LRC2|F1LRC2_RAT Allograft inflammatory factor 1 OS=Rattus norvegicus OX=10116 GN=Aif1 PE=1 SV=2;sp|P55009|AIF1_RAT Allograft inflammatory factor 1 OS=Rattus norvegicus OX=10116 GN=Aif1 PE=2 SV=1	2	2	2	2	19.2	16.823	146	0.00061237	12.033	12918000	2	11.5165	11.4867	11.4739	11.424	10.8365	11.4875	-0.0436382	0.115774	0.126763	0.0433405	-0.353114	-0.130643	0.213105	0.0886021	0.322858	FALSE
892	P55051	Fabp7	Fatty acid-binding protein, brain	sp|P55051|FABP7_RAT	sp|P55051|FABP7_RAT	sp|P55051|FABP7_RAT Fatty acid-binding protein, brain OS=Rattus norvegicus OX=10116 GN=Fabp7 PE=1 SV=2	1	3	3	2	22.7	14.864	132	0	92.467	540920000	5	15.6832	15.5178	15.5038	15.5932	15.2106	15.7886	-0.0281886	-0.00447559	0.00539191	0.0613238	-0.13028	0.0191836	0.00750022	0.897184	0.953456	FALSE
893	P55053	Fabp5	Fatty acid-binding protein 5	sp|P55053|FABP5_RAT	sp|P55053|FABP5_RAT	sp|P55053|FABP5_RAT Fatty acid-binding protein 5 OS=Rattus norvegicus OX=10116 GN=Fabp5 PE=1 SV=3	1	5	5	4	34.8	15.059	135	0	45.04	310220000	5	15.375	14.9963	14.9232	15.1407	15.1286	15.5237	0.0272267	-0.162327	-0.211479	-0.0275244	0.151343	0.117945	-0.196114	0.0451565	0.244585	FALSE
894	P55067	Ncan	Neurocan core protein	sp|P55067|NCAN_RAT;tr|G3V8R2|G3V8R2_RAT	sp|P55067|NCAN_RAT;tr|G3V8R2|G3V8R2_RAT	sp|P55067|NCAN_RAT Neurocan core protein OS=Rattus norvegicus OX=10116 GN=Ncan PE=1 SV=1;tr|G3V8R2|G3V8R2_RAT Neurocan core protein OS=Rattus norvegicus OX=10116 GN=Ncan PE=1 SV=1	2	4	4	4	4.1	135.54	1257	0	29.187	88905000	4	14.8088	14.5386	14.5513	14.6193	14.3719	14.7521	0.0557711	-0.0252636	0.0112763	0.0457711	-0.0106406	-0.0589787	0.0218774	0.62616	0.804961	FALSE
895	F1M7U7	Tyro3	Tyrosine-protein kinase receptor TYRO3	tr|F1M7U7|F1M7U7_RAT;sp|P55146|TYRO3_RAT	tr|F1M7U7|F1M7U7_RAT;sp|P55146|TYRO3_RAT	tr|F1M7U7|F1M7U7_RAT Tyrosine-protein kinase receptor TYRO3 OS=Rattus norvegicus OX=10116 GN=Tyro3 PE=1 SV=1;sp|P55146|TYRO3_RAT Tyrosine-protein kinase receptor TYRO3 OS=Rattus norvegicus OX=10116 GN=Tyro3 PE=1 SV=1	2	2	2	2	2.4	95.902	880	0	13.968	4928700	2	9.26125	8.69328	8.29898	7.92701	8.8824	9.07154	0.313064	-0.0657413	-0.436175	-0.841667	0.304703	0.0653026	0.0942698	0.783725	0.892906	FALSE
896	P55161	Nckap1	Nck-associated protein 1	sp|P55161|NCKP1_RAT;tr|F1LSM5|F1LSM5_RAT;tr|D3Z8V4|D3Z8V4_RAT;tr|A0A0G2JUF9|A0A0G2JUF9_RAT	sp|P55161|NCKP1_RAT;tr|F1LSM5|F1LSM5_RAT	sp|P55161|NCKP1_RAT Nck-associated protein 1 OS=Rattus norvegicus OX=10116 GN=Nckap1 PE=2 SV=1;tr|F1LSM5|F1LSM5_RAT Nck-associated protein 1 OS=Rattus norvegicus OX=10116 GN=Nckap1 PE=1 SV=3	4	29	29	29	26.6	128.86	1128	0	234.94	1910300000	51	18.4499	18.1943	18.1564	18.2886	18.1028	18.5252	-0.00924735	-0.0756978	-0.0896995	0.00894964	0.014186	0.00797621	-0.0685855	0.102318	0.34701	FALSE
897	Q5U362	Anxa4	Annexin	tr|Q5U362|Q5U362_RAT;sp|P55260|ANXA4_RAT	tr|Q5U362|Q5U362_RAT;sp|P55260|ANXA4_RAT	tr|Q5U362|Q5U362_RAT Annexin OS=Rattus norvegicus OX=10116 GN=Anxa4 PE=1 SV=1;sp|P55260|ANXA4_RAT Annexin A4 OS=Rattus norvegicus OX=10116 GN=Anxa4 PE=1 SV=3	2	6	6	6	21.9	35.893	319	0	39.239	62028000	7	15.7651	15.6798	15.5933	15.3325	15.2188	15.7068	0.0571312	0.160976	0.0983057	-0.195998	-0.118683	-0.0592894	0.230128	0.00317757	0.0567497	FALSE
899	P56522	Fdxr	NADPH:adrenodoxin oxidoreductase, mitochondrial	sp|P56522|ADRO_RAT	sp|P56522|ADRO_RAT	sp|P56522|ADRO_RAT NADPH:adrenodoxin oxidoreductase, mitochondrial OS=Rattus norvegicus OX=10116 GN=Fdxr PE=1 SV=1	1	15	15	15	35.6	54.362	494	0	117.8	617180000	21	16.8287	16.6141	16.6089	16.6836	16.5892	16.9376	-0.0173372	-0.0427975	-0.0241478	0.0170395	0.113632	0.0334333	-0.0827959	0.074102	0.304134	FALSE
901	P56571		ES1 protein homolog, mitochondrial	sp|P56571|ES1_RAT	sp|P56571|ES1_RAT	sp|P56571|ES1_RAT ES1 protein homolog, mitochondrial OS=Rattus norvegicus OX=10116 PE=1 SV=2	1	14	14	14	58.3	28.172	266	0	323.31	5114600000	44	18.8515	18.6379	18.6065	18.7445	18.6205	19.0506	-0.0364218	-0.0608153	-0.0683781	0.0361241	0.103145	0.104665	-0.136516	0.00803201	0.102068	FALSE
902	P56574	Idh2	Isocitrate dehydrogenase [NADP], mitochondrial	sp|P56574|IDHP_RAT;tr|A0A0G2JUF6|A0A0G2JUF6_RAT	sp|P56574|IDHP_RAT;tr|A0A0G2JUF6|A0A0G2JUF6_RAT	sp|P56574|IDHP_RAT Isocitrate dehydrogenase [NADP], mitochondrial OS=Rattus norvegicus OX=10116 GN=Idh2 PE=1 SV=2;tr|A0A0G2JUF6|A0A0G2JUF6_RAT Isocitrate dehydrogenase [NADP] OS=Rattus norvegicus OX=10116 GN=Idh2 PE=1 SV=1	2	23	23	21	46.7	50.967	452	0	317.8	2642400000	54	18.4426	18.2672	18.2159	18.343	18.1397	18.5895	-0.0402659	-0.0264773	-0.0539534	0.0395844	0.0272727	0.0485498	-0.0787012	0.0421512	0.23699	FALSE
903	A0A0G2K1I6	Scamp1	Secretory carrier-associated membrane protein	tr|A0A0G2K1I6|A0A0G2K1I6_RAT;sp|P56603|SCAM1_RAT;tr|A0A0G2JY82|A0A0G2JY82_RAT	tr|A0A0G2K1I6|A0A0G2K1I6_RAT;sp|P56603|SCAM1_RAT;tr|A0A0G2JY82|A0A0G2JY82_RAT	tr|A0A0G2K1I6|A0A0G2K1I6_RAT Secretory carrier-associated membrane protein OS=Rattus norvegicus OX=10116 GN=Scamp1 PE=1 SV=1;sp|P56603|SCAM1_RAT Secretory carrier-associated membrane protein 1 OS=Rattus norvegicus OX=10116 GN=Scamp1 PE=1 SV=1;tr|A0A0G2JY82	3	11	11	11	44.1	33.955	304	0	212.49	1022300000	25	17.4196	17.2598	17.2571	17.2496	17.061	17.3975	-0.0100899	0.0192061	0.0404031	-0.000597058	0.00173823	-0.0902858	0.0462213	0.291804	0.557145	FALSE
904	P56819	Bace1	Beta-secretase 1	sp|P56819|BACE1_RAT	sp|P56819|BACE1_RAT	sp|P56819|BACE1_RAT Beta-secretase 1 OS=Rattus norvegicus OX=10116 GN=Bace1 PE=2 SV=1	1	3	3	3	5.8	55.806	501	0	19.672	13933000	3	13.7539	13.64	13.4663	13.5641	13.4437	13.8068	0.00154719	0.0767835	-0.0730385	-0.00874087	0.0618087	-0.00370545	-0.0146901	0.774539	0.888568	FALSE
905	A0A0G2JSQ0	Ppp2r2d	Serine/threonine-protein phosphatase 2A 55 kDa regulatory subunit B	tr|A0A0G2JSQ0|A0A0G2JSQ0_RAT;sp|P56932|2ABD_RAT;tr|Z4YNW7|Z4YNW7_RAT;sp|P36877|2ABB_RAT;tr|A0A0G2K165|A0A0G2K165_RAT	tr|A0A0G2JSQ0|A0A0G2JSQ0_RAT;sp|P56932|2ABD_RAT;tr|Z4YNW7|Z4YNW7_RAT;sp|P36877|2ABB_RAT;tr|A0A0G2K165|A0A0G2K165_RAT	tr|A0A0G2JSQ0|A0A0G2JSQ0_RAT Serine/threonine-protein phosphatase 2A 55 kDa regulatory subunit B OS=Rattus norvegicus OX=10116 GN=Ppp2r2d PE=1 SV=1;sp|P56932|2ABD_RAT Serine/threonine-protein phosphatase 2A 55 kDa regulatory subunit B delta isoform OS=Ratt	5	6	3	2	15.9	51.973	453	0	20.373	34510000	3	15.117	15.0066	14.8169	14.8304	14.5977	15.0925	0.0845259	0.163246	-0.00254385	-0.0225818	-0.0643161	0.00194537	0.11006	0.0718041	0.303377	FALSE
906	P57093	Phyh	Phytanoyl-CoA dioxygenase, peroxisomal	sp|P57093|PAHX_RAT	sp|P57093|PAHX_RAT	sp|P57093|PAHX_RAT Phytanoyl-CoA dioxygenase, peroxisomal OS=Rattus norvegicus OX=10116 GN=Phyh PE=1 SV=2	1	2	2	2	8.9	38.588	338	0	14.146	12937000	2	11.0334	11.1874	10.7389	10.4953	10.8574	11.2235	-0.0671337	0.276091	-0.148605	-0.425722	0.12736	0.0649755	0.0979132	0.598225	0.785167	FALSE
907	A0A0G2K6H2	Gstz1	Maleylacetoacetate isomerase	tr|A0A0G2K6H2|A0A0G2K6H2_RAT;sp|P57113|MAAI_RAT	tr|A0A0G2K6H2|A0A0G2K6H2_RAT;sp|P57113|MAAI_RAT	tr|A0A0G2K6H2|A0A0G2K6H2_RAT Maleylacetoacetate isomerase OS=Rattus norvegicus OX=10116 GN=Gstz1 PE=1 SV=1;sp|P57113|MAAI_RAT Maleylacetoacetate isomerase OS=Rattus norvegicus OX=10116 GN=Gstz1 PE=1 SV=2	2	5	5	5	29.3	23.862	215	0	55.16	491960000	21	17.0398	16.9676	16.8815	16.5163	16.8069	18.5415	-0.0853866	0.0315466	-0.0306303	-0.429441	0.0521604	1.35825	-0.355147	0.437067	0.676696	FALSE
908	P57769	Snx16	Sorting nexin-16	sp|P57769|SNX16_RAT;tr|A0A0G2JT47|A0A0G2JT47_RAT	sp|P57769|SNX16_RAT;tr|A0A0G2JT47|A0A0G2JT47_RAT	sp|P57769|SNX16_RAT Sorting nexin-16 OS=Rattus norvegicus OX=10116 GN=Snx16 PE=1 SV=2;tr|A0A0G2JT47|A0A0G2JT47_RAT Sorting nexin-16 OS=Rattus norvegicus OX=10116 GN=Snx16 PE=1 SV=1	2	1	1	1	4.4	38.848	344	0.0095435	6.163	5387800	1	12.3515	12.1482	12.1734	12.2244	11.8781	12.3206	0.00677572	-0.00741917	0.0416524	0.0591608	-0.0961652	-0.082224	0.0534125	0.333113	0.599104	FALSE
909	F1LNC4	Vti1b	Vesicle transport through interaction with t-SNAREs homolog 1B	tr|F1LNC4|F1LNC4_RAT;sp|P58200|VTI1B_RAT	tr|F1LNC4|F1LNC4_RAT;sp|P58200|VTI1B_RAT	tr|F1LNC4|F1LNC4_RAT Vesicle transport through interaction with t-SNAREs homolog 1B OS=Rattus norvegicus OX=10116 GN=Vti1b PE=1 SV=2;sp|P58200|VTI1B_RAT Vesicle transport through interaction with t-SNAREs homolog 1B OS=Rattus norvegicus OX=10116 GN=Vti1b P	2	4	4	4	22.9	23.096	201	0	51.067	29285000	4	14.2727	14.1988	14.0532	14.0252	13.9741	14.4895	-0.0363832	0.0788315	-0.0428927	-0.104349	0.035459	0.12233	-0.0179614	0.800961	0.902583	FALSE
911	E9PT82	Strn3	Striatin-3	tr|E9PT82|E9PT82_RAT;sp|P58405|STRN3_RAT	tr|E9PT82|E9PT82_RAT;sp|P58405|STRN3_RAT	tr|E9PT82|E9PT82_RAT Striatin-3 OS=Rattus norvegicus OX=10116 GN=Strn3 PE=1 SV=1;sp|P58405|STRN3_RAT Striatin-3 OS=Rattus norvegicus OX=10116 GN=Strn3 PE=1 SV=2	2	4	4	4	7.9	77.628	710	0	57.608	94924000	5	14.5778	14.2426	14.3708	14.3744	14.2597	14.5736	0.0117733	-0.134266	0.0178449	-0.012071	0.064149	-0.0504181	-0.0354358	0.552435	0.756109	FALSE
912	P59215	Gnao1	Guanine nucleotide-binding protein G(o) subunit alpha	sp|P59215|GNAO_RAT;tr|A0A0G2JWA1|A0A0G2JWA1_RAT	sp|P59215|GNAO_RAT	sp|P59215|GNAO_RAT Guanine nucleotide-binding protein G(o) subunit alpha OS=Rattus norvegicus OX=10116 GN=Gnao1 PE=1 SV=2	2	18	18	16	45.5	40.068	354	0	279.24	15209000000	91	19.7848	19.615	19.5563	19.562	19.2937	19.8044	0.0266574	0.0460315	0.0112084	-0.016616	-0.0940163	-0.0118069	0.0687788	0.114451	0.362595	FALSE
914	P60042	Sst	Somatostatin	sp|P60042|SMS_RAT	sp|P60042|SMS_RAT	sp|P60042|SMS_RAT Somatostatin OS=Rattus norvegicus OX=10116 GN=Sst PE=1 SV=1	1	2	2	2	16.4	12.745	116	0	13.257	97676000	2	14.5735	14.3202	14.2091	14.0814	14.0426	14.3206	0.156191	0.092053	0.00482515	-0.156368	-0.00418949	-0.154745	0.189457	0.0199356	0.170589	FALSE
915	P60123	Ruvbl1	RuvB-like 1	sp|P60123|RUVB1_RAT;tr|A0A0G2K0H9|A0A0G2K0H9_RAT	sp|P60123|RUVB1_RAT;tr|A0A0G2K0H9|A0A0G2K0H9_RAT	sp|P60123|RUVB1_RAT RuvB-like 1 OS=Rattus norvegicus OX=10116 GN=Ruvbl1 PE=1 SV=1;tr|A0A0G2K0H9|A0A0G2K0H9_RAT RuvB-like helicase OS=Rattus norvegicus OX=10116 GN=RGD1564855 PE=3 SV=1	2	5	5	5	16	50.213	456	0	52.466	15313000	5	13.5729	13.2259	13.2527	13.1423	13.133	13.5733	0.0886561	-0.0691852	-0.0185699	-0.16252	0.0192056	0.0309555	0.0377533	0.603437	0.788232	FALSE
916	P60192	Snapin	SNARE-associated protein Snapin	sp|P60192|SNAPN_RAT	sp|P60192|SNAPN_RAT	sp|P60192|SNAPN_RAT SNARE-associated protein Snapin OS=Rattus norvegicus OX=10116 GN=Snapin PE=1 SV=1	1	2	2	2	26.5	14.904	136	0.00031027	12.365	5037500	2	10.5818	10.6483	10.4292	10.5625	10.5841	10.746	-0.133278	0.12239	-0.072815	0.0269957	0.239562	-0.0270887	-0.107724	0.295121	0.5602	FALSE
917	P60203	Plp1	Myelin proteolipid protein	sp|P60203|MYPR_RAT	sp|P60203|MYPR_RAT	sp|P60203|MYPR_RAT Myelin proteolipid protein OS=Rattus norvegicus OX=10116 GN=Plp1 PE=1 SV=2	1	5	5	5	19.9	30.077	277	0	96.397	2380600000	22	18.012	17.8159	17.8778	17.913	18.0459	18.393	-0.0790427	-0.086004	-0.000211754	0.00147381	0.325267	0.243838	-0.245279	0.0276603	0.199977	FALSE
918	P60517	Gabarap	Gamma-aminobutyric acid receptor-associated protein	sp|P60517|GBRAP_RAT	sp|P60517|GBRAP_RAT	sp|P60517|GBRAP_RAT Gamma-aminobutyric acid receptor-associated protein OS=Rattus norvegicus OX=10116 GN=Gabarap PE=1 SV=1	1	4	2	1	33.3	13.918	117	0	15.296	44793000	2	11.3997	11.233	11.3701	11.3061	11.2423	11.161	-0.0534614	-0.0310407	0.129952	0.0324625	0.159663	-0.350216	0.0678471	0.62999	0.807404	FALSE
919	P60522	Gabarapl2	Gamma-aminobutyric acid receptor-associated protein-like 2	sp|P60522|GBRL2_RAT;tr|F1M1J6|F1M1J6_RAT;tr|A0A0G2JU55|A0A0G2JU55_RAT	sp|P60522|GBRL2_RAT;tr|F1M1J6|F1M1J6_RAT	sp|P60522|GBRL2_RAT Gamma-aminobutyric acid receptor-associated protein-like 2 OS=Rattus norvegicus OX=10116 GN=Gabarapl2 PE=3 SV=1;tr|F1M1J6|F1M1J6_RAT Uncharacterized protein OS=Rattus norvegicus OX=10116 PE=3 SV=3	3	9	9	7	53	13.667	117	0	67.68	198800000	9	16.4682	16.2685	16.2436	16.28	16.0355	16.5689	0.0103851	-0.000222841	-0.00122453	0.00164467	-0.0519033	0.0529785	0.00207259	0.958786	0.980632	FALSE
920	P60711	Actb	Actin, cytoplasmic 1	sp|P60711|ACTB_RAT;tr|A0A0G2K3K2|A0A0G2K3K2_RAT	sp|P60711|ACTB_RAT;tr|A0A0G2K3K2|A0A0G2K3K2_RAT	sp|P60711|ACTB_RAT Actin, cytoplasmic 1 OS=Rattus norvegicus OX=10116 GN=Actb PE=1 SV=1;tr|A0A0G2K3K2|A0A0G2K3K2_RAT Actin, cytoplasmic 1 OS=Rattus norvegicus OX=10116 GN=Actb PE=1 SV=1	2	30	30	1	68.8	41.736	375	0	323.31	137870000000	537	22.3283	22.2273	22.2011	22.1537	21.8739	22.2664	-0.00261429	0.0855392	0.0831637	0.00231657	-0.0865148	-0.122551	0.124279	0.0396105	0.2292	FALSE
921	A0A0H2UH93	Mdga2	MAM domain-containing glycosylphosphatidylinositol anchor protein 2	tr|A0A0H2UH93|A0A0H2UH93_RAT;sp|P60756|MDGA2_RAT	tr|A0A0H2UH93|A0A0H2UH93_RAT;sp|P60756|MDGA2_RAT	tr|A0A0H2UH93|A0A0H2UH93_RAT MAM domain-containing glycosylphosphatidylinositol anchor protein 2 OS=Rattus norvegicus OX=10116 GN=Mdga2 PE=4 SV=1;sp|P60756|MDGA2_RAT MAM domain-containing glycosylphosphatidylinositol anchor protein 2 OS=Rattus norvegicus O	2	2	2	2	2.2	104.1	925	0	13.486	25783000	2	13.5902	13.7903	13.9609	13.4161	13.3622	13.9489	-0.221906	0.167371	0.361795	-0.216494	-0.0794359	0.0787165	0.174825	0.302853	0.567543	FALSE
922	P60841	Ensa	Alpha-endosulfine	sp|P60841|ENSA_RAT;sp|Q712U5|ARP19_RAT	sp|P60841|ENSA_RAT	sp|P60841|ENSA_RAT Alpha-endosulfine OS=Rattus norvegicus OX=10116 GN=Ensa PE=1 SV=1	2	5	5	5	50.4	13.335	121	0	50.241	58618000	5	15.1139	15.0712	15.2575	14.6863	14.4632	14.818	0.12388	0.270352	0.480541	-0.124178	-0.156331	-0.230097	0.461793	0.00202525	0.0431706	FALSE
923	A0A0H2UHG7	Rps20	40S ribosomal protein S20	tr|A0A0H2UHG7|A0A0H2UHG7_RAT;tr|D3ZZK1|D3ZZK1_RAT;tr|A0A0G2K6L6|A0A0G2K6L6_RAT;sp|P60868|RS20_RAT;tr|A0A0G2JY70|A0A0G2JY70_RAT;tr|M0RB28|M0RB28_RAT;tr|M0R5V6|M0R5V6_RAT;tr|M0R566|M0R566_RAT;tr|A0A0G2K8W1|A0A0G2K8W1_RAT;tr|M0R987|M0R987_RAT	tr|A0A0H2UHG7|A0A0H2UHG7_RAT;tr|D3ZZK1|D3ZZK1_RAT;tr|A0A0G2K6L6|A0A0G2K6L6_RAT;sp|P60868|RS20_RAT;tr|A0A0G2JY70|A0A0G2JY70_RAT;tr|M0RB28|M0RB28_RAT;tr|M0R5V6|M0R5V6_RAT;tr|M0R566|M0R566_RAT;tr|A0A0G2K8W1|A0A0G2K8W1_RAT;tr|M0R987|M0R987_RAT	tr|A0A0H2UHG7|A0A0H2UHG7_RAT 40S ribosomal protein S20 OS=Rattus norvegicus OX=10116 GN=Rps20 PE=3 SV=1;tr|D3ZZK1|D3ZZK1_RAT Uncharacterized protein OS=Rattus norvegicus OX=10116 PE=3 SV=1;tr|A0A0G2K6L6|A0A0G2K6L6_RAT Uncharacterized protein OS=Rattus norv	10	4	4	4	23.7	13.241	118	0	35.955	217980000	7	14.3742	14.1248	14.2065	14.1179	14.0375	14.3503	0.0297901	-0.0304335	0.0751447	-0.0469695	0.0636694	-0.0521044	0.0366352	0.481302	0.710488	FALSE
924	P60881	Snap25	Synaptosomal-associated protein 25	sp|P60881|SNP25_RAT;tr|F8WG75|F8WG75_RAT;tr|A0A0G2K3F2|A0A0G2K3F2_RAT;tr|D4A5W9|D4A5W9_RAT	sp|P60881|SNP25_RAT;tr|F8WG75|F8WG75_RAT;tr|A0A0G2K3F2|A0A0G2K3F2_RAT;tr|D4A5W9|D4A5W9_RAT	sp|P60881|SNP25_RAT Synaptosomal-associated protein 25 OS=Rattus norvegicus OX=10116 GN=Snap25 PE=1 SV=1;tr|F8WG75|F8WG75_RAT Synaptosomal-associated protein OS=Rattus norvegicus OX=10116 GN=Snap25 PE=3 SV=2;tr|A0A0G2K3F2|A0A0G2K3F2_RAT Synaptosomal-associ	4	27	27	26	80.1	23.315	206	0	323.31	11506000000	148	19.8894	19.7603	19.7497	19.701	19.3726	19.9159	0.00431435	0.0643225	0.0775731	-0.00461206	-0.141987	-0.0272335	0.106681	0.0688288	0.298791	FALSE
925	A0A0G2JSV3	LOC314140	Ribose-phosphate pyrophosphokinase I -like	tr|A0A0G2JSV3|A0A0G2JSV3_RAT;sp|P60892|PRPS1_RAT;sp|P09330|PRPS2_RAT;tr|M0RBK1|M0RBK1_RAT;tr|A0A0G2JVA5|A0A0G2JVA5_RAT	tr|A0A0G2JSV3|A0A0G2JSV3_RAT;sp|P60892|PRPS1_RAT;sp|P09330|PRPS2_RAT;tr|M0RBK1|M0RBK1_RAT	tr|A0A0G2JSV3|A0A0G2JSV3_RAT Ribose-phosphate pyrophosphokinase I -like OS=Rattus norvegicus OX=10116 GN=LOC314140 PE=1 SV=1;sp|P60892|PRPS1_RAT Ribose-phosphate pyrophosphokinase 1 OS=Rattus norvegicus OX=10116 GN=Prps1 PE=1 SV=2;sp|P09330|PRPS2_RAT Ribos	5	8	8	8	29.2	34.806	318	0	79.905	291170000	11	16.1929	16.0579	15.957	15.9732	15.8878	16.2953	-0.0232287	0.0308749	-0.0461343	-0.0634844	0.0420804	0.0210705	-0.0127182	0.779157	0.891209	FALSE
926	P60901	Psma6	Proteasome subunit alpha type-6	sp|P60901|PSA6_RAT;tr|A0A0G2K0D7|A0A0G2K0D7_RAT	sp|P60901|PSA6_RAT;tr|A0A0G2K0D7|A0A0G2K0D7_RAT	sp|P60901|PSA6_RAT Proteasome subunit alpha type-6 OS=Rattus norvegicus OX=10116 GN=Psma6 PE=1 SV=1;tr|A0A0G2K0D7|A0A0G2K0D7_RAT Proteasome endopeptidase complex OS=Rattus norvegicus OX=10116 GN=Psma6 PE=1 SV=1	2	8	8	8	35.4	27.399	246	0	115.6	315080000	10	16.7171	16.5201	16.461	16.5731	16.4025	16.8825	-0.0179311	-0.0257601	-0.060977	0.0176334	0.0379764	0.0894525	-0.0832435	0.0581171	0.277083	FALSE
927	P60905	Dnajc5	DnaJ homolog subfamily C member 5	sp|P60905|DNJC5_RAT;tr|A0A0G2JX56|A0A0G2JX56_RAT	sp|P60905|DNJC5_RAT;tr|A0A0G2JX56|A0A0G2JX56_RAT	sp|P60905|DNJC5_RAT DnaJ homolog subfamily C member 5 OS=Rattus norvegicus OX=10116 GN=Dnajc5 PE=1 SV=1;tr|A0A0G2JX56|A0A0G2JX56_RAT DnaJ (Hsp40) homolog, subfamily C, member 5, isoform CRA_a OS=Rattus norvegicus OX=10116 GN=Dnajc5 PE=1 SV=1	2	8	8	8	59.1	22.101	198	0	291.92	2562300000	27	18.4711	18.0549	18.0483	18.235	17.8951	18.6453	0.131621	-0.0954031	-0.0781221	0.0750093	-0.0738681	0.24775	-0.0969317	0.363247	0.621306	FALSE
928	P61023	Chp1	Calcineurin B homologous protein 1	sp|P61023|CHP1_RAT	sp|P61023|CHP1_RAT	sp|P61023|CHP1_RAT Calcineurin B homologous protein 1 OS=Rattus norvegicus OX=10116 GN=Chp1 PE=1 SV=2	1	8	8	8	49.7	22.432	195	0	59.143	102700000	8	13.748	13.4849	13.6058	13.6951	13.3761	13.9472	-0.0358388	-0.109708	0.0350356	0.0908079	-0.0372077	0.105303	-0.0898047	0.167362	0.430993	FALSE
930	P61203	Cops2	COP9 signalosome complex subunit 2	sp|P61203|CSN2_RAT	sp|P61203|CSN2_RAT	sp|P61203|CSN2_RAT COP9 signalosome complex subunit 2 OS=Rattus norvegicus OX=10116 GN=Cops2 PE=1 SV=1	1	9	9	9	19.9	51.596	443	0	70.588	195330000	13	14.9019	14.6443	14.6446	14.8171	14.7255	15.065	-0.0475189	-0.11595	-0.091747	0.0472211	0.146539	0.0575168	-0.168831	0.00647894	0.0882417	FALSE
931	A0A0G2JV81	Arf3	FKBP prolyl isomerase 11	tr|A0A0G2JV81|A0A0G2JV81_RAT;sp|P84079|ARF1_RAT;sp|P61206|ARF3_RAT;tr|A0A0G2K9H8|A0A0G2K9H8_RAT;tr|A0A0G2K4Q4|A0A0G2K4Q4_RAT;sp|P84082|ARF2_RAT	tr|A0A0G2JV81|A0A0G2JV81_RAT;sp|P84079|ARF1_RAT;sp|P61206|ARF3_RAT;tr|A0A0G2K9H8|A0A0G2K9H8_RAT;tr|A0A0G2K4Q4|A0A0G2K4Q4_RAT;sp|P84082|ARF2_RAT	tr|A0A0G2JV81|A0A0G2JV81_RAT FKBP prolyl isomerase 11 OS=Rattus norvegicus OX=10116 GN=Arf3 PE=3 SV=1;sp|P84079|ARF1_RAT ADP-ribosylation factor 1 OS=Rattus norvegicus OX=10116 GN=Arf1 PE=1 SV=2;sp|P61206|ARF3_RAT ADP-ribosylation factor 3 OS=Rattus norveg	6	9	9	5	44.8	20.568	181	0	261.21	969270000	22	15.9387	15.7313	15.642	15.7579	15.7667	16.1848	0.000480845	-0.0177945	-0.0832279	-0.000778562	0.198947	0.188478	-0.162396	0.0405146	0.2328	FALSE
932	P61227	Rap2b	Ras-related protein Rap-2b	sp|P61227|RAP2B_RAT	sp|P61227|RAP2B_RAT	sp|P61227|RAP2B_RAT Ras-related protein Rap-2b OS=Rattus norvegicus OX=10116 GN=Rap2b PE=2 SV=1	1	11	11	7	55.2	20.504	183	0	104.07	217080000	14	16.5319	16.1997	16.1852	16.3139	16.2384	16.6994	0.0190498	-0.123985	-0.11453	-0.0193475	0.0961272	0.12855	-0.141598	0.0527509	0.264877	FALSE
933	P61265	Stx1b	Syntaxin-1B	sp|P61265|STX1B_RAT	sp|P61265|STX1B_RAT	sp|P61265|STX1B_RAT Syntaxin-1B OS=Rattus norvegicus OX=10116 GN=Stx1b PE=1 SV=1	1	23	23	19	73.6	33.244	288	0	323.31	10293000000	90	19.6788	19.3794	19.3885	19.4278	19.0721	19.6554	0.0790634	-0.0311306	0.00182346	0.00755636	-0.157129	-0.00242194	0.0672502	0.289552	0.554596	FALSE
934	P61314	Rpl15	60S ribosomal protein L15	sp|P61314|RL15_RAT	sp|P61314|RL15_RAT	sp|P61314|RL15_RAT 60S ribosomal protein L15 OS=Rattus norvegicus OX=10116 GN=Rpl15 PE=1 SV=2	1	3	3	3	13.7	24.146	204	0	17.213	136730000	3	11.0726	10.6179	10.7252	11.0963	10.8909	11.1054	0.0115571	-0.253953	-0.122818	0.214786	0.200317	-0.0137154	-0.255533	0.0281993	0.201668	FALSE
935	P61354	Rpl27	60S ribosomal protein L27	sp|P61354|RL27_RAT;tr|D3ZTK5|D3ZTK5_RAT;tr|M0R7P0|M0R7P0_RAT	sp|P61354|RL27_RAT;tr|D3ZTK5|D3ZTK5_RAT;tr|M0R7P0|M0R7P0_RAT	sp|P61354|RL27_RAT 60S ribosomal protein L27 OS=Rattus norvegicus OX=10116 GN=Rpl27 PE=2 SV=2;tr|D3ZTK5|D3ZTK5_RAT 60S ribosomal protein L27 OS=Rattus norvegicus OX=10116 PE=1 SV=1;tr|M0R7P0|M0R7P0_RAT Uncharacterized protein OS=Rattus norvegicus OX=10116	3	6	6	6	45.6	15.798	136	0	39.349	264990000	8	17.1567	16.9215	17.023	16.9869	16.7862	17.2416	-0.00502177	-0.0510595	0.0743316	0.00472406	-0.00500974	0.0218566	-0.00110686	0.979918	0.98916	FALSE
936	P61459	Pcbd1	Pterin-4-alpha-carbinolamine dehydratase	sp|P61459|PHS_RAT;tr|M0RCX0|M0RCX0_RAT	sp|P61459|PHS_RAT;tr|M0RCX0|M0RCX0_RAT	sp|P61459|PHS_RAT Pterin-4-alpha-carbinolamine dehydratase OS=Rattus norvegicus OX=10116 GN=Pcbd1 PE=1 SV=2;tr|M0RCX0|M0RCX0_RAT Pterin-4 alpha-carbinolamine dehydratase 2 OS=Rattus norvegicus OX=10116 GN=Pcbd2 PE=1 SV=1	2	2	2	2	20.2	11.999	104	0	28.031	50922000	2	14.4291	14.1177	14.2436	14.2486	14.1568	14.5864	-0.0141546	-0.13641	0.0133514	-0.0151947	0.0839832	0.0850152	-0.0970057	0.121851	0.375336	FALSE
937	P61589	Rhoa	Transforming protein RhoA	sp|P61589|RHOA_RAT	sp|P61589|RHOA_RAT	sp|P61589|RHOA_RAT Transforming protein RhoA OS=Rattus norvegicus OX=10116 GN=Rhoa PE=1 SV=1	1	9	9	7	38.3	21.782	193	0	67.34	522180000	12	16.9097	16.7253	16.6626	16.7629	16.4938	17.042	-0.0027214	0.00207795	-0.0367834	0.0300104	-0.0481765	0.0714758	-0.0302455	0.498263	0.719295	FALSE
939	P61765	Stxbp1	Syntaxin-binding protein 1	sp|P61765|STXB1_RAT	sp|P61765|STXB1_RAT	sp|P61765|STXB1_RAT Syntaxin-binding protein 1 OS=Rattus norvegicus OX=10116 GN=Stxbp1 PE=1 SV=1	1	39	39	38	72.1	67.568	594	0	323.31	24388000000	174	20.7516	20.4883	20.4403	20.5228	20.2124	20.8013	0.0625	-0.0117124	-0.0358131	0.0131342	-0.10625	0.054081	0.0180032	0.749971	0.878067	FALSE
940	D4A201	Rpl37	Uncharacterized protein	tr|D4A201|D4A201_RAT;tr|D4A7Z2|D4A7Z2_RAT;sp|P61928|RL37_RAT;tr|D3ZTX8|D3ZTX8_RAT;tr|A0A0G2K6A8|A0A0G2K6A8_RAT	tr|D4A201|D4A201_RAT;tr|D4A7Z2|D4A7Z2_RAT;sp|P61928|RL37_RAT;tr|D3ZTX8|D3ZTX8_RAT;tr|A0A0G2K6A8|A0A0G2K6A8_RAT	tr|D4A201|D4A201_RAT Uncharacterized protein OS=Rattus norvegicus OX=10116 PE=4 SV=1;tr|D4A7Z2|D4A7Z2_RAT Ribosomal protein L37 OS=Rattus norvegicus OX=10116 PE=3 SV=2;sp|P61928|RL37_RAT 60S ribosomal protein L37 OS=Rattus norvegicus OX=10116 GN=Rpl37 PE=1	5	2	2	2	18.3	10.285	93	0.0011944	11.473	39337000	2	14.8875	14.4627	14.3853	14.5457	14.4582	14.8746	0.116512	-0.119088	-0.17266	-0.0456876	0.0577564	0.0455947	-0.0776331	0.374384	0.629345	FALSE
941	F1M2K3	Sumo2	Small ubiquitin-related modifier	tr|F1M2K3|F1M2K3_RAT;sp|P61959|SUMO2_RAT;tr|F1LN30|F1LN30_RAT;tr|D4A7L5|D4A7L5_RAT	tr|F1M2K3|F1M2K3_RAT;sp|P61959|SUMO2_RAT;tr|F1LN30|F1LN30_RAT;tr|D4A7L5|D4A7L5_RAT	tr|F1M2K3|F1M2K3_RAT Small ubiquitin-related modifier OS=Rattus norvegicus OX=10116 GN=Sumo2 PE=3 SV=2;sp|P61959|SUMO2_RAT Small ubiquitin-related modifier 2 OS=Rattus norvegicus OX=10116 GN=Sumo2 PE=1 SV=1;tr|F1LN30|F1LN30_RAT Small ubiquitin-related modi	4	2	2	1	23.4	10.77	94	0	55.223	133710000	3	14.7636	14.6033	14.5269	14.5177	14.4522	14.916	-0.01473	0.0140866	-0.0384605	-0.0811161	0.0443727	0.0795597	-0.0273068	0.607578	0.790641	FALSE
943	P61980	Hnrnpk	Heterogeneous nuclear ribonucleoprotein K	sp|P61980|HNRPK_RAT;tr|Q5D059|Q5D059_RAT;tr|M0R9K1|M0R9K1_RAT	sp|P61980|HNRPK_RAT;tr|Q5D059|Q5D059_RAT;tr|M0R9K1|M0R9K1_RAT	sp|P61980|HNRPK_RAT Heterogeneous nuclear ribonucleoprotein K OS=Rattus norvegicus OX=10116 GN=Hnrnpk PE=1 SV=1;tr|Q5D059|Q5D059_RAT Heterogeneous nuclear ribonucleoprotein K OS=Rattus norvegicus OX=10116 GN=Hnrnpk PE=1 SV=1;tr|M0R9K1|M0R9K1_RAT Heterogene	3	7	7	7	16.4	50.976	463	0	51.571	95044000	8	15.9715	15.816	15.7107	15.6323	15.5775	16.0018	0.0252994	0.0589548	-0.0224876	-0.134449	0.00173252	-0.00245189	0.0656448	0.23691	0.505625	FALSE
944	P61983	Ywhag	14-3-3 protein gamma	sp|P61983|1433G_RAT	sp|P61983|1433G_RAT	sp|P61983|1433G_RAT 14-3-3 protein gamma OS=Rattus norvegicus OX=10116 GN=Ywhag PE=1 SV=2	1	23	19	16	65.2	28.302	247	0	323.31	7388100000	61	19.7852	19.4627	19.3975	19.5935	19.3038	19.84	0.0621274	-0.0711504	-0.112553	0.0499208	-0.0487796	0.0588417	-0.0605196	0.338804	0.599909	FALSE
945	P62024	Phactr1	Phosphatase and actin regulator 1	sp|P62024|PHAR1_RAT;tr|F1LNB2|F1LNB2_RAT;tr|M0R7T1|M0R7T1_RAT	sp|P62024|PHAR1_RAT;tr|F1LNB2|F1LNB2_RAT	sp|P62024|PHAR1_RAT Phosphatase and actin regulator 1 OS=Rattus norvegicus OX=10116 GN=Phactr1 PE=1 SV=1;tr|F1LNB2|F1LNB2_RAT Phosphatase and actin regulator OS=Rattus norvegicus OX=10116 PE=3 SV=3	3	12	12	12	20.5	66.215	580	0	81.285	236530000	14	16.4874	16.3119	16.3684	16.1766	15.9203	16.433	0.0551337	0.068769	0.149167	-0.076139	-0.141456	-0.0572919	0.182652	0.00489962	0.0756465	FALSE
946	A0A0G2K8Q4	Phactr2	Phosphatase and actin regulator	tr|A0A0G2K8Q4|A0A0G2K8Q4_RAT;tr|G3V9F4|G3V9F4_RAT;sp|P62025|PHAR2_RAT	tr|A0A0G2K8Q4|A0A0G2K8Q4_RAT;tr|G3V9F4|G3V9F4_RAT;sp|P62025|PHAR2_RAT	tr|A0A0G2K8Q4|A0A0G2K8Q4_RAT Phosphatase and actin regulator OS=Rattus norvegicus OX=10116 GN=Phactr2 PE=1 SV=1;tr|G3V9F4|G3V9F4_RAT Phosphatase and actin regulator OS=Rattus norvegicus OX=10116 GN=Phactr2 PE=1 SV=3;sp|P62025|PHAR2_RAT Phosphatase and acti	3	1	1	1	2.7	60.349	551	0	12.579	2761000	1	9.05848	7.34412	8.21213	7.50319	12.507	8.13134	0.808959	-0.71624	0.175639	-0.566824	4.62793	-0.176237	-1.2055	0.41419	0.658013	FALSE
947	P62074	Timm10	Mitochondrial import inner membrane translocase subunit Tim10	sp|P62074|TIM10_RAT	sp|P62074|TIM10_RAT	sp|P62074|TIM10_RAT Mitochondrial import inner membrane translocase subunit Tim10 OS=Rattus norvegicus OX=10116 GN=Timm10 PE=3 SV=1	1	6	6	6	70	10.333	90	0	75.505	621970000	9	15.8331	15.7114	15.6046	15.5081	15.153	15.7786	0.0637232	0.131147	0.0482816	-0.0817437	-0.245942	-0.0488801	0.206573	0.0133379	0.134469	FALSE
948	P62076	Timm13	Mitochondrial import inner membrane translocase subunit Tim13	sp|P62076|TIM13_RAT	sp|P62076|TIM13_RAT	sp|P62076|TIM13_RAT Mitochondrial import inner membrane translocase subunit Tim13 OS=Rattus norvegicus OX=10116 GN=Timm13 PE=3 SV=1	1	3	3	3	43.2	10.458	95	0	224.31	233400000	10	16.2614	16.0387	15.9503	15.9722	15.8069	16.1772	0.0913571	0.0578269	-0.00670834	-0.0182719	0.007344	-0.050833	0.0680789	0.137504	0.395489	FALSE
949	P62078	Timm8b	Mitochondrial import inner membrane translocase subunit Tim8 B	sp|P62078|TIM8B_RAT	sp|P62078|TIM8B_RAT	sp|P62078|TIM8B_RAT Mitochondrial import inner membrane translocase subunit Tim8 B OS=Rattus norvegicus OX=10116 GN=Timm8b PE=3 SV=1	1	3	3	3	31.3	9.2864	83	0	18.58	93716000	3	16.2658	16.0765	16.0525	16.0337	15.6904	16.1841	0.02705	0.0269171	0.0268054	-0.0254953	-0.177806	-0.112646	0.13224	0.0272365	0.199533	FALSE
950	P62083	Rps7	40S ribosomal protein S7	sp|P62083|RS7_RAT;tr|Q6AY74|Q6AY74_RAT	sp|P62083|RS7_RAT	sp|P62083|RS7_RAT 40S ribosomal protein S7 OS=Rattus norvegicus OX=10116 GN=Rps7 PE=1 SV=1	2	4	4	4	17	22.127	194	0	26.194	53679000	6	13.2165	12.8681	12.8121	12.847	12.9306	13.2181	0.107617	-0.0516207	-0.0837684	-0.0823277	0.192241	0.051182	-0.0629558	0.482666	0.710488	FALSE
951	P62138	Ppp1ca	Serine/threonine-protein phosphatase PP1-alpha catalytic subunit	sp|P62138|PP1A_RAT;tr|A0A0G2JYS8|A0A0G2JYS8_RAT	sp|P62138|PP1A_RAT;tr|A0A0G2JYS8|A0A0G2JYS8_RAT	sp|P62138|PP1A_RAT Serine/threonine-protein phosphatase PP1-alpha catalytic subunit OS=Rattus norvegicus OX=10116 GN=Ppp1ca PE=1 SV=1;tr|A0A0G2JYS8|A0A0G2JYS8_RAT Serine/threonine-protein phosphatase OS=Rattus norvegicus OX=10116 GN=Ppp1ca PE=1 SV=1	2	10	10	6	27.9	37.512	330	0	111.98	404270000	12	16.9144	16.6972	16.7132	16.6569	16.4855	16.9268	0.036577	0.00859633	0.0483944	-0.0413981	-0.0217886	-0.00903504	0.0552632	0.134907	0.391579	FALSE
952	P62142	Ppp1cb	Serine/threonine-protein phosphatase PP1-beta catalytic subunit	sp|P62142|PP1B_RAT	sp|P62142|PP1B_RAT	sp|P62142|PP1B_RAT Serine/threonine-protein phosphatase PP1-beta catalytic subunit OS=Rattus norvegicus OX=10116 GN=Ppp1cb PE=1 SV=3	1	7	4	4	19.6	37.186	327	0	29.341	90726000	6	15.9446	15.8096	15.6914	15.4275	15.4449	16.0795	0.0196872	0.0738723	-0.0204905	-0.317891	-0.109568	0.0965603	0.134656	0.234402	0.503938	FALSE
953	P62168	Ncs1	Neuronal calcium sensor 1	sp|P62168|NCS1_RAT	sp|P62168|NCS1_RAT	sp|P62168|NCS1_RAT Neuronal calcium sensor 1 OS=Rattus norvegicus OX=10116 GN=Ncs1 PE=1 SV=2	1	2	2	2	12.1	21.878	190	0	23.605	39871000	3	14.6188	14.2691	14.0173	14.4074	14.2541	14.6189	0.0449194	-0.115633	-0.343564	0.012986	0.0506329	-0.013079	-0.154939	0.155103	0.414947	FALSE
954	P62193	Psmc1	26S proteasome regulatory subunit 4	sp|P62193|PRS4_RAT	sp|P62193|PRS4_RAT	sp|P62193|PRS4_RAT 26S proteasome regulatory subunit 4 OS=Rattus norvegicus OX=10116 GN=Psmc1 PE=1 SV=1	1	11	11	11	29.1	49.184	440	0	130.37	247810000	13	16.5142	16.3451	16.3107	16.2888	16.0992	16.5371	0.0165108	0.0365505	0.0260068	-0.0294572	-0.0280738	-0.018669	0.051756	0.136896	0.394336	FALSE
955	P62198	Psmc5	26S proteasome regulatory subunit 8	sp|P62198|PRS8_RAT	sp|P62198|PRS8_RAT	sp|P62198|PRS8_RAT 26S proteasome regulatory subunit 8 OS=Rattus norvegicus OX=10116 GN=Psmc5 PE=1 SV=1	1	10	10	10	29.8	45.626	406	0	64.888	137790000	11	15.748	15.5485	15.4792	15.5549	15.2706	15.8345	0.0126516	0.00229449	-0.0431204	-0.000872654	-0.0942554	0.0410838	0.00862328	0.856619	0.932475	FALSE
956	P62243	Rps8	40S ribosomal protein S8	sp|P62243|RS8_RAT;tr|M0R7Q5|M0R7Q5_RAT;tr|D3ZIE1|D3ZIE1_RAT;tr|Q6TXJ0|Q6TXJ0_RAT	sp|P62243|RS8_RAT;tr|M0R7Q5|M0R7Q5_RAT;tr|D3ZIE1|D3ZIE1_RAT;tr|Q6TXJ0|Q6TXJ0_RAT	sp|P62243|RS8_RAT 40S ribosomal protein S8 OS=Rattus norvegicus OX=10116 GN=Rps8 PE=1 SV=2;tr|M0R7Q5|M0R7Q5_RAT 40S ribosomal protein S8 OS=Rattus norvegicus OX=10116 GN=LOC100363452 PE=3 SV=1;tr|D3ZIE1|D3ZIE1_RAT 40S ribosomal protein S8 OS=Rattus norvegi	4	6	6	6	32.2	24.205	208	0	48.677	178750000	11	16.6168	16.4383	16.5165	16.3602	16.1296	16.5584	0.0384162	0.0490338	0.151158	-0.0387139	-0.0782857	-0.0780996	0.144569	0.0137903	0.137108	FALSE
957	D3ZZC7		Uncharacterized protein	tr|D3ZZC7|D3ZZC7_RAT;tr|D3ZS61|D3ZS61_RAT;tr|D3ZLL8|D3ZLL8_RAT;sp|P62246|RS15A_RAT;tr|A0A0G2K6I0|A0A0G2K6I0_RAT;tr|A0A0G2K2F6|A0A0G2K2F6_RAT;tr|M0R8U6|M0R8U6_RAT;tr|A0A0G2JYA6|A0A0G2JYA6_RAT	tr|D3ZZC7|D3ZZC7_RAT;tr|D3ZS61|D3ZS61_RAT;tr|D3ZLL8|D3ZLL8_RAT;sp|P62246|RS15A_RAT;tr|A0A0G2K6I0|A0A0G2K6I0_RAT;tr|A0A0G2K2F6|A0A0G2K2F6_RAT	tr|D3ZZC7|D3ZZC7_RAT Uncharacterized protein OS=Rattus norvegicus OX=10116 PE=3 SV=1;tr|D3ZS61|D3ZS61_RAT Uncharacterized protein OS=Rattus norvegicus OX=10116 PE=3 SV=1;tr|D3ZLL8|D3ZLL8_RAT 40S ribosomal protein S15a-like OS=Rattus norvegicus OX=10116 GN=	8	3	3	3	20.8	14.777	130	0	18.712	114180000	4	16.2436	16.037	16.0355	16.0533	15.686	16.276	0.0147876	-0.0026224	0.0197833	0.00404423	-0.172335	-0.0108537	0.0703642	0.240919	0.509669	FALSE
958	P62250	Rps16	40S ribosomal protein S16	sp|P62250|RS16_RAT;tr|M0R8S7|M0R8S7_RAT;tr|M0R4I3|M0R4I3_RAT;tr|A0A1W2Q631|A0A1W2Q631_RAT	sp|P62250|RS16_RAT	sp|P62250|RS16_RAT 40S ribosomal protein S16 OS=Rattus norvegicus OX=10116 GN=Rps16 PE=1 SV=2	4	5	5	5	33.6	16.445	146	0	33.048	125400000	8	16.4647	16.0528	16.071	16.1817	15.918	16.5427	0.140414	-0.0823031	-0.040238	0.0368956	-0.0357544	0.160307	-0.0478585	0.556776	0.758008	FALSE
959	P62260	Ywhae	14-3-3 protein epsilon	sp|P62260|1433E_RAT	sp|P62260|1433E_RAT	sp|P62260|1433E_RAT 14-3-3 protein epsilon OS=Rattus norvegicus OX=10116 GN=Ywhae PE=1 SV=1	1	23	20	20	69.4	29.174	255	0	323.31	4984500000	62	19.7648	19.473	19.4498	19.592	19.3632	19.8942	0.0150582	-0.0875071	-0.0868838	0.0218351	-0.0159823	0.0863975	-0.083861	0.121893	0.375336	FALSE
960	P62268	Rps23	40S ribosomal protein S23	sp|P62268|RS23_RAT;tr|F1LTW8|F1LTW8_RAT;tr|D4A9Q3|D4A9Q3_RAT	sp|P62268|RS23_RAT;tr|F1LTW8|F1LTW8_RAT;tr|D4A9Q3|D4A9Q3_RAT	sp|P62268|RS23_RAT 40S ribosomal protein S23 OS=Rattus norvegicus OX=10116 GN=Rps23 PE=1 SV=3;tr|F1LTW8|F1LTW8_RAT Uncharacterized protein OS=Rattus norvegicus OX=10116 PE=3 SV=2;tr|D4A9Q3|D4A9Q3_RAT Uncharacterized protein OS=Rattus norvegicus OX=10116 PE	3	3	3	3	21	15.807	143	0	22.201	200910000	4	13.9305	13.9771	13.7957	13.9082	13.7974	14.0098	-0.11715	0.118657	-0.0388436	0.0401056	0.120237	-0.0958368	-0.0339473	0.687426	0.842337	FALSE
961	A0A0H2UHT6	Rps18	40S ribosomal protein S18	tr|A0A0H2UHT6|A0A0H2UHT6_RAT;tr|D3ZM33|D3ZM33_RAT;sp|P62271|RS18_RAT;tr|A0A0G2KA79|A0A0G2KA79_RAT;tr|M0R5K9|M0R5K9_RAT;tr|D3ZAU6|D3ZAU6_RAT;tr|D4AA93|D4AA93_RAT	tr|A0A0H2UHT6|A0A0H2UHT6_RAT;tr|D3ZM33|D3ZM33_RAT;sp|P62271|RS18_RAT;tr|A0A0G2KA79|A0A0G2KA79_RAT;tr|M0R5K9|M0R5K9_RAT;tr|D3ZAU6|D3ZAU6_RAT	tr|A0A0H2UHT6|A0A0H2UHT6_RAT 40S ribosomal protein S18 OS=Rattus norvegicus OX=10116 GN=Rps18 PE=1 SV=1;tr|D3ZM33|D3ZM33_RAT Uncharacterized protein OS=Rattus norvegicus OX=10116 PE=3 SV=3;sp|P62271|RS18_RAT 40S ribosomal protein S18 OS=Rattus norvegicus O	7	8	8	7	41.1	17.587	151	0	70.176	160820000	7	13.1091	12.9595	12.959	12.996	12.7808	13.47	-0.0522937	-0.0126607	0.0106976	0.01415	-0.0100619	0.250611	-0.102985	0.212541	0.480984	FALSE
962	P62278	Rps13	40S ribosomal protein S13	sp|P62278|RS13_RAT;tr|M0RCY2|M0RCY2_RAT;tr|F1LMB4|F1LMB4_RAT	sp|P62278|RS13_RAT;tr|M0RCY2|M0RCY2_RAT	sp|P62278|RS13_RAT 40S ribosomal protein S13 OS=Rattus norvegicus OX=10116 GN=Rps13 PE=1 SV=2;tr|M0RCY2|M0RCY2_RAT Uncharacterized protein OS=Rattus norvegicus OX=10116 PE=3 SV=1	3	6	6	6	31.1	17.222	151	0	67.317	285970000	10	16.4488	16.1591	16.1882	16.2275	16.0192	16.5357	0.0453689	-0.0552448	-0.00225933	0.00352139	-0.0138281	0.0741868	-0.0253384	0.580499	0.775209	FALSE
[truncated: 2,504 more rows]
