# Supplementary material for: Protein Phosphorylation in Depolarized Synaptosomes: Dissecting Primary Effects of Calcium from Synaptic Vesicle Cycling
Source: Mol Cell Proteomics. 2021 Feb 12;20:100061. doi: 10.1016/j.mcpro.2021.100061 (PMC7995663; doi:10.1016/j.mcpro.2021.100061)
Supplement: Supplemental Material 3 [file mmc3.xlsx]

## Sheet: Description
Column	Description
id	Protein group id from Phosphogroups.txt MaxQuant output table
Accession	Uniprot protein id of the first protein reporeted by MaxQuant in Majority.protein.IDs
Gene.name	Gene name of the first protein reporeted by MaxQuant in Majority.protein.IDs
Protein.description	Full protein name of the first protein reporeted by MaxQuant in Majority.protein.IDs
Protein.IDs	Protein ids of the proteins within protein group as reported by MaxQuant
Majority.protein.IDs	Protein ids of the leading proteins within a protein group as reported by MaxQuant
Fasta.headers	Fasta headers of proteins within the protein group
Number.of.proteins	Number of protein within the protein group
Peptides	Number of peptides assigned to the protein group
Razor.and.unique.peptides	Number of razor and unique peptides assigned to the protein group
Unique.peptides	Number of unique peptides assigned to the protein group
Sequence.coverage.percent	Protein sequence coverage in % for the leading protein within the protein group
Mol.weight.kDa	Molecular weight in kDa of the leading protein
Sequence.length	Sequence length of the leading protein
Q.value	Identification q-value of the protein group
Score	MaxQuant score of the protein group
Intensity	Combined precursor MS1 intensities for the protein group
MS.MS.count	Number of MS/MS scans contributing to the protein group
Mock_01	Log2-transformed impurity-corrected reporter ion intensities (before normalization). [Treatment]_[Replicate]
Mock_02
Mock_03
BoNT_01
BoNT_02
BoNT_03
Mock_01.norm	Log2-transformed impurity-corrected reporter ion intensities (after normalization). [Treatment]_[Replicate].norm
Mock_02.norm
Mock_03.norm
BoNT_01.norm
BoNT_02.norm
BoNT_03.norm
log2FC	log2 fold change Mock vs. BoNT
p.mod	moderated p-value for Mock vs. BoNT
p.adj.BH	Benjamini-Hochberg adjusted p-value
Candidate	TRUE if p.adj.BH < 0.01 and and absolute log2FC > 0.585

## Sheet: Data
id	Accession	Gene.name	Protein.description	Protein.IDs	Majority.protein.IDs	Fasta.headers	Number.of.proteins	Peptides	Razor.and.unique.peptides	Unique.peptides	Sequence.coverage.percent	Mol.weight.kDa	Sequence.length	Q.value	Score	Intensity	MS.MS.count	Mock_01	Mock_02	Mock_03	BoNT_01	BoNT_02	BoNT_03	Mock_01.norm	Mock_02.norm	Mock_03.norm	BoNT_01.norm	BoNT_02.norm	BoNT_03.norm	log2FC	p.mod	p.adj.BH	Candidate
73	A0A096MJZ0	Dnal1	Dynein light chain 1, axonemal	sp|A0A096MJZ0|DNAL1_RAT;tr|A0A096MJU0|A0A096MJU0_RAT;tr|B1WBZ0|B1WBZ0_RAT	sp|A0A096MJZ0|DNAL1_RAT;tr|A0A096MJU0|A0A096MJU0_RAT;tr|B1WBZ0|B1WBZ0_RAT	sp|A0A096MJZ0|DNAL1_RAT Dynein light chain 1, axonemal OS=Rattus norvegicus OX=10116 GN=Dnal1 PE=1 SV=1;tr|A0A096MJU0|A0A096MJU0_RAT Dynein light chain 1, axonemal OS=Rattus norvegicus OX=10116 GN=Dnal1 PE=4 SV=1;tr|B1WBZ0|B1WBZ0_RAT Dnalc1 protein OS=Ratt	3	2	2	2	11.6	21.503	190	0.00049358	2.2557	80874000	2	14.4484	14.2678	14.4654	14.4681	14.5569	13.8411	0.0373358	-0.0490856	0.0343086	0.0246617	-0.0246236	-0.291802	0.104774	0.291218	0.999355	FALSE
74	D3ZHG8	Gga3	ADP-ribosylation factor-binding protein GGA3	tr|D3ZHG8|D3ZHG8_RAT;sp|A0A0G2JV04|GGA3_RAT;tr|A0A0G2JYM3|A0A0G2JYM3_RAT;tr|G3V8F7|G3V8F7_RAT	tr|D3ZHG8|D3ZHG8_RAT;sp|A0A0G2JV04|GGA3_RAT	tr|D3ZHG8|D3ZHG8_RAT ADP-ribosylation factor-binding protein GGA3 OS=Rattus norvegicus OX=10116 GN=Gga3 PE=1 SV=1;sp|A0A0G2JV04|GGA3_RAT ADP-ribosylation factor-binding protein GGA3 OS=Rattus norvegicus OX=10116 GN=Gga3 PE=1 SV=1	4	7	7	6	10	71.714	658	0	25.98	163960000	8	15.1431	15.1818	15.2727	15.2338	15.3998	14.7732	-0.0722805	0.0605709	0.0372299	-0.0139524	0.0139906	-0.16399	0.0631573	0.383155	0.999355	FALSE
76	A0A0G2JXT6	Mtmr6	Myotubularin-related protein 6	sp|A0A0G2JXT6|MTMR6_RAT;tr|D3ZC22|D3ZC22_RAT	sp|A0A0G2JXT6|MTMR6_RAT;tr|D3ZC22|D3ZC22_RAT	sp|A0A0G2JXT6|MTMR6_RAT Myotubularin-related protein 6 OS=Rattus norvegicus OX=10116 GN=Mtmr6 PE=1 SV=1;tr|D3ZC22|D3ZC22_RAT Myotubularin related protein 6 (Predicted), isoform CRA_a OS=Rattus norvegicus OX=10116 GN=Mtmr6 PE=1 SV=1	2	4	4	4	7.8	75.576	655	0	22.996	79713000	5	13.8899	13.8251	14.0205	13.8832	14.0188	13.6128	-0.000569839	0.0287464	0.11	-0.0396524	-0.0421553	0.000463612	0.0731737	0.176045	0.999355	FALSE
77	A0A0G2K2P5	Tjp1	Tight junction protein ZO-1	sp|A0A0G2K2P5|ZO1_RAT;tr|F1M4A0|F1M4A0_RAT	sp|A0A0G2K2P5|ZO1_RAT;tr|F1M4A0|F1M4A0_RAT	sp|A0A0G2K2P5|ZO1_RAT Tight junction protein ZO-1 OS=Rattus norvegicus OX=10116 GN=Tjp1 PE=1 SV=1;tr|F1M4A0|F1M4A0_RAT Tight junction protein 1 (Predicted) OS=Rattus norvegicus OX=10116 GN=Tjp1 PE=1 SV=2	2	18	18	18	13.6	197.15	1765	0	323.31	347140000	22	17.0226	16.9606	17.0195	16.9689	17.1	16.7437	0.0119484	0.0440964	-0.0111804	-0.0741139	-0.0811409	0.0112581	0.0629537	0.226749	0.999355	FALSE
78	A0A0G2K5T3		Phosphatidylinositol 4,5-bisphosphate 3-kinase catalytic subunit	tr|A0A0G2K5T3|A0A0G2K5T3_RAT;sp|A0A0G2K344|PK3CA_RAT	tr|A0A0G2K5T3|A0A0G2K5T3_RAT;sp|A0A0G2K344|PK3CA_RAT	tr|A0A0G2K5T3|A0A0G2K5T3_RAT Phosphatidylinositol 4,5-bisphosphate 3-kinase catalytic subunit OS=Rattus norvegicus OX=10116 PE=3 SV=1;sp|A0A0G2K344|PK3CA_RAT Phosphatidylinositol 4,5-bisphosphate 3-kinase catalytic subunit alpha isoform OS=Rattus norvegicu	2	2	2	2	1.6	123.73	1063	0	3.9757	43976000	2	13.5506	13.4491	13.499	13.6003	13.6226	12.8506	0.0400306	0.032695	-0.0317136	0.057251	-0.058482	-0.381815	0.141353	0.259844	0.999355	FALSE
79	A0A096MJJ6	Acbd5	Acyl-CoA-binding domain-containing protein 5	tr|A0A096MJJ6|A0A096MJJ6_RAT;sp|A0FKI7|ACBD5_RAT;tr|M0R9S4|M0R9S4_RAT;tr|A0A0G2K3Z5|A0A0G2K3Z5_RAT	tr|A0A096MJJ6|A0A096MJJ6_RAT;sp|A0FKI7|ACBD5_RAT;tr|M0R9S4|M0R9S4_RAT;tr|A0A0G2K3Z5|A0A0G2K3Z5_RAT	tr|A0A096MJJ6|A0A096MJJ6_RAT Acyl-CoA-binding domain-containing protein 5 OS=Rattus norvegicus OX=10116 GN=Acbd5 PE=1 SV=1;sp|A0FKI7|ACBD5_RAT Acyl-CoA-binding domain-containing protein 5 OS=Rattus norvegicus OX=10116 GN=Acbd5 PE=1 SV=1;tr|M0R9S4|M0R9S4_RA	4	4	4	4	10.4	52.389	470	0	11.311	49325000	4	13.6275	13.5061	13.5272	13.5137	13.7183	13.4773	0.0548437	0.0275117	-0.0655491	-0.091377	-0.0248813	0.182726	-0.0165539	0.846652	0.999355	FALSE
80	A0JPJ7	Ola1	Obg-like ATPase 1	sp|A0JPJ7|OLA1_RAT;tr|B1WC04|B1WC04_RAT	sp|A0JPJ7|OLA1_RAT	sp|A0JPJ7|OLA1_RAT Obg-like ATPase 1 OS=Rattus norvegicus OX=10116 GN=Ola1 PE=2 SV=1	2	11	11	11	33.8	44.535	396	0	81.643	1036200000	15	17.0711	17.1733	17.2658	17.2288	17.5306	16.6033	-0.150806	0.045559	0.0238549	-0.0254658	0.13824	-0.340442	0.0487586	0.718971	0.999355	FALSE
81	A0JPM9	Eif3j	Eukaryotic translation initiation factor 3 subunit J	sp|A0JPM9|EIF3J_RAT	sp|A0JPM9|EIF3J_RAT	sp|A0JPM9|EIF3J_RAT Eukaryotic translation initiation factor 3 subunit J OS=Rattus norvegicus OX=10116 GN=Eif3j PE=1 SV=1	1	4	4	4	16.6	29.187	259	0	12.179	191620000	4	15.6739	15.6954	15.8245	15.7455	16.0319	15.182	-0.0766975	0.0388651	0.0538032	-0.0375129	0.110722	-0.29051	0.0777571	0.494119	0.999355	FALSE
82	A0JPQ9	Chid1	Chitinase domain-containing protein 1	sp|A0JPQ9|CHID1_RAT;tr|A0A0G2JSR1|A0A0G2JSR1_RAT;tr|Q7TP14|Q7TP14_RAT	sp|A0JPQ9|CHID1_RAT;tr|A0A0G2JSR1|A0A0G2JSR1_RAT;tr|Q7TP14|Q7TP14_RAT	sp|A0JPQ9|CHID1_RAT Chitinase domain-containing protein 1 OS=Rattus norvegicus OX=10116 GN=Chid1 PE=2 SV=2;tr|A0A0G2JSR1|A0A0G2JSR1_RAT Chitinase domain-containing protein 1-like OS=Rattus norvegicus OX=10116 GN=LOC100911881 PE=1 SV=1;tr|Q7TP14|Q7TP14_RAT	3	4	4	4	13	44.874	393	0	7.4825	51046000	4	13.8422	13.2985	13.1329	13.5182	13.5618	14.0904	0.403639	-0.0458801	-0.325673	0.0472323	-0.0472593	0.930093	-0.299326	0.364339	0.999355	FALSE
83	A0A0G2K9C4	Shtn1	Shootin-1	tr|A0A0G2K9C4|A0A0G2K9C4_RAT;tr|D4A6P3|D4A6P3_RAT;sp|A0MZ67|SHOT1_RAT	tr|A0A0G2K9C4|A0A0G2K9C4_RAT;tr|D4A6P3|D4A6P3_RAT;sp|A0MZ67|SHOT1_RAT	tr|A0A0G2K9C4|A0A0G2K9C4_RAT Shootin-1 OS=Rattus norvegicus OX=10116 GN=Shtn1 PE=1 SV=1;tr|D4A6P3|D4A6P3_RAT Shootin-1 OS=Rattus norvegicus OX=10116 GN=Shtn1 PE=1 SV=3;sp|A0MZ67|SHOT1_RAT Shootin-1 OS=Rattus norvegicus OX=10116 GN=Shtn1 PE=1 SV=1	3	6	6	6	9.7	69.07	610	0	7.6629	175990000	8	12.8655	12.8866	12.8272	12.8189	13.1219	12.8147	-0.0432233	0.0720291	-0.101553	-0.122178	0.0427067	0.184202	-0.0591593	0.537727	0.999355	FALSE
85	A0A0G2JYU0	Rbfox1	RNA binding protein fox-1 homolog	tr|A0A0G2JYU0|A0A0G2JYU0_RAT;tr|A0A0G2JYY7|A0A0G2JYY7_RAT;tr|D3ZSL1|D3ZSL1_RAT;sp|A1A5R1|RFOX2_RAT	tr|A0A0G2JYU0|A0A0G2JYU0_RAT;tr|A0A0G2JYY7|A0A0G2JYY7_RAT;tr|D3ZSL1|D3ZSL1_RAT;sp|A1A5R1|RFOX2_RAT	tr|A0A0G2JYU0|A0A0G2JYU0_RAT RNA binding protein fox-1 homolog OS=Rattus norvegicus OX=10116 GN=Rbfox1 PE=4 SV=1;tr|A0A0G2JYY7|A0A0G2JYY7_RAT RNA binding protein fox-1 homolog OS=Rattus norvegicus OX=10116 GN=Rbfox2 PE=4 SV=1;tr|D3ZSL1|D3ZSL1_RAT RNA bindi	4	2	2	2	2.9	40.558	376	0	2.5164	11977000	2	9.67204	10.1595	9.99986	10.1232	10.261	10.0526	-0.418609	0.16299	-0.110878	0.000156339	-0.000118163	0.240087	-0.202207	0.237445	0.999355	FALSE
86	A1L108	Arpc5l	Actin-related protein 2/3 complex subunit 5-like protein	sp|A1L108|ARP5L_RAT	sp|A1L108|ARP5L_RAT	sp|A1L108|ARP5L_RAT Actin-related protein 2/3 complex subunit 5-like protein OS=Rattus norvegicus OX=10116 GN=Arpc5l PE=1 SV=2	1	4	4	4	34	17.01	153	0	119.87	619330000	5	16.6104	16.4478	16.6719	16.6814	16.7571	16.2006	0.0116388	-0.0567709	0.053086	0.0502658	-0.0121554	-0.119947	0.0299302	0.64092	0.999355	FALSE
87	A1L1I3	Numbl	Numb-like protein	sp|A1L1I3|NUMBL_RAT;tr|A0A0G2K9C5|A0A0G2K9C5_RAT	sp|A1L1I3|NUMBL_RAT;tr|A0A0G2K9C5|A0A0G2K9C5_RAT	sp|A1L1I3|NUMBL_RAT Numb-like protein OS=Rattus norvegicus OX=10116 GN=Numbl PE=1 SV=1;tr|A0A0G2K9C5|A0A0G2K9C5_RAT Numb-like protein OS=Rattus norvegicus OX=10116 GN=Numbl PE=1 SV=1	2	6	6	6	10.7	65.512	614	0	24.248	270630000	7	14.6144	14.4628	14.4284	14.502	14.6563	14.464	0.0943818	0.0369235	-0.111772	-0.0504934	-0.0342932	0.222095	-0.0392583	0.692309	0.999355	FALSE
90	A2RUW1	Tollip	Toll-interacting protein	sp|A2RUW1|TOLIP_RAT	sp|A2RUW1|TOLIP_RAT	sp|A2RUW1|TOLIP_RAT Toll-interacting protein OS=Rattus norvegicus OX=10116 GN=Tollip PE=1 SV=1	1	5	5	5	21.9	30.314	274	0	16.62	247030000	6	13.2923	13.2775	13.6369	13.5433	13.647	12.9359	-0.130422	-0.0511249	0.194016	0.0881156	0.0537552	-0.208696	0.0264315	0.826342	0.999355	FALSE
91	D4ACE9	Aass	Alpha-aminoadipic semialdehyde synthase, mitochondrial	tr|D4ACE9|D4ACE9_RAT;sp|A2VCW9|AASS_RAT	tr|D4ACE9|D4ACE9_RAT;sp|A2VCW9|AASS_RAT	tr|D4ACE9|D4ACE9_RAT Alpha-aminoadipic semialdehyde synthase, mitochondrial OS=Rattus norvegicus OX=10116 GN=Aass PE=1 SV=3;sp|A2VCW9|AASS_RAT Alpha-aminoadipic semialdehyde synthase, mitochondrial OS=Rattus norvegicus OX=10116 GN=Aass PE=2 SV=1	2	3	3	3	3.3	103.11	926	0	4.5071	64009000	3	10.7881	10.7988	10.8463	11.1556	10.7935	10.6668	-0.0710038	0.0338685	-0.0328872	0.264156	-0.236057	0.0858513	-0.0613243	0.644048	0.999355	FALSE
92	A2VCX1	Tiprl	TIP41-like protein	sp|A2VCX1|TIPRL_RAT	sp|A2VCX1|TIPRL_RAT	sp|A2VCX1|TIPRL_RAT TIP41-like protein OS=Rattus norvegicus OX=10116 GN=Tiprl PE=1 SV=1	1	6	6	6	31.4	31.224	271	0	50.298	321950000	6	14.8792	15.0165	15.0987	15.1395	15.2919	14.5206	-0.214453	0.0169922	-0.015014	0.0134032	0.0277264	-0.294932	0.0137757	0.904065	0.999355	FALSE
93	A2VD12	Pbxip1	Pre-B-cell leukemia transcription factor-interacting protein 1	sp|A2VD12|PBIP1_RAT	sp|A2VD12|PBIP1_RAT	sp|A2VD12|PBIP1_RAT Pre-B-cell leukemia transcription factor-interacting protein 1 OS=Rattus norvegicus OX=10116 GN=Pbxip1 PE=1 SV=1	1	7	7	7	9.8	80.275	722	0	22.512	117210000	9	14.2736	14.0658	14.1008	14.1853	14.4131	14.0988	0.0736503	-0.0400318	-0.119192	-0.0470787	0.0426622	0.17701	-0.0860556	0.31661	0.999355	FALSE
94	A4F267	Tomm40l	Mitochondrial import receptor subunit TOM40B	sp|A4F267|TM40L_RAT	sp|A4F267|TM40L_RAT	sp|A4F267|TM40L_RAT Mitochondrial import receptor subunit TOM40B OS=Rattus norvegicus OX=10116 GN=Tomm40l PE=1 SV=1	1	5	5	5	29.2	34.048	308	0	50.434	70763000	6	13.5677	13.6281	13.8891	13.3163	13.535	13.2771	0.00617473	0.160702	0.307488	-0.277677	-0.197021	-0.00628096	0.318448	0.0203807	0.999355	FALSE
95	A5HYC0	pgk	Phosphoglycerate kinase	sp|A5HYC0|PGK_CLOBH	sp|A5HYC0|PGK_CLOBH	sp|A5HYC0|PGK_CLOBH Phosphoglycerate kinase OS=Clostridium botulinum (strain Hall / ATCC 3502 / NCTC 13319 / Type A) OX=441771 GN=pgk PE=3 SV=1	1	4	4	4	13.8	43.062	398	0	94.09	92288000	4	12.8625	12.5664	13.2431	13.1776	13.4202	12.617	-0.157479	-0.359413	0.203036	0.125218	0.229771	-0.12477	-0.181359	0.303913	0.999355	FALSE
98	A5I524	arcB	Ornithine carbamoyltransferase	sp|A5I524|OTC_CLOBH	sp|A5I524|OTC_CLOBH	sp|A5I524|OTC_CLOBH Ornithine carbamoyltransferase OS=Clostridium botulinum (strain Hall / ATCC 3502 / NCTC 13319 / Type A) OX=441771 GN=arcB PE=3 SV=1	1	15	15	15	51.4	37.23	333	0	273.72	3382600000	32	18.0117	17.4782	18.7859	18.7756	18.9286	17.5524	-0.366672	-0.805935	0.387451	0.364877	0.379759	-0.547762	-0.327343	0.416122	0.999355	FALSE
101	A5I6W1	clpP	ATP-dependent Clp protease proteolytic subunit	sp|A5I6W1|CLPP_CLOBH	sp|A5I6W1|CLPP_CLOBH	sp|A5I6W1|CLPP_CLOBH ATP-dependent Clp protease proteolytic subunit OS=Clostridium botulinum (strain Hall / ATCC 3502 / NCTC 13319 / Type A) OX=441771 GN=clpP PE=3 SV=1	1	4	4	4	20.1	21.503	194	0	12.146	239430000	4	15.2328	14.6454	15.8646	15.9681	16.0145	14.9907	-0.32277	-0.81599	0.288989	0.38017	0.288403	-0.286676	-0.410556	0.231782	0.999355	FALSE
102	A5I6X1	pyrB	Aspartate carbamoyltransferase	sp|A5I6X1|PYRB_CLOBH	sp|A5I6X1|PYRB_CLOBH	sp|A5I6X1|PYRB_CLOBH Aspartate carbamoyltransferase OS=Clostridium botulinum (strain Hall / ATCC 3502 / NCTC 13319 / Type A) OX=441771 GN=pyrB PE=3 SV=1	1	5	5	5	18.9	34.979	307	0	15.75	51755000	6	12.5984	12.2873	12.7227	12.8143	12.8308	12.1055	-0.0312186	-0.248169	0.0730106	0.152227	0.030702	-0.246006	-0.0477671	0.720467	0.999355	FALSE
103	A5I705	pgi	Glucose-6-phosphate isomerase	sp|A5I705|G6PI_CLOBH	sp|A5I705|G6PI_CLOBH	sp|A5I705|G6PI_CLOBH Glucose-6-phosphate isomerase OS=Clostridium botulinum (strain Hall / ATCC 3502 / NCTC 13319 / Type A) OX=441771 GN=pgi PE=3 SV=1	1	5	5	5	16	50.476	450	0	77.24	62642000	6	13.6352	13.1617	13.9842	14.3151	14.0742	13.3404	-0.13454	-0.513819	0.194368	0.513044	0.134024	-0.151121	-0.316646	0.215167	0.999355	FALSE
104	A5I723	groL	60 kDa chaperonin	sp|A5I723|CH60_CLOBH	sp|A5I723|CH60_CLOBH	sp|A5I723|CH60_CLOBH 60 kDa chaperonin OS=Clostridium botulinum (strain Hall / ATCC 3502 / NCTC 13319 / Type A) OX=441771 GN=groL PE=3 SV=1	1	21	21	21	47.7	57.922	541	0	306.83	1444400000	30	17.6283	17.4692	18.123	18.112	18.2604	17.3347	-0.226564	-0.291484	0.24805	0.224769	0.235011	-0.241947	-0.16261	0.424873	0.999355	FALSE
106	F1LRF3	Clvs1	Clavesin-1	tr|F1LRF3|F1LRF3_RAT;tr|A0A0G2K5H2|A0A0G2K5H2_RAT;sp|A6JFQ6|CLVS1_RAT	tr|F1LRF3|F1LRF3_RAT;tr|A0A0G2K5H2|A0A0G2K5H2_RAT;sp|A6JFQ6|CLVS1_RAT	tr|F1LRF3|F1LRF3_RAT Clavesin-1 OS=Rattus norvegicus OX=10116 GN=Clvs1 PE=4 SV=3;tr|A0A0G2K5H2|A0A0G2K5H2_RAT Clavesin-1 OS=Rattus norvegicus OX=10116 GN=Clvs1 PE=4 SV=1;sp|A6JFQ6|CLVS1_RAT Clavesin-1 OS=Rattus norvegicus OX=10116 GN=Clvs1 PE=1 SV=1	3	3	3	3	9	38.343	332	0	11.433	84998000	3	12.7683	12.6945	12.8011	12.8833	12.961	12.8091	-0.0199472	0.000395871	-0.00722435	0.0626049	0.00223449	0.299034	-0.130216	0.16398	0.999355	FALSE
107	A6JUQ6	Clvs2	Clavesin-2	sp|A6JUQ6|CLVS2_RAT	sp|A6JUQ6|CLVS2_RAT	sp|A6JUQ6|CLVS2_RAT Clavesin-2 OS=Rattus norvegicus OX=10116 GN=Clvs2 PE=1 SV=1	1	2	2	2	9.5	37.916	327	0	27.511	73592000	2	13.9237	13.8072	13.9133	13.8532	13.9517	13.7171	0.0269556	0.00455268	-0.00357132	-0.0759456	-0.115513	0.0985619	0.0402779	0.561792	0.999355	FALSE
108	F1LM82	Hnrnpa2b1	Heterogeneous nuclear ribonucleoproteins A2/B1	tr|F1LM82|F1LM82_RAT;tr|F1LNF1|F1LNF1_RAT;sp|A7VJC2|ROA2_RAT	tr|F1LM82|F1LM82_RAT;tr|F1LNF1|F1LNF1_RAT;sp|A7VJC2|ROA2_RAT	tr|F1LM82|F1LM82_RAT Heterogeneous nuclear ribonucleoproteins A2/B1 OS=Rattus norvegicus OX=10116 GN=Hnrnpa2b1 PE=1 SV=3;tr|F1LNF1|F1LNF1_RAT Heterogeneous nuclear ribonucleoproteins A2/B1 OS=Rattus norvegicus OX=10116 GN=Hnrnpa2b1 PE=1 SV=1;sp|A7VJC2|ROA2	3	8	8	8	32.6	32.468	301	0	61.1	444110000	9	14.8853	15.0128	14.1915	14.2946	14.4964	14.7287	0.279446	0.501116	-0.434439	-0.343663	-0.279962	0.401013	0.189578	0.54986	0.999355	FALSE
109	A8WCF8	Tprg1l	Tumor protein p63-regulated gene 1-like protein	sp|A8WCF8|TPRGL_RAT;tr|A0A0G2K272|A0A0G2K272_RAT	sp|A8WCF8|TPRGL_RAT;tr|A0A0G2K272|A0A0G2K272_RAT	sp|A8WCF8|TPRGL_RAT Tumor protein p63-regulated gene 1-like protein OS=Rattus norvegicus OX=10116 GN=Tprg1l PE=1 SV=1;tr|A0A0G2K272|A0A0G2K272_RAT Tumor protein p63-regulated gene 1-like protein OS=Rattus norvegicus OX=10116 GN=Tprg1l PE=1 SV=1	2	6	6	6	30.1	29.844	266	0	61.997	491410000	7	16.5725	16.3924	16.563	16.5789	16.6526	16.2938	0.0269875	-0.0589787	-0.0025795	0.000968687	-0.0634505	0.0264717	0.00047982	0.992395	0.999355	FALSE
110	A9CMA6	Tmem163	Transmembrane protein 163	sp|A9CMA6|TM163_RAT	sp|A9CMA6|TM163_RAT	sp|A9CMA6|TM163_RAT Transmembrane protein 163 OS=Rattus norvegicus OX=10116 GN=Tmem163 PE=1 SV=1	1	7	7	7	29.9	31.344	288	0	323.31	814060000	17	16.0549	15.9399	16.0463	16.0912	16.2754	15.962	-0.00283332	-0.0236456	-0.0315331	0.00103861	0.0471527	0.182422	-0.0962085	0.150088	0.999355	FALSE
111	B0BN18	Pfdn2	Prefoldin subunit 2	sp|B0BN18|PFD2_RAT	sp|B0BN18|PFD2_RAT	sp|B0BN18|PFD2_RAT Prefoldin subunit 2 OS=Rattus norvegicus OX=10116 GN=Pfdn2 PE=2 SV=1	1	4	4	4	26	16.58	154	0	12.047	200890000	5	16.0505	16.0474	16.0793	16.1439	16.2809	15.5524	-0.0344853	0.0565289	-0.0257455	0.0265139	0.0254128	-0.25446	0.0662771	0.477006	0.999355	FALSE
112	B0BN56	Mrps31	28S ribosomal protein S31, mitochondrial	sp|B0BN56|RT31_RAT	sp|B0BN56|RT31_RAT	sp|B0BN56|RT31_RAT 28S ribosomal protein S31, mitochondrial OS=Rattus norvegicus OX=10116 GN=Mrps31 PE=2 SV=1	1	8	8	8	22.5	43.961	387	0	33.506	294580000	9	16.0472	15.9718	16.1371	16.086	16.2142	15.8134	-0.0118706	0.00687666	0.0578987	-0.00552443	-0.0154437	0.0324937	0.013793	0.760977	0.999355	FALSE
113	B0BN85	Sugt1	Protein SGT1 homolog	sp|B0BN85|SGT1_RAT;tr|F1LMY6|F1LMY6_RAT	sp|B0BN85|SGT1_RAT;tr|F1LMY6|F1LMY6_RAT	sp|B0BN85|SGT1_RAT Protein SGT1 homolog OS=Rattus norvegicus OX=10116 GN=Sugt1 PE=2 SV=1;tr|F1LMY6|F1LMY6_RAT Protein SGT1 homolog OS=Rattus norvegicus OX=10116 GN=Sugt1 PE=1 SV=1	2	6	6	6	23.5	38.09	336	0	37.678	232320000	7	15.4212	15.2844	15.5292	15.4634	15.5944	14.9849	-0.00158784	-0.0442982	0.0862946	0.00818326	0.00107127	-0.159803	0.0636524	0.371717	0.999355	FALSE
114	B0BN86	Tmem11	Transmembrane protein 11, mitochondrial	sp|B0BN86|TMM11_RAT;tr|A0A0G2JUS7|A0A0G2JUS7_RAT	sp|B0BN86|TMM11_RAT;tr|A0A0G2JUS7|A0A0G2JUS7_RAT	sp|B0BN86|TMM11_RAT Transmembrane protein 11, mitochondrial OS=Rattus norvegicus OX=10116 GN=Tmem11 PE=2 SV=1;tr|A0A0G2JUS7|A0A0G2JUS7_RAT Transmembrane protein 11, mitochondrial OS=Rattus norvegicus OX=10116 GN=Tmem11 PE=1 SV=1	2	5	5	5	25.8	21.341	190	0	30.407	875580000	7	15.775	15.6831	15.7007	15.7446	15.892	15.4343	0.0582013	0.0604567	-0.0362253	-0.0046081	0.00464628	-0.00435057	0.0289151	0.552991	0.999355	FALSE
115	B0BN93	Psmd13	26S proteasome non-ATPase regulatory subunit 13	sp|B0BN93|PSD13_RAT	sp|B0BN93|PSD13_RAT	sp|B0BN93|PSD13_RAT 26S proteasome non-ATPase regulatory subunit 13 OS=Rattus norvegicus OX=10116 GN=Psmd13 PE=1 SV=1	1	10	10	10	36.7	42.817	376	0	89.894	415820000	15	16.5194	16.3837	16.4171	16.517	16.6422	16.167	0.0460265	0.00438586	-0.0763578	0.0111373	-0.0017555	-0.0282001	-0.00237571	0.962735	0.999355	FALSE
116	B0BN94	Fam136a	Protein FAM136A	sp|B0BN94|F136A_RAT	sp|B0BN94|F136A_RAT	sp|B0BN94|F136A_RAT Protein FAM136A OS=Rattus norvegicus OX=10116 GN=Fam136a PE=1 SV=1	1	4	4	4	20.3	15.625	138	0	14.638	355870000	5	15.8527	15.8883	16.0196	16.1142	16.2553	15.501	-0.137797	-0.00806381	0.00904517	0.0912778	0.0942978	-0.211336	-0.0370186	0.717009	0.999355	FALSE
117	B0BNA5	Cotl1	Coactosin-like protein	sp|B0BNA5|COTL1_RAT	sp|B0BNA5|COTL1_RAT	sp|B0BNA5|COTL1_RAT Coactosin-like protein OS=Rattus norvegicus OX=10116 GN=Cotl1 PE=1 SV=1	1	7	7	7	45.1	15.932	142	0	41.373	1521800000	14	15.969	15.9993	16.1259	16.2223	16.3018	15.7123	-0.130105	-0.00567249	0.00665386	0.0907389	0.0321755	-0.10871	-0.0477763	0.522447	0.999355	FALSE
118	B0BNA7	Eif3i	Eukaryotic translation initiation factor 3 subunit I	sp|B0BNA7|EIF3I_RAT;tr|M0RCH0|M0RCH0_RAT	sp|B0BNA7|EIF3I_RAT;tr|M0RCH0|M0RCH0_RAT	sp|B0BNA7|EIF3I_RAT Eukaryotic translation initiation factor 3 subunit I OS=Rattus norvegicus OX=10116 GN=Eif3i PE=2 SV=1;tr|M0RCH0|M0RCH0_RAT Eukaryotic translation initiation factor 3 subunit I OS=Rattus norvegicus OX=10116 GN=EIF3I PE=3 SV=2	2	4	4	4	15.1	36.46	325	0	18.48	28211000	4	14.0149	14.0766	14.1431	14.1018	14.3648	13.6583	-0.082138	0.0737607	0.0260223	-0.0276331	0.0972785	-0.160543	0.0361808	0.667263	0.999355	FALSE
120	B0BND0	Enpp6	Ectonucleotide pyrophosphatase/phosphodiesterase family member 6	sp|B0BND0|ENPP6_RAT;tr|D3ZRI1|D3ZRI1_RAT	sp|B0BND0|ENPP6_RAT;tr|D3ZRI1|D3ZRI1_RAT	sp|B0BND0|ENPP6_RAT Ectonucleotide pyrophosphatase/phosphodiesterase family member 6 OS=Rattus norvegicus OX=10116 GN=Enpp6 PE=1 SV=1;tr|D3ZRI1|D3ZRI1_RAT Ectonucleotide pyrophosphatase/phosphodiesterase 6 (Predicted), isoform CRA_a OS=Rattus norvegicus OX	2	11	11	11	36.1	50.701	440	0	177.63	734490000	16	16.0165	15.9477	16.0871	16.1241	16.2092	15.8679	-0.0374712	-0.0121054	0.0130867	0.0377336	-0.0152953	0.0920932	-0.0503405	0.325556	0.999355	FALSE
121	B0BNE5	Esd	S-formylglutathione hydrolase	sp|B0BNE5|ESTD_RAT	sp|B0BNE5|ESTD_RAT	sp|B0BNE5|ESTD_RAT S-formylglutathione hydrolase OS=Rattus norvegicus OX=10116 GN=Esd PE=2 SV=1	1	6	6	6	34	31.363	282	0	231.79	704120000	9	13.8985	13.6245	13.9125	13.8859	13.9591	13.6044	0.0306941	-0.149218	0.0246108	-0.0143403	-0.0792265	0.0147888	-0.005045	0.940526	0.999355	FALSE
122	A0A0A0MXU4	Emc2	ER membrane protein complex subunit 2	tr|A0A0A0MXU4|A0A0A0MXU4_RAT;sp|B0BNG0|EMC2_RAT	tr|A0A0A0MXU4|A0A0A0MXU4_RAT;sp|B0BNG0|EMC2_RAT	tr|A0A0A0MXU4|A0A0A0MXU4_RAT ER membrane protein complex subunit 2 OS=Rattus norvegicus OX=10116 GN=Emc2 PE=4 SV=2;sp|B0BNG0|EMC2_RAT ER membrane protein complex subunit 2 OS=Rattus norvegicus OX=10116 GN=Emc2 PE=2 SV=1	2	4	4	4	13.5	34.513	296	0	12.478	93166000	4	15.4881	15.3458	15.5017	15.469	15.645	15.2818	0.00986042	-0.0382707	0.00342193	-0.0416398	-0.00375462	0.0817501	-0.020448	0.694771	0.999355	FALSE
125	B0BNM1	Naxe	NAD(P)H-hydrate epimerase	sp|B0BNM1|NNRE_RAT	sp|B0BNM1|NNRE_RAT	sp|B0BNM1|NNRE_RAT NAD(P)H-hydrate epimerase OS=Rattus norvegicus OX=10116 GN=Naxe PE=2 SV=1	1	4	4	4	16.3	30.89	282	0	91.435	697580000	6	15.0424	14.9422	15.0293	15.156	15.1966	14.6869	0.0125064	0.00645632	-0.0206409	0.0937494	-0.00382596	-0.0647773	-0.00894143	0.873648	0.999355	FALSE
126	B0BNM9	GLTP	Glycolipid transfer protein	sp|B0BNM9|GLTP_RAT	sp|B0BNM9|GLTP_RAT	sp|B0BNM9|GLTP_RAT Glycolipid transfer protein OS=Rattus norvegicus OX=10116 GN=GLTP PE=2 SV=1	1	4	4	4	19.1	23.703	209	0	26.265	299920000	5	15.9953	15.8979	16.0478	16.0067	16.2084	15.6025	0.00204477	-0.00124729	0.034498	-0.0189964	0.0446753	-0.112598	0.0407383	0.47705	0.999355	FALSE
127	B0K020	Cisd1	CDGSH iron-sulfur domain-containing protein 1	sp|B0K020|CISD1_RAT	sp|B0K020|CISD1_RAT	sp|B0K020|CISD1_RAT CDGSH iron-sulfur domain-containing protein 1 OS=Rattus norvegicus OX=10116 GN=Cisd1 PE=3 SV=1	1	7	7	7	56.5	12.097	108	0	104.4	9363100000	26	17.768	17.7439	17.9225	17.9174	18.0385	17.411	-0.0837537	-0.0136618	0.0506572	0.0332731	0.0162921	-0.162602	0.0220929	0.764566	0.999355	FALSE
128	F1LRZ1	Ryr2	Ryanodine receptor 2	tr|F1LRZ1|F1LRZ1_RAT;tr|F1LS89|F1LS89_RAT;sp|B0LPN4|RYR2_RAT;tr|V9GZ83|V9GZ83_RAT;tr|A0A0G2K5J1|A0A0G2K5J1_RAT;sp|F1LMY4|RYR1_RAT	tr|F1LRZ1|F1LRZ1_RAT;tr|F1LS89|F1LS89_RAT;sp|B0LPN4|RYR2_RAT	tr|F1LRZ1|F1LRZ1_RAT Ryanodine receptor 2 OS=Rattus norvegicus OX=10116 GN=Ryr2 PE=1 SV=3;tr|F1LS89|F1LS89_RAT Ryanodine receptor 2 OS=Rattus norvegicus OX=10116 GN=Ryr2 PE=1 SV=3;sp|B0LPN4|RYR2_RAT Ryanodine receptor 2 OS=Rattus norvegicus OX=10116 GN=Ryr	6	32	32	32	9	560.43	4930	0	223.01	528810000	41	16.3171	16.2	16.2839	16.2903	16.3799	16.0392	0.0386728	0.0156273	-0.014646	-0.0205643	-0.0690649	0.038887	0.0301321	0.547861	0.999355	FALSE
129	H9KVF3	Stk24	Serine/threonine-protein kinase 24	tr|H9KVF3|H9KVF3_RAT;sp|B0LT89|STK24_RAT;tr|F1LXV3|F1LXV3_RAT	tr|H9KVF3|H9KVF3_RAT;sp|B0LT89|STK24_RAT;tr|F1LXV3|F1LXV3_RAT	tr|H9KVF3|H9KVF3_RAT Serine/threonine-protein kinase 24 OS=Rattus norvegicus OX=10116 GN=Stk24 PE=1 SV=1;sp|B0LT89|STK24_RAT Serine/threonine-protein kinase 24 OS=Rattus norvegicus OX=10116 GN=Stk24 PE=2 SV=1;tr|F1LXV3|F1LXV3_RAT Serine/threonine kinase 26	3	7	7	3	21	46.809	419	0	43.782	197810000	10	15.5687	15.4611	15.5265	15.5266	15.6589	15.247	0.0528875	0.0394888	-0.00934287	-0.0216047	-0.0274381	0.00942054	0.0408852	0.368688	0.999355	FALSE
130	B1H267	Snx5	Sorting nexin-5	sp|B1H267|SNX5_RAT	sp|B1H267|SNX5_RAT	sp|B1H267|SNX5_RAT Sorting nexin-5 OS=Rattus norvegicus OX=10116 GN=Snx5 PE=1 SV=1	1	11	10	10	29	46.793	404	0	34.618	589820000	15	17.067	17.0236	17.1305	17.1617	17.1934	16.84	-0.0465874	0.00414224	-0.00316088	0.0157484	-0.0906211	0.00457127	0.00823178	0.870916	0.999355	FALSE
132	B1WBW4	Armc10	Armadillo repeat-containing protein 10	sp|B1WBW4|ARM10_RAT	sp|B1WBW4|ARM10_RAT	sp|B1WBW4|ARM10_RAT Armadillo repeat-containing protein 10 OS=Rattus norvegicus OX=10116 GN=Armc10 PE=1 SV=1	1	4	4	4	19.9	33.421	306	0	141.06	195840000	7	15.3864	15.2527	15.4703	15.5388	15.584	15.0518	-0.0137972	-0.0533877	0.0500173	0.106148	0.0132807	-0.0702219	-0.0221249	0.729259	0.999355	FALSE
133	D3ZLU4	Trmu	Mitochondrial tRNA-specific 2-thiouridylase 1	tr|D3ZLU4|D3ZLU4_RAT;sp|B1WC37|MTU1_RAT	tr|D3ZLU4|D3ZLU4_RAT;sp|B1WC37|MTU1_RAT	tr|D3ZLU4|D3ZLU4_RAT Mitochondrial tRNA-specific 2-thiouridylase 1 OS=Rattus norvegicus OX=10116 GN=Trmu PE=1 SV=1;sp|B1WC37|MTU1_RAT Mitochondrial tRNA-specific 2-thiouridylase 1 OS=Rattus norvegicus OX=10116 GN=Trmu PE=2 SV=1	2	6	6	6	19.7	47.298	417	0	12.875	110930000	7	11.6665	11.2228	11.3801	11.511	11.5443	11.5903	0.240391	-0.109207	-0.0661531	0.0524036	-0.0523655	0.442327	-0.125778	0.446917	0.999355	FALSE
135	B1WC88		UPF0729 protein C18orf32 homolog	sp|B1WC88|CR032_RAT	sp|B1WC88|CR032_RAT	sp|B1WC88|CR032_RAT UPF0729 protein C18orf32 homolog OS=Rattus norvegicus OX=10116 PE=3 SV=1	1	2	2	2	12.5	8.1686	72	0	3.2182	70231000	3	14.5134	14.4407	14.4265	14.5818	14.6976	14.5048	-0.016234	0.00522856	-0.123283	0.0197803	-0.0025982	0.253268	-0.134913	0.152122	0.999355	FALSE
136	B2DD29	Brsk1	Serine/threonine-protein kinase BRSK1	sp|B2DD29|BRSK1_RAT	sp|B2DD29|BRSK1_RAT	sp|B2DD29|BRSK1_RAT Serine/threonine-protein kinase BRSK1 OS=Rattus norvegicus OX=10116 GN=Brsk1 PE=1 SV=1	1	12	12	10	21.3	85.182	778	0	177.34	768880000	17	16.8989	16.7579	16.9626	16.9865	17.0424	16.5128	0.013246	-0.0336377	0.0568947	0.0684333	-0.0137626	-0.094626	0.0254861	0.674248	0.999355	FALSE
137	A0A0H2UHV4	Eif5b	Eukaryotic translation initiation factor 5B	tr|A0A0H2UHV4|A0A0H2UHV4_RAT;tr|M0R7Z0|M0R7Z0_RAT;sp|B2GUV7|IF2P_RAT	tr|A0A0H2UHV4|A0A0H2UHV4_RAT;tr|M0R7Z0|M0R7Z0_RAT;sp|B2GUV7|IF2P_RAT	tr|A0A0H2UHV4|A0A0H2UHV4_RAT Eukaryotic translation initiation factor 5B OS=Rattus norvegicus OX=10116 GN=Eif5b PE=1 SV=1;tr|M0R7Z0|M0R7Z0_RAT Uncharacterized protein OS=Rattus norvegicus OX=10116 PE=4 SV=1;sp|B2GUV7|IF2P_RAT Eukaryotic translation initiat	3	2	2	2	1.7	136.41	1205	0	4.3582	21504000	2	11.6997	11.1617	11.3702	11.5689	11.627	11.9767	0.203261	-0.2406	-0.146336	0.0400029	-0.0399647	0.758466	-0.31406	0.227846	0.999355	FALSE
139	B2GUZ5	Capza1	F-actin-capping protein subunit alpha-1	sp|B2GUZ5|CAZA1_RAT	sp|B2GUZ5|CAZA1_RAT	sp|B2GUZ5|CAZA1_RAT F-actin-capping protein subunit alpha-1 OS=Rattus norvegicus OX=10116 GN=Capza1 PE=1 SV=1	1	7	5	5	40.2	32.909	286	0	323.31	379210000	8	16.0264	16.1085	16.142	16.1803	16.3466	15.7926	-0.109307	0.0668816	-0.0137886	0.0121778	0.0403634	-0.0649676	-0.0145959	0.82012	0.999355	FALSE
140	B2GV06	Oxct1	Succinyl-CoA:3-ketoacid coenzyme A transferase 1, mitochondrial	sp|B2GV06|SCOT1_RAT	sp|B2GV06|SCOT1_RAT	sp|B2GV06|SCOT1_RAT Succinyl-CoA:3-ketoacid coenzyme A transferase 1, mitochondrial OS=Rattus norvegicus OX=10116 GN=Oxct1 PE=1 SV=1	1	20	20	20	55	56.203	520	0	323.31	25979000000	142	19.9718	19.9259	20.0904	20.058	20.1812	19.6527	-0.0422419	0.0060161	0.0562594	0.0115267	-0.00338574	-0.083185	0.0316925	0.552432	0.999355	FALSE
141	A0A0G2K266	Ufl1	E3 UFM1-protein ligase 1	tr|A0A0G2K266|A0A0G2K266_RAT;sp|B2GV24|UFL1_RAT	tr|A0A0G2K266|A0A0G2K266_RAT;sp|B2GV24|UFL1_RAT	tr|A0A0G2K266|A0A0G2K266_RAT E3 UFM1-protein ligase 1 OS=Rattus norvegicus OX=10116 GN=Ufl1 PE=1 SV=1;sp|B2GV24|UFL1_RAT E3 UFM1-protein ligase 1 OS=Rattus norvegicus OX=10116 GN=Ufl1 PE=1 SV=1	2	2	2	2	3.2	83.633	739	0	3.5122	21011000	2	11.7093	11.7964	11.7818	11.636	12.0927	11.3243	-0.0272926	0.153915	0.0251271	-0.133016	0.185589	-0.134078	0.0777514	0.479382	0.999355	FALSE
142	B2GV38	Ubl4a	Ubiquitin-like protein 4A	sp|B2GV38|UBL4A_RAT	sp|B2GV38|UBL4A_RAT	sp|B2GV38|UBL4A_RAT Ubiquitin-like protein 4A OS=Rattus norvegicus OX=10116 GN=Ubl4a PE=2 SV=1	1	2	2	2	15.3	17.79	157	0	5.6422	54079000	2	11.2932	11.3597	11.143	11.4276	11.3481	11.9625	-0.0518566	0.108739	-0.222189	0.0500619	-0.167489	0.8956	-0.314494	0.294822	0.999355	FALSE
143	B2GV54	Nceh1	Neutral cholesterol ester hydrolase 1	sp|B2GV54|NCEH1_RAT	sp|B2GV54|NCEH1_RAT	sp|B2GV54|NCEH1_RAT Neutral cholesterol ester hydrolase 1 OS=Rattus norvegicus OX=10116 GN=Nceh1 PE=1 SV=1	1	7	7	7	22.8	45.821	408	0	173.76	268030000	11	15.656	15.6368	15.7785	15.7247	16.0193	15.3288	-0.0549574	0.0200016	0.0475124	-0.0186493	0.13782	-0.103991	-0.000874308	0.990812	0.999355	FALSE
144	B2GV71	Ndufaf5	Arginine-hydroxylase NDUFAF5, mitochondrial	sp|B2GV71|NDUF5_RAT	sp|B2GV71|NDUF5_RAT	sp|B2GV71|NDUF5_RAT Arginine-hydroxylase NDUFAF5, mitochondrial OS=Rattus norvegicus OX=10116 GN=Ndufaf5 PE=2 SV=1	1	7	7	7	25.4	38.229	343	0	36.059	334620000	7	14.2348	14.2051	14.2864	14.2211	14.5507	13.8743	-0.016835	0.0475958	0.0146694	-0.0630085	0.128584	-0.0991791	0.0263445	0.719841	0.999355	FALSE
145	B2GV87	Ptpre	Receptor-type tyrosine-protein phosphatase epsilon	sp|B2GV87|PTPRE_RAT	sp|B2GV87|PTPRE_RAT	sp|B2GV87|PTPRE_RAT Receptor-type tyrosine-protein phosphatase epsilon OS=Rattus norvegicus OX=10116 GN=Ptpre PE=2 SV=1	1	4	3	3	6.6	80.733	699	0	12.528	58187000	4	13.9377	13.7777	13.8653	13.7867	13.8475	13.5609	0.0956058	0.0296728	0.00311933	-0.0878722	-0.165099	-0.00304166	0.128137	0.068166	0.999355	FALSE
148	B2RYG6	Otub1	Ubiquitin thioesterase OTUB1	sp|B2RYG6|OTUB1_RAT	sp|B2RYG6|OTUB1_RAT	sp|B2RYG6|OTUB1_RAT Ubiquitin thioesterase OTUB1 OS=Rattus norvegicus OX=10116 GN=Otub1 PE=1 SV=1	1	13	13	13	47.2	31.27	271	0	79.775	2199100000	24	16.3012	16.3535	16.3952	16.3979	16.6057	15.9493	-0.0698615	0.0765268	0.00401819	-0.00562901	0.0641403	-0.1436	0.0319242	0.66808	0.999355	FALSE
149	B2RYJ4	Aasdhppt	L-aminoadipate-semialdehyde dehydrogenase-phosphopantetheinyl transferase	sp|B2RYJ4|ADPPT_RAT	sp|B2RYJ4|ADPPT_RAT	sp|B2RYJ4|ADPPT_RAT L-aminoadipate-semialdehyde dehydrogenase-phosphopantetheinyl transferase OS=Rattus norvegicus OX=10116 GN=Aasdhppt PE=2 SV=1	1	2	2	2	7.4	35.816	309	0	3.403	16405000	3	12.4924	12.3611	12.4913	12.3478	12.6176	12.0653	0.042567	0.00537417	0.0213735	-0.134517	-0.00274381	-0.106416	0.10433	0.0843146	0.999355	FALSE
151	A0A0G2K590	Spast	Spastin	tr|A0A0G2K590|A0A0G2K590_RAT;sp|B2RYN7|SPAST_RAT	tr|A0A0G2K590|A0A0G2K590_RAT;sp|B2RYN7|SPAST_RAT	tr|A0A0G2K590|A0A0G2K590_RAT Spastin OS=Rattus norvegicus OX=10116 GN=Spast PE=1 SV=1;sp|B2RYN7|SPAST_RAT Spastin OS=Rattus norvegicus OX=10116 GN=Spast PE=1 SV=1	2	3	3	3	10.8	57.882	529	0	11.445	73796000	3	10.2708	9.69282	9.66908	9.87295	9.77591	9.57272	0.457686	-0.0261091	-0.164088	0.0274613	-0.20768	0.0378074	0.136633	0.449536	0.999355	FALSE
152	B2RYT9	Taco1	Translational activator of cytochrome c oxidase 1	sp|B2RYT9|TACO1_RAT;tr|D4A601|D4A601_RAT	sp|B2RYT9|TACO1_RAT;tr|D4A601|D4A601_RAT	sp|B2RYT9|TACO1_RAT Translational activator of cytochrome c oxidase 1 OS=Rattus norvegicus OX=10116 GN=Taco1 PE=2 SV=1;tr|D4A601|D4A601_RAT Translational activator of cytochrome c oxidase 1 OS=Rattus norvegicus OX=10116 GN=Taco1 PE=1 SV=3	2	7	7	7	33.6	32.754	295	0	76.515	297900000	8	15.047	15.0036	15.1505	15.1864	15.2777	14.8181	-0.0541719	-0.00342127	0.0293237	0.052884	0.00605163	-0.00487828	-0.0274423	0.565799	0.999355	FALSE
153	B2RYU6	Trappc2l	Trafficking protein particle complex subunit 2-like protein	sp|B2RYU6|TPC2L_RAT	sp|B2RYU6|TPC2L_RAT	sp|B2RYU6|TPC2L_RAT Trafficking protein particle complex subunit 2-like protein OS=Rattus norvegicus OX=10116 GN=Trappc2l PE=2 SV=1	1	3	3	3	22.3	16.031	139	0	6.4731	85667000	4	14.1801	14.0181	14.178	14.1968	14.3104	14.0304	0.0181136	-0.0496955	-0.004078	0.00246718	-0.0220612	0.146622	-0.0542292	0.394602	0.999355	FALSE
154	B2RYW9	Fahd2	Fumarylacetoacetate hydrolase domain-containing protein 2	sp|B2RYW9|FAHD2_RAT	sp|B2RYW9|FAHD2_RAT	sp|B2RYW9|FAHD2_RAT Fumarylacetoacetate hydrolase domain-containing protein 2 OS=Rattus norvegicus OX=10116 GN=Fahd2 PE=1 SV=1	1	7	7	7	31.9	34.581	313	0	142.18	3601800000	22	17.4761	17.5468	17.6484	17.6904	17.7643	17.2007	-0.135075	0.0297125	0.0170774	0.0467633	-0.0174101	-0.132279	0.00488013	0.947449	0.999355	FALSE
155	B2RZ37	Reep5	Receptor expression-enhancing protein 5	sp|B2RZ37|REEP5_RAT	sp|B2RZ37|REEP5_RAT	sp|B2RZ37|REEP5_RAT Receptor expression-enhancing protein 5 OS=Rattus norvegicus OX=10116 GN=Reep5 PE=1 SV=1	1	6	6	6	16.9	21.431	189	0	25.756	1024400000	12	16.2682	16.2147	16.232	16.3871	16.5366	15.8204	-0.0198874	0.0206849	-0.0761824	0.0665571	0.0779949	-0.189569	-0.0101225	0.906987	0.999355	FALSE
156	B2RZ78	Vps29	Vacuolar protein sorting-associated protein 29	sp|B2RZ78|VPS29_RAT;tr|A0A0G2JTS3|A0A0G2JTS3_RAT	sp|B2RZ78|VPS29_RAT;tr|A0A0G2JTS3|A0A0G2JTS3_RAT	sp|B2RZ78|VPS29_RAT Vacuolar protein sorting-associated protein 29 OS=Rattus norvegicus OX=10116 GN=Vps29 PE=1 SV=2;tr|A0A0G2JTS3|A0A0G2JTS3_RAT Vacuolar protein sorting-associated protein 29 OS=Rattus norvegicus OX=10116 GN=Vps29 PE=1 SV=1	2	7	7	7	44	20.468	182	0	46.177	920910000	11	16.1604	16.1279	16.2877	16.309	16.5058	15.6805	-0.083925	-0.0223129	0.0232943	0.0322737	0.0909621	-0.285675	0.0264985	0.80837	0.999355	FALSE
158	B3DMA2	Acad11	Acyl-CoA dehydrogenase family member 11	sp|B3DMA2|ACD11_RAT	sp|B3DMA2|ACD11_RAT	sp|B3DMA2|ACD11_RAT Acyl-CoA dehydrogenase family member 11 OS=Rattus norvegicus OX=10116 GN=Acad11 PE=1 SV=1	1	3	3	3	5.3	87.37	779	0	19.833	31966000	3	11.5529	11.443	11.9743	11.7742	11.6143	11.2912	-0.0083188	-0.0240424	0.393036	0.180616	-0.117348	0.00821257	0.096398	0.502857	0.999355	FALSE
159	A0A0G2JUL7	Sept11	Septin 6 (Predicted), isoform CRA_b	tr|A0A0G2JUL7|A0A0G2JUL7_RAT;sp|B3GNI6|SEP11_RAT	tr|A0A0G2JUL7|A0A0G2JUL7_RAT;sp|B3GNI6|SEP11_RAT	tr|A0A0G2JUL7|A0A0G2JUL7_RAT Septin 6 (Predicted), isoform CRA_b OS=Rattus norvegicus OX=10116 GN=Sept11 PE=1 SV=1;sp|B3GNI6|SEP11_RAT Septin-11 OS=Rattus norvegicus OX=10116 GN=Sept11 PE=1 SV=1	2	15	13	8	46.2	49.341	429	0	323.31	4929800000	32	18.0153	18.0112	18.1316	18.089	18.3062	17.5481	-0.0649771	0.0250754	0.031221	-0.0237232	0.0554198	-0.254004	0.071209	0.446358	0.999355	FALSE
160	B4F779	Appl2	DCC-interacting protein 13-beta	sp|B4F779|DP13B_RAT	sp|B4F779|DP13B_RAT	sp|B4F779|DP13B_RAT DCC-interacting protein 13-beta OS=Rattus norvegicus OX=10116 GN=Appl2 PE=2 SV=1	1	4	3	3	8.5	74.116	662	0	56.072	78881000	4	14.9096	14.745	14.8461	14.9063	15.0517	14.7101	0.0320469	-0.0383843	-0.0515316	-0.00365257	0.00369074	0.110699	-0.0562021	0.326574	0.999355	FALSE
161	B4F795	Slc44a2	Choline transporter-like protein 2	sp|B4F795|CTL2_RAT	sp|B4F795|CTL2_RAT	sp|B4F795|CTL2_RAT Choline transporter-like protein 2 OS=Rattus norvegicus OX=10116 GN=Slc44a2 PE=2 SV=1	1	4	4	4	4.7	79.896	705	0	6.4596	137710000	4	15.4818	15.389	15.3888	15.5374	15.6908	15.2155	-0.00599885	-0.00463181	-0.119067	0.0171889	0.0325125	0.00589262	-0.061764	0.255756	0.999355	FALSE
162	B4F7B7	Dusp15	Dual specificity protein phosphatase 15	sp|B4F7B7|DUS15_RAT;tr|M0RD87|M0RD87_RAT	sp|B4F7B7|DUS15_RAT;tr|M0RD87|M0RD87_RAT	sp|B4F7B7|DUS15_RAT Dual specificity protein phosphatase 15 OS=Rattus norvegicus OX=10116 GN=Dusp15 PE=2 SV=1;tr|M0RD87|M0RD87_RAT Dual specificity phosphatase-like 15 (Predicted), isoform CRA_b OS=Rattus norvegicus OX=10116 GN=Dusp15 PE=3 SV=1	2	2	2	2	11.4	26.309	236	0	5.3076	45221000	2	13.5701	13.4139	13.5349	13.4819	13.7364	13.3951	0.0295709	-0.0324873	-0.0257027	-0.0910109	0.02537	0.132775	-0.0319177	0.647612	0.999355	FALSE
163	B4F7C5	Lrrtm4	Leucine-rich repeat transmembrane neuronal protein 4	sp|B4F7C5|LRRT4_RAT;tr|A0A0U1RRZ6|A0A0U1RRZ6_RAT;tr|F1LNW2|F1LNW2_RAT	sp|B4F7C5|LRRT4_RAT;tr|A0A0U1RRZ6|A0A0U1RRZ6_RAT;tr|F1LNW2|F1LNW2_RAT	sp|B4F7C5|LRRT4_RAT Leucine-rich repeat transmembrane neuronal protein 4 OS=Rattus norvegicus OX=10116 GN=Lrrtm4 PE=1 SV=1;tr|A0A0U1RRZ6|A0A0U1RRZ6_RAT Leucine-rich repeat transmembrane neuronal protein 4 (Fragment) OS=Rattus norvegicus OX=10116 GN=Lrrtm4	3	2	2	2	3.6	67.17	590	0	2.3438	25251000	2	14.2493	14.0987	14.0635	14.1003	14.2821	13.9608	0.0984522	0.0419489	-0.107496	-0.0829641	-0.0393186	0.0880973	0.0223636	0.775128	0.999355	FALSE
165	B5DEH2	Erlin2	Erlin-2	sp|B5DEH2|ERLN2_RAT;tr|B1WBY7|B1WBY7_RAT	sp|B5DEH2|ERLN2_RAT	sp|B5DEH2|ERLN2_RAT Erlin-2 OS=Rattus norvegicus OX=10116 GN=Erlin2 PE=1 SV=1	2	8	8	8	25.1	37.71	339	0	60.7	310450000	10	16.1881	16.0842	16.2125	16.3133	16.4473	15.8933	-0.00326095	-0.0129989	0.00109538	0.0895286	0.085468	-0.0199054	-0.0567519	0.280627	0.999355	FALSE
166	G3V9W4	Xpnpep3	RCG59854, isoform CRA_b	tr|G3V9W4|G3V9W4_RAT;sp|B5DEQ3|XPP3_RAT	tr|G3V9W4|G3V9W4_RAT;sp|B5DEQ3|XPP3_RAT	tr|G3V9W4|G3V9W4_RAT RCG59854, isoform CRA_b OS=Rattus norvegicus OX=10116 GN=Xpnpep3 PE=1 SV=1;sp|B5DEQ3|XPP3_RAT Xaa-Pro aminopeptidase 3 OS=Rattus norvegicus OX=10116 GN=Xpnpep3 PE=1 SV=1	2	8	8	8	21.1	56.484	506	0	30.758	282920000	8	14.6646	14.5366	14.7698	14.601	14.8546	14.5305	-0.0100122	-0.0438776	0.0751757	-0.106027	0.00949566	0.134061	-0.00541462	0.943531	0.999355	FALSE
167	B5DF07	Mrpp3	Mitochondrial ribonuclease P catalytic subunit	sp|B5DF07|MRPP3_RAT	sp|B5DF07|MRPP3_RAT	sp|B5DF07|MRPP3_RAT Mitochondrial ribonuclease P catalytic subunit OS=Rattus norvegicus OX=10116 GN=Mrpp3 PE=2 SV=1	1	3	3	3	6.1	67.007	587	0	2.5699	56446000	3	14.6681	14.4765	14.8055	14.8199	14.816	14.2728	0.0110319	-0.0863867	0.128429	0.130443	-0.0115484	-0.106009	0.0133962	0.878075	0.999355	FALSE
168	B5DF41	Snph	Syntaphilin	sp|B5DF41|SNPH_RAT;tr|F1LUC0|F1LUC0_RAT	sp|B5DF41|SNPH_RAT	sp|B5DF41|SNPH_RAT Syntaphilin OS=Rattus norvegicus OX=10116 GN=Snph PE=1 SV=1	2	16	16	16	39.7	54.493	504	0	192.09	1441800000	22	18.2133	18.1743	18.1179	18.1044	18.2526	17.8676	0.0915203	0.146689	-0.0239389	-0.0497643	-0.0396551	0.0240165	0.0932245	0.161915	0.999355	FALSE
169	B5DF51	Mmgt1	Membrane magnesium transporter 1	sp|B5DF51|MMGT1_RAT	sp|B5DF51|MMGT1_RAT	sp|B5DF51|MMGT1_RAT Membrane magnesium transporter 1 OS=Rattus norvegicus OX=10116 GN=Mmgt1 PE=2 SV=1	1	2	2	2	24.4	14.677	131	0	11.322	72485000	2	7.51554	7.55819	8.42026	7.92184	8.77027	8.13258	-0.630058	-0.493267	0.254563	-0.256174	0.454157	0.265141	-0.443962	0.165426	0.999355	FALSE
170	A0A0G2JSP3	Cul3	Cullin-3	tr|A0A0G2JSP3|A0A0G2JSP3_RAT;sp|B5DF89|CUL3_RAT	tr|A0A0G2JSP3|A0A0G2JSP3_RAT;sp|B5DF89|CUL3_RAT	tr|A0A0G2JSP3|A0A0G2JSP3_RAT Cullin-3 OS=Rattus norvegicus OX=10116 GN=Cul3 PE=1 SV=1;sp|B5DF89|CUL3_RAT Cullin-3 OS=Rattus norvegicus OX=10116 GN=Cul3 PE=1 SV=2	2	21	21	21	26.9	86.467	746	0	51.709	684800000	26	16.2789	16.232	16.387	16.3502	16.5486	15.925	-0.0424243	0.00487914	0.04559	-0.00352692	0.0567619	-0.118101	0.0243035	0.698499	0.999355	FALSE
172	B5DFC8	Eif3c	Eukaryotic translation initiation factor 3 subunit C	sp|B5DFC8|EIF3C_RAT	sp|B5DFC8|EIF3C_RAT	sp|B5DFC8|EIF3C_RAT Eukaryotic translation initiation factor 3 subunit C OS=Rattus norvegicus OX=10116 GN=Eif3c PE=1 SV=1	1	3	3	3	3.8	105.43	911	0	5.7143	35485000	4	13.8338	13.6756	13.9886	14.074	14.1465	13.8165	-0.138629	-0.20264	-0.00390372	0.0691516	0.00357103	0.12224	-0.180045	0.0346028	0.999355	FALSE
173	B5DFN2	Ahcyl1	S-adenosylhomocysteine hydrolase-like protein 1	sp|B5DFN2|SAHH2_RAT;tr|A0A140TAI8|A0A140TAI8_RAT	sp|B5DFN2|SAHH2_RAT;tr|A0A140TAI8|A0A140TAI8_RAT	sp|B5DFN2|SAHH2_RAT S-adenosylhomocysteine hydrolase-like protein 1 OS=Rattus norvegicus OX=10116 GN=Ahcyl1 PE=1 SV=2;tr|A0A140TAI8|A0A140TAI8_RAT S-adenosylhomocysteine hydrolase-like protein 1 OS=Rattus norvegicus OX=10116 GN=Ahcyl1 PE=1 SV=1	2	13	13	7	25.7	53.753	483	0	323.31	7373900000	40	18.4979	18.4459	18.5007	18.5384	18.6954	18.0193	-0.00492235	0.0372013	-0.0222106	0.00312764	0.0221003	-0.205389	0.0634097	0.408037	0.999355	FALSE
174	B5DFN3	Uqcc2	Ubiquinol-cytochrome-c reductase complex assembly factor 2	sp|B5DFN3|UQCC2_RAT;tr|D3Z949|D3Z949_RAT;tr|A0A0U1RRT6|A0A0U1RRT6_RAT	sp|B5DFN3|UQCC2_RAT;tr|D3Z949|D3Z949_RAT	sp|B5DFN3|UQCC2_RAT Ubiquinol-cytochrome-c reductase complex assembly factor 2 OS=Rattus norvegicus OX=10116 GN=Uqcc2 PE=2 SV=1;tr|D3Z949|D3Z949_RAT Similar to RIKEN cDNA 2900010M23 OS=Rattus norvegicus OX=10116 GN=RGD1561671 PE=4 SV=3	3	3	3	3	26.5	16.33	136	0	77.459	341820000	5	15.3609	15.2037	15.4794	15.4126	15.5173	15.0748	0.00391734	-0.0591257	0.102343	0.0231571	-0.0102387	-0.00402357	0.0127467	0.822341	0.999355	FALSE
175	C0HL12	Adgrb1	Adhesion G protein-coupled receptor B1	sp|C0HL12|AGRB1_RAT	sp|C0HL12|AGRB1_RAT	sp|C0HL12|AGRB1_RAT Adhesion G protein-coupled receptor B1 OS=Rattus norvegicus OX=10116 GN=Adgrb1 PE=1 SV=1	1	12	12	12	9.5	172.88	1577	0	99.983	313230000	17	16.8867	16.9029	16.7559	16.5738	16.9011	16.5661	0.0966589	0.207021	-0.0542009	-0.248678	-0.0593979	0.0542786	0.167759	0.14695	0.999355	FALSE
176	D2XV59	Gtpbp1	GTP-binding protein 1	sp|D2XV59|GTPB1_RAT	sp|D2XV59|GTPB1_RAT	sp|D2XV59|GTPB1_RAT GTP-binding protein 1 OS=Rattus norvegicus OX=10116 GN=Gtpbp1 PE=1 SV=1	1	6	6	6	13.5	72.488	669	0	50.324	39718000	6	12.1603	12.0199	12.2846	12.0671	12.4006	11.9057	-0.0118198	-0.0580205	0.0923714	-0.137417	0.0579751	0.0117136	0.0300866	0.68478	0.999355	FALSE
177	A0A0G2K5T1	Camsap1	Calmodulin-regulated spectrin-associated protein 1	tr|A0A0G2K5T1|A0A0G2K5T1_RAT;sp|D3Z8E6|CAMP1_RAT	tr|A0A0G2K5T1|A0A0G2K5T1_RAT;sp|D3Z8E6|CAMP1_RAT	tr|A0A0G2K5T1|A0A0G2K5T1_RAT Calmodulin-regulated spectrin-associated protein 1 OS=Rattus norvegicus OX=10116 GN=Camsap1 PE=1 SV=1;sp|D3Z8E6|CAMP1_RAT Calmodulin-regulated spectrin-associated protein 1 OS=Rattus norvegicus OX=10116 GN=Camsap1 PE=1 SV=2	2	3	3	3	2.6	175.83	1576	0	9.3198	50273000	3	13.8473	13.4436	13.4086	13.5513	13.6126	13.59	0.319596	0.0100761	-0.139154	-0.00872392	-0.085529	0.340509	-0.0185793	0.909143	0.999355	FALSE
178	D3ZAA9	Mpp2	MAGUK p55 subfamily member 2	sp|D3ZAA9|MPP2_RAT	sp|D3ZAA9|MPP2_RAT	sp|D3ZAA9|MPP2_RAT MAGUK p55 subfamily member 2 OS=Rattus norvegicus OX=10116 GN=Mpp2 PE=1 SV=2	1	23	23	21	45.5	61.564	552	0	323.31	2431300000	33	18.1525	18.0431	18.0544	18.1222	18.2292	17.9392	0.0397288	0.0244094	-0.0785445	-0.0230572	-0.0540822	0.104574	-0.013947	0.830108	0.999355	FALSE
179	D3ZAF6	Atp5mf	ATP synthase subunit f, mitochondrial	sp|D3ZAF6|ATPK_RAT	sp|D3ZAF6|ATPK_RAT	sp|D3ZAF6|ATPK_RAT ATP synthase subunit f, mitochondrial OS=Rattus norvegicus OX=10116 GN=Atp5mf PE=1 SV=1	1	5	5	4	35.2	10.452	88	0	108.19	9806700000	15	16.8344	16.5539	16.8721	16.8829	16.9172	16.6662	-0.00890827	-0.195303	0.00865218	0.00711356	-0.0966543	0.101058	-0.0690257	0.418184	0.999355	FALSE
180	A0A0G2JVU0	Lrrtm3	Leucine-rich repeat transmembrane neuronal protein 3	tr|A0A0G2JVU0|A0A0G2JVU0_RAT;sp|D3ZAL8|LRRT3_RAT	tr|A0A0G2JVU0|A0A0G2JVU0_RAT;sp|D3ZAL8|LRRT3_RAT	tr|A0A0G2JVU0|A0A0G2JVU0_RAT Leucine-rich repeat transmembrane neuronal protein 3 OS=Rattus norvegicus OX=10116 GN=Lrrtm3 PE=4 SV=1;sp|D3ZAL8|LRRT3_RAT Leucine-rich repeat transmembrane neuronal protein 3 OS=Rattus norvegicus OX=10116 GN=Lrrtm3 PE=3 SV=1	2	4	4	4	8.6	58.475	514	0	6.7804	50717000	4	10.0109	8.91064	9.70631	9.12399	9.60428	9.28334	0.514175	-0.491988	0.189442	-0.405195	-0.0630077	0.0647344	0.205032	0.470525	0.999355	FALSE
182	D3ZAW2	Pisd	Phosphatidylserine decarboxylase proenzyme, mitochondrial	sp|D3ZAW2|PISD_RAT;tr|A0A0G2K0F9|A0A0G2K0F9_RAT;tr|A0A0G2JTF7|A0A0G2JTF7_RAT	sp|D3ZAW2|PISD_RAT	sp|D3ZAW2|PISD_RAT Phosphatidylserine decarboxylase proenzyme, mitochondrial OS=Rattus norvegicus OX=10116 GN=Pisd PE=1 SV=3	3	5	5	5	14.8	45.823	406	0	94.537	230710000	6	15.6856	15.5714	15.7447	15.7304	15.8347	15.6225	-0.00707339	-0.0271314	0.0319664	0.00527868	-0.0284382	0.207946	-0.0623415	0.419098	0.999355	FALSE
183	D3ZB51	Igsf9b	Protein turtle homolog B	sp|D3ZB51|TUTLB_RAT	sp|D3ZB51|TUTLB_RAT	sp|D3ZB51|TUTLB_RAT Protein turtle homolog B OS=Rattus norvegicus OX=10116 GN=Igsf9b PE=1 SV=1	1	6	6	6	5.9	145.08	1328	0	14.527	170370000	7	15.8662	15.7076	15.8232	15.8238	15.9667	15.4869	0.0685481	0.00409713	0.00548157	-0.00624428	-0.00146677	-0.0325578	0.0394652	0.389032	0.999355	FALSE
185	D3ZBN0	Hist1h1b	Histone H1.5	sp|D3ZBN0|H15_RAT	sp|D3ZBN0|H15_RAT	sp|D3ZBN0|H15_RAT Histone H1.5 OS=Rattus norvegicus OX=10116 GN=Hist1h1b PE=1 SV=1	1	6	5	5	26.1	22.649	222	0	16.834	227110000	5	16.2323	16.2286	15.7817	15.8419	15.9398	15.9794	0.210535	0.301018	-0.260122	-0.212329	-0.252452	0.235838	0.160125	0.435796	0.999355	FALSE
186	D3ZDK7	Pgp	Glycerol-3-phosphate phosphatase	sp|D3ZDK7|PGP_RAT	sp|D3ZDK7|PGP_RAT	sp|D3ZDK7|PGP_RAT Glycerol-3-phosphate phosphatase OS=Rattus norvegicus OX=10116 GN=Pgp PE=1 SV=1	1	5	5	5	20.6	34.6	321	0	32.154	232610000	7	14.3995	14.14	14.5233	14.4729	14.4299	13.9097	0.0698043	-0.0956474	0.173423	0.11079	-0.0703209	-0.141871	0.0829942	0.416903	0.999355	FALSE
187	D3ZE85	Frrs1l	DOMON domain-containing protein FRRS1L	sp|D3ZE85|FRS1L_RAT	sp|D3ZE85|FRS1L_RAT	sp|D3ZE85|FRS1L_RAT DOMON domain-containing protein FRRS1L OS=Rattus norvegicus OX=10116 GN=Frrs1l PE=1 SV=1	1	6	6	6	20.5	32.456	293	0	20.156	175430000	8	13.6531	13.4902	13.5783	13.6072	13.88	13.9628	0.03475	-0.0339525	-0.0601557	-0.0435187	0.0911372	0.622651	-0.243209	0.200314	0.999355	FALSE
188	D3ZF92	Tnfrsf21	Tumor necrosis factor receptor superfamily member 21	sp|D3ZF92|TNR21_RAT	sp|D3ZF92|TNR21_RAT	sp|D3ZF92|TNR21_RAT Tumor necrosis factor receptor superfamily member 21 OS=Rattus norvegicus OX=10116 GN=Tnfrsf21 PE=1 SV=1	1	3	3	3	6.4	71.869	655	0	3.0015	8126800	3	11.2493	11.4833	11.2142	11.093	11.3869	10.7312	0.0438836	0.372047	-0.0113015	-0.144801	0.0109688	-0.196009	0.244823	0.0762368	0.999355	FALSE
189	D3ZFB6	Prrt2	Proline-rich transmembrane protein 2	sp|D3ZFB6|PRRT2_RAT	sp|D3ZFB6|PRRT2_RAT	sp|D3ZFB6|PRRT2_RAT Proline-rich transmembrane protein 2 OS=Rattus norvegicus OX=10116 GN=Prrt2 PE=1 SV=1	1	6	6	6	27.3	35.82	344	0	323.31	884520000	14	15.4524	15.1849	15.0261	15.2992	15.3212	15.457	0.180135	0.00678962	-0.266267	-0.00543739	-0.121588	0.462894	-0.138403	0.474732	0.999355	FALSE
190	D3ZFJ3	Sh3bp1	SH3 domain-binding protein 1	sp|D3ZFJ3|3BP1_RAT	sp|D3ZFJ3|3BP1_RAT	sp|D3ZFJ3|3BP1_RAT SH3 domain-binding protein 1 OS=Rattus norvegicus OX=10116 GN=Sh3bp1 PE=1 SV=1	1	2	2	2	2.5	74.851	689	0.00073386	2.1667	12656000	2	11.9071	11.9236	11.6549	11.6695	11.9896	11.9408	0.0437322	0.154421	-0.228533	-0.226255	-0.0442488	0.355572	-0.0384827	0.828467	0.999355	FALSE
191	D3ZG83	Map3k10	Mitogen-activated protein kinase kinase kinase 10	sp|D3ZG83|M3K10_RAT;tr|M0R4L1|M0R4L1_RAT;sp|Q66HA1|M3K11_RAT;tr|D4A454|D4A454_RAT;tr|A0A0G2JUN9|A0A0G2JUN9_RAT;tr|F1LRA7|F1LRA7_RAT;tr|F1M7X4|F1M7X4_RAT;tr|A0A0G2JT61|A0A0G2JT61_RAT;sp|P06494|ERBB2_RAT;tr|Q8K3F9|Q8K3F9_RAT;tr|F1LRR9|F1LRR9_RAT;sp|Q62956|ERBB4_RAT	sp|D3ZG83|M3K10_RAT	sp|D3ZG83|M3K10_RAT Mitogen-activated protein kinase kinase kinase 10 OS=Rattus norvegicus OX=10116 GN=Map3k10 PE=1 SV=3	12	3	3	3	3.9	103.06	940	0	5.7208	42741000	3	13.2198	13.0366	13.2169	13.2637	13.2869	13.0389	0.0104313	-0.0787242	-0.0125968	0.0219063	-0.0930525	0.107665	-0.0391363	0.56357	0.999355	FALSE
192	R9PXS2	Ocrl	Inositol polyphosphate 5-phosphatase OCRL-1	tr|R9PXS2|R9PXS2_RAT;sp|D3ZGS3|OCRL_RAT	tr|R9PXS2|R9PXS2_RAT;sp|D3ZGS3|OCRL_RAT	tr|R9PXS2|R9PXS2_RAT Inositol polyphosphate 5-phosphatase OCRL-1 OS=Rattus norvegicus OX=10116 GN=Ocrl PE=1 SV=2;sp|D3ZGS3|OCRL_RAT Inositol polyphosphate 5-phosphatase OCRL-1 OS=Rattus norvegicus OX=10116 GN=Ocrl PE=1 SV=1	2	7	7	7	10	102.68	886	0	19.542	246250000	8	13.9389	13.8517	13.9422	13.8929	14.1319	13.4883	0.00731135	0.0141688	-0.00947691	-0.0711172	0.029722	-0.165118	0.0728389	0.265784	0.999355	FALSE
195	D3ZHV2	Macf1	Microtubule-actin cross-linking factor 1	sp|D3ZHV2|MACF1_RAT;tr|A0A0G2JWA8|A0A0G2JWA8_RAT;tr|M9MMM9|M9MMM9_RAT;tr|A0A0G2JU82|A0A0G2JU82_RAT;tr|A0A0G2K9T4|A0A0G2K9T4_RAT	sp|D3ZHV2|MACF1_RAT;tr|A0A0G2JWA8|A0A0G2JWA8_RAT;tr|M9MMM9|M9MMM9_RAT;tr|A0A0G2JU82|A0A0G2JU82_RAT;tr|A0A0G2K9T4|A0A0G2K9T4_RAT	sp|D3ZHV2|MACF1_RAT Microtubule-actin cross-linking factor 1 OS=Rattus norvegicus OX=10116 GN=Macf1 PE=1 SV=1;tr|A0A0G2JWA8|A0A0G2JWA8_RAT Microtubule-actin cross-linking factor 1 OS=Rattus norvegicus OX=10116 GN=Macf1 PE=1 SV=1;tr|M9MMM9|M9MMM9_RAT Microt	5	85	85	81	18.9	619.59	5430	0	323.31	2836800000	97	18.9386	18.8954	18.9547	18.9638	19.138	18.6084	0.000910637	0.0519172	-0.00307621	-0.00622818	0.0298243	-0.0510384	0.0257313	0.587127	0.999355	FALSE
197	D3ZML2	Brsk2	Serine/threonine-protein kinase BRSK2	sp|D3ZML2|BRSK2_RAT;tr|M9MMM8|M9MMM8_RAT	sp|D3ZML2|BRSK2_RAT;tr|M9MMM8|M9MMM8_RAT	sp|D3ZML2|BRSK2_RAT Serine/threonine-protein kinase BRSK2 OS=Rattus norvegicus OX=10116 GN=Brsk2 PE=1 SV=1;tr|M9MMM8|M9MMM8_RAT Serine/threonine-protein kinase BRSK2 OS=Rattus norvegicus OX=10116 GN=Brsk2 PE=1 SV=2	2	11	9	9	15.2	81.454	735	0	63.085	370910000	9	16.0214	15.9613	15.8929	16.0379	16.0995	15.8675	0.00707185	0.0410927	-0.141604	-0.00886656	-0.0853819	0.131321	-0.0435039	0.597391	0.999355	FALSE
198	A0A0H2UI06	Ndufaf6	NADH dehydrogenase (ubiquinone) complex I, assembly factor 6	tr|A0A0H2UI06|A0A0H2UI06_RAT;sp|D3ZN43|NDUF6_RAT	tr|A0A0H2UI06|A0A0H2UI06_RAT;sp|D3ZN43|NDUF6_RAT	tr|A0A0H2UI06|A0A0H2UI06_RAT NADH dehydrogenase (ubiquinone) complex I, assembly factor 6 OS=Rattus norvegicus OX=10116 GN=Ndufaf6 PE=1 SV=1;sp|D3ZN43|NDUF6_RAT NADH dehydrogenase (ubiquinone) complex I, assembly factor 6 OS=Rattus norvegicus OX=10116 GN=N	2	6	6	6	24.3	38.124	329	0	64.783	210160000	9	14.4767	14.7986	15.0628	14.7522	15.1147	14.247	-0.328903	0.0871291	0.237085	-0.0857769	0.138582	-0.280459	0.0743217	0.680086	0.999355	FALSE
199	A0A0G2K3K1	Usp30	Ubiquitin carboxyl-terminal hydrolase 30	tr|A0A0G2K3K1|A0A0G2K3K1_RAT;sp|D3ZPG5|UBP30_RAT	tr|A0A0G2K3K1|A0A0G2K3K1_RAT;sp|D3ZPG5|UBP30_RAT	tr|A0A0G2K3K1|A0A0G2K3K1_RAT Ubiquitin carboxyl-terminal hydrolase 30 OS=Rattus norvegicus OX=10116 GN=Usp30 PE=1 SV=1;sp|D3ZPG5|UBP30_RAT Ubiquitin carboxyl-terminal hydrolase 30 OS=Rattus norvegicus OX=10116 GN=Usp30 PE=3 SV=1	2	5	5	5	13.5	54.386	483	0	17.458	89334000	6	14.6824	14.721	14.6995	14.7293	14.7769	14.2753	0.000453972	0.133143	-0.00261954	0.0148956	-0.075555	-0.128503	0.106713	0.136747	0.999355	FALSE
201	A0A0G2K2M8	Trim2	Tripartite motif-containing protein 2	tr|A0A0G2K2M8|A0A0G2K2M8_RAT;sp|D3ZQG6|TRIM2_RAT;tr|D3ZM62|D3ZM62_RAT	tr|A0A0G2K2M8|A0A0G2K2M8_RAT;sp|D3ZQG6|TRIM2_RAT;tr|D3ZM62|D3ZM62_RAT	tr|A0A0G2K2M8|A0A0G2K2M8_RAT Tripartite motif-containing protein 2 OS=Rattus norvegicus OX=10116 GN=Trim2 PE=1 SV=1;sp|D3ZQG6|TRIM2_RAT Tripartite motif-containing protein 2 OS=Rattus norvegicus OX=10116 GN=Trim2 PE=1 SV=2;tr|D3ZM62|D3ZM62_RAT Tripartite m	3	18	18	15	36.6	71.821	658	0	323.31	1028600000	23	17.3182	17.1473	17.3859	17.2945	17.4528	16.9818	0.0460217	-0.0307767	0.0936181	-0.0100689	0.010107	-0.0122266	0.0403505	0.435773	0.999355	FALSE
202	D3ZTV3	Flrt2	Leucine-rich repeat transmembrane protein FLRT2	sp|D3ZTV3|FLRT2_RAT	sp|D3ZTV3|FLRT2_RAT	sp|D3ZTV3|FLRT2_RAT Leucine-rich repeat transmembrane protein FLRT2 OS=Rattus norvegicus OX=10116 GN=Flrt2 PE=1 SV=1	1	3	3	3	6.5	73.873	660	0	10.063	75173000	4	14.3817	14.0493	14.2958	14.3624	14.5092	13.9751	0.0781314	-0.160134	-0.0279369	0.0263261	0.035094	-0.0503186	-0.040347	0.589015	0.999355	FALSE
204	A0A0G2KAP2	Mthfd2l	Probable bifunctional methylenetetrahydrofolate dehydrogenase/cyclohydrolase 2	tr|A0A0G2KAP2|A0A0G2KAP2_RAT;sp|D3ZUA0|MTD2L_RAT	tr|A0A0G2KAP2|A0A0G2KAP2_RAT;sp|D3ZUA0|MTD2L_RAT	tr|A0A0G2KAP2|A0A0G2KAP2_RAT Probable bifunctional methylenetetrahydrofolate dehydrogenase/cyclohydrolase 2 OS=Rattus norvegicus OX=10116 GN=Mthfd2l PE=3 SV=1;sp|D3ZUA0|MTD2L_RAT Probable bifunctional methylenetetrahydrofolate dehydrogenase/cyclohydrolase	2	1	1	1	5.9	31.212	289	0	3.1394	13612000	1	12.2675	12.0853	12.0518	12.2754	12.3079	11.7315	0.110319	0.0223408	-0.12548	0.0858705	-0.0197104	-0.147446	0.0294883	0.744386	0.999355	FALSE
205	A0A0G2K2U5	Rilpl1	RILP-like protein 1	tr|A0A0G2K2U5|A0A0G2K2U5_RAT;sp|D3ZUQ0|RIPL1_RAT	tr|A0A0G2K2U5|A0A0G2K2U5_RAT;sp|D3ZUQ0|RIPL1_RAT	tr|A0A0G2K2U5|A0A0G2K2U5_RAT RILP-like protein 1 OS=Rattus norvegicus OX=10116 GN=Rilpl1 PE=1 SV=1;sp|D3ZUQ0|RIPL1_RAT RILP-like protein 1 OS=Rattus norvegicus OX=10116 GN=Rilpl1 PE=1 SV=1	2	1	1	1	2.8	44.853	388	0.0026341	1.9284	3881400	1	11.6223	11.4841	11.789	11.7124	11.7478	11.4356	-0.0297044	-0.0737706	0.116841	0.0279097	-0.0747255	0.0617516	-0.000523433	0.994151	0.999355	FALSE
206	D3ZVU9	Nat8l	N-acetylaspartate synthetase	sp|D3ZVU9|NAT8L_RAT	sp|D3ZVU9|NAT8L_RAT	sp|D3ZVU9|NAT8L_RAT N-acetylaspartate synthetase OS=Rattus norvegicus OX=10116 GN=Nat8l PE=1 SV=1	1	3	3	3	10.4	32.719	299	0	12.504	50108000	3	13.3712	13.1493	13.1501	13.2218	13.3685	13.1626	0.151843	0.0240235	-0.0893531	-0.0300206	-0.0213931	0.221418	-0.0278304	0.778951	0.999355	FALSE
207	D3ZW55	Itpa	Inosine triphosphate pyrophosphatase	sp|D3ZW55|ITPA_RAT	sp|D3ZW55|ITPA_RAT	sp|D3ZW55|ITPA_RAT Inosine triphosphate pyrophosphatase OS=Rattus norvegicus OX=10116 GN=Itpa PE=3 SV=1	1	5	5	5	28.8	21.927	198	0	30.008	77806000	5	14.9722	14.6952	15.0354	14.8923	15.0024	14.6464	0.0801736	-0.102682	0.123268	-0.0321073	-0.0600889	0.0325558	0.0534665	0.479836	0.999355	FALSE
208	D3ZXD8	Tmem245	Transmembrane protein 245	sp|D3ZXD8|TM245_RAT;tr|D3ZR79|D3ZR79_RAT	sp|D3ZXD8|TM245_RAT;tr|D3ZR79|D3ZR79_RAT	sp|D3ZXD8|TM245_RAT Transmembrane protein 245 OS=Rattus norvegicus OX=10116 GN=Tmem245 PE=1 SV=1;tr|D3ZR79|D3ZR79_RAT Transmembrane protein 245 OS=Rattus norvegicus OX=10116 GN=Tmem245 PE=1 SV=1	2	3	3	3	3.4	97.281	876	0	5.4827	49984000	3	13.1914	13.0588	12.9917	13.2414	13.2388	13.2457	0.0196082	-0.0188107	-0.200201	0.0372124	-0.103522	0.35209	-0.161728	0.249546	0.999355	FALSE
209	F1LMI7	Rnf123	E3 ubiquitin-protein ligase RNF123	tr|F1LMI7|F1LMI7_RAT;sp|D3ZXK7|RN123_RAT	tr|F1LMI7|F1LMI7_RAT;sp|D3ZXK7|RN123_RAT	tr|F1LMI7|F1LMI7_RAT E3 ubiquitin-protein ligase RNF123 OS=Rattus norvegicus OX=10116 GN=Rnf123 PE=1 SV=1;sp|D3ZXK7|RN123_RAT E3 ubiquitin-protein ligase RNF123 OS=Rattus norvegicus OX=10116 GN=Rnf123 PE=1 SV=1	2	4	4	4	3.5	148.29	1312	0	7.8991	55407000	4	12.9858	12.8225	13.214	13.1258	13.2871	12.4419	-0.0547141	-0.123854	0.153487	0.0529194	0.0761437	-0.320422	0.0554262	0.682216	0.999355	FALSE
210	M0R3K2	Gatc	Glutamyl-tRNA(Gln) amidotransferase subunit C, mitochondrial	tr|M0R3K2|M0R3K2_RAT;sp|D3ZY68|GATC_RAT	tr|M0R3K2|M0R3K2_RAT;sp|D3ZY68|GATC_RAT	tr|M0R3K2|M0R3K2_RAT Glutamyl-tRNA(Gln) amidotransferase subunit C, mitochondrial OS=Rattus norvegicus OX=10116 GN=Gatc PE=1 SV=2;sp|D3ZY68|GATC_RAT Glutamyl-tRNA(Gln) amidotransferase subunit C, mitochondrial OS=Rattus norvegicus OX=10116 GN=Gatc PE=3 SV=	2	2	2	2	24.2	16.965	153	0	30.982	47842000	4	11.5306	11.7571	11.876	11.4029	11.6095	11.1848	0.0337654	0.354453	0.359139	-0.12635	-0.0578414	-0.0338716	0.321807	0.0156123	0.999355	FALSE
211	M0RAK4	Fxn	Frataxin, mitochondrial	tr|M0RAK4|M0RAK4_RAT;sp|D3ZYW7|FRDA_RAT;tr|A0A0A0MXX7|A0A0A0MXX7_RAT	tr|M0RAK4|M0RAK4_RAT;sp|D3ZYW7|FRDA_RAT;tr|A0A0A0MXX7|A0A0A0MXX7_RAT	tr|M0RAK4|M0RAK4_RAT Frataxin, mitochondrial OS=Rattus norvegicus OX=10116 GN=Fxn PE=1 SV=2;sp|D3ZYW7|FRDA_RAT Frataxin, mitochondrial OS=Rattus norvegicus OX=10116 GN=Fxn PE=1 SV=1;tr|A0A0A0MXX7|A0A0A0MXX7_RAT Frataxin, mitochondrial OS=Rattus norvegicus	3	5	5	5	30.6	22.883	206	0	31.964	391210000	10	16.0656	15.8505	16.1207	16.0973	16.2044	15.7495	0.0162319	-0.104727	0.0512183	0.0155034	-0.0154652	-0.0217327	-0.00519413	0.927375	0.999355	FALSE
212	D3ZZC3	Klhl22	Kelch-like protein 22	sp|D3ZZC3|KLH22_RAT;tr|A0A0G2KA06|A0A0G2KA06_RAT	sp|D3ZZC3|KLH22_RAT;tr|A0A0G2KA06|A0A0G2KA06_RAT	sp|D3ZZC3|KLH22_RAT Kelch-like protein 22 OS=Rattus norvegicus OX=10116 GN=Klhl22 PE=1 SV=1;tr|A0A0G2KA06|A0A0G2KA06_RAT Kelch-like protein 22 OS=Rattus norvegicus OX=10116 GN=Klhl22 PE=1 SV=1	2	6	6	6	10.7	71.773	634	0	48.401	121310000	6	12.433	12.5592	12.6814	12.452	12.7129	12.3315	-0.142178	0.0781905	0.086163	-0.155594	-0.0327768	0.0345034	0.0586809	0.511406	0.999355	FALSE
213	D4A055	Cacnb4	Voltage-dependent L-type calcium channel subunit beta-4	sp|D4A055|CACB4_RAT	sp|D4A055|CACB4_RAT	sp|D4A055|CACB4_RAT Voltage-dependent L-type calcium channel subunit beta-4 OS=Rattus norvegicus OX=10116 GN=Cacnb4 PE=1 SV=2	1	14	14	10	32.6	57.963	519	0	114	970660000	19	16.0739	15.9492	15.9987	16.0224	16.1959	15.7419	0.0519949	0.0214123	-0.0433305	-0.0319205	0.00354334	-0.00181668	0.0200902	0.672539	0.999355	FALSE
214	D4A0X3	Kiaa1107	AP2-interacting clathrin-endocytosis protein	sp|D4A0X3|K1107_RAT	sp|D4A0X3|K1107_RAT	sp|D4A0X3|K1107_RAT AP2-interacting clathrin-endocytosis protein OS=Rattus norvegicus OX=10116 GN=Kiaa1107 PE=1 SV=3	1	10	10	10	12	133.26	1237	0	67.968	344410000	12	15.8288	15.8426	15.7669	15.691	15.8835	15.2842	0.0987057	0.206638	0.0167512	-0.0715346	-0.0170839	-0.167763	0.192825	0.0294675	0.999355	FALSE
215	D4A1R8	Cpne1	Copine-1	sp|D4A1R8|CPNE1_RAT	sp|D4A1R8|CPNE1_RAT	sp|D4A1R8|CPNE1_RAT Copine-1 OS=Rattus norvegicus OX=10116 GN=Cpne1 PE=1 SV=1	1	6	6	6	12.3	58.843	536	0	48.577	230930000	7	15.7531	15.5621	15.7516	15.8016	15.9497	15.5241	-0.00895029	-0.105797	-0.0305054	0.00715558	0.0171402	0.0401537	-0.0699008	0.175037	0.999355	FALSE
216	D4A208	Srgap2	SLIT-ROBO Rho GTPase-activating protein 2	sp|D4A208|SRGP2_RAT;tr|B5DEJ1|B5DEJ1_RAT;tr|A0A0G2JZ92|A0A0G2JZ92_RAT	sp|D4A208|SRGP2_RAT;tr|B5DEJ1|B5DEJ1_RAT;tr|A0A0G2JZ92|A0A0G2JZ92_RAT	sp|D4A208|SRGP2_RAT SLIT-ROBO Rho GTPase-activating protein 2 OS=Rattus norvegicus OX=10116 GN=Srgap2 PE=1 SV=1;tr|B5DEJ1|B5DEJ1_RAT SLIT-ROBO Rho GTPase-activating protein 2 OS=Rattus norvegicus OX=10116 GN=Srgap2 PE=1 SV=1;tr|A0A0G2JZ92|A0A0G2JZ92_RAT SL	3	15	15	13	17.9	120.88	1071	0	223.28	579410000	19	16.3995	16.3501	16.4897	16.4955	16.7002	16.1649	-0.0535225	-0.00871401	0.016647	0.0100662	0.076729	-0.0099128	-0.040824	0.414525	0.999355	FALSE
217	D4A280	Pak5	Serine/threonine-protein kinase PAK 5	sp|D4A280|PAK5_RAT	sp|D4A280|PAK5_RAT	sp|D4A280|PAK5_RAT Serine/threonine-protein kinase PAK 5 OS=Rattus norvegicus OX=10116 GN=Pak5 PE=1 SV=1	1	8	8	8	13.8	80.948	718	0	17.784	205450000	9	15.239	15.1222	15.265	15.2436	15.4545	14.9124	0.0117567	-0.0109592	0.0176184	-0.0161137	0.0567319	-0.0367433	0.00484701	0.917775	0.999355	FALSE
220	D4A631	Arfgef1	Brefeldin A-inhibited guanine nucleotide-exchange protein 1	sp|D4A631|BIG1_RAT	sp|D4A631|BIG1_RAT	sp|D4A631|BIG1_RAT Brefeldin A-inhibited guanine nucleotide-exchange protein 1 OS=Rattus norvegicus OX=10116 GN=Arfgef1 PE=1 SV=1	1	10	8	8	6.6	207.89	1846	0	70.237	114000000	9	15.2536	15.1373	15.2553	15.2382	15.4315	14.9293	0.0207921	-0.00138013	0.00236149	-0.0270675	0.0281212	-0.0253649	0.0153615	0.722292	0.999355	FALSE
221	D4A6D7	Ttc19	Tetratricopeptide repeat protein 19, mitochondrial	sp|D4A6D7|TTC19_RAT	sp|D4A6D7|TTC19_RAT	sp|D4A6D7|TTC19_RAT Tetratricopeptide repeat protein 19, mitochondrial OS=Rattus norvegicus OX=10116 GN=Ttc19 PE=3 SV=1	1	6	6	6	24.9	41.333	365	0	80.655	672470000	7	14.7492	14.6411	14.7358	14.8067	14.6906	14.6061	0.00734757	-0.0065501	-0.0261121	0.0323949	-0.221753	0.142381	0.00722059	0.941918	0.999355	FALSE
222	D4A6D8	Lrrtm1	Leucine-rich repeat transmembrane neuronal protein 1	sp|D4A6D8|LRRT1_RAT	sp|D4A6D8|LRRT1_RAT	sp|D4A6D8|LRRT1_RAT Leucine-rich repeat transmembrane neuronal protein 1 OS=Rattus norvegicus OX=10116 GN=Lrrtm1 PE=3 SV=1	1	6	6	6	9	58.731	523	0	15.259	161050000	7	14.2915	14.3215	14.3022	14.1587	14.4045	13.8302	0.0332495	0.157439	0.02391	-0.131935	-0.0242426	-0.149827	0.173534	0.0275742	0.999355	FALSE
223	D4A7N1	Chchd6	MICOS complex subunit Mic25	sp|D4A7N1|MIC25_RAT	sp|D4A7N1|MIC25_RAT	sp|D4A7N1|MIC25_RAT MICOS complex subunit Mic25 OS=Rattus norvegicus OX=10116 GN=Chchd6 PE=1 SV=1	1	10	10	10	33.7	29.211	261	0	207.2	1728800000	19	16.5752	16.6216	16.6107	16.6711	16.8818	16.2627	-0.0402283	0.100295	-0.0248545	0.0232437	0.0958602	-0.0745665	-0.00310845	0.963791	0.999355	FALSE
224	D4A7P2	Lrrtm2	Leucine-rich repeat transmembrane neuronal protein 2	sp|D4A7P2|LRRT2_RAT	sp|D4A7P2|LRRT2_RAT	sp|D4A7P2|LRRT2_RAT Leucine-rich repeat transmembrane neuronal protein 2 OS=Rattus norvegicus OX=10116 GN=Lrrtm2 PE=1 SV=1	1	3	3	3	6.4	58.803	515	0	8.8854	37973000	3	12.9893	12.9	13.2052	13.0417	13.083	12.6726	-0.00201061	0.00280809	0.1938	0.017927	-0.0788313	-0.0406297	0.0987105	0.197333	0.999355	FALSE
225	D4AAT7	Naxd	ATP-dependent (S)-NAD(P)H-hydrate dehydratase	sp|D4AAT7|NNRD_RAT;tr|D3ZLK9|D3ZLK9_RAT	sp|D4AAT7|NNRD_RAT;tr|D3ZLK9|D3ZLK9_RAT	sp|D4AAT7|NNRD_RAT ATP-dependent (S)-NAD(P)H-hydrate dehydratase OS=Rattus norvegicus OX=10116 GN=Naxd PE=3 SV=1;tr|D3ZLK9|D3ZLK9_RAT ATP-dependent (S)-NAD(P)H-hydrate dehydratase OS=Rattus norvegicus OX=10116 GN=Naxd PE=1 SV=2	2	9	9	9	35	36.518	343	0	313.42	481410000	14	16.1619	16.082	16.3306	16.2229	16.3287	15.7457	-0.00673535	0.00753283	0.141821	0.0217825	-0.0104194	-0.144763	0.0920062	0.222346	0.999355	FALSE
226	D4AAZ6	Rpl37a	60S ribosomal protein L37a	sp|D4AAZ6|RL37A_RAT;tr|D4A7B1|D4A7B1_RAT;tr|A0A0H2UHU1|A0A0H2UHU1_RAT;sp|P61515|RL37P_RAT	sp|D4AAZ6|RL37A_RAT;tr|D4A7B1|D4A7B1_RAT;tr|A0A0H2UHU1|A0A0H2UHU1_RAT;sp|P61515|RL37P_RAT	sp|D4AAZ6|RL37A_RAT 60S ribosomal protein L37a OS=Rattus norvegicus OX=10116 GN=Rpl37a PE=1 SV=1;tr|D4A7B1|D4A7B1_RAT Uncharacterized protein OS=Rattus norvegicus OX=10116 PE=3 SV=1;tr|A0A0H2UHU1|A0A0H2UHU1_RAT 60S ribosomal protein L37a OS=Rattus norvegic	4	1	1	1	12.5	8.0627	72	0.002405	1.9757	123700000	2	11.7366	11.6611	11.3444	11.8419	11.6912	11.432	0.0131665	0.0318477	-0.399145	0.0860597	-0.202738	-0.0132727	-0.0747265	0.606089	0.999355	FALSE
228	A0A286YFH5	Mctp1	Multiple C2 and transmembrane domain-containing protein 1	tr|A0A286YFH5|A0A286YFH5_RAT;sp|D4ABL6|MCTP1_RAT;tr|D3Z8Q9|D3Z8Q9_RAT	tr|A0A286YFH5|A0A286YFH5_RAT;sp|D4ABL6|MCTP1_RAT	tr|A0A286YFH5|A0A286YFH5_RAT Multiple C2 and transmembrane domain-containing protein 1 OS=Rattus norvegicus OX=10116 GN=Mctp1 PE=4 SV=1;sp|D4ABL6|MCTP1_RAT Multiple C2 and transmembrane domain-containing protein 1 OS=Rattus norvegicus OX=10116 GN=Mctp1 PE=	3	3	3	3	4.9	80.483	694	0	7.5283	3349600000	3	11.9062	11.9373	12.1795	12.2005	11.9303	11.6443	-0.0692408	0.0560244	0.183927	0.192661	-0.215671	-0.0529837	0.0822347	0.513067	0.999355	FALSE
229	D4ABP9	Fbxo3	F-box only protein 3	sp|D4ABP9|FBX3_RAT	sp|D4ABP9|FBX3_RAT	sp|D4ABP9|FBX3_RAT F-box only protein 3 OS=Rattus norvegicus OX=10116 GN=Fbxo3 PE=3 SV=1	1	2	2	2	5.4	55.355	480	0	59.745	99986000	2	14.0009	13.7286	13.9877	13.93	13.9283	13.9519	0.0674748	-0.110705	0.0342111	-0.0358219	-0.175582	0.296681	-0.031432	0.812455	0.999355	FALSE
231	D4ACN8	Plgrkt	Plasminogen receptor (KT)	sp|D4ACN8|PLRKT_RAT	sp|D4ACN8|PLRKT_RAT	sp|D4ACN8|PLRKT_RAT Plasminogen receptor (KT) OS=Rattus norvegicus OX=10116 GN=Plgrkt PE=1 SV=1	1	2	2	2	14.3	17.312	147	0	31.963	266870000	4	15.902	15.9523	15.9399	15.9848	16.1938	15.4431	-0.0348678	0.109516	-0.0171035	0.0154927	0.0863568	-0.21562	0.0571051	0.550594	0.999355	FALSE
232	D4ACP2	Smim12	Small integral membrane protein 12	sp|D4ACP2|SIM12_RAT	sp|D4ACP2|SIM12_RAT	sp|D4ACP2|SIM12_RAT Small integral membrane protein 12 OS=Rattus norvegicus OX=10116 GN=Smim12 PE=3 SV=1	1	4	4	4	41.3	10.809	92	0	4.8536	194460000	6	15.7413	15.8758	15.8909	15.8808	16.2089	15.1209	-0.119062	0.109569	0.0103954	-0.0120062	0.178039	-0.46128	0.0987165	0.57336	0.999355	FALSE
234	A0A0H2UI02	Stk11	Serine/threonine kinase 11 (Predicted), isoform CRA_a	tr|A0A0H2UI02|A0A0H2UI02_RAT;sp|D4AE59|STK11_RAT	tr|A0A0H2UI02|A0A0H2UI02_RAT;sp|D4AE59|STK11_RAT	tr|A0A0H2UI02|A0A0H2UI02_RAT Serine/threonine kinase 11 (Predicted), isoform CRA_a OS=Rattus norvegicus OX=10116 GN=Stk11 PE=1 SV=1;sp|D4AE59|STK11_RAT Serine/threonine-protein kinase STK11 OS=Rattus norvegicus OX=10116 GN=Stk11 PE=1 SV=1	2	4	4	4	12.8	49.245	436	0	17.928	23143000	5	11.2947	11.3936	11.8253	11.6931	11.8145	11.2135	-0.272251	-0.0792358	0.238296	0.0937946	0.077023	-0.0752963	-0.0695708	0.61916	0.999355	FALSE
235	D4AEC2	Camsap2	Calmodulin-regulated spectrin-associated protein 2	sp|D4AEC2|CAMP2_RAT	sp|D4AEC2|CAMP2_RAT	sp|D4AEC2|CAMP2_RAT Calmodulin-regulated spectrin-associated protein 2 OS=Rattus norvegicus OX=10116 GN=Camsap2 PE=1 SV=1	1	5	5	5	4	165.61	1470	0	10.713	49725000	6	13.3235	13.1879	13.3051	13.3277	13.3946	12.9982	0.0404404	-0.000954695	0.00193606	0.0122419	-0.0589499	-0.00668744	0.0316057	0.49172	0.999355	FALSE
236	E9PSK7	Mapk8ip3	C-Jun-amino-terminal kinase-interacting protein 3	sp|E9PSK7|JIP3_RAT	sp|E9PSK7|JIP3_RAT	sp|E9PSK7|JIP3_RAT C-Jun-amino-terminal kinase-interacting protein 3 OS=Rattus norvegicus OX=10116 GN=Mapk8ip3 PE=1 SV=2	1	17	17	13	15.5	145.65	1322	0	123.12	544700000	18	16.739	16.5851	16.6031	16.6896	16.8587	16.5538	0.056618	-0.00314925	-0.0993727	-0.02517	0.0057796	0.149632	-0.0587152	0.42275	0.999355	FALSE
237	E9PU28	Impdh2	Inosine-5-monophosphate dehydrogenase 2	sp|E9PU28|IMDH2_RAT;sp|D3ZLZ7|IMDH1_RAT;tr|A0A0A0MXZ8|A0A0A0MXZ8_RAT	sp|E9PU28|IMDH2_RAT	sp|E9PU28|IMDH2_RAT Inosine-5-monophosphate dehydrogenase 2 OS=Rattus norvegicus OX=10116 GN=Impdh2 PE=1 SV=1	3	4	4	4	9.5	55.814	514	0	10.513	70251000	4	14.4519	14.4351	14.4561	14.5916	14.582	14.3004	-0.0382548	0.0390523	-0.054168	0.0690506	-0.0786598	0.0883426	-0.0440346	0.501205	0.999355	FALSE
238	F1LMZ8	Psmd11	26S proteasome non-ATPase regulatory subunit 11	sp|F1LMZ8|PSD11_RAT;tr|A0A0G2JWX1|A0A0G2JWX1_RAT;tr|D3Z950|D3Z950_RAT	sp|F1LMZ8|PSD11_RAT;tr|A0A0G2JWX1|A0A0G2JWX1_RAT;tr|D3Z950|D3Z950_RAT	sp|F1LMZ8|PSD11_RAT 26S proteasome non-ATPase regulatory subunit 11 OS=Rattus norvegicus OX=10116 GN=Psmd11 PE=1 SV=2;tr|A0A0G2JWX1|A0A0G2JWX1_RAT 26S proteasome non-ATPase regulatory subunit 11 OS=Rattus norvegicus OX=10116 GN=Psmd11 PE=1 SV=1;tr|D3Z950|D	3	10	10	10	27.3	47.463	422	0	75.247	401300000	12	15.7912	15.6577	15.7292	15.7823	16.0025	15.5866	0.0197631	-0.0196525	-0.0623187	-0.0215578	0.0605213	0.0933227	-0.0648315	0.247896	0.999355	FALSE
241	F2Z3R2	Hnrnpl	Heterogeneous nuclear ribonucleoprotein L	tr|F2Z3R2|F2Z3R2_RAT;sp|F1LQ48|HNRPL_RAT	tr|F2Z3R2|F2Z3R2_RAT;sp|F1LQ48|HNRPL_RAT	tr|F2Z3R2|F2Z3R2_RAT Heterogeneous nuclear ribonucleoprotein L OS=Rattus norvegicus OX=10116 GN=Hnrnpl PE=1 SV=1;sp|F1LQ48|HNRPL_RAT Heterogeneous nuclear ribonucleoprotein L OS=Rattus norvegicus OX=10116 GN=Hnrnpl PE=1 SV=2	2	1	1	1	1.9	63.963	586	0.0040208	1.8092	30944000	2	13.2183	12.9311	13.0639	13.3105	13.3164	13.2453	0.0359533	-0.157171	-0.138591	0.0956734	-0.0364699	0.341096	-0.220036	0.0883218	0.999355	FALSE
242	F1LQX4	Arhgap44	Rho GTPase-activating protein 44	sp|F1LQX4|RHG44_RAT;tr|A0A0H2UHC0|A0A0H2UHC0_RAT;tr|D4AAV2|D4AAV2_RAT;tr|D4AAV4|D4AAV4_RAT;tr|F1M6X7|F1M6X7_RAT;sp|Q99N37|RHG17_RAT	sp|F1LQX4|RHG44_RAT;tr|A0A0H2UHC0|A0A0H2UHC0_RAT	sp|F1LQX4|RHG44_RAT Rho GTPase-activating protein 44 OS=Rattus norvegicus OX=10116 GN=Arhgap44 PE=1 SV=2;tr|A0A0H2UHC0|A0A0H2UHC0_RAT Rho GTPase-activating protein 44 OS=Rattus norvegicus OX=10116 GN=Arhgap44 PE=1 SV=1	6	12	12	12	18.7	89.114	814	0	96.383	377580000	15	15.7566	15.6718	15.7989	15.843	15.9905	15.4544	-0.0152485	-0.0058956	0.00687697	0.0386912	0.0480656	-0.0392909	-0.0205777	0.660008	0.999355	FALSE
243	F1LQY6	Necab2	N-terminal EF-hand calcium-binding protein 2	sp|F1LQY6|NECA2_RAT	sp|F1LQY6|NECA2_RAT	sp|F1LQY6|NECA2_RAT N-terminal EF-hand calcium-binding protein 2 OS=Rattus norvegicus OX=10116 GN=Necab2 PE=1 SV=3	1	7	7	7	20.6	43.526	389	0	69.939	302560000	10	15.7713	15.6128	15.6562	15.7206	15.8953	15.6467	0.0567682	-0.00758448	-0.0784566	-0.0263893	0.0102148	0.210297	-0.0744652	0.370853	0.999355	FALSE
245	F1LSG8	Vps50	Syndetin	sp|F1LSG8|VPS50_RAT	sp|F1LSG8|VPS50_RAT	sp|F1LSG8|VPS50_RAT Syndetin OS=Rattus norvegicus OX=10116 GN=Vps50 PE=1 SV=1	1	7	7	4	10.1	111.19	964	0	38.826	151580000	8	14.8635	14.7476	14.8031	14.8301	15.0242	14.625	0.0170844	-0.004666	-0.0633938	-0.0487693	0.00729636	0.0567638	-0.0220887	0.669893	0.999355	FALSE
246	F1LTR1	Wdr26	WD repeat-containing protein 26	sp|F1LTR1|WDR26_RAT	sp|F1LTR1|WDR26_RAT	sp|F1LTR1|WDR26_RAT WD repeat-containing protein 26 OS=Rattus norvegicus OX=10116 GN=Wdr26 PE=3 SV=2	1	3	3	3	6	58.49	514	0	7.3202	87210000	4	13.0197	12.5398	13.0931	13.084	12.967	13.3628	-0.0168474	-0.402622	0.0364518	0.0150527	-0.240095	0.604353	-0.254109	0.316533	0.999355	FALSE
247	F1LU71	Auh	Methylglutaconyl-CoA hydratase, mitochondrial	sp|F1LU71|AUHM_RAT	sp|F1LU71|AUHM_RAT	sp|F1LU71|AUHM_RAT Methylglutaconyl-CoA hydratase, mitochondrial OS=Rattus norvegicus OX=10116 GN=Auh PE=1 SV=2	1	14	14	14	40	33.341	315	0	185.16	8022900000	31	17.6335	17.4719	17.5999	17.7063	17.7676	17.4448	0.0179691	-0.0495098	-0.0357876	0.0583273	-0.0184857	0.107436	-0.0715352	0.209365	0.999355	FALSE
248	F1LYQ8	Farp1	FERM, ARHGEF and pleckstrin domain-containing protein 1	sp|F1LYQ8|FARP1_RAT	sp|F1LYQ8|FARP1_RAT	sp|F1LYQ8|FARP1_RAT FERM, ARHGEF and pleckstrin domain-containing protein 1 OS=Rattus norvegicus OX=10116 GN=Farp1 PE=1 SV=2	1	13	13	12	14.6	118.84	1049	0	47.388	261230000	14	16.5738	16.2826	16.4981	16.5475	16.6623	16.2732	0.0703313	-0.126695	-0.0254565	0.011633	-0.0115948	0.0479394	-0.0432661	0.505786	0.999355	FALSE
249	F1M0Z1	Trio	Triple functional domain protein	sp|F1M0Z1|TRIO_RAT;tr|A0A1P0PBZ6|A0A1P0PBZ6_RAT	sp|F1M0Z1|TRIO_RAT;tr|A0A1P0PBZ6|A0A1P0PBZ6_RAT	sp|F1M0Z1|TRIO_RAT Triple functional domain protein OS=Rattus norvegicus OX=10116 GN=Trio PE=1 SV=4;tr|A0A1P0PBZ6|A0A1P0PBZ6_RAT Triple functional domain protein OS=Rattus norvegicus OX=10116 GN=Trio PE=1 SV=1	2	35	35	32	14.1	347.86	3100	0	319.48	1017600000	48	17.5339	17.3899	17.5016	17.5285	17.6743	17.2289	0.0339732	-0.0159104	-0.0184068	-0.00384906	0.00388723	0.00715766	-0.00251328	0.95272	0.999355	FALSE
250	F1M3L7	Eps8	Epidermal growth factor receptor kinase substrate 8	sp|F1M3L7|EPS8_RAT	sp|F1M3L7|EPS8_RAT	sp|F1M3L7|EPS8_RAT Epidermal growth factor receptor kinase substrate 8 OS=Rattus norvegicus OX=10116 GN=Eps8 PE=1 SV=2	1	4	4	4	6	91.927	822	0	10.129	51724000	4	11.9748	12.0938	12.0273	12.1502	12.3691	12.0411	-0.177346	0.0357655	-0.144963	-0.0344133	0.0464062	0.167051	-0.155196	0.101833	0.999355	FALSE
251	A0A0G2K2V1	Usp46	Ubiquitin carboxyl-terminal hydrolase 46	tr|A0A0G2K2V1|A0A0G2K2V1_RAT;sp|F1M625|UBP46_RAT;tr|A0A0G2QC35|A0A0G2QC35_RAT;tr|F1LSW9|F1LSW9_RAT	tr|A0A0G2K2V1|A0A0G2K2V1_RAT;sp|F1M625|UBP46_RAT;tr|A0A0G2QC35|A0A0G2QC35_RAT;tr|F1LSW9|F1LSW9_RAT	tr|A0A0G2K2V1|A0A0G2K2V1_RAT Ubiquitin carboxyl-terminal hydrolase 46 OS=Rattus norvegicus OX=10116 GN=Usp46 PE=1 SV=1;sp|F1M625|UBP46_RAT Ubiquitin carboxyl-terminal hydrolase 46 OS=Rattus norvegicus OX=10116 GN=Usp46 PE=1 SV=2;tr|A0A0G2QC35|A0A0G2QC35_RA	4	2	2	2	4.5	41.704	359	0	2.731	50898000	2	13.0399	12.754	12.6755	12.9488	12.8771	12.7681	0.158293	-0.0334155	-0.226122	0.0347677	-0.174928	0.164739	-0.0419408	0.749565	0.999355	FALSE
252	F1M775	Diaph1	Protein diaphanous homolog 1	sp|F1M775|DIAP1_RAT	sp|F1M775|DIAP1_RAT	sp|F1M775|DIAP1_RAT Protein diaphanous homolog 1 OS=Rattus norvegicus OX=10116 GN=Diaph1 PE=1 SV=3	1	7	7	7	7.5	140.3	1265	0	38.733	69176000	7	12.6302	12.6524	12.8283	12.6526	12.7754	12.4283	-0.0382125	0.0781509	0.139858	-0.048137	-0.0634918	0.0381063	0.0844395	0.222479	0.999355	FALSE
253	F2Z3T4	Mbnl2	Muscleblind-like protein 2	sp|F2Z3T4|MBNL2_RAT;tr|F1M9N4|F1M9N4_RAT	sp|F2Z3T4|MBNL2_RAT;tr|F1M9N4|F1M9N4_RAT	sp|F2Z3T4|MBNL2_RAT Muscleblind-like protein 2 OS=Rattus norvegicus OX=10116 GN=Mbnl2 PE=1 SV=1;tr|F1M9N4|F1M9N4_RAT Muscleblind-like-splicing regulator 1 OS=Rattus norvegicus OX=10116 GN=Mbnl1 PE=1 SV=2	2	2	2	1	5.4	40.156	373	0	2.6172	30524000	3	11.1528	11.0194	10.9492	11.094	11.2758	11.0961	0.044683	0.00541566	-0.178957	-0.0465116	-0.0027853	0.266112	-0.115224	0.307439	0.999355	FALSE
255	G3V7P1	Stx12	Syntaxin-12	sp|G3V7P1|STX12_RAT;tr|A0A0G2JVB6|A0A0G2JVB6_RAT;tr|A0A0G2K4U8|A0A0G2K4U8_RAT	sp|G3V7P1|STX12_RAT;tr|A0A0G2JVB6|A0A0G2JVB6_RAT;tr|A0A0G2K4U8|A0A0G2K4U8_RAT	sp|G3V7P1|STX12_RAT Syntaxin-12 OS=Rattus norvegicus OX=10116 GN=Stx12 PE=1 SV=1;tr|A0A0G2JVB6|A0A0G2JVB6_RAT Syntaxin-12 OS=Rattus norvegicus OX=10116 GN=Stx12 PE=1 SV=1;tr|A0A0G2K4U8|A0A0G2K4U8_RAT Syntaxin-12 OS=Rattus norvegicus OX=10116 GN=Stx12 PE=1	3	9	9	9	47.4	31.187	274	0	323.31	923680000	11	16.6671	16.5587	16.6774	16.7837	16.7694	16.3482	0.0124382	-0.00172607	0.00270744	0.096631	-0.055729	-0.0282096	0.000242397	0.996549	0.999355	FALSE
256	G3V7W1	Pdcd6	Programmed cell death protein 6	sp|G3V7W1|PDCD6_RAT	sp|G3V7W1|PDCD6_RAT	sp|G3V7W1|PDCD6_RAT Programmed cell death protein 6 OS=Rattus norvegicus OX=10116 GN=Pdcd6 PE=2 SV=1	1	6	6	6	55.5	21.904	191	0	57.845	283310000	7	15.6975	15.5086	15.671	15.7205	15.708	15.4832	0.0271269	-0.0675876	-0.0194052	0.0177943	-0.132887	0.0910523	-0.0119418	0.868144	0.999355	FALSE
257	G3V9D0	Poglut1	Protein O-glucosyltransferase 1	sp|G3V9D0|PGLT1_RAT;tr|A0A140TAF7|A0A140TAF7_RAT	sp|G3V9D0|PGLT1_RAT;tr|A0A140TAF7|A0A140TAF7_RAT	sp|G3V9D0|PGLT1_RAT Protein O-glucosyltransferase 1 OS=Rattus norvegicus OX=10116 GN=Poglut1 PE=3 SV=1;tr|A0A140TAF7|A0A140TAF7_RAT Protein O-glucosyltransferase 1 OS=Rattus norvegicus OX=10116 GN=Poglut1 PE=1 SV=1	2	2	2	2	6.9	46.509	392	0	3.8023	21339000	2	10.6863	10.5823	11.0644	10.829	11.0604	10.3751	-0.056032	-0.0658849	0.301957	0.0542373	0.147558	-0.0890451	0.0224298	0.855815	0.999355	FALSE
258	A0A140TAI3	Hnrnpc	Heterogeneous nuclear ribonucleoprotein C, isoform CRA_b	tr|A0A140TAI3|A0A140TAI3_RAT;sp|G3V9R8|HNRPC_RAT;tr|A0A0G2K7B3|A0A0G2K7B3_RAT;tr|A0A0G2JXW4|A0A0G2JXW4_RAT	tr|A0A140TAI3|A0A140TAI3_RAT;sp|G3V9R8|HNRPC_RAT;tr|A0A0G2K7B3|A0A0G2K7B3_RAT;tr|A0A0G2JXW4|A0A0G2JXW4_RAT	tr|A0A140TAI3|A0A140TAI3_RAT Heterogeneous nuclear ribonucleoprotein C, isoform CRA_b OS=Rattus norvegicus OX=10116 GN=Hnrnpc PE=1 SV=1;sp|G3V9R8|HNRPC_RAT Heterogeneous nuclear ribonucleoprotein C OS=Rattus norvegicus OX=10116 GN=Hnrnpc PE=1 SV=2;tr|A0A0G	4	2	2	2	6.8	32.322	293	0	3.7096	23686000	2	13.003	12.8846	12.8003	12.9714	12.9332	12.7417	0.0448425	0.0205682	-0.177961	-0.019216	-0.195538	0.0616374	0.0135218	0.88757	0.999355	FALSE
259	D3ZWR4	Cpne7	Copine VII (Predicted), isoform CRA_b	tr|D3ZWR4|D3ZWR4_RAT;sp|H1UBN0|CPNE7_RAT	tr|D3ZWR4|D3ZWR4_RAT;sp|H1UBN0|CPNE7_RAT	tr|D3ZWR4|D3ZWR4_RAT Copine VII (Predicted), isoform CRA_b OS=Rattus norvegicus OX=10116 GN=Cpne7 PE=4 SV=1;sp|H1UBN0|CPNE7_RAT Copine-7 OS=Rattus norvegicus OX=10116 GN=Cpne7 PE=1 SV=1	2	8	7	7	19.8	54.118	486	0	40.045	265870000	7	14.8772	14.8196	15.0095	14.9424	15.0919	14.8084	-0.0390728	-0.00248851	0.0731699	-0.00629846	0.00511887	0.170264	-0.0458253	0.509072	0.999355	FALSE
261	M0RAS4	Igsf21	Immunoglobulin superfamily member 21	sp|M0RAS4|IGS21_RAT;tr|A0A2U3UXS5|A0A2U3UXS5_RAT	sp|M0RAS4|IGS21_RAT;tr|A0A2U3UXS5|A0A2U3UXS5_RAT	sp|M0RAS4|IGS21_RAT Immunoglobulin superfamily member 21 OS=Rattus norvegicus OX=10116 GN=Igsf21 PE=2 SV=3;tr|A0A2U3UXS5|A0A2U3UXS5_RAT Immunoglobulin superfamily member 21 OS=Rattus norvegicus OX=10116 GN=Igsf21 PE=4 SV=1	2	4	4	4	9.8	52.044	468	0	18.821	162940000	5	15.1481	15.065	15.0907	15.1955	15.3149	15.0895	-0.0050895	0.00588697	-0.0826087	0.00986457	-0.00878127	0.214448	-0.099114	0.220093	0.999355	FALSE
262	M0RC99	Rab5a	Ras-related protein Rab-5A	sp|M0RC99|RAB5A_RAT;tr|Q6IN17|Q6IN17_RAT	sp|M0RC99|RAB5A_RAT	sp|M0RC99|RAB5A_RAT Ras-related protein Rab-5A OS=Rattus norvegicus OX=10116 GN=Rab5a PE=2 SV=1	2	9	6	6	58.6	23.624	215	0	188.61	486560000	11	15.9915	15.8503	15.9205	15.9509	16.1155	15.7277	0.0481007	0.00103007	-0.042997	-0.0248925	0.00160029	0.0624509	-0.0110083	0.827442	0.999355	FALSE
263	O08557	Ddah1	N(G),N(G)-dimethylarginine dimethylaminohydrolase 1	sp|O08557|DDAH1_RAT	sp|O08557|DDAH1_RAT	sp|O08557|DDAH1_RAT N(G),N(G)-dimethylarginine dimethylaminohydrolase 1 OS=Rattus norvegicus OX=10116 GN=Ddah1 PE=1 SV=3	1	15	15	14	58.2	31.426	285	0	154.36	2460100000	26	17.055	17.0492	17.1311	17.139	17.4117	16.7625	-0.0545555	0.0337478	0.00139687	-0.00300769	0.131595	-0.0689029	-0.026365	0.696108	0.999355	FALSE
264	A0A0G2K707	Dgkz	Diacylglycerol kinase	tr|A0A0G2K707|A0A0G2K707_RAT;sp|O08560|DGKZ_RAT	tr|A0A0G2K707|A0A0G2K707_RAT;sp|O08560|DGKZ_RAT	tr|A0A0G2K707|A0A0G2K707_RAT Diacylglycerol kinase OS=Rattus norvegicus OX=10116 GN=Dgkz PE=1 SV=1;sp|O08560|DGKZ_RAT Diacylglycerol kinase zeta OS=Rattus norvegicus OX=10116 GN=Dgkz PE=1 SV=1	2	8	7	7	11.2	100.44	895	0	20.502	62264000	7	14.3333	14.2657	14.2448	14.347	14.3729	14.174	0.00845823	0.0349937	-0.100119	-0.0102529	-0.122414	0.127317	-0.0171056	0.831624	0.999355	FALSE
265	O08561	Pi4kb	Phosphatidylinositol 4-kinase beta	sp|O08561|PI4KB_RAT;tr|A0A0G2JYH1|A0A0G2JYH1_RAT	sp|O08561|PI4KB_RAT;tr|A0A0G2JYH1|A0A0G2JYH1_RAT	sp|O08561|PI4KB_RAT Phosphatidylinositol 4-kinase beta OS=Rattus norvegicus OX=10116 GN=Pi4kb PE=1 SV=1;tr|A0A0G2JYH1|A0A0G2JYH1_RAT Phosphatidylinositol 4-kinase beta OS=Rattus norvegicus OX=10116 GN=Pi4kb PE=1 SV=1	2	4	4	4	4.7	91.654	816	0	9.1282	137900000	4	15.7381	15.6175	15.957	15.9136	15.9846	15.288	-0.0382401	-0.0647181	0.160489	0.104791	0.0377236	-0.210256	0.0417575	0.699831	0.999355	FALSE
266	O08589	Fxyd1	Phospholemman	sp|O08589|PLM_RAT;tr|A0A0H2UHS8|A0A0H2UHS8_RAT	sp|O08589|PLM_RAT;tr|A0A0H2UHS8|A0A0H2UHS8_RAT	sp|O08589|PLM_RAT Phospholemman OS=Rattus norvegicus OX=10116 GN=Fxyd1 PE=1 SV=2;tr|A0A0H2UHS8|A0A0H2UHS8_RAT FXYD domain-containing ion transport regulator OS=Rattus norvegicus OX=10116 GN=Fxyd1 PE=1 SV=1	2	1	1	1	13	10.365	92	0	100.72	40903000	1	12.4516	12.9498	12.9725	13.0049	13.5735	12.2066	-0.511663	0.0806612	-0.0108491	0.00923828	0.439784	-0.478514	-0.137453	0.619065	0.999355	FALSE
267	A0A0G2JYG7	Ptprr	Receptor-type tyrosine-protein phosphatase R	tr|A0A0G2JYG7|A0A0G2JYG7_RAT;tr|G3V6L5|G3V6L5_RAT;sp|O08617|PTPRR_RAT	tr|A0A0G2JYG7|A0A0G2JYG7_RAT;tr|G3V6L5|G3V6L5_RAT;sp|O08617|PTPRR_RAT	tr|A0A0G2JYG7|A0A0G2JYG7_RAT Receptor-type tyrosine-protein phosphatase R OS=Rattus norvegicus OX=10116 GN=Ptprr PE=4 SV=1;tr|G3V6L5|G3V6L5_RAT Protein tyrosine phosphatase, receptor type, R, isoform CRA_d OS=Rattus norvegicus OX=10116 GN=Ptprr PE=4 SV=1;s	3	2	2	2	3.9	60.377	535	0	3.5068	10620000	2	11.9851	11.7127	11.7676	12.0539	12.0636	12.1246	0.0457108	-0.13255	-0.191793	0.0821291	-0.0462274	0.463422	-0.259319	0.114568	0.999355	FALSE
268	O08618	Prpsap2	Phosphoribosyl pyrophosphate synthase-associated protein 2	sp|O08618|KPRB_RAT;tr|Q6AZ40|Q6AZ40_RAT	sp|O08618|KPRB_RAT;tr|Q6AZ40|Q6AZ40_RAT	sp|O08618|KPRB_RAT Phosphoribosyl pyrophosphate synthase-associated protein 2 OS=Rattus norvegicus OX=10116 GN=Prpsap2 PE=1 SV=1;tr|Q6AZ40|Q6AZ40_RAT Phosphoribosyl pyrophosphate synthase-associated protein 2 OS=Rattus norvegicus OX=10116 GN=Prpsap2 PE=1 S	2	11	11	10	40.4	40.866	369	0	103.82	498430000	14	16.3986	16.2709	16.3596	16.4013	16.4698	16.0566	0.0468134	0.0132234	-0.012242	0.0170851	-0.052505	-0.016978	0.0333976	0.473237	0.999355	FALSE
269	O08623	Sqstm1	Sequestosome-1	sp|O08623|SQSTM_RAT;tr|A0A0H2UHB5|A0A0H2UHB5_RAT	sp|O08623|SQSTM_RAT;tr|A0A0H2UHB5|A0A0H2UHB5_RAT	sp|O08623|SQSTM_RAT Sequestosome-1 OS=Rattus norvegicus OX=10116 GN=Sqstm1 PE=1 SV=1;tr|A0A0H2UHB5|A0A0H2UHB5_RAT Sequestosome-1 OS=Rattus norvegicus OX=10116 GN=Sqstm1 PE=1 SV=1	2	2	2	2	7.5	47.681	439	0	13.158	61839000	2	13.544	13.345	13.4639	13.3597	13.6188	13.2836	0.097757	-0.00710987	-0.00242554	-0.118906	0.00209285	0.115474	0.0298536	0.692514	0.999355	FALSE
270	O08651	Phgdh	D-3-phosphoglycerate dehydrogenase	sp|O08651|SERA_RAT	sp|O08651|SERA_RAT	sp|O08651|SERA_RAT D-3-phosphoglycerate dehydrogenase OS=Rattus norvegicus OX=10116 GN=Phgdh PE=1 SV=3	1	12	12	12	29.5	56.493	533	0	142.25	1489900000	24	16.9331	16.8636	16.8746	16.9056	17.0917	16.6551	0.00673131	0.0314351	-0.0718312	-0.0531528	-0.00518419	0.00691085	0.00592046	0.905827	0.999355	FALSE
271	A0A0G2JWC6	RGD621098	Similar to RIKEN cDNA D230025D16Rik	tr|A0A0G2JWC6|A0A0G2JWC6_RAT;tr|G3V7W8|G3V7W8_RAT;sp|O08654|CP070_RAT	tr|A0A0G2JWC6|A0A0G2JWC6_RAT;tr|G3V7W8|G3V7W8_RAT;sp|O08654|CP070_RAT	tr|A0A0G2JWC6|A0A0G2JWC6_RAT Similar to RIKEN cDNA D230025D16Rik OS=Rattus norvegicus OX=10116 GN=RGD621098 PE=1 SV=1;tr|G3V7W8|G3V7W8_RAT Similar to RIKEN cDNA D230025D16Rik OS=Rattus norvegicus OX=10116 GN=RGD621098 PE=1 SV=1;sp|O08654|CP070_RAT UPF0183	3	1	1	1	5.2	45.989	407	0	7.1185	57086000	1	12.8658	12.6117	12.881	13.0555	13.0753	12.6997	-0.0197444	-0.179762	-0.0246857	0.137531	0.0192278	0.0923143	-0.157755	0.0461706	0.999355	FALSE
272	O08662	Pi4ka	Phosphatidylinositol 4-kinase alpha	sp|O08662|PI4KA_RAT;tr|A0A140TAJ5|A0A140TAJ5_RAT	sp|O08662|PI4KA_RAT;tr|A0A140TAJ5|A0A140TAJ5_RAT	sp|O08662|PI4KA_RAT Phosphatidylinositol 4-kinase alpha OS=Rattus norvegicus OX=10116 GN=Pi4ka PE=1 SV=2;tr|A0A140TAJ5|A0A140TAJ5_RAT Phosphatidylinositol 4-kinase alpha OS=Rattus norvegicus OX=10116 GN=Pi4ka PE=1 SV=1	2	38	38	38	22.4	236.92	2096	0	257.64	1236700000	43	17.8988	17.8	17.9015	17.8979	18.0894	17.7031	0.00273922	-0.00194174	-0.0146983	-0.030561	0.0228437	0.0851432	-0.0304422	0.540011	0.999355	FALSE
273	O08678	Mark1	Serine/threonine-protein kinase MARK1	sp|O08678|MARK1_RAT;tr|A0A0G2K7H9|A0A0G2K7H9_RAT	sp|O08678|MARK1_RAT;tr|A0A0G2K7H9|A0A0G2K7H9_RAT	sp|O08678|MARK1_RAT Serine/threonine-protein kinase MARK1 OS=Rattus norvegicus OX=10116 GN=Mark1 PE=1 SV=1;tr|A0A0G2K7H9|A0A0G2K7H9_RAT Non-specific serine/threonine protein kinase OS=Rattus norvegicus OX=10116 GN=Mark1 PE=1 SV=1	2	15	13	10	22.8	88.234	793	0	227	469250000	17	16.2853	16.1074	16.0695	16.1816	16.2848	15.8976	0.123061	0.0393102	-0.112833	-0.0130682	-0.0479551	0.0135167	0.0323482	0.655127	0.999355	FALSE
274	O08679	Mark2	Serine/threonine-protein kinase MARK2	sp|O08679|MARK2_RAT;tr|A0A0G2K6X6|A0A0G2K6X6_RAT	sp|O08679|MARK2_RAT;tr|A0A0G2K6X6|A0A0G2K6X6_RAT	sp|O08679|MARK2_RAT Serine/threonine-protein kinase MARK2 OS=Rattus norvegicus OX=10116 GN=Mark2 PE=1 SV=1;tr|A0A0G2K6X6|A0A0G2K6X6_RAT Non-specific serine/threonine protein kinase OS=Rattus norvegicus OX=10116 GN=Mark2 PE=1 SV=1	2	16	16	14	25.6	80.871	722	0	173.52	552320000	18	16.9756	16.8583	16.8548	16.9996	17.0891	16.7031	0.0163969	-0.00672102	-0.124481	0.00807324	-0.040592	0.0220697	-0.0347852	0.543454	0.999355	FALSE
275	G3V8V0	Arl2	ADP-ribosylation factor-like protein 2	tr|G3V8V0|G3V8V0_RAT;sp|O08697|ARL2_RAT;tr|A0A1B0GWW8|A0A1B0GWW8_RAT	tr|G3V8V0|G3V8V0_RAT;sp|O08697|ARL2_RAT	tr|G3V8V0|G3V8V0_RAT ADP-ribosylation factor-like protein 2 OS=Rattus norvegicus OX=10116 GN=Arl2 PE=1 SV=2;sp|O08697|ARL2_RAT ADP-ribosylation factor-like protein 2 OS=Rattus norvegicus OX=10116 GN=Arl2 PE=1 SV=1	3	3	3	3	18.9	19.865	175	0	9.4742	45583000	4	11.7472	11.4771	11.7233	11.5484	11.6946	11.3631	0.142498	-0.0334876	0.0984551	-0.0887082	-0.0806213	0.0365283	0.113422	0.134293	0.999355	FALSE
276	O08700	Vps45	Vacuolar protein sorting-associated protein 45	sp|O08700|VPS45_RAT	sp|O08700|VPS45_RAT	sp|O08700|VPS45_RAT Vacuolar protein sorting-associated protein 45 OS=Rattus norvegicus OX=10116 GN=Vps45 PE=1 SV=1	1	10	10	9	20.2	64.893	570	0	28.668	188800000	9	15.0401	14.8491	15.0312	15.0202	15.0996	14.5979	0.0752998	-0.0216134	0.0462741	0.0229656	-0.0356931	-0.0887764	0.0671548	0.240201	0.999355	FALSE
277	G3V7H6	Arg2	Arginase	tr|G3V7H6|G3V7H6_RAT;sp|O08701|ARGI2_RAT	tr|G3V7H6|G3V7H6_RAT;sp|O08701|ARGI2_RAT	tr|G3V7H6|G3V7H6_RAT Arginase OS=Rattus norvegicus OX=10116 GN=Arg2 PE=3 SV=1;sp|O08701|ARGI2_RAT Arginase-2, mitochondrial OS=Rattus norvegicus OX=10116 GN=Arg2 PE=1 SV=1	2	3	3	3	11.9	38.684	354	0	8.9755	24203000	3	14.158	13.9933	14.1072	14.0721	14.1025	13.6977	0.0950782	0.0245343	0.0242253	-0.0231821	-0.130942	-0.0870082	0.128323	0.0401882	0.999355	FALSE
278	O08719	Evl	Ena/VASP-like protein	sp|O08719|EVL_RAT;tr|F1M8I7|F1M8I7_RAT	sp|O08719|EVL_RAT;tr|F1M8I7|F1M8I7_RAT	sp|O08719|EVL_RAT Ena/VASP-like protein OS=Rattus norvegicus OX=10116 GN=Evl PE=1 SV=2;tr|F1M8I7|F1M8I7_RAT Ena/VASP-like protein OS=Rattus norvegicus OX=10116 GN=Evl PE=1 SV=1	2	11	11	11	35.2	45.152	420	0	50.42	281160000	13	15.7063	15.486	15.716	15.6993	15.7886	15.4976	0.0240424	-0.102019	0.0137402	-0.015351	-0.0640788	0.0935871	-0.0261313	0.69081	0.999355	FALSE
279	A0A0G2JZN2	Unc5a	Netrin receptor UNC5A	tr|A0A0G2JZN2|A0A0G2JZN2_RAT;sp|O08721|UNC5A_RAT	tr|A0A0G2JZN2|A0A0G2JZN2_RAT;sp|O08721|UNC5A_RAT	tr|A0A0G2JZN2|A0A0G2JZN2_RAT Netrin receptor UNC5A OS=Rattus norvegicus OX=10116 GN=Unc5a PE=4 SV=1;sp|O08721|UNC5A_RAT Netrin receptor UNC5A OS=Rattus norvegicus OX=10116 GN=Unc5a PE=1 SV=1	2	1	1	1	1.7	98.804	898	0	3.1387	8105500	1	10.6869	10.6368	10.4761	11.0195	10.8357	10.4917	-0.0216062	0.0224037	-0.252497	0.278562	-0.0433197	0.0612726	-0.182738	0.144851	0.999355	FALSE
280	O08730	Gyg1	Glycogenin-1	sp|O08730|GLYG_RAT;tr|A0A0G2JXP1|A0A0G2JXP1_RAT;tr|F8WFR6|F8WFR6_RAT	sp|O08730|GLYG_RAT;tr|A0A0G2JXP1|A0A0G2JXP1_RAT;tr|F8WFR6|F8WFR6_RAT	sp|O08730|GLYG_RAT Glycogenin-1 OS=Rattus norvegicus OX=10116 GN=Gyg1 PE=2 SV=4;tr|A0A0G2JXP1|A0A0G2JXP1_RAT Glycogenin-1 OS=Rattus norvegicus OX=10116 GN=Gyg1 PE=1 SV=1;tr|F8WFR6|F8WFR6_RAT Glycogenin-1 OS=Rattus norvegicus OX=10116 GN=Gyg1 PE=1 SV=1	3	4	4	4	13.8	37.378	333	0	26.793	170030000	5	14.8861	14.7497	15.0376	14.9417	15.0984	14.5522	-0.0124723	-0.0547953	0.118901	0.0106776	0.0292948	-0.0682445	0.0266351	0.680862	0.999355	FALSE
281	O08773	Rgs14	Regulator of G-protein signaling 14	sp|O08773|RGS14_RAT	sp|O08773|RGS14_RAT	sp|O08773|RGS14_RAT Regulator of G-protein signaling 14 OS=Rattus norvegicus OX=10116 GN=Rgs14 PE=1 SV=1	1	3	3	3	8.1	59.491	544	0	8.1673	59309000	3	11.604	11.4917	11.6702	11.4859	11.8493	11.7401	-0.0241231	-0.0422752	0.0219576	-0.174605	0.0506967	0.39012	-0.103551	0.481847	0.999355	FALSE
282	A0A0G2K326	Rgs12	Regulator of G-protein signaling 12, isoform CRA_b	tr|A0A0G2K326|A0A0G2K326_RAT;tr|G3V9H1|G3V9H1_RAT;sp|O08774|RGS12_RAT;tr|D4AB55|D4AB55_RAT	tr|A0A0G2K326|A0A0G2K326_RAT;tr|G3V9H1|G3V9H1_RAT;sp|O08774|RGS12_RAT;tr|D4AB55|D4AB55_RAT	tr|A0A0G2K326|A0A0G2K326_RAT Regulator of G-protein signaling 12, isoform CRA_b OS=Rattus norvegicus OX=10116 GN=Rgs12 PE=1 SV=1;tr|G3V9H1|G3V9H1_RAT Regulator of G-protein signaling 12, isoform CRA_c OS=Rattus norvegicus OX=10116 GN=Rgs12 PE=1 SV=3;sp|O08	4	3	3	3	5.4	80.206	739	0	6.6332	23611000	4	12.0997	12.2386	12.3124	12.3467	12.3104	11.7963	-0.116545	0.116409	0.0760221	0.098006	-0.0763548	-0.14184	0.0653583	0.49504	0.999355	FALSE
283	O08776	Ndufaf3	NADH dehydrogenase [ubiquinone] 1 alpha subcomplex assembly factor 3	sp|O08776|NDUF3_RAT	sp|O08776|NDUF3_RAT	sp|O08776|NDUF3_RAT NADH dehydrogenase [ubiquinone] 1 alpha subcomplex assembly factor 3 OS=Rattus norvegicus OX=10116 GN=Ndufaf3 PE=2 SV=1	1	3	3	3	22.2	20.696	185	0	160.79	243470000	4	15.2467	15.2653	15.348	15.408	15.5195	15.0951	-0.106234	0.00652729	-0.0249554	0.0226499	-0.00389693	0.0204136	-0.0546096	0.291237	0.999355	FALSE
284	O08816	Wasl	Neural Wiskott-Aldrich syndrome protein	sp|O08816|WASL_RAT;tr|F1LSG0|F1LSG0_RAT	sp|O08816|WASL_RAT;tr|F1LSG0|F1LSG0_RAT	sp|O08816|WASL_RAT Neural Wiskott-Aldrich syndrome protein OS=Rattus norvegicus OX=10116 GN=Wasl PE=1 SV=2;tr|F1LSG0|F1LSG0_RAT Neural Wiskott-Aldrich syndrome protein OS=Rattus norvegicus OX=10116 GN=Wasl PE=1 SV=2	2	5	5	5	10.8	54.325	501	0	31.996	154180000	6	13.8113	13.6779	13.7895	13.8073	14.0083	13.4614	0.0383279	-0.000864292	-0.00350426	0.00189344	0.0648847	-0.0334306	0.000203927	0.996603	0.999355	FALSE
285	O08836	Igbp1	Immunoglobulin-binding protein 1	sp|O08836|IGBP1_RAT	sp|O08836|IGBP1_RAT	sp|O08836|IGBP1_RAT Immunoglobulin-binding protein 1 OS=Rattus norvegicus OX=10116 GN=Igbp1 PE=2 SV=2	1	4	4	4	14.7	39.135	340	0	9.3957	59738000	4	11.4634	11.6894	11.4166	11.7172	12.0415	11.7709	-0.270134	0.050067	-0.337011	-0.0487148	0.137438	0.31557	-0.320457	0.0523604	0.999355	FALSE
286	O08838	Amph	Amphiphysin	sp|O08838|AMPH_RAT;tr|A0A0G2JX32|A0A0G2JX32_RAT;tr|F1LPP0|F1LPP0_RAT;tr|A0A0G2K5Z4|A0A0G2K5Z4_RAT	sp|O08838|AMPH_RAT;tr|A0A0G2JX32|A0A0G2JX32_RAT;tr|F1LPP0|F1LPP0_RAT;tr|A0A0G2K5Z4|A0A0G2K5Z4_RAT	sp|O08838|AMPH_RAT Amphiphysin OS=Rattus norvegicus OX=10116 GN=Amph PE=1 SV=1;tr|A0A0G2JX32|A0A0G2JX32_RAT Amphiphysin OS=Rattus norvegicus OX=10116 GN=Amph PE=1 SV=1;tr|F1LPP0|F1LPP0_RAT Amphiphysin OS=Rattus norvegicus OX=10116 GN=Amph PE=1 SV=3;tr|A0A0	4	28	28	26	54.2	74.877	683	0	323.31	9657800000	71	19.2369	19.1949	19.3539	19.325	19.4936	18.8367	-0.0532395	-0.00110211	0.0436363	0.00245433	0.0329237	-0.175323	0.0430798	0.552343	0.999355	FALSE
287	O08839	Bin1	Myc box-dependent-interacting protein 1	sp|O08839|BIN1_RAT;tr|F1LMX1|F1LMX1_RAT;tr|D4A4P1|D4A4P1_RAT;tr|Q5HZA7|Q5HZA7_RAT	sp|O08839|BIN1_RAT;tr|F1LMX1|F1LMX1_RAT;tr|D4A4P1|D4A4P1_RAT;tr|Q5HZA7|Q5HZA7_RAT	sp|O08839|BIN1_RAT Myc box-dependent-interacting protein 1 OS=Rattus norvegicus OX=10116 GN=Bin1 PE=1 SV=1;tr|F1LMX1|F1LMX1_RAT Myc box-dependent-interacting protein 1 OS=Rattus norvegicus OX=10116 GN=Bin1 PE=1 SV=2;tr|D4A4P1|D4A4P1_RAT Myc box-dependent-i	4	26	24	24	50	64.532	588	0	323.31	6483700000	62	19.0684	18.9664	19.059	19.1293	19.216	18.6334	0.0166952	0.00882343	-0.0127957	0.045199	-0.00619307	-0.140173	0.0379634	0.543599	0.999355	FALSE
288	O08873	Madd	MAP kinase-activating death domain protein	sp|O08873|MADD_RAT;tr|A0A0G2KA27|A0A0G2KA27_RAT	sp|O08873|MADD_RAT;tr|A0A0G2KA27|A0A0G2KA27_RAT	sp|O08873|MADD_RAT MAP kinase-activating death domain protein OS=Rattus norvegicus OX=10116 GN=Madd PE=1 SV=1;tr|A0A0G2KA27|A0A0G2KA27_RAT MAP kinase-activating death domain protein OS=Rattus norvegicus OX=10116 GN=Madd PE=1 SV=1	2	44	44	44	34.7	177.99	1602	0	323.31	2461100000	53	17.7673	17.7324	17.8732	17.8297	17.9928	17.4361	-0.0424519	0.0167389	0.0433414	-0.0124746	0.0125128	-0.0955415	0.0377106	0.484241	0.999355	FALSE
289	M0RBE5	Nrn1	Neuritin	tr|M0RBE5|M0RBE5_RAT;sp|O08957|NRN1_RAT	tr|M0RBE5|M0RBE5_RAT;sp|O08957|NRN1_RAT	tr|M0RBE5|M0RBE5_RAT Neuritin OS=Rattus norvegicus OX=10116 GN=Nrn1 PE=4 SV=1;sp|O08957|NRN1_RAT Neuritin OS=Rattus norvegicus OX=10116 GN=Nrn1 PE=1 SV=1	2	2	2	2	15	13.606	127	0	47.317	87610000	2	12.943	13.4689	13.9269	13.5255	13.8345	12.3148	-0.584433	0.0356334	0.379466	-0.0342811	0.136574	-0.93447	0.220948	0.553657	0.999355	FALSE
290	A0A1B0GWQ5	Elavl2	ELAV-like protein	tr|A0A1B0GWQ5|A0A1B0GWQ5_RAT;sp|Q8CH84|ELAV2_RAT;tr|Q76IJ9|Q76IJ9_RAT;tr|A0A1B0GWU2|A0A1B0GWU2_RAT;sp|O09032|ELAV4_RAT;tr|A0A140TAF2|A0A140TAF2_RAT;tr|G3V6U4|G3V6U4_RAT	tr|A0A1B0GWQ5|A0A1B0GWQ5_RAT;sp|Q8CH84|ELAV2_RAT;tr|Q76IJ9|Q76IJ9_RAT;tr|A0A1B0GWU2|A0A1B0GWU2_RAT;sp|O09032|ELAV4_RAT;tr|A0A140TAF2|A0A140TAF2_RAT;tr|G3V6U4|G3V6U4_RAT	tr|A0A1B0GWQ5|A0A1B0GWQ5_RAT ELAV-like protein OS=Rattus norvegicus OX=10116 GN=Elavl2 PE=1 SV=1;sp|Q8CH84|ELAV2_RAT ELAV-like protein 2 OS=Rattus norvegicus OX=10116 GN=Elavl2 PE=1 SV=1;tr|Q76IJ9|Q76IJ9_RAT ELAV-like protein OS=Rattus norvegicus OX=10116	7	2	2	2	4.9	38.088	347	0.0031004	1.8905	33093000	2	13.1348	13.0091	13.0734	13.1879	13.4401	12.7774	0.0161689	-0.0153714	-0.0653455	0.0368673	0.150938	-0.0631201	-0.0630778	0.372457	0.999355	FALSE
291	G3V6V1	Rnpep	Aminopeptidase B	tr|G3V6V1|G3V6V1_RAT;sp|O09175|AMPB_RAT	tr|G3V6V1|G3V6V1_RAT;sp|O09175|AMPB_RAT	tr|G3V6V1|G3V6V1_RAT Aminopeptidase B OS=Rattus norvegicus OX=10116 GN=Rnpep PE=1 SV=1;sp|O09175|AMPB_RAT Aminopeptidase B OS=Rattus norvegicus OX=10116 GN=Rnpep PE=1 SV=2	2	10	10	10	17.5	72.688	650	0	110.33	550790000	10	15.5455	15.6072	15.5775	15.7018	15.797	15.1175	-0.0466504	0.109171	-0.0346725	0.0772245	0.0343398	-0.196442	0.0375755	0.684277	0.999355	FALSE
292	O09178	Ampd3	AMP deaminase 3	sp|O09178|AMPD3_RAT;tr|F1M7Q5|F1M7Q5_RAT;sp|P10759|AMPD1_RAT	sp|O09178|AMPD3_RAT;tr|F1M7Q5|F1M7Q5_RAT	sp|O09178|AMPD3_RAT AMP deaminase 3 OS=Rattus norvegicus OX=10116 GN=Ampd3 PE=1 SV=2;tr|F1M7Q5|F1M7Q5_RAT AMP deaminase OS=Rattus norvegicus OX=10116 GN=Ampd3 PE=1 SV=2	3	13	13	12	19.6	88.482	765	0	94.77	356800000	16	16.3409	16.1947	16.3083	16.3496	16.445	16.0696	0.0374365	-0.0146327	-0.0152799	0.0136691	-0.0289369	0.0442868	-0.00716504	0.876327	0.999355	FALSE
293	O35049	Smpd3	Sphingomyelin phosphodiesterase 3	sp|O35049|NSMA2_RAT	sp|O35049|NSMA2_RAT	sp|O35049|NSMA2_RAT Sphingomyelin phosphodiesterase 3 OS=Rattus norvegicus OX=10116 GN=Smpd3 PE=1 SV=2	1	10	10	1	19.2	71.271	655	0	99.043	383080000	13	16.078	15.8173	15.9728	16.031	16.1508	15.7889	0.08857	-0.0779382	-0.0367051	0.00918349	-0.00914531	0.077698	-0.0346032	0.58136	0.999355	FALSE
294	O35077	Gpd1	Glycerol-3-phosphate dehydrogenase [NAD(+)], cytoplasmic	sp|O35077|GPDA_RAT	sp|O35077|GPDA_RAT	sp|O35077|GPDA_RAT Glycerol-3-phosphate dehydrogenase [NAD(+)], cytoplasmic OS=Rattus norvegicus OX=10116 GN=Gpd1 PE=1 SV=4	1	12	12	10	33.8	37.452	349	0	53.427	2406700000	19	17.7189	17.429	17.527	17.5384	17.7191	17.2633	0.188139	-0.0076711	-0.0239289	-0.0247629	0.0178298	0.0107118	0.0509201	0.479624	0.999355	FALSE
295	A0A0G2JUK6	Dao	D-amino-acid oxidase	tr|A0A0G2JUK6|A0A0G2JUK6_RAT;sp|O35078|OXDA_RAT	tr|A0A0G2JUK6|A0A0G2JUK6_RAT;sp|O35078|OXDA_RAT	tr|A0A0G2JUK6|A0A0G2JUK6_RAT D-amino-acid oxidase OS=Rattus norvegicus OX=10116 GN=Dao PE=1 SV=1;sp|O35078|OXDA_RAT D-amino-acid oxidase OS=Rattus norvegicus OX=10116 GN=Dao PE=2 SV=1	2	4	4	4	16.8	38.671	346	0	69.187	148260000	4	14.8612	14.6707	14.8059	14.8203	14.7702	14.4153	0.0863484	-0.010037	0.0110183	0.0130786	-0.175146	-0.0813256	0.110241	0.127743	0.999355	FALSE
297	Q5XIW0	LOC100362432	Mitochondrial import inner membrane translocase subunit TIM23	tr|Q5XIW0|Q5XIW0_RAT;sp|O35093|TIM23_RAT	tr|Q5XIW0|Q5XIW0_RAT;sp|O35093|TIM23_RAT	tr|Q5XIW0|Q5XIW0_RAT Mitochondrial import inner membrane translocase subunit TIM23 OS=Rattus norvegicus OX=10116 GN=LOC100362432 PE=1 SV=1;sp|O35093|TIM23_RAT Mitochondrial import inner membrane translocase subunit Tim23 OS=Rattus norvegicus OX=10116 GN=Ti	2	4	4	4	37.8	21.873	209	0	54.399	144830000	5	15.3366	15.1397	15.3497	15.3037	15.4542	15.0341	0.039493	-0.0632298	0.0325556	-0.0257527	-0.0134225	0.0151491	0.0109483	0.825624	0.999355	FALSE
298	G3V640	Timm44	Mitochondrial import inner membrane translocase subunit TIM44	tr|G3V640|G3V640_RAT;sp|O35094|TIM44_RAT	tr|G3V640|G3V640_RAT;sp|O35094|TIM44_RAT	tr|G3V640|G3V640_RAT Mitochondrial import inner membrane translocase subunit TIM44 OS=Rattus norvegicus OX=10116 GN=Timm44 PE=1 SV=1;sp|O35094|TIM44_RAT Mitochondrial import inner membrane translocase subunit TIM44 OS=Rattus norvegicus OX=10116 GN=Timm44 P	2	20	20	20	41.7	51.06	453	0	137.16	1657500000	25	16.9274	16.9663	17.0683	17.0383	17.2692	16.7199	-0.100473	0.0326094	0.0203653	-0.0219762	0.0708092	-0.0298462	-0.0221617	0.71289	0.999355	FALSE
299	O35095	Ncdn	Neurochondrin	sp|O35095|NCDN_RAT	sp|O35095|NCDN_RAT	sp|O35095|NCDN_RAT Neurochondrin OS=Rattus norvegicus OX=10116 GN=Ncdn PE=1 SV=2	1	18	18	18	33.5	78.923	729	0	323.31	2327700000	37	17.4543	17.3825	17.5148	17.4984	17.6224	17.1786	-0.00691267	0.0154176	0.033566	0.00481866	-0.00926612	-0.00437014	0.0169628	0.6823	0.999355	FALSE
300	O35112	Alcam	CD166 antigen	sp|O35112|CD166_RAT	sp|O35112|CD166_RAT	sp|O35112|CD166_RAT CD166 antigen OS=Rattus norvegicus OX=10116 GN=Alcam PE=1 SV=1	1	14	14	14	22.1	65.021	583	0	217.23	1582500000	17	18.0772	18.06	18.2155	18.1239	18.4039	17.6884	-0.0449617	0.0320202	0.0732326	-0.0306679	0.111217	-0.155591	0.0451112	0.583618	0.999355	FALSE
301	A0A0G2K093	Hspa13	Heat shock 70 kDa protein 13	tr|A0A0G2K093|A0A0G2K093_RAT;sp|O35162|HSP13_RAT	tr|A0A0G2K093|A0A0G2K093_RAT;sp|O35162|HSP13_RAT	tr|A0A0G2K093|A0A0G2K093_RAT Heat shock 70 kDa protein 13 OS=Rattus norvegicus OX=10116 GN=Hspa13 PE=1 SV=1;sp|O35162|HSP13_RAT Heat shock 70 kDa protein 13 OS=Rattus norvegicus OX=10116 GN=Hspa13 PE=1 SV=2	2	3	3	3	7.6	47.76	432	0	3.9853	24598000	3	13.7185	13.5331	13.6245	13.6881	13.861	13.5248	0.0454487	-0.0458556	-0.0687229	-0.0173576	0.0173958	0.129867	-0.0663449	0.305637	0.999355	FALSE
302	O35165	Gosr2	Golgi SNAP receptor complex member 2	sp|O35165|GOSR2_RAT	sp|O35165|GOSR2_RAT	sp|O35165|GOSR2_RAT Golgi SNAP receptor complex member 2 OS=Rattus norvegicus OX=10116 GN=Gosr2 PE=1 SV=2	1	3	3	3	17.9	24.607	212	0	7.2578	25137000	4	10.4393	10.2854	10.078	10.6908	10.5712	10.5591	0.0190605	-0.0407064	-0.362325	0.238118	-0.0195771	0.417004	-0.339839	0.0560565	0.999355	FALSE
303	O35179	Sh3gl2	Endophilin-A1	sp|O35179|SH3G2_RAT	sp|O35179|SH3G2_RAT	sp|O35179|SH3G2_RAT Endophilin-A1 OS=Rattus norvegicus OX=10116 GN=Sh3gl2 PE=1 SV=2	1	20	20	13	44.9	39.899	352	0	323.31	16585000000	74	19.7959	19.8368	19.9687	19.9042	20.126	19.3599	-0.104822	0.0302598	0.0479235	-0.0289076	0.054799	-0.262657	0.0700423	0.483123	0.999355	FALSE
304	O35180	Sh3gl3	Endophilin-A3	sp|O35180|SH3G3_RAT;tr|Q9JKT0|Q9JKT0_RAT	sp|O35180|SH3G3_RAT;tr|Q9JKT0|Q9JKT0_RAT	sp|O35180|SH3G3_RAT Endophilin-A3 OS=Rattus norvegicus OX=10116 GN=Sh3gl3 PE=1 SV=2;tr|Q9JKT0|Q9JKT0_RAT Endophilin-A3 OS=Rattus norvegicus OX=10116 GN=Sh3gl3 PE=1 SV=1	2	8	7	7	24.2	39.166	347	0	41.994	857770000	12	16.1919	16.2518	16.5749	15.9178	16.6372	17.4828	-0.213131	-0.0590792	0.149783	-0.519623	0.0617095	1.35599	-0.340167	0.482904	0.999355	FALSE
305	O35244	Prdx6	Peroxiredoxin-6	sp|O35244|PRDX6_RAT	sp|O35244|PRDX6_RAT	sp|O35244|PRDX6_RAT Peroxiredoxin-6 OS=Rattus norvegicus OX=10116 GN=Prdx6 PE=1 SV=3	1	13	13	13	73.7	24.818	224	0	323.31	4037500000	30	18.213	18.1674	18.4048	18.4089	18.546	17.9245	-0.10426	-0.0556522	0.0675214	0.0592665	0.0582826	-0.114595	-0.0317816	0.67783	0.999355	FALSE
306	O35263	Pafah1b3	Platelet-activating factor acetylhydrolase IB subunit gamma	sp|O35263|PA1B3_RAT	sp|O35263|PA1B3_RAT	sp|O35263|PA1B3_RAT Platelet-activating factor acetylhydrolase IB subunit gamma OS=Rattus norvegicus OX=10116 GN=Pafah1b3 PE=2 SV=1	1	4	4	4	22.8	25.863	232	0	23.702	168760000	4	13.1456	12.7443	12.9975	13.1588	13.1906	13.1687	0.0723977	-0.234765	-0.0958458	0.053137	-0.0530988	0.373605	-0.210619	0.158321	0.999355	FALSE
307	O35264	Pafah1b2	Platelet-activating factor acetylhydrolase IB subunit beta	sp|O35264|PA1B2_RAT	sp|O35264|PA1B2_RAT	sp|O35264|PA1B2_RAT Platelet-activating factor acetylhydrolase IB subunit beta OS=Rattus norvegicus OX=10116 GN=Pafah1b2 PE=1 SV=1	1	6	6	6	35.4	25.581	229	0	222.81	1275500000	11	15.5	15.2806	15.4727	15.5394	15.5601	15.2374	0.022618	-0.102719	-0.0247836	0.0295418	-0.0878008	0.0381837	-0.0282698	0.644352	0.999355	FALSE
308	O35274	Ppp1r9b	Neurabin-2	sp|O35274|NEB2_RAT	sp|O35274|NEB2_RAT	sp|O35274|NEB2_RAT Neurabin-2 OS=Rattus norvegicus OX=10116 GN=Ppp1r9b PE=1 SV=1	1	18	18	17	25.1	89.645	817	0	207.93	1489400000	30	16.8401	16.7237	16.5892	16.6788	16.7863	16.5792	0.108635	0.0864286	-0.162305	-0.0850764	-0.115618	0.125893	0.0358535	0.732958	0.999355	FALSE
310	O35303	Dnm1l	Dynamin-1-like protein	sp|O35303|DNM1L_RAT	sp|O35303|DNM1L_RAT	sp|O35303|DNM1L_RAT Dynamin-1-like protein OS=Rattus norvegicus OX=10116 GN=Dnm1l PE=1 SV=1	1	34	34	34	51.5	83.907	755	0	323.31	7848700000	81	18.78	18.6961	18.7638	18.7763	18.9419	18.3789	0.0223043	0.0325169	-0.0140315	-0.0138006	0.0136988	-0.100641	0.0471776	0.367997	0.999355	FALSE
311	O35314	Chgb	Secretogranin-1	sp|O35314|SCG1_RAT	sp|O35314|SCG1_RAT	sp|O35314|SCG1_RAT Secretogranin-1 OS=Rattus norvegicus OX=10116 GN=Chgb PE=1 SV=2	1	8	8	8	11.6	77.535	675	0	36.45	135090000	9	14.2745	14.1017	14.0197	14.2771	14.3656	14.3412	0.0546509	-0.0240011	-0.220287	0.0247821	-0.0247439	0.399532	-0.196402	0.185897	0.999355	FALSE
312	O35331	Pdxk	Pyridoxal kinase	sp|O35331|PDXK_RAT;tr|G3V647|G3V647_RAT;tr|D3Z8P5|D3Z8P5_RAT	sp|O35331|PDXK_RAT;tr|G3V647|G3V647_RAT;tr|D3Z8P5|D3Z8P5_RAT	sp|O35331|PDXK_RAT Pyridoxal kinase OS=Rattus norvegicus OX=10116 GN=Pdxk PE=1 SV=1;tr|G3V647|G3V647_RAT Pyridoxal kinase OS=Rattus norvegicus OX=10116 GN=Pdxk PE=1 SV=1;tr|D3Z8P5|D3Z8P5_RAT Uncharacterized protein OS=Rattus norvegicus OX=10116 PE=1 SV=2	3	14	14	14	51.9	34.908	312	0	322.1	3285700000	40	17.6785	17.5128	17.6778	17.714	17.8029	17.4543	0.00930691	-0.0622354	-0.0114725	0.012352	-0.0368131	0.0633011	-0.0344136	0.498849	0.999355	FALSE
313	O35353	Gnb4	Guanine nucleotide-binding protein subunit beta-4	sp|O35353|GBB4_RAT;tr|A0A0G2K8M9|A0A0G2K8M9_RAT;tr|D4A752|D4A752_RAT;tr|F7FLS6|F7FLS6_RAT;sp|Q3LUD4|LZTS2_RAT	sp|O35353|GBB4_RAT;tr|A0A0G2K8M9|A0A0G2K8M9_RAT	sp|O35353|GBB4_RAT Guanine nucleotide-binding protein subunit beta-4 OS=Rattus norvegicus OX=10116 GN=Gnb4 PE=2 SV=4;tr|A0A0G2K8M9|A0A0G2K8M9_RAT Guanine nucleotide-binding protein subunit beta-4 OS=Rattus norvegicus OX=10116 GN=Gnb4 PE=1 SV=1	5	10	4	4	24.1	37.363	340	0	7.8621	490480000	5	14.2896	14.1039	14.2655	14.3146	14.4023	14.2715	0.0250083	-0.0665745	-0.0192013	0.0175905	-0.0327423	0.285122	-0.110246	0.268423	0.999355	FALSE
314	O35430	Apba1	Amyloid-beta A4 precursor protein-binding family A member 1	sp|O35430|APBA1_RAT;tr|F1LR60|F1LR60_RAT;sp|O35431|APBA2_RAT	sp|O35430|APBA1_RAT;tr|F1LR60|F1LR60_RAT	sp|O35430|APBA1_RAT Amyloid-beta A4 precursor protein-binding family A member 1 OS=Rattus norvegicus OX=10116 GN=Apba1 PE=1 SV=1;tr|F1LR60|F1LR60_RAT Amyloid beta (A4) protein-binding, family A, member 1, isoform CRA_a OS=Rattus norvegicus OX=10116 GN=Apba	3	8	8	8	13.6	92.653	839	0	76.612	173270000	9	15.0423	14.8999	15.0301	15.0422	15.0749	14.7463	0.031523	-0.0167165	-0.000676582	-0.000934236	-0.106351	0.0136813	0.0359112	0.500393	0.999355	FALSE
315	O35458	Slc32a1	Vesicular inhibitory amino acid transporter	sp|O35458|VIAAT_RAT	sp|O35458|VIAAT_RAT	sp|O35458|VIAAT_RAT Vesicular inhibitory amino acid transporter OS=Rattus norvegicus OX=10116 GN=Slc32a1 PE=1 SV=1	1	6	6	6	11	57.407	525	0	48.104	1352800000	14	16.4599	16.4598	16.5778	16.5077	16.6748	16.1391	-0.0299208	0.0641734	0.0679509	-0.0144664	0.0145046	-0.0725087	0.0582247	0.291557	0.999355	FALSE
316	O35509	Rab11b	Ras-related protein Rab-11B	sp|O35509|RB11B_RAT;tr|A0A0G2JZR4|A0A0G2JZR4_RAT;sp|P62494|RB11A_RAT	sp|O35509|RB11B_RAT;tr|A0A0G2JZR4|A0A0G2JZR4_RAT;sp|P62494|RB11A_RAT	sp|O35509|RB11B_RAT Ras-related protein Rab-11B OS=Rattus norvegicus OX=10116 GN=Rab11b PE=1 SV=4;tr|A0A0G2JZR4|A0A0G2JZR4_RAT Ras-related protein Rab-11B OS=Rattus norvegicus OX=10116 GN=Rab11b PE=1 SV=1;sp|P62494|RB11A_RAT Ras-related protein Rab-11A OS=	3	14	14	13	62.8	24.488	218	0	323.31	4405300000	37	17.8409	17.8907	18.037	17.945	18.2083	17.5104	-0.107162	0.0368075	0.0688367	-0.0354553	0.0897789	-0.159446	0.0345351	0.687685	0.999355	FALSE
318	O35547	Acsl4	Long-chain-fatty-acid--CoA ligase 4	sp|O35547|ACSL4_RAT	sp|O35547|ACSL4_RAT	sp|O35547|ACSL4_RAT Long-chain-fatty-acid--CoA ligase 4 OS=Rattus norvegicus OX=10116 GN=Acsl4 PE=1 SV=1	1	3	3	3	6.1	74.326	670	0	6.9016	46613000	4	12.9978	13.0242	13.0825	13.0632	13.2213	12.5287	-0.0429649	0.0774979	0.0216596	-0.00998507	0.0100232	-0.233935	0.0966963	0.264491	0.999355	FALSE
319	G3V9J7	Rabep1	Rab GTPase-binding effector protein 1	tr|G3V9J7|G3V9J7_RAT;sp|O35550|RABE1_RAT	tr|G3V9J7|G3V9J7_RAT;sp|O35550|RABE1_RAT	tr|G3V9J7|G3V9J7_RAT Rab GTPase-binding effector protein 1 OS=Rattus norvegicus OX=10116 GN=Rabep1 PE=1 SV=1;sp|O35550|RABE1_RAT Rab GTPase-binding effector protein 1 OS=Rattus norvegicus OX=10116 GN=Rabep1 PE=1 SV=1	2	11	11	11	12.6	99.384	862	0	25.405	187060000	12	14.909	14.8479	14.963	14.9869	15.1347	14.654	-0.0330641	6.09195e-05	0.000920446	0.0124302	0.0221776	-0.00989063	-0.0189333	0.652357	0.999355	FALSE
320	O35567	Atic	Bifunctional purine biosynthesis protein PURH	sp|O35567|PUR9_RAT	sp|O35567|PUR9_RAT	sp|O35567|PUR9_RAT Bifunctional purine biosynthesis protein PURH OS=Rattus norvegicus OX=10116 GN=Atic PE=1 SV=2	1	22	22	22	47	64.208	592	0	281.77	1321800000	31	17.8461	17.6855	17.8376	17.8574	17.9566	17.594	0.0240128	-0.042432	-0.00455322	0.0029424	-0.0360306	0.0501222	-0.0133355	0.780758	0.999355	FALSE
321	O35760	Idi1	Isopentenyl-diphosphate Delta-isomerase 1	sp|O35760|IDI1_RAT;tr|A0A0H2UHN2|A0A0H2UHN2_RAT	sp|O35760|IDI1_RAT;tr|A0A0H2UHN2|A0A0H2UHN2_RAT	sp|O35760|IDI1_RAT Isopentenyl-diphosphate Delta-isomerase 1 OS=Rattus norvegicus OX=10116 GN=Idi1 PE=2 SV=2;tr|A0A0H2UHN2|A0A0H2UHN2_RAT Isopentenyl-diphosphate Delta-isomerase 1 OS=Rattus norvegicus OX=10116 GN=Idi1 PE=1 SV=1	2	3	3	3	16.3	26.396	227	0	63.997	144380000	4	14.6782	14.5915	14.8447	14.8026	14.9209	14.4906	-0.0805363	-0.07309	0.065869	0.0115067	-0.00834162	0.0100683	-0.0336635	0.557999	0.999355	FALSE
322	A0A1W2Q6E9	Msn	Moesin	tr|A0A1W2Q6E9|A0A1W2Q6E9_RAT;tr|A0A096MK30|A0A096MK30_RAT;sp|O35763|MOES_RAT	tr|A0A1W2Q6E9|A0A1W2Q6E9_RAT;tr|A0A096MK30|A0A096MK30_RAT;sp|O35763|MOES_RAT	tr|A0A1W2Q6E9|A0A1W2Q6E9_RAT Moesin OS=Rattus norvegicus OX=10116 GN=Msn PE=1 SV=1;tr|A0A096MK30|A0A096MK30_RAT Moesin OS=Rattus norvegicus OX=10116 GN=Msn PE=1 SV=1;sp|O35763|MOES_RAT Moesin OS=Rattus norvegicus OX=10116 GN=Msn PE=1 SV=3	3	13	4	4	22.6	67.651	576	0	31.98	41703000	5	11.1245	11.1349	11.4897	11.2334	11.3507	11.1972	-0.0898364	0.0146723	0.25526	-0.01332	-0.0341372	0.261035	-0.0111606	0.928061	0.999355	FALSE
323	F1LSY2	Nptxr	Neuronal pentraxin receptor	tr|F1LSY2|F1LSY2_RAT;sp|O35764|NPTXR_RAT	tr|F1LSY2|F1LSY2_RAT;sp|O35764|NPTXR_RAT	tr|F1LSY2|F1LSY2_RAT Neuronal pentraxin receptor OS=Rattus norvegicus OX=10116 GN=Nptxr PE=1 SV=1;sp|O35764|NPTXR_RAT Neuronal pentraxin receptor OS=Rattus norvegicus OX=10116 GN=Nptxr PE=1 SV=1	2	9	9	9	20.4	52.239	494	0	88.189	571660000	11	15.3327	15.1798	15.3947	15.3145	15.442	15.1558	0.0244039	-0.0343972	0.0662401	-0.0261986	-0.0368704	0.125599	-0.00209446	0.973959	0.999355	FALSE
324	O35795	Entpd2	Ectonucleoside triphosphate diphosphohydrolase 2	sp|O35795|ENTP2_RAT;tr|F1M7N2|F1M7N2_RAT	sp|O35795|ENTP2_RAT;tr|F1M7N2|F1M7N2_RAT	sp|O35795|ENTP2_RAT Ectonucleoside triphosphate diphosphohydrolase 2 OS=Rattus norvegicus OX=10116 GN=Entpd2 PE=1 SV=1;tr|F1M7N2|F1M7N2_RAT Ectonucleoside triphosphate diphosphohydrolase 2 OS=Rattus norvegicus OX=10116 GN=Entpd2 PE=1 SV=1	2	5	5	5	11.3	54.389	495	0	76.348	242050000	5	13.9892	13.8285	13.9143	14.0783	14.0399	13.9062	0.0336695	-0.0328721	-0.0613474	0.0903556	-0.0861103	0.22885	-0.0978816	0.296145	0.999355	FALSE
325	O35796	C1qbp	Complement component 1 Q subcomponent-binding protein, mitochondrial	sp|O35796|C1QBP_RAT	sp|O35796|C1QBP_RAT	sp|O35796|C1QBP_RAT Complement component 1 Q subcomponent-binding protein, mitochondrial OS=Rattus norvegicus OX=10116 GN=C1qbp PE=1 SV=2	1	8	8	8	51.6	30.997	279	0	323.31	1893000000	27	18.0654	18.2764	18.3037	18.2414	18.7261	17.4927	-0.181716	0.123383	0.0364713	-0.0380821	0.308451	-0.476233	0.0613342	0.769721	0.999355	FALSE
326	O35814	Stip1	Stress-induced-phosphoprotein 1	sp|O35814|STIP1_RAT	sp|O35814|STIP1_RAT	sp|O35814|STIP1_RAT Stress-induced-phosphoprotein 1 OS=Rattus norvegicus OX=10116 GN=Stip1 PE=1 SV=1	1	29	29	29	47.7	62.569	543	0	323.31	4267100000	43	18.8847	18.8088	18.8968	18.9506	19.1207	18.5549	-0.0087012	0.00949867	-0.016742	0.0247489	0.0567808	-0.0604003	-0.012358	0.804732	0.999355	FALSE
327	O35820	Dnph1	2-deoxynucleoside 5-phosphate N-hydrolase 1	sp|O35820|DNPH1_RAT	sp|O35820|DNPH1_RAT	sp|O35820|DNPH1_RAT 2-deoxynucleoside 5-phosphate N-hydrolase 1 OS=Rattus norvegicus OX=10116 GN=Dnph1 PE=1 SV=1	1	2	2	2	16	17.781	163	0.0042273	1.7512	23802000	3	12.6403	12.6181	12.6519	12.7577	12.6161	12.5834	-0.0355713	0.0363688	-0.0440944	0.0493398	-0.230327	0.185693	-0.0160008	0.886626	0.999355	FALSE
328	A0A0A0MXU2	Coro7	Coronin	tr|A0A0A0MXU2|A0A0A0MXU2_RAT;sp|O35828|CORO7_RAT;tr|A0A0G2K9F9|A0A0G2K9F9_RAT	tr|A0A0A0MXU2|A0A0A0MXU2_RAT;sp|O35828|CORO7_RAT;tr|A0A0G2K9F9|A0A0G2K9F9_RAT	tr|A0A0A0MXU2|A0A0A0MXU2_RAT Coronin OS=Rattus norvegicus OX=10116 GN=Coro7 PE=1 SV=2;sp|O35828|CORO7_RAT Coronin-7 OS=Rattus norvegicus OX=10116 GN=Coro7 PE=1 SV=2;tr|A0A0G2K9F9|A0A0G2K9F9_RAT Coronin OS=Rattus norvegicus OX=10116 GN=Coro7 PE=1 SV=1	3	2	2	2	2.9	86.138	788	0	31.887	25640000	2	12.4509	12.0926	12.4865	12.4155	12.6045	12.3216	0.00816974	-0.256005	0.0237354	-0.0596696	-0.00868631	0.15702	-0.104255	0.326494	0.999355	FALSE
329	G3V6J5	Cdk17	Cyclin-dependent kinase 17	tr|G3V6J5|G3V6J5_RAT;sp|O35831|CDK17_RAT	tr|G3V6J5|G3V6J5_RAT;sp|O35831|CDK17_RAT	tr|G3V6J5|G3V6J5_RAT Cyclin-dependent kinase 17 OS=Rattus norvegicus OX=10116 GN=Cdk17 PE=1 SV=1;sp|O35831|CDK17_RAT Cyclin-dependent kinase 17 OS=Rattus norvegicus OX=10116 GN=Cdk17 PE=1 SV=1	2	4	2	2	8.6	59.482	523	0	9.5213	28163000	2	10.1258	10.066	10.43	9.88018	10.5604	9.90567	-0.0446457	-0.0103497	0.239496	-0.322681	0.219472	0.0133905	0.0914397	0.566653	0.999355	FALSE
331	G3V8U8	Bcat2	Branched-chain-amino-acid aminotransferase	tr|G3V8U8|G3V8U8_RAT;sp|O35854|BCAT2_RAT	tr|G3V8U8|G3V8U8_RAT;sp|O35854|BCAT2_RAT	tr|G3V8U8|G3V8U8_RAT Branched-chain-amino-acid aminotransferase OS=Rattus norvegicus OX=10116 GN=Bcat2 PE=1 SV=1;sp|O35854|BCAT2_RAT Branched-chain-amino-acid aminotransferase, mitochondrial OS=Rattus norvegicus OX=10116 GN=Bcat2 PE=1 SV=1	2	1	1	1	4.3	44.229	393	0	39.23	23040000	1	12.6441	12.4085	12.8565	12.6098	12.8279	12.3453	0.0102835	-0.131163	0.202572	-0.05641	0.0236075	-0.0103897	0.0416282	0.655022	0.999355	FALSE
332	O35867	Ppp1r9a	Neurabin-1	sp|O35867|NEB1_RAT	sp|O35867|NEB1_RAT	sp|O35867|NEB1_RAT Neurabin-1 OS=Rattus norvegicus OX=10116 GN=Ppp1r9a PE=1 SV=1	1	17	16	16	21.5	122.73	1095	0	163.18	592970000	19	16.6085	16.6341	16.6406	16.3967	16.8001	16.35	-0.0158529	0.10392	-0.00380369	-0.260067	0.00523146	0.00388135	0.111739	0.241572	0.999355	FALSE
333	O35889	Afdn	Afadin	sp|O35889|AFAD_RAT;tr|F1LT10|F1LT10_RAT	sp|O35889|AFAD_RAT;tr|F1LT10|F1LT10_RAT	sp|O35889|AFAD_RAT Afadin OS=Rattus norvegicus OX=10116 GN=Afdn PE=1 SV=1;tr|F1LT10|F1LT10_RAT Afadin OS=Rattus norvegicus OX=10116 GN=Afdn PE=1 SV=3	2	25	25	25	17.6	207.68	1829	0	194.25	814800000	26	16.8231	16.7416	16.84	16.7765	16.8968	16.5771	0.000551382	0.0131754	-0.00271695	-0.0785219	-0.0963438	0.0326766	0.0510663	0.348341	0.999355	FALSE
334	O35921	Slc1a6	Excitatory amino acid transporter 4	sp|O35921|EAA4_RAT;tr|F1LR26|F1LR26_RAT	sp|O35921|EAA4_RAT;tr|F1LR26|F1LR26_RAT	sp|O35921|EAA4_RAT Excitatory amino acid transporter 4 OS=Rattus norvegicus OX=10116 GN=Slc1a6 PE=1 SV=1;tr|F1LR26|F1LR26_RAT Amino acid transporter OS=Rattus norvegicus OX=10116 GN=Slc1a6 PE=1 SV=3	2	6	4	4	15.3	60.714	561	0	194.54	303040000	7	14.547	14.532	14.5155	14.5443	14.6458	13.934	0.0424946	0.121673	-0.00903661	0.00742579	-0.0291428	-0.292329	0.156392	0.133001	0.999355	FALSE
335	O35952	Hagh	Hydroxyacylglutathione hydrolase, mitochondrial	sp|O35952|GLO2_RAT	sp|O35952|GLO2_RAT	sp|O35952|GLO2_RAT Hydroxyacylglutathione hydrolase, mitochondrial OS=Rattus norvegicus OX=10116 GN=Hagh PE=1 SV=2	1	11	11	1	42.1	34.109	309	0	166.45	1970700000	19	16.9269	16.8595	16.9955	16.9699	17.1675	16.7354	-0.0370744	-0.0103662	0.0113475	-0.0264849	0.0329872	0.0495691	-0.0307215	0.510273	0.999355	FALSE
336	O35964	Sh3gl1	Endophilin-A2	sp|O35964|SH3G1_RAT	sp|O35964|SH3G1_RAT	sp|O35964|SH3G1_RAT Endophilin-A2 OS=Rattus norvegicus OX=10116 GN=Sh3gl1 PE=1 SV=1	1	17	10	10	48.4	41.492	368	0	233.56	1861800000	14	17.396	17.3286	17.4777	17.5167	17.6158	16.9018	-0.0366969	-0.00993577	0.0249207	0.0515876	0.0125661	-0.252685	0.0556065	0.546185	0.999355	FALSE
337	O35987	Nsfl1c	NSFL1 cofactor p47	sp|O35987|NSF1C_RAT;tr|A0A0G2K911|A0A0G2K911_RAT	sp|O35987|NSF1C_RAT;tr|A0A0G2K911|A0A0G2K911_RAT	sp|O35987|NSF1C_RAT NSFL1 cofactor p47 OS=Rattus norvegicus OX=10116 GN=Nsfl1c PE=1 SV=1;tr|A0A0G2K911|A0A0G2K911_RAT NSFL1 cofactor p47 OS=Rattus norvegicus OX=10116 GN=Nsfl1c PE=1 SV=1	2	16	16	16	51.9	40.679	370	0	190.46	1187700000	24	17.4109	17.3149	17.3946	17.4287	17.591	17.1129	0.00889272	0.00701951	-0.0275175	-0.00566729	0.0184825	-0.0109375	-0.00449436	0.914251	0.999355	FALSE
339	O54701	Slc24a2	Sodium/potassium/calcium exchanger 2	sp|O54701|NCKX2_RAT	sp|O54701|NCKX2_RAT	sp|O54701|NCKX2_RAT Sodium/potassium/calcium exchanger 2 OS=Rattus norvegicus OX=10116 GN=Slc24a2 PE=1 SV=1	1	7	7	7	14	74.656	670	0	125.75	485670000	11	14.193	14.1602	14.3632	14.3259	14.5312	14.0185	-0.101872	-0.0405296	0.0482951	-0.00140529	0.0658303	0.00185381	-0.0534618	0.365956	0.999355	FALSE
340	O54783	Chkb	Choline/ethanolamine kinase	sp|O54783|CHKB_RAT	sp|O54783|CHKB_RAT	sp|O54783|CHKB_RAT Choline/ethanolamine kinase OS=Rattus norvegicus OX=10116 GN=Chkb PE=1 SV=3	1	4	4	4	12.9	45.1	394	0	5.6783	74534000	4	12.3681	12.4263	12.1726	12.372	12.5934	12.1908	-0.0276523	0.124737	-0.243199	-0.0561694	0.0271357	0.0732545	-0.0634448	0.544094	0.999355	FALSE
341	A0A0G2K2C1	Cdh8	Cadherin-8	tr|A0A0G2K2C1|A0A0G2K2C1_RAT;sp|O54800|CADH8_RAT	tr|A0A0G2K2C1|A0A0G2K2C1_RAT;sp|O54800|CADH8_RAT	tr|A0A0G2K2C1|A0A0G2K2C1_RAT Cadherin-8 OS=Rattus norvegicus OX=10116 GN=Cdh8 PE=4 SV=1;sp|O54800|CADH8_RAT Cadherin-8 OS=Rattus norvegicus OX=10116 GN=Cdh8 PE=1 SV=1	2	2	2	2	4.9	79.237	716	0	15.079	53811000	2	14.5611	14.5484	14.4695	14.4703	14.703	14.5244	0.0140319	0.0954658	-0.0977174	-0.109214	-0.0145485	0.255445	-0.0399676	0.718649	0.999355	FALSE
342	A0A0G2K3B8	Kcnh7	Potassium voltage-gated channel subfamily H member 7	tr|A0A0G2K3B8|A0A0G2K3B8_RAT;tr|A0A0H2UHF2|A0A0H2UHF2_RAT;sp|O54852|KCNH7_RAT;tr|F1LN86|F1LN86_RAT;sp|O08962|KCNH2_RAT	tr|A0A0G2K3B8|A0A0G2K3B8_RAT;tr|A0A0H2UHF2|A0A0H2UHF2_RAT;sp|O54852|KCNH7_RAT	tr|A0A0G2K3B8|A0A0G2K3B8_RAT Potassium voltage-gated channel subfamily H member 7 OS=Rattus norvegicus OX=10116 GN=Kcnh7 PE=1 SV=1;tr|A0A0H2UHF2|A0A0H2UHF2_RAT Potassium voltage-gated channel subfamily H member 7 OS=Rattus norvegicus OX=10116 GN=Kcnh7 PE=1	5	3	3	3	3.2	121.7	1078	0	5.951	27290000	3	12.1628	11.861	11.7265	12.1367	12.0542	12.1056	0.133709	-0.0739083	-0.322678	0.0752605	-0.145406	0.354751	-0.182494	0.302375	0.999355	FALSE
343	O54861	Sort1	Sortilin	sp|O54861|SORT_RAT	sp|O54861|SORT_RAT	sp|O54861|SORT_RAT Sortilin OS=Rattus norvegicus OX=10116 GN=Sort1 PE=1 SV=3	1	5	5	5	7.6	91.168	825	0	29.571	147050000	5	15.1737	14.9713	14.9791	15.0978	15.1353	14.9978	0.108937	0.000721361	-0.105719	0.000630863	-0.0999013	0.211265	-0.0360184	0.722628	0.999355	FALSE
344	G3V6C9	Cdc42bpa	Non-specific serine/threonine protein kinase	tr|G3V6C9|G3V6C9_RAT;sp|O54874|MRCKA_RAT;tr|A0A0G2K5Z1|A0A0G2K5Z1_RAT	tr|G3V6C9|G3V6C9_RAT;sp|O54874|MRCKA_RAT;tr|A0A0G2K5Z1|A0A0G2K5Z1_RAT	tr|G3V6C9|G3V6C9_RAT Non-specific serine/threonine protein kinase OS=Rattus norvegicus OX=10116 GN=Cdc42bpa PE=1 SV=1;sp|O54874|MRCKA_RAT Serine/threonine-protein kinase MRCK alpha OS=Rattus norvegicus OX=10116 GN=Cdc42bpa PE=1 SV=1;tr|A0A0G2K5Z1|A0A0G2K5Z	3	8	7	7	5.8	197.03	1732	0	42.159	92880000	8	13.5783	13.2715	13.6873	13.5089	13.6496	12.936	0.100485	-0.112106	0.189405	-0.0012752	0.00131338	-0.263612	0.147119	0.220491	0.999355	FALSE
345	F1LMB9	Exoc2	Exocyst complex component 2	tr|F1LMB9|F1LMB9_RAT;sp|O54921|EXOC2_RAT;tr|A0A0G2K888|A0A0G2K888_RAT;tr|A0A0G2K1K8|A0A0G2K1K8_RAT;tr|M0R602|M0R602_RAT;tr|A0A0G2K711|A0A0G2K711_RAT	tr|F1LMB9|F1LMB9_RAT;sp|O54921|EXOC2_RAT;tr|A0A0G2K888|A0A0G2K888_RAT;tr|A0A0G2K1K8|A0A0G2K1K8_RAT	tr|F1LMB9|F1LMB9_RAT Exocyst complex component 2 OS=Rattus norvegicus OX=10116 GN=Exoc2 PE=1 SV=1;sp|O54921|EXOC2_RAT Exocyst complex component 2 OS=Rattus norvegicus OX=10116 GN=Exoc2 PE=1 SV=1;tr|A0A0G2K888|A0A0G2K888_RAT Exocyst complex component 2 OS=R	6	14	14	14	15.3	104.02	924	0	123.45	286700000	17	15.9718	16.1279	16.0573	15.7448	16.2443	15.6315	-0.0337563	0.216487	0.0315907	-0.293202	0.0682103	-0.0958868	0.1784	0.155632	0.999355	FALSE
346	O54922	Exoc7	Exocyst complex component 7	sp|O54922|EXOC7_RAT	sp|O54922|EXOC7_RAT	sp|O54922|EXOC7_RAT Exocyst complex component 7 OS=Rattus norvegicus OX=10116 GN=Exoc7 PE=1 SV=1	1	7	7	7	13.8	75.045	653	0	133.25	298990000	9	15.5766	15.367	15.4582	15.6195	15.6481	15.3315	0.0492462	-0.0662383	-0.0892308	0.0597034	-0.0497628	0.0823254	-0.0661629	0.319083	0.999355	FALSE
348	O54924	Exoc8	Exocyst complex component 8	sp|O54924|EXOC8_RAT	sp|O54924|EXOC8_RAT	sp|O54924|EXOC8_RAT Exocyst complex component 8 OS=Rattus norvegicus OX=10116 GN=Exoc8 PE=1 SV=1	1	7	7	7	13.4	81.042	716	0	54.48	90260000	7	12.1912	12.2502	12.029	12.192	12.3177	12.0692	0.0148935	0.168062	-0.1674	-0.0166882	-0.0291064	0.171026	-0.0365588	0.730301	0.999355	FALSE
349	O55007	Ralgapa1	Ral GTPase-activating protein subunit alpha-1	sp|O55007|RGPA1_RAT;tr|A0A140TAA3|A0A140TAA3_RAT	sp|O55007|RGPA1_RAT;tr|A0A140TAA3|A0A140TAA3_RAT	sp|O55007|RGPA1_RAT Ral GTPase-activating protein subunit alpha-1 OS=Rattus norvegicus OX=10116 GN=Ralgapa1 PE=1 SV=2;tr|A0A140TAA3|A0A140TAA3_RAT Ral GTPase-activating protein subunit alpha-1 OS=Rattus norvegicus OX=10116 GN=Ralgapa1 PE=1 SV=1	2	9	9	9	5.4	229.44	2035	0	25.736	132970000	9	14.4997	14.4209	14.4908	14.4842	14.6324	14.1972	0.0266591	0.0420894	-0.00230331	-0.0212209	-0.0110827	0.00238097	0.0321226	0.451953	0.999355	FALSE
351	O55096	Dpp3	Dipeptidyl peptidase 3	sp|O55096|DPP3_RAT	sp|O55096|DPP3_RAT	sp|O55096|DPP3_RAT Dipeptidyl peptidase 3 OS=Rattus norvegicus OX=10116 GN=Dpp3 PE=1 SV=2	1	16	16	16	27.2	83.038	738	0	146.02	958160000	25	16.4454	16.2589	16.3864	16.4354	16.6327	16.1658	0.0221389	-0.0702774	-0.0570039	-0.0202848	0.0388928	0.0207333	-0.0481612	0.34299	0.999355	FALSE
352	O55164	Mpdz	Multiple PDZ domain protein	sp|O55164|MPDZ_RAT;tr|A0A0G2K2Y8|A0A0G2K2Y8_RAT	sp|O55164|MPDZ_RAT;tr|A0A0G2K2Y8|A0A0G2K2Y8_RAT	sp|O55164|MPDZ_RAT Multiple PDZ domain protein OS=Rattus norvegicus OX=10116 GN=Mpdz PE=1 SV=1;tr|A0A0G2K2Y8|A0A0G2K2Y8_RAT Multiple PDZ domain protein OS=Rattus norvegicus OX=10116 GN=Mpdz PE=1 SV=1	2	4	4	4	2.8	218.59	2054	0	7.7711	8342900	4	12.0608	11.8439	11.7392	11.8655	11.8871	11.9654	0.175865	0.0531254	-0.165758	-0.0517732	-0.168302	0.358617	-0.0251032	0.877644	0.999355	FALSE
353	O55166	Vps52	Vacuolar protein sorting-associated protein 52 homolog	sp|O55166|VPS52_RAT	sp|O55166|VPS52_RAT	sp|O55166|VPS52_RAT Vacuolar protein sorting-associated protein 52 homolog OS=Rattus norvegicus OX=10116 GN=Vps52 PE=1 SV=2	1	9	9	8	18.5	82.102	723	0	91.136	176630000	11	13.8687	13.8462	14.1141	14.0978	14.2809	13.6164	-0.133442	-0.0618502	0.0918891	0.0632024	0.108237	-0.10757	-0.0557577	0.53273	0.999355	FALSE
354	O55173	Pdpk1	3-phosphoinositide-dependent protein kinase 1	sp|O55173|PDPK1_RAT	sp|O55173|PDPK1_RAT	sp|O55173|PDPK1_RAT 3-phosphoinositide-dependent protein kinase 1 OS=Rattus norvegicus OX=10116 GN=Pdpk1 PE=1 SV=2	1	3	3	3	6.6	63.593	559	0	12.593	107650000	3	13.4624	13.548	13.6043	13.5947	13.6875	13.2548	-0.0849949	0.0947519	0.0368607	0.0148907	-0.0303943	-0.0144422	0.0255211	0.676239	0.999355	FALSE
355	O70142	Shc2	SHC-transforming protein 2	sp|O70142|SHC2_RAT;tr|F1LN14|F1LN14_RAT;sp|Q5M824|SHC1_RAT;tr|G3V8S2|G3V8S2_RAT	sp|O70142|SHC2_RAT;tr|F1LN14|F1LN14_RAT;sp|Q5M824|SHC1_RAT;tr|G3V8S2|G3V8S2_RAT	sp|O70142|SHC2_RAT SHC-transforming protein 2 OS=Rattus norvegicus OX=10116 GN=Shc2 PE=2 SV=2;tr|F1LN14|F1LN14_RAT SHC-transforming protein 1 OS=Rattus norvegicus OX=10116 GN=Shc1 PE=1 SV=1;sp|Q5M824|SHC1_RAT SHC-transforming protein 1 OS=Rattus norvegicus	4	2	2	2	3.7	61.769	573	0	2.7573	23717000	2	10.4081	10.6304	10.3188	10.2522	10.777	9.91088	0.0536373	0.37002	-0.0558029	-0.134702	0.252019	-0.165433	0.138657	0.401664	0.999355	FALSE
356	G3V7V0	Shc3	SHC-transforming protein 3	tr|G3V7V0|G3V7V0_RAT;sp|O70143|SHC3_RAT	tr|G3V7V0|G3V7V0_RAT;sp|O70143|SHC3_RAT	tr|G3V7V0|G3V7V0_RAT SHC-transforming protein 3 OS=Rattus norvegicus OX=10116 GN=Shc3 PE=4 SV=1;sp|O70143|SHC3_RAT SHC-transforming protein 3 OS=Rattus norvegicus OX=10116 GN=Shc3 PE=2 SV=1	2	2	2	2	4	64.084	594	0	5.5887	28050000	4	12.4675	12.4772	12.2901	12.4355	12.5116	12.6647	0.0313305	0.135171	-0.166214	-0.0331252	-0.0950795	0.50668	-0.126063	0.494684	0.999355	FALSE
357	A0A0G2K1M8	Prep	Prolyl endopeptidase	tr|A0A0G2K1M8|A0A0G2K1M8_RAT;sp|O70196|PPCE_RAT	tr|A0A0G2K1M8|A0A0G2K1M8_RAT;sp|O70196|PPCE_RAT	tr|A0A0G2K1M8|A0A0G2K1M8_RAT Prolyl endopeptidase OS=Rattus norvegicus OX=10116 GN=Prep PE=1 SV=1;sp|O70196|PPCE_RAT Prolyl endopeptidase OS=Rattus norvegicus OX=10116 GN=Prep PE=1 SV=1	2	11	11	10	21.4	80.491	709	0	79.044	309230000	10	15.577	15.5124	15.5801	15.6245	15.7595	15.2327	-0.00627404	0.0233434	-0.0232109	0.00883618	0.00575747	-0.0723457	0.0172035	0.715961	0.999355	FALSE
358	O70247	Slc5a6	Sodium-dependent multivitamin transporter	sp|O70247|SC5A6_RAT	sp|O70247|SC5A6_RAT	sp|O70247|SC5A6_RAT Sodium-dependent multivitamin transporter OS=Rattus norvegicus OX=10116 GN=Slc5a6 PE=2 SV=1	1	2	2	2	3.8	68.641	634	0.00049371	2.2658	17463000	2	13.2411	13.1513	13.3491	13.3937	13.4493	13.0589	-0.0629716	-0.0586475	0.0249755	0.0571682	-0.0253082	0.0329595	-0.053821	0.311126	0.999355	FALSE
359	M0R930	LOC100910446	Syntaxin-7-like	tr|M0R930|M0R930_RAT;tr|A0A0G2K6Y9|A0A0G2K6Y9_RAT;sp|O70257|STX7_RAT	tr|M0R930|M0R930_RAT;tr|A0A0G2K6Y9|A0A0G2K6Y9_RAT;sp|O70257|STX7_RAT	tr|M0R930|M0R930_RAT Syntaxin-7-like OS=Rattus norvegicus OX=10116 GN=LOC100910446 PE=3 SV=2;tr|A0A0G2K6Y9|A0A0G2K6Y9_RAT Syntaxin-7 OS=Rattus norvegicus OX=10116 GN=Stx7 PE=3 SV=1;sp|O70257|STX7_RAT Syntaxin-7 OS=Rattus norvegicus OX=10116 GN=Stx7 PE=1 SV	3	5	5	5	27	29.037	252	0	80.761	330950000	8	15.7504	15.7384	15.8056	15.8136	15.9632	15.4612	-0.0337441	0.0483618	0.00136217	-0.00297299	0.00853539	-0.0448015	0.0184063	0.694437	0.999355	FALSE
360	B0BMW2	Hsd17b10	3-hydroxyacyl-CoA dehydrogenase type-2	tr|B0BMW2|B0BMW2_RAT;sp|O70351|HCD2_RAT	tr|B0BMW2|B0BMW2_RAT;sp|O70351|HCD2_RAT	tr|B0BMW2|B0BMW2_RAT 3-hydroxyacyl-CoA dehydrogenase type-2 OS=Rattus norvegicus OX=10116 GN=Hsd17b10 PE=1 SV=1;sp|O70351|HCD2_RAT 3-hydroxyacyl-CoA dehydrogenase type-2 OS=Rattus norvegicus OX=10116 GN=Hsd17b10 PE=1 SV=3	2	15	15	15	75.1	27.249	261	0	323.31	3441500000	39	17.0735	16.8418	17.1277	17.0837	17.1898	16.8456	0.0102024	-0.127317	0.0443107	-0.0119971	-0.0439937	0.0605071	-0.0257735	0.692434	0.999355	FALSE
361	Q6IN14	Cd82	Tetraspanin	tr|Q6IN14|Q6IN14_RAT;sp|O70352|CD82_RAT	tr|Q6IN14|Q6IN14_RAT;sp|O70352|CD82_RAT	tr|Q6IN14|Q6IN14_RAT Tetraspanin OS=Rattus norvegicus OX=10116 GN=Cd82 PE=1 SV=1;sp|O70352|CD82_RAT CD82 antigen OS=Rattus norvegicus OX=10116 GN=Cd82 PE=1 SV=1	2	2	2	2	7.5	29.416	266	0	4.6022	57335000	3	14.3427	14.4777	14.5435	14.5443	14.8637	13.4934	-0.17573	0.0534073	0.00493327	-0.00654408	0.174714	-0.746911	0.153784	0.539561	0.999355	FALSE
362	M0R4V3	Snap23	Synaptosomal-associated protein	tr|M0R4V3|M0R4V3_RAT;sp|O70377|SNP23_RAT	tr|M0R4V3|M0R4V3_RAT;sp|O70377|SNP23_RAT	tr|M0R4V3|M0R4V3_RAT Synaptosomal-associated protein OS=Rattus norvegicus OX=10116 PE=3 SV=2;sp|O70377|SNP23_RAT Synaptosomal-associated protein 23 OS=Rattus norvegicus OX=10116 GN=Snap23 PE=1 SV=1	2	3	2	2	17.6	22.928	210	0	5.5683	23545000	2	11.97	11.3859	11.7085	11.7563	11.8869	12.1196	0.249923	-0.240052	-0.0316787	0.003781	-0.00374282	0.677611	-0.233152	0.32513	0.999355	FALSE
363	A0A0G2JXW2	Smad4	Mothers against decapentaplegic homolog	tr|A0A0G2JXW2|A0A0G2JXW2_RAT;sp|O70437|SMAD4_RAT;tr|A0A0G2K970|A0A0G2K970_RAT	tr|A0A0G2JXW2|A0A0G2JXW2_RAT;sp|O70437|SMAD4_RAT;tr|A0A0G2K970|A0A0G2K970_RAT	tr|A0A0G2JXW2|A0A0G2JXW2_RAT Mothers against decapentaplegic homolog OS=Rattus norvegicus OX=10116 GN=Smad4 PE=1 SV=1;sp|O70437|SMAD4_RAT Mothers against decapentaplegic homolog 4 OS=Rattus norvegicus OX=10116 GN=Smad4 PE=1 SV=1;tr|A0A0G2K970|A0A0G2K970_RA	3	2	2	2	5.3	60.156	549	0	2.8978	1998500	3	9.9138	9.92501	10.644	9.95994	10.7383	10.2576	-0.362145	-0.2568	0.347998	-0.348418	0.291888	0.25984	-0.158086	0.54608	0.999355	FALSE
364	A0A096MIT7	Syn3	Synapsin-3	tr|A0A096MIT7|A0A096MIT7_RAT;sp|O70441|SYN3_RAT	tr|A0A096MIT7|A0A096MIT7_RAT;sp|O70441|SYN3_RAT	tr|A0A096MIT7|A0A096MIT7_RAT Synapsin-3 OS=Rattus norvegicus OX=10116 GN=Syn3 PE=1 SV=2;sp|O70441|SYN3_RAT Synapsin-3 OS=Rattus norvegicus OX=10116 GN=Syn3 PE=1 SV=1	2	21	18	18	46.6	63.344	579	0	323.31	1407600000	31	17.9395	17.883	17.9496	17.972	18.1383	17.677	-0.007882	0.0297273	-0.0178509	-0.00778061	0.0204095	0.00777578	-0.00547011	0.89687	0.999355	FALSE
365	O70511	Ank3	Ankyrin-3	sp|O70511|ANK3_RAT;tr|A0A0G2K1R9|A0A0G2K1R9_RAT;tr|A0A0G2K0J3|A0A0G2K0J3_RAT;tr|A0A0G2K2B9|A0A0G2K2B9_RAT;tr|A0A0G2JUJ5|A0A0G2JUJ5_RAT	sp|O70511|ANK3_RAT;tr|A0A0G2K1R9|A0A0G2K1R9_RAT;tr|A0A0G2K0J3|A0A0G2K0J3_RAT;tr|A0A0G2K2B9|A0A0G2K2B9_RAT	sp|O70511|ANK3_RAT Ankyrin-3 OS=Rattus norvegicus OX=10116 GN=Ank3 PE=1 SV=3;tr|A0A0G2K1R9|A0A0G2K1R9_RAT Ankyrin-3 OS=Rattus norvegicus OX=10116 GN=Ank3 PE=1 SV=1;tr|A0A0G2K0J3|A0A0G2K0J3_RAT Ankyrin-3 OS=Rattus norvegicus OX=10116 GN=Ank3 PE=1 SV=1;tr|A0	5	45	37	9	21.6	284.44	2622	0	323.31	1786100000	46	18.0482	17.8946	17.9295	18.0012	18.112	17.7494	0.070133	0.0106449	-0.0686684	-0.00929269	-0.0366054	0.0495352	0.00282412	0.960021	0.999355	FALSE
366	O70593	Sgta	Small glutamine-rich tetratricopeptide repeat-containing protein alpha	sp|O70593|SGTA_RAT	sp|O70593|SGTA_RAT	sp|O70593|SGTA_RAT Small glutamine-rich tetratricopeptide repeat-containing protein alpha OS=Rattus norvegicus OX=10116 GN=Sgta PE=1 SV=1	1	9	9	9	32.5	34.157	314	0	69.509	391090000	12	16.1225	16.129	16.2777	16.2462	16.4261	15.7942	-0.095334	0.00534536	0.0397409	-0.00399314	0.0377399	-0.145467	0.0204907	0.770482	0.999355	FALSE
367	F1LPM1	Fat2	Protocadherin Fat 2	tr|F1LPM1|F1LPM1_RAT;sp|O88277|FAT2_RAT	tr|F1LPM1|F1LPM1_RAT;sp|O88277|FAT2_RAT	tr|F1LPM1|F1LPM1_RAT Protocadherin Fat 2 OS=Rattus norvegicus OX=10116 GN=Fat2 PE=4 SV=3;sp|O88277|FAT2_RAT Protocadherin Fat 2 OS=Rattus norvegicus OX=10116 GN=Fat2 PE=1 SV=1	2	8	8	8	2.3	480.59	4351	0	13.547	61768000	8	11.8001	11.4749	11.5997	12.0474	11.8959	11.5759	0.0370639	-0.193922	-0.183351	0.25203	-0.0375805	0.0910478	-0.215235	0.0700778	0.999355	FALSE
368	F1M450	Slit1	Slit homolog 1 protein	tr|F1M450|F1M450_RAT;tr|F1LS74|F1LS74_RAT;sp|O88279|SLIT1_RAT	tr|F1M450|F1M450_RAT;tr|F1LS74|F1LS74_RAT;sp|O88279|SLIT1_RAT	tr|F1M450|F1M450_RAT Slit homolog 1 protein OS=Rattus norvegicus OX=10116 GN=Slit1 PE=4 SV=3;tr|F1LS74|F1LS74_RAT Slit homolog 1 protein OS=Rattus norvegicus OX=10116 GN=Slit1 PE=4 SV=2;sp|O88279|SLIT1_RAT Slit homolog 1 protein OS=Rattus norvegicus OX=101	3	1	1	1	1.1	161.11	1473	0	2.9214	1751000	1	10.6768	10.6869	11.1338	10.6968	11.0462	10.2671	-0.0517222	0.0525197	0.385196	-0.0641815	0.147167	-0.183259	0.162089	0.280175	0.999355	FALSE
369	O88339	Epn1	Epsin-1	sp|O88339|EPN1_RAT;tr|A0A140TAC3|A0A140TAC3_RAT	sp|O88339|EPN1_RAT;tr|A0A140TAC3|A0A140TAC3_RAT	sp|O88339|EPN1_RAT Epsin-1 OS=Rattus norvegicus OX=10116 GN=Epn1 PE=1 SV=1;tr|A0A140TAC3|A0A140TAC3_RAT Epsin-1 OS=Rattus norvegicus OX=10116 GN=Epn1 PE=1 SV=1	2	9	9	7	24.2	60.157	575	0	219.87	631010000	14	16.6327	16.5408	16.7	16.629	16.7956	16.3124	0.00398309	0.00620624	0.0511607	-0.0321277	-0.00357589	-0.0381666	0.0450734	0.313599	0.999355	FALSE
370	O88350	Rbbp9	Putative hydrolase RBBP9	sp|O88350|RBBP9_RAT	sp|O88350|RBBP9_RAT	sp|O88350|RBBP9_RAT Putative hydrolase RBBP9 OS=Rattus norvegicus OX=10116 GN=Rbbp9 PE=1 SV=2	1	3	3	3	18.3	20.995	186	0	16.332	127240000	4	13.5169	13.6459	13.528	13.5784	13.7193	13.4731	-0.0304149	0.19268	-0.0394719	-0.00138775	0.00142592	0.20389	-0.027045	0.774853	0.999355	FALSE
371	O88377	Pip4k2b	Phosphatidylinositol 5-phosphate 4-kinase type-2 beta	sp|O88377|PI42B_RAT	sp|O88377|PI42B_RAT	sp|O88377|PI42B_RAT Phosphatidylinositol 5-phosphate 4-kinase type-2 beta OS=Rattus norvegicus OX=10116 GN=Pip4k2b PE=1 SV=1	1	14	14	10	36.3	47.263	416	0	240.71	1538900000	22	17.4285	17.3423	17.5114	17.5128	17.6787	17.0614	-0.0292249	-0.0212733	0.0335591	0.0226255	0.0504292	-0.118159	0.00938854	0.878603	0.999355	FALSE
372	O88382	Magi2	Membrane-associated guanylate kinase, WW and PDZ domain-containing protein 2	sp|O88382|MAGI2_RAT;tr|D3ZY03|D3ZY03_RAT;tr|A0A0G2JXR9|A0A0G2JXR9_RAT;REV__tr|A5HZ45|A5HZ45_CLOBH	sp|O88382|MAGI2_RAT;tr|D3ZY03|D3ZY03_RAT;tr|A0A0G2JXR9|A0A0G2JXR9_RAT	sp|O88382|MAGI2_RAT Membrane-associated guanylate kinase, WW and PDZ domain-containing protein 2 OS=Rattus norvegicus OX=10116 GN=Magi2 PE=1 SV=1;tr|D3ZY03|D3ZY03_RAT Membrane-associated guanylate kinase, WW and PDZ domain-containing protein 2 OS=Rattus no	4	13	13	13	11.9	141.07	1277	0	33.224	456840000	14	16.2186	15.988	16.1158	16.1906	16.2267	15.9914	0.0909205	-0.0455794	-0.032055	0.0304442	-0.0715151	0.141879	-0.029174	0.697901	0.999355	FALSE
373	A0A0G2K8X0	Fgd4	FYVE, RhoGEF and PH domain-containing protein 4	tr|A0A0G2K8X0|A0A0G2K8X0_RAT;tr|A0A0G2K2S8|A0A0G2K2S8_RAT;sp|O88387|FGD4_RAT	tr|A0A0G2K8X0|A0A0G2K8X0_RAT;tr|A0A0G2K2S8|A0A0G2K2S8_RAT;sp|O88387|FGD4_RAT	tr|A0A0G2K8X0|A0A0G2K8X0_RAT FYVE, RhoGEF and PH domain-containing protein 4 OS=Rattus norvegicus OX=10116 GN=Fgd4 PE=1 SV=1;tr|A0A0G2K2S8|A0A0G2K2S8_RAT FYVE, RhoGEF and PH domain-containing protein 4 OS=Rattus norvegicus OX=10116 GN=Fgd4 PE=1 SV=1;sp|O88	3	1	1	1	2.2	86.092	764	0	2.5193	2467100	2	10.201	10.7811	10.622	10.7087	10.7001	10.0532	-0.364871	0.309364	0.0359766	0.110346	-0.0363093	-0.234481	0.0469711	0.803704	0.999355	FALSE
374	M0R531	LOC102551901	Protein lifeguard 2-like	tr|M0R531|M0R531_RAT;sp|O88407|LFG2_RAT	tr|M0R531|M0R531_RAT;sp|O88407|LFG2_RAT	tr|M0R531|M0R531_RAT Protein lifeguard 2-like OS=Rattus norvegicus OX=10116 GN=LOC102551901 PE=3 SV=2;sp|O88407|LFG2_RAT Protein lifeguard 2 OS=Rattus norvegicus OX=10116 GN=Faim2 PE=2 SV=1	2	2	2	2	11.6	33.844	310	0	23.316	39986000	2	12.6458	12.7013	12.8669	12.6689	13.0211	12.1081	-0.0744068	0.0752043	0.126578	-0.083708	0.130403	-0.333992	0.138224	0.308048	0.999355	FALSE
375	A0A0G2KB93	Scn8a	Sodium channel protein	tr|A0A0G2KB93|A0A0G2KB93_RAT;tr|F1LMH2|F1LMH2_RAT;sp|O88420|SCN8A_RAT	tr|A0A0G2KB93|A0A0G2KB93_RAT;tr|F1LMH2|F1LMH2_RAT;sp|O88420|SCN8A_RAT	tr|A0A0G2KB93|A0A0G2KB93_RAT Sodium channel protein OS=Rattus norvegicus OX=10116 GN=Scn8a PE=1 SV=1;tr|F1LMH2|F1LMH2_RAT Sodium channel protein OS=Rattus norvegicus OX=10116 GN=Scn8a PE=1 SV=2;sp|O88420|SCN8A_RAT Sodium channel protein type 8 subunit alph	3	4	2	2	3.2	225.55	1977	0	44.352	19005000	2	11.1914	10.932	10.6847	11.0101	11.3001	11.16	0.114837	-0.0503953	-0.411961	-0.0988369	0.0530257	0.361631	-0.221113	0.240766	0.999355	FALSE
376	A0A0G2K007	Stk39	STE20/SPS1-related proline-alanine-rich protein kinase	tr|A0A0G2K007|A0A0G2K007_RAT;sp|O88506|STK39_RAT	tr|A0A0G2K007|A0A0G2K007_RAT;sp|O88506|STK39_RAT	tr|A0A0G2K007|A0A0G2K007_RAT STE20/SPS1-related proline-alanine-rich protein kinase OS=Rattus norvegicus OX=10116 GN=Stk39 PE=1 SV=1;sp|O88506|STK39_RAT STE20/SPS1-related proline-alanine-rich protein kinase OS=Rattus norvegicus OX=10116 GN=Stk39 PE=1 SV=2	2	6	6	6	10.9	56.026	505	0	50.797	301200000	12	14.5108	14.3531	14.5399	14.5305	14.6747	14.2999	0.00306526	-0.0605405	0.0120336	-0.0096469	-0.00358183	0.070327	-0.03418	0.495497	0.999355	FALSE
377	F1LPG3	Pacs1	Phosphofurin acidic cluster sorting protein 1	tr|F1LPG3|F1LPG3_RAT;sp|O88588|PACS1_RAT	tr|F1LPG3|F1LPG3_RAT;sp|O88588|PACS1_RAT	tr|F1LPG3|F1LPG3_RAT Phosphofurin acidic cluster sorting protein 1 OS=Rattus norvegicus OX=10116 GN=Pacs1 PE=1 SV=1;sp|O88588|PACS1_RAT Phosphofurin acidic cluster sorting protein 1 OS=Rattus norvegicus OX=10116 GN=Pacs1 PE=1 SV=1	2	18	18	17	21	104.75	961	0	323.31	1625400000	25	17.5549	17.3913	17.5724	17.5591	17.6461	17.2892	0.0146022	-0.0548352	0.0120117	-0.0136225	-0.0646727	0.0271373	0.00764552	0.877185	0.999355	FALSE
378	O88600	Hspa4	Heat shock 70 kDa protein 4	sp|O88600|HSP74_RAT;tr|F1LRV4|F1LRV4_RAT	sp|O88600|HSP74_RAT;tr|F1LRV4|F1LRV4_RAT	sp|O88600|HSP74_RAT Heat shock 70 kDa protein 4 OS=Rattus norvegicus OX=10116 GN=Hspa4 PE=1 SV=1;tr|F1LRV4|F1LRV4_RAT Heat shock 70 kDa protein 4 OS=Rattus norvegicus OX=10116 GN=Hspa4 PE=1 SV=1	2	37	35	34	52.9	94.055	840	0	323.31	6979600000	70	19.4515	19.4204	19.5289	19.5529	19.7118	19.0983	-0.0596802	0.00336174	-0.00238038	0.00926035	0.0300748	-0.134719	0.0122284	0.842083	0.999355	FALSE
379	O88637	Pcyt2	Ethanolamine-phosphate cytidylyltransferase	sp|O88637|PCY2_RAT	sp|O88637|PCY2_RAT	sp|O88637|PCY2_RAT Ethanolamine-phosphate cytidylyltransferase OS=Rattus norvegicus OX=10116 GN=Pcyt2 PE=1 SV=1	1	8	8	8	23.8	45.219	404	0	118.47	218610000	9	15.7294	15.7541	15.8243	15.8421	16.0986	15.472	-0.0783403	0.0404983	-0.00355255	0.00194173	0.120308	-0.0575916	-0.035351	0.596432	0.999355	FALSE
380	A0A0G2KA12	Kif1b	Kinesin-like protein KIF1B	tr|A0A0G2KA12|A0A0G2KA12_RAT;sp|O88658|KIF1B_RAT	tr|A0A0G2KA12|A0A0G2KA12_RAT;sp|O88658|KIF1B_RAT	tr|A0A0G2KA12|A0A0G2KA12_RAT Kinesin-like protein KIF1B OS=Rattus norvegicus OX=10116 GN=Kif1b PE=1 SV=1;sp|O88658|KIF1B_RAT Kinesin-like protein KIF1B OS=Rattus norvegicus OX=10116 GN=Kif1b PE=1 SV=2	2	8	2	2	5.9	202.16	1799	0	4.0189	13052000	2	9.813	9.74244	9.44226	10.0737	9.83286	8.61828	0.0750653	0.0986562	-0.315762	0.303395	-0.0755818	-0.841491	0.157212	0.611937	0.999355	FALSE
381	F1M9G6	Taok1	Serine/threonine-protein kinase TAO1	tr|F1M9G6|F1M9G6_RAT;sp|O88664|TAOK1_RAT	tr|F1M9G6|F1M9G6_RAT;sp|O88664|TAOK1_RAT	tr|F1M9G6|F1M9G6_RAT Serine/threonine-protein kinase TAO1 OS=Rattus norvegicus OX=10116 GN=Taok1 PE=1 SV=3;sp|O88664|TAOK1_RAT Serine/threonine-protein kinase TAO1 OS=Rattus norvegicus OX=10116 GN=Taok1 PE=1 SV=1	2	6	6	5	6.8	114.8	992	0	136.32	175930000	6	13.9071	13.7259	13.7646	13.939	14.0851	13.7874	-0.000665003	-0.0877024	-0.163274	-0.00112971	0.00680406	0.157813	-0.138376	0.086742	0.999355	FALSE
382	G3V8B6	Psmd1	26S proteasome non-ATPase regulatory subunit 1	tr|G3V8B6|G3V8B6_RAT;sp|O88761|PSMD1_RAT;tr|A0A0G2JTW5|A0A0G2JTW5_RAT	tr|G3V8B6|G3V8B6_RAT;sp|O88761|PSMD1_RAT;tr|A0A0G2JTW5|A0A0G2JTW5_RAT	tr|G3V8B6|G3V8B6_RAT 26S proteasome non-ATPase regulatory subunit 1 OS=Rattus norvegicus OX=10116 GN=Psmd1 PE=1 SV=1;sp|O88761|PSMD1_RAT 26S proteasome non-ATPase regulatory subunit 1 OS=Rattus norvegicus OX=10116 GN=Psmd1 PE=1 SV=1;tr|A0A0G2JTW5|A0A0G2JTW	3	14	14	13	19.8	105.7	953	0	145.93	693900000	19	16.6628	16.4947	16.5959	16.646	16.7529	16.3239	0.068845	-0.00508078	-0.018129	0.0196467	-0.0115135	0.00812149	0.00979352	0.833325	0.999355	FALSE
383	O88763	Pik3c3	Phosphatidylinositol 3-kinase catalytic subunit type 3	sp|O88763|PK3C3_RAT	sp|O88763|PK3C3_RAT	sp|O88763|PK3C3_RAT Phosphatidylinositol 3-kinase catalytic subunit type 3 OS=Rattus norvegicus OX=10116 GN=Pik3c3 PE=1 SV=1	1	6	6	6	9	101.53	887	0	31.093	69533000	6	11.5973	11.4043	11.4564	11.6904	11.7622	11.5036	0.00256334	-0.0962588	-0.158481	0.0632758	-0.00307992	0.186997	-0.166457	0.0536882	0.999355	FALSE
384	O88767	Park7	Protein/nucleic acid deglycase DJ-1	sp|O88767|PARK7_RAT;tr|Q5BKC3|Q5BKC3_RAT	sp|O88767|PARK7_RAT;tr|Q5BKC3|Q5BKC3_RAT	sp|O88767|PARK7_RAT Protein/nucleic acid deglycase DJ-1 OS=Rattus norvegicus OX=10116 GN=Park7 PE=1 SV=1;tr|Q5BKC3|Q5BKC3_RAT Park7 protein OS=Rattus norvegicus OX=10116 GN=Park7 PE=1 SV=1	2	13	13	13	79.9	19.974	189	0	66.615	8531700000	33	17.533	17.4194	17.5948	17.6163	17.6578	17.1262	0.0101254	-0.00932796	0.0518306	0.0609928	-0.0355575	-0.11853	0.0485743	0.436883	0.999355	FALSE
387	O88794	Pnpo	Pyridoxine-5-phosphate oxidase	sp|O88794|PNPO_RAT	sp|O88794|PNPO_RAT	sp|O88794|PNPO_RAT Pyridoxine-5-phosphate oxidase OS=Rattus norvegicus OX=10116 GN=Pnpo PE=1 SV=1	1	8	8	8	35.6	30.184	261	0	47.897	631010000	8	16.0404	15.8474	15.9873	15.9648	16.1262	15.9413	0.0787352	-0.0201468	0.00557677	-0.0292174	-0.00590945	0.25787	-0.0528593	0.563937	0.999355	FALSE
388	O88801	Homer2	Homer protein homolog 2	sp|O88801|HOME2_RAT	sp|O88801|HOME2_RAT	sp|O88801|HOME2_RAT Homer protein homolog 2 OS=Rattus norvegicus OX=10116 GN=Homer2 PE=1 SV=1	1	10	9	9	28.8	40.563	354	0	22.939	189890000	9	14.6981	14.6859	14.7751	14.7946	14.969	14.2596	-0.0613278	0.0206053	-0.00437977	0.00276895	0.0390812	-0.221675	0.0449076	0.587153	0.999355	FALSE
390	O88831	Camkk2	Calcium/calmodulin-dependent protein kinase kinase 2	sp|O88831|KKCC2_RAT;tr|F1LPT4|F1LPT4_RAT	sp|O88831|KKCC2_RAT;tr|F1LPT4|F1LPT4_RAT	sp|O88831|KKCC2_RAT Calcium/calmodulin-dependent protein kinase kinase 2 OS=Rattus norvegicus OX=10116 GN=Camkk2 PE=1 SV=1;tr|F1LPT4|F1LPT4_RAT Calcium/calmodulin-dependent protein kinase kinase 2 OS=Rattus norvegicus OX=10116 GN=Camkk2 PE=1 SV=3	2	8	8	8	16.9	64.446	587	0	38.456	152170000	10	16.8944	16.8236	16.9435	16.9489	17.0731	16.6105	-0.0144568	0.00893491	0.0145823	0.00762917	-0.00630455	-0.0201782	0.00930467	0.821073	0.999355	FALSE
391	A0A0A0MXV8	Gabbr2	Gamma-aminobutyric acid type B receptor subunit 2	tr|A0A0A0MXV8|A0A0A0MXV8_RAT;sp|O88871|GABR2_RAT	tr|A0A0A0MXV8|A0A0A0MXV8_RAT;sp|O88871|GABR2_RAT	tr|A0A0A0MXV8|A0A0A0MXV8_RAT Gamma-aminobutyric acid type B receptor subunit 2 OS=Rattus norvegicus OX=10116 GN=Gabbr2 PE=1 SV=1;sp|O88871|GABR2_RAT Gamma-aminobutyric acid type B receptor subunit 2 OS=Rattus norvegicus OX=10116 GN=Gabbr2 PE=1 SV=2	2	15	15	15	19.6	105.71	940	0	291.65	1060200000	22	16.4307	16.2996	16.4313	16.5144	16.5997	16.1906	0.000521581	-0.0364648	-0.0189984	0.0517674	-0.00103816	0.0385906	-0.0480871	0.286403	0.999355	FALSE
392	O88881	Begain	Brain-enriched guanylate kinase-associated protein	sp|O88881|BEGIN_RAT;tr|A0A0G2K0E5|A0A0G2K0E5_RAT	sp|O88881|BEGIN_RAT;tr|A0A0G2K0E5|A0A0G2K0E5_RAT	sp|O88881|BEGIN_RAT Brain-enriched guanylate kinase-associated protein OS=Rattus norvegicus OX=10116 GN=Begain PE=1 SV=1;tr|A0A0G2K0E5|A0A0G2K0E5_RAT Brain-enriched guanylate kinase-associated protein OS=Rattus norvegicus OX=10116 GN=Begain PE=1 SV=1	2	10	10	10	21.1	66.992	611	0	64.19	170470000	10	15.3172	15.3207	14.9418	14.9329	15.0386	15.2778	0.196655	0.294292	-0.198821	-0.220064	-0.252444	0.435486	0.109716	0.636387	0.999355	FALSE
393	O88902	Ptpn23	Tyrosine-protein phosphatase non-receptor type 23 (Fragment)	sp|O88902|PTN23_RAT;tr|F1M951|F1M951_RAT	sp|O88902|PTN23_RAT;tr|F1M951|F1M951_RAT	sp|O88902|PTN23_RAT Tyrosine-protein phosphatase non-receptor type 23 (Fragment) OS=Rattus norvegicus OX=10116 GN=Ptpn23 PE=1 SV=2;tr|F1M951|F1M951_RAT Tyrosine-protein phosphatase non-receptor type 23 OS=Rattus norvegicus OX=10116 GN=Ptpn23 PE=1 SV=1	2	10	10	10	7.6	163.45	1499	0	96.03	213480000	12	14.5067	14.4368	14.3861	14.4448	14.5305	14.4544	0.0463026	0.070545	-0.0944659	-0.0480973	-0.100421	0.272089	-0.0337298	0.767908	0.999355	FALSE
394	O88917	Adgrl1	Adhesion G protein-coupled receptor L1	sp|O88917|AGRL1_RAT;tr|D4A144|D4A144_RAT	sp|O88917|AGRL1_RAT;tr|D4A144|D4A144_RAT	sp|O88917|AGRL1_RAT Adhesion G protein-coupled receptor L1 OS=Rattus norvegicus OX=10116 GN=Adgrl1 PE=1 SV=1;tr|D4A144|D4A144_RAT Adhesion G protein-coupled receptor L1 OS=Rattus norvegicus OX=10116 GN=Adgrl1 PE=1 SV=1	2	13	13	12	11	166.61	1515	0	132.87	361670000	13	15.761	15.7738	15.7446	15.7443	15.9556	15.4222	0.0171543	0.1241	-0.0193199	-0.0318794	0.0413405	-0.043439	0.0519708	0.38696	0.999355	FALSE
396	F1M6X3	Kcnq2	Potassium voltage-gated channel subfamily KQT member 2	tr|F1M6X3|F1M6X3_RAT;sp|O88943|KCNQ2_RAT	tr|F1M6X3|F1M6X3_RAT;sp|O88943|KCNQ2_RAT	tr|F1M6X3|F1M6X3_RAT Potassium voltage-gated channel subfamily KQT member 2 OS=Rattus norvegicus OX=10116 GN=Kcnq2 PE=1 SV=2;sp|O88943|KCNQ2_RAT Potassium voltage-gated channel subfamily KQT member 2 OS=Rattus norvegicus OX=10116 GN=Kcnq2 PE=1 SV=1	2	5	5	5	8.5	93.966	852	0	19.106	86815000	5	13.7451	13.6157	13.2707	13.5221	13.559	13.6815	0.146043	0.110781	-0.348493	-0.109429	-0.210597	0.360517	-0.044053	0.828428	0.999355	FALSE
397	O88954	Mpp3	MAGUK p55 subfamily member 3	sp|O88954|MPP3_RAT	sp|O88954|MPP3_RAT	sp|O88954|MPP3_RAT MAGUK p55 subfamily member 3 OS=Rattus norvegicus OX=10116 GN=Mpp3 PE=1 SV=3	1	18	18	18	38.1	66.588	585	0	135.41	1031300000	26	16.1819	16.0243	16.0891	16.1284	16.2516	15.9849	0.0753751	0.0119037	-0.037527	-0.0105515	-0.0254508	0.156516	-0.0235872	0.732769	0.999355	FALSE
398	O88989	Mdh1	Malate dehydrogenase, cytoplasmic	sp|O88989|MDHC_RAT	sp|O88989|MDHC_RAT	sp|O88989|MDHC_RAT Malate dehydrogenase, cytoplasmic OS=Rattus norvegicus OX=10116 GN=Mdh1 PE=1 SV=3	1	20	20	20	59	36.483	334	0	323.31	38513000000	91	19.6863	19.5128	19.6836	19.7536	19.8124	19.3558	0.0334597	-0.045925	0.0106638	0.068332	-0.0109965	-0.018854	-0.0134277	0.789732	0.999355	FALSE
399	D3Z900	Marc2	Mitochondrial amidoxime reducing component 2	tr|D3Z900|D3Z900_RAT;sp|O88994|MARC2_RAT;tr|M0R6N2|M0R6N2_RAT;tr|G3V6I4|G3V6I4_RAT	tr|D3Z900|D3Z900_RAT;sp|O88994|MARC2_RAT;tr|M0R6N2|M0R6N2_RAT	tr|D3Z900|D3Z900_RAT Mitochondrial amidoxime reducing component 2 OS=Rattus norvegicus OX=10116 GN=Marc2 PE=1 SV=2;sp|O88994|MARC2_RAT Mitochondrial amidoxime reducing component 2 OS=Rattus norvegicus OX=10116 GN=Marc2 PE=2 SV=1;tr|M0R6N2|M0R6N2_RAT MOSC d	4	9	9	9	24.9	38.239	338	0	35.498	1235300000	12	16.3553	16.2474	16.4189	16.4206	16.6086	15.9514	-0.017333	-0.0310819	0.0261662	0.0155383	0.0654156	-0.143115	0.0133042	0.844232	0.999355	FALSE
400	R9PXU4	Txnrd1	Thioredoxin reductase 1, cytoplasmic	tr|R9PXU4|R9PXU4_RAT;sp|O89049|TRXR1_RAT;tr|A0A0G2JUN7|A0A0G2JUN7_RAT	tr|R9PXU4|R9PXU4_RAT;sp|O89049|TRXR1_RAT;tr|A0A0G2JUN7|A0A0G2JUN7_RAT	tr|R9PXU4|R9PXU4_RAT Thioredoxin reductase 1, cytoplasmic OS=Rattus norvegicus OX=10116 GN=Txnrd1 PE=3 SV=2;sp|O89049|TRXR1_RAT Thioredoxin reductase 1, cytoplasmic OS=Rattus norvegicus OX=10116 GN=Txnrd1 PE=1 SV=5;tr|A0A0G2JUN7|A0A0G2JUN7_RAT Thioredoxin	3	10	10	10	29.7	54.506	498	0	322.7	309160000	12	15.039	15.0296	15.1452	15.0953	15.1669	14.7196	-0.0128237	0.0719034	0.0732132	0.0110289	-0.0554335	-0.0541042	0.0769339	0.158282	0.999355	FALSE
401	P00173	Cyb5a	Cytochrome b5	sp|P00173|CYB5_RAT	sp|P00173|CYB5_RAT	sp|P00173|CYB5_RAT Cytochrome b5 OS=Rattus norvegicus OX=10116 GN=Cyb5a PE=1 SV=2	1	4	4	4	38.1	15.355	134	0	213.21	509810000	5	14.5246	14.7025	14.8162	14.5837	15.0958	13.94	-0.148698	0.123339	0.122841	-0.121986	0.251957	-0.455099	0.14087	0.471841	0.999355	FALSE
402	P00388	Por	NADPH--cytochrome P450 reductase	sp|P00388|NCPR_RAT	sp|P00388|NCPR_RAT	sp|P00388|NCPR_RAT NADPH--cytochrome P450 reductase OS=Rattus norvegicus OX=10116 GN=Por PE=1 SV=3	1	15	15	15	25.5	76.962	678	0	61.031	617210000	18	17.2807	17.0997	17.2447	17.3153	17.3784	17.0032	0.0277321	-0.0590906	-0.0283232	0.0299644	-0.0450434	0.0284008	-0.0243345	0.627786	0.999355	FALSE
403	P00406	Mtco2	Cytochrome c oxidase subunit 2	sp|P00406|COX2_RAT	sp|P00406|COX2_RAT	sp|P00406|COX2_RAT Cytochrome c oxidase subunit 2 OS=Rattus norvegicus OX=10116 GN=Mtco2 PE=1 SV=3	1	7	7	7	32.2	25.928	227	0	175.03	25558000000	89	19.1322	18.9807	19.0688	19.1012	19.2345	18.7868	0.0655328	0.00814621	-0.0179736	0.00215699	-0.00268556	-0.00170846	0.0193142	0.669324	0.999355	FALSE
404	P00481	Otc	Ornithine carbamoyltransferase, mitochondrial	sp|P00481|OTC_RAT	sp|P00481|OTC_RAT	sp|P00481|OTC_RAT Ornithine carbamoyltransferase, mitochondrial OS=Rattus norvegicus OX=10116 GN=Otc PE=1 SV=1	1	7	7	7	24	39.886	354	0	111.09	367210000	10	16.9519	16.8589	17.0129	17.1093	17.0724	16.7308	-0.0215642	-0.020372	0.0193986	0.103488	-0.0715023	0.0355348	-0.0300194	0.617393	0.999355	FALSE
405	P00507	Got2	Aspartate aminotransferase, mitochondrial	sp|P00507|AATM_RAT	sp|P00507|AATM_RAT	sp|P00507|AATM_RAT Aspartate aminotransferase, mitochondrial OS=Rattus norvegicus OX=10116 GN=Got2 PE=1 SV=2	1	30	30	30	66	47.314	430	0	323.31	76205000000	130	20.682	20.5654	20.8009	20.8311	20.8735	20.3549	-0.0107521	-0.0331952	0.0880401	0.105961	0.0102355	-0.0597136	-0.00412999	0.949063	0.999355	FALSE
407	Q6IN22	Ctsb	Cathepsin B	tr|Q6IN22|Q6IN22_RAT;sp|P00787|CATB_RAT	tr|Q6IN22|Q6IN22_RAT;sp|P00787|CATB_RAT	tr|Q6IN22|Q6IN22_RAT Cathepsin B OS=Rattus norvegicus OX=10116 GN=Ctsb PE=1 SV=1;sp|P00787|CATB_RAT Cathepsin B OS=Rattus norvegicus OX=10116 GN=Ctsb PE=1 SV=2	2	4	4	4	15.6	37.544	339	0	95.218	324220000	10	14.9305	15.0358	14.969	14.9162	15.1343	14.5274	-0.0102747	0.189148	0.00810914	-0.0570361	0.023015	-0.135201	0.118735	0.157077	0.999355	FALSE
408	Q66HT1	Aldob	Fructose-bisphosphate aldolase	tr|Q66HT1|Q66HT1_RAT;sp|P00884|ALDOB_RAT	tr|Q66HT1|Q66HT1_RAT;sp|P00884|ALDOB_RAT	tr|Q66HT1|Q66HT1_RAT Fructose-bisphosphate aldolase OS=Rattus norvegicus OX=10116 GN=Aldob PE=1 SV=1;sp|P00884|ALDOB_RAT Fructose-bisphosphate aldolase B OS=Rattus norvegicus OX=10116 GN=Aldob PE=1 SV=2	2	8	7	7	19	39.525	364	0	11.562	302100000	8	14.8854	14.7147	15.0561	14.8924	14.8976	14.5772	0.0279154	-0.0485765	0.178548	0.00253877	-0.130348	-0.00209024	0.095929	0.244957	0.999355	FALSE
409	P01015	Agt	Angiotensinogen	sp|P01015|ANGT_RAT	sp|P01015|ANGT_RAT	sp|P01015|ANGT_RAT Angiotensinogen OS=Rattus norvegicus OX=10116 GN=Agt PE=1 SV=1	1	4	4	4	10.7	51.981	477	0	11.856	56122000	4	12.4102	12.3905	12.5557	12.7175	12.5779	12.1807	-0.0600464	0.0144275	0.0653938	0.214906	-0.0628389	-0.0113868	-0.0403017	0.647471	0.999355	FALSE
410	P01041	Cstb	Cystatin-B	sp|P01041|CYTB_RAT	sp|P01041|CYTB_RAT	sp|P01041|CYTB_RAT Cystatin-B OS=Rattus norvegicus OX=10116 GN=Cstb PE=1 SV=1	1	2	2	2	18.4	11.196	98	0.0040189	1.801	199730000	2	15.0709	15.188	15.2032	15.2586	15.5573	14.3589	-0.134552	0.0766818	-0.0223662	0.0207554	0.181364	-0.568448	0.095364	0.639589	0.999355	FALSE
412	P01830	Thy1	Thy-1 membrane glycoprotein	sp|P01830|THY1_RAT	sp|P01830|THY1_RAT	sp|P01830|THY1_RAT Thy-1 membrane glycoprotein OS=Rattus norvegicus OX=10116 GN=Thy1 PE=1 SV=1	1	5	5	5	29.2	18.172	161	0	51.799	16395000000	22	15.9223	15.9793	16.1237	16.2005	16.2634	15.898	-0.176056	-0.024951	0.00520086	0.0696782	-0.00553354	0.0777434	-0.112565	0.122267	0.999355	FALSE
413	A0A0G2JSV6	Hba-a2	Globin c2	tr|A0A0G2JSV6|A0A0G2JSV6_RAT;sp|P01946|HBA_RAT;tr|Q63910|Q63910_RAT;tr|G3V8R3|G3V8R3_RAT	tr|A0A0G2JSV6|A0A0G2JSV6_RAT;sp|P01946|HBA_RAT	tr|A0A0G2JSV6|A0A0G2JSV6_RAT Globin c2 OS=Rattus norvegicus OX=10116 GN=Hba-a2 PE=1 SV=1;sp|P01946|HBA_RAT Hemoglobin subunit alpha-1/2 OS=Rattus norvegicus OX=10116 GN=Hba1 PE=1 SV=3	4	8	8	6	64.1	15.284	142	0	132.36	4738400000	16	16.02	15.7825	15.7034	15.7978	15.8926	15.6284	0.199662	0.0562911	-0.137011	-0.0549388	-0.0982592	0.0862181	0.061974	0.550485	0.999355	FALSE
414	A0A0G2JSW3	Hbb	Globin a4	tr|A0A0G2JSW3|A0A0G2JSW3_RAT;sp|P02091|HBB1_RAT;CON__Q3SX09;CON__P02070;tr|O88752|O88752_RAT	tr|A0A0G2JSW3|A0A0G2JSW3_RAT;sp|P02091|HBB1_RAT	tr|A0A0G2JSW3|A0A0G2JSW3_RAT Globin a4 OS=Rattus norvegicus OX=10116 GN=Hbb PE=1 SV=1;sp|P02091|HBB1_RAT Hemoglobin subunit beta-1 OS=Rattus norvegicus OX=10116 GN=Hbb PE=1 SV=3	5	10	10	2	66	15.965	147	0	162.5	3543300000	28	17.1919	17.0273	17.0789	17.1751	17.2654	16.9538	0.0604773	-0.00994336	-0.0726203	0.0112956	-0.0365814	0.100521	-0.0324406	0.600921	0.999355	FALSE
415	D4A4D5	LOC498555	Similar to 60S acidic ribosomal protein P2	tr|D4A4D5|D4A4D5_RAT;sp|P02401|RLA2_RAT	tr|D4A4D5|D4A4D5_RAT;sp|P02401|RLA2_RAT	tr|D4A4D5|D4A4D5_RAT Similar to 60S acidic ribosomal protein P2 OS=Rattus norvegicus OX=10116 GN=LOC498555 PE=3 SV=1;sp|P02401|RLA2_RAT 60S acidic ribosomal protein P2 OS=Rattus norvegicus OX=10116 GN=Rplp2 PE=1 SV=2	2	4	4	2	39.1	11.706	115	0	55.448	423770000	7	15.5243	15.2983	15.5252	15.5437	15.5306	15.0488	0.0760108	-0.0557948	0.0567761	0.0629657	-0.0881763	-0.121337	0.0745132	0.314894	0.999355	FALSE
416	P02625	Pvalb	Parvalbumin alpha	sp|P02625|PRVA_RAT	sp|P02625|PRVA_RAT	sp|P02625|PRVA_RAT Parvalbumin alpha OS=Rattus norvegicus OX=10116 GN=Pvalb PE=1 SV=2	1	13	13	13	83.6	11.925	110	0	170.94	8845200000	39	17.9002	17.9139	18.1772	18.0533	18.2294	17.4162	-0.113614	-0.00573667	0.143298	0.0070889	0.0450754	-0.319462	0.0970815	0.438237	0.999355	FALSE
417	P02650	Apoe	Apolipoprotein E	sp|P02650|APOE_RAT;tr|A0A0G2K151|A0A0G2K151_RAT	sp|P02650|APOE_RAT;tr|A0A0G2K151|A0A0G2K151_RAT	sp|P02650|APOE_RAT Apolipoprotein E OS=Rattus norvegicus OX=10116 GN=Apoe PE=1 SV=2;tr|A0A0G2K151|A0A0G2K151_RAT Apolipoprotein E OS=Rattus norvegicus OX=10116 GN=Apoe PE=1 SV=1	2	8	8	8	22.8	35.753	312	0	33.844	660340000	9	16.1253	15.8883	15.8939	16.1481	16.0768	15.7893	0.101805	-0.0409861	-0.149641	0.0921975	-0.117183	0.0440268	-0.0359547	0.691942	0.999355	FALSE
418	P02680	Fgg	Fibrinogen gamma chain	sp|P02680|FIBG_RAT	sp|P02680|FIBG_RAT	sp|P02680|FIBG_RAT Fibrinogen gamma chain OS=Rattus norvegicus OX=10116 GN=Fgg PE=1 SV=3	1	6	6	6	14.8	50.632	445	0	9.2831	196420000	6	12.3943	11.9692	12.3079	12.3545	12.1989	11.9635	0.129589	-0.2014	0.0230797	0.0573702	-0.236317	-0.023002	0.0510727	0.664718	0.999355	FALSE
419	P02688	Mbp	Myelin basic protein	sp|P02688|MBP_RAT;tr|Q5XFW1|Q5XFW1_RAT	sp|P02688|MBP_RAT	sp|P02688|MBP_RAT Myelin basic protein OS=Rattus norvegicus OX=10116 GN=Mbp PE=1 SV=3	2	14	14	14	54.9	21.502	195	0	323.31	102920000000	167	19.7999	19.7609	19.7952	19.8263	19.9579	19.554	0.00210739	0.0572893	-0.0226543	-0.0039021	-0.0104373	0.0343195	0.00558745	0.903322	0.999355	FALSE
421	P02770	Alb	Serum albumin	sp|P02770|ALBU_RAT;tr|A0A0G2JSH5|A0A0G2JSH5_RAT	sp|P02770|ALBU_RAT;tr|A0A0G2JSH5|A0A0G2JSH5_RAT	sp|P02770|ALBU_RAT Serum albumin OS=Rattus norvegicus OX=10116 GN=Alb PE=1 SV=2;tr|A0A0G2JSH5|A0A0G2JSH5_RAT Serum albumin OS=Rattus norvegicus OX=10116 GN=Alb PE=1 SV=1	2	14	14	13	24.5	68.73	608	0	62.193	733840000	16	16.5815	16.4294	16.5585	16.6582	16.8518	16.2727	0.0152938	-0.0426651	-0.0278116	0.0595107	0.115106	-0.0154	-0.0714666	0.208014	0.999355	FALSE
422	P02793	Ftl1	Ferritin light chain 1	sp|P02793|FRIL1_RAT;tr|M0R597|M0R597_RAT;sp|Q7TP54|RIPR2_RAT;tr|M0R6L9|M0R6L9_RAT;tr|M0R5T8|M0R5T8_RAT;tr|M0RCS3|M0RCS3_RAT;tr|F1M5T1|F1M5T1_RAT;tr|D4ADM5|D4ADM5_RAT	sp|P02793|FRIL1_RAT;tr|M0R597|M0R597_RAT;sp|Q7TP54|RIPR2_RAT;tr|M0R6L9|M0R6L9_RAT;tr|M0R5T8|M0R5T8_RAT;tr|M0RCS3|M0RCS3_RAT;tr|F1M5T1|F1M5T1_RAT	sp|P02793|FRIL1_RAT Ferritin light chain 1 OS=Rattus norvegicus OX=10116 GN=Ftl1 PE=1 SV=3;tr|M0R597|M0R597_RAT Ferritin OS=Rattus norvegicus OX=10116 GN=LOC100362384 PE=3 SV=1;sp|Q7TP54|RIPR2_RAT Rho family-interacting cell polarization regulator 2 OS=Rat	8	5	5	5	41	20.748	183	0	98.574	418510000	7	15.1316	15.2511	15.3871	15.3738	15.5155	14.6504	-0.211055	0.00262086	0.0243461	-0.00126864	0.00236497	-0.414128	0.0763145	0.584404	0.999355	FALSE
423	P03889	Mtnd1	NADH-ubiquinone oxidoreductase chain 1	sp|P03889|NU1M_RAT	sp|P03889|NU1M_RAT	sp|P03889|NU1M_RAT NADH-ubiquinone oxidoreductase chain 1 OS=Rattus norvegicus OX=10116 GN=Mtnd1 PE=1 SV=3	1	6	6	6	12.9	36.145	318	0	26.637	417450000	12	15.344	15.2002	15.3793	15.2706	15.5024	15.002	0.0321835	-0.0174873	0.0473851	-0.0735908	0.0201177	-0.031656	0.0490702	0.333289	0.999355	FALSE
424	P03994	Hapln1	Hyaluronan and proteoglycan link protein 1	sp|P03994|HPLN1_RAT	sp|P03994|HPLN1_RAT	sp|P03994|HPLN1_RAT Hyaluronan and proteoglycan link protein 1 OS=Rattus norvegicus OX=10116 GN=Hapln1 PE=1 SV=2	1	8	8	8	25.1	40.261	354	0	45.741	727510000	15	16.4941	16.2696	16.4172	16.5755	16.6035	16.2628	0.0303165	-0.100024	-0.0667029	0.0792906	-0.0308331	0.0771335	-0.0873339	0.17835	0.999355	FALSE
425	M0RAM5	Gpx1	Glutathione peroxidase	tr|M0RAM5|M0RAM5_RAT;sp|P04041|GPX1_RAT	tr|M0RAM5|M0RAM5_RAT;sp|P04041|GPX1_RAT	tr|M0RAM5|M0RAM5_RAT Glutathione peroxidase OS=Rattus norvegicus OX=10116 GN=Gpx1 PE=1 SV=1;sp|P04041|GPX1_RAT Glutathione peroxidase 1 OS=Rattus norvegicus OX=10116 GN=Gpx1 PE=1 SV=4	2	5	5	5	36	22.155	200	0	35.136	229370000	5	15.3935	15.3399	15.5293	15.5252	15.6855	15.0356	-0.0692649	-0.0286953	0.0464947	0.0300475	0.0522557	-0.148986	0.00507235	0.944161	0.999355	FALSE
427	P04166	Cyb5b	Cytochrome b5 type B	sp|P04166|CYB5B_RAT	sp|P04166|CYB5B_RAT	sp|P04166|CYB5B_RAT Cytochrome b5 type B OS=Rattus norvegicus OX=10116 GN=Cyb5b PE=1 SV=2	1	6	6	6	56.8	16.265	146	0	236.54	1025600000	12	15.8728	15.7027	15.999	15.8601	16.0359	15.5958	0.00399304	-0.0719189	0.110093	-0.0410995	-0.00341752	0.00514418	0.0271801	0.657001	0.999355	FALSE
428	P04177	Th	Tyrosine 3-monooxygenase	sp|P04177|TY3H_RAT	sp|P04177|TY3H_RAT	sp|P04177|TY3H_RAT Tyrosine 3-monooxygenase OS=Rattus norvegicus OX=10116 GN=Th PE=1 SV=3	1	13	13	13	39.4	55.965	498	0	323.31	672350000	24	16.485	16.4042	16.5317	16.4681	16.6633	16.4083	-0.00928728	0.00408413	0.017358	-0.058615	-0.00145377	0.192226	-0.0400007	0.599727	0.999355	FALSE
429	P04182	Oat	Ornithine aminotransferase, mitochondrial	sp|P04182|OAT_RAT	sp|P04182|OAT_RAT	sp|P04182|OAT_RAT Ornithine aminotransferase, mitochondrial OS=Rattus norvegicus OX=10116 GN=Oat PE=1 SV=1	1	17	17	17	55.8	48.332	439	0	323.31	2994200000	33	17.1735	17.1122	17.2697	17.3679	17.4663	17.0981	-0.0994312	-0.0665961	-0.023257	0.0626161	0.0229243	0.103304	-0.126043	0.0330507	0.999355	FALSE
430	P04218	Cd200	OX-2 membrane glycoprotein	sp|P04218|OX2G_RAT;tr|A0A5D0|A0A5D0_RAT;tr|A0A1W2Q5Z8|A0A1W2Q5Z8_RAT	sp|P04218|OX2G_RAT;tr|A0A5D0|A0A5D0_RAT	sp|P04218|OX2G_RAT OX-2 membrane glycoprotein OS=Rattus norvegicus OX=10116 GN=Cd200 PE=2 SV=1;tr|A0A5D0|A0A5D0_RAT Cd200 molecule OS=Rattus norvegicus OX=10116 GN=Cd200 PE=2 SV=1	3	9	9	9	23.4	31.088	278	0	60.633	1503100000	17	16.7144	16.6104	16.8246	16.8786	17.0106	16.4368	-0.046165	-0.0560408	0.0439994	0.0855948	0.0795609	-0.0455713	-0.0592636	0.341108	0.999355	FALSE
431	Q6P6G9	Hnrnpa1	Heterogeneous nuclear ribonucleoprotein A1	tr|Q6P6G9|Q6P6G9_RAT;tr|Q5I0M7|Q5I0M7_RAT;sp|P04256|ROA1_RAT;tr|F1M2S4|F1M2S4_RAT	tr|Q6P6G9|Q6P6G9_RAT;tr|Q5I0M7|Q5I0M7_RAT;sp|P04256|ROA1_RAT	tr|Q6P6G9|Q6P6G9_RAT Heterogeneous nuclear ribonucleoprotein A1 OS=Rattus norvegicus OX=10116 GN=Hnrnpa1 PE=1 SV=1;tr|Q5I0M7|Q5I0M7_RAT Heterogeneous nuclear ribonucleoprotein A1 OS=Rattus norvegicus OX=10116 GN=Hnrnpa1 PE=1 SV=1;sp|P04256|ROA1_RAT Heterog	4	3	3	3	16.3	33.619	313	0	26.424	74373000	4	14.5254	14.5911	14.497	14.6578	14.8382	14.1046	-0.0508734	0.108925	-0.0993848	0.0490787	0.091388	-0.193509	0.00390303	0.968711	0.999355	FALSE
433	P04631	S100b	Protein S100-B	sp|P04631|S100B_RAT	sp|P04631|S100B_RAT	sp|P04631|S100B_RAT Protein S100-B OS=Rattus norvegicus OX=10116 GN=S100b PE=1 SV=2	1	5	5	5	50	10.744	92	0	123.85	4684100000	17	16.7629	16.7686	16.762	16.7721	16.9374	16.7499	-0.00226121	0.0975778	-0.0232611	-0.0254943	0.00174463	0.262872	-0.0556888	0.551854	0.999355	FALSE
434	P04636	Mdh2	Malate dehydrogenase, mitochondrial	sp|P04636|MDHM_RAT	sp|P04636|MDHM_RAT	sp|P04636|MDHM_RAT Malate dehydrogenase, mitochondrial OS=Rattus norvegicus OX=10116 GN=Mdh2 PE=1 SV=2	1	21	21	21	68.6	35.683	338	0	323.31	122500000000	213	21.1755	21.1446	21.3371	21.3495	21.4808	20.963	-0.0993861	-0.0361516	0.0421664	0.0422067	0.035466	-0.0337394	-0.0457682	0.429311	0.999355	FALSE
435	P04642	Ldha	L-lactate dehydrogenase A chain	sp|P04642|LDHA_RAT;tr|H9N9H4|H9N9H4_RAT;tr|Q6AYX2|Q6AYX2_RAT;sp|P19629|LDHC_RAT	sp|P04642|LDHA_RAT	sp|P04642|LDHA_RAT L-lactate dehydrogenase A chain OS=Rattus norvegicus OX=10116 GN=Ldha PE=1 SV=1	4	19	19	17	57.2	36.45	332	0	263.42	12501000000	64	19.1249	18.9999	19.0571	19.1612	19.2628	18.7526	0.0330654	0.00220665	-0.0548891	0.0368835	0.000423704	-0.0611176	0.00139781	0.978235	0.999355	FALSE
436	A0A0H2UHQ8	Rps17	40S ribosomal protein S17	tr|A0A0H2UHQ8|A0A0H2UHQ8_RAT;tr|D3ZFA8|D3ZFA8_RAT;sp|P04644|RS17_RAT;tr|D3ZKG6|D3ZKG6_RAT;tr|D3ZHU9|D3ZHU9_RAT;tr|M0R8M8|M0R8M8_RAT;tr|F1M5B1|F1M5B1_RAT;tr|D3ZM01|D3ZM01_RAT	tr|A0A0H2UHQ8|A0A0H2UHQ8_RAT;tr|D3ZFA8|D3ZFA8_RAT;sp|P04644|RS17_RAT;tr|D3ZKG6|D3ZKG6_RAT;tr|D3ZHU9|D3ZHU9_RAT	tr|A0A0H2UHQ8|A0A0H2UHQ8_RAT 40S ribosomal protein S17 OS=Rattus norvegicus OX=10116 GN=Rps17 PE=3 SV=1;tr|D3ZFA8|D3ZFA8_RAT 40S ribosomal protein S17-like OS=Rattus norvegicus OX=10116 GN=LOC100362366 PE=3 SV=1;sp|P04644|RS17_RAT 40S ribosomal protein S17	8	4	4	4	47.8	15.379	134	0	205.1	314730000	7	15.8128	15.673	15.9151	15.8217	15.902	15.5573	0.0108622	-0.0347415	0.0931008	-0.0126569	-0.0704757	0.0335018	0.0396174	0.4928	0.999355	FALSE
437	D4A771	Rpl35a	Uncharacterized protein	tr|D4A771|D4A771_RAT;tr|D3ZZN4|D3ZZN4_RAT;sp|P04646|RL35A_RAT;tr|F1M0T2|F1M0T2_RAT;tr|A0A096P6M4|A0A096P6M4_RAT	tr|D4A771|D4A771_RAT;tr|D3ZZN4|D3ZZN4_RAT;sp|P04646|RL35A_RAT;tr|F1M0T2|F1M0T2_RAT;tr|A0A096P6M4|A0A096P6M4_RAT	tr|D4A771|D4A771_RAT Uncharacterized protein OS=Rattus norvegicus OX=10116 PE=3 SV=1;tr|D3ZZN4|D3ZZN4_RAT Uncharacterized protein OS=Rattus norvegicus OX=10116 PE=3 SV=1;sp|P04646|RL35A_RAT 60S ribosomal protein L35a OS=Rattus norvegicus OX=10116 GN=Rpl35a	5	2	2	2	14.5	12.584	110	0	3.6664	202600000	5	10.6531	9.57435	10.6232	9.78686	10.2253	9.97269	0.50114	-0.483484	0.451176	-0.397531	-0.0971561	0.0988828	0.288212	0.350353	0.999355	FALSE
439	P04762	Cat	Catalase	sp|P04762|CATA_RAT	sp|P04762|CATA_RAT	sp|P04762|CATA_RAT Catalase OS=Rattus norvegicus OX=10116 GN=Cat PE=1 SV=3	1	23	23	23	47.1	59.756	527	0	323.31	2430200000	36	17.7547	17.676	17.8242	17.8723	17.958	17.4725	-0.0227486	-0.00736641	0.0266295	0.0623601	0.00999677	-0.0267672	-0.0163584	0.728838	0.999355	FALSE
440	M0R5J4	Eno1	Uncharacterized protein	tr|M0R5J4|M0R5J4_RAT;sp|P04764|ENOA_RAT	tr|M0R5J4|M0R5J4_RAT;sp|P04764|ENOA_RAT	tr|M0R5J4|M0R5J4_RAT Uncharacterized protein OS=Rattus norvegicus OX=10116 PE=3 SV=1;sp|P04764|ENOA_RAT Alpha-enolase OS=Rattus norvegicus OX=10116 GN=Eno1 PE=1 SV=4	2	26	26	21	67.3	47.074	434	0	323.31	52021000000	146	19.7226	19.7255	19.8738	19.8269	20.02	19.3275	-0.0837756	0.0132486	0.0472803	-0.0118964	0.0430719	-0.200705	0.0487608	0.551328	0.999355	FALSE
442	P04775	Scn2a	Sodium channel protein type 2 subunit alpha	sp|P04775|SCN2A_RAT;tr|F1M9G9|F1M9G9_RAT;tr|A0A0G2K207|A0A0G2K207_RAT;tr|F1LX08|F1LX08_RAT;sp|P08104|SCN3A_RAT;sp|O08562|SCN9A_RAT;tr|D3ZW75|D3ZW75_RAT;sp|P15390|SCN4A_RAT;tr|F1LNF5|F1LNF5_RAT;tr|F1LPK3|F1LPK3_RAT;tr|A0A0G2JWG8|A0A0G2JWG8_RAT;sp|P15389|SCN5A_RAT	sp|P04775|SCN2A_RAT;tr|F1M9G9|F1M9G9_RAT;tr|A0A0G2K207|A0A0G2K207_RAT	sp|P04775|SCN2A_RAT Sodium channel protein type 2 subunit alpha OS=Rattus norvegicus OX=10116 GN=Scn2a PE=1 SV=1;tr|F1M9G9|F1M9G9_RAT Sodium channel protein OS=Rattus norvegicus OX=10116 GN=Scn2a PE=1 SV=3;tr|A0A0G2K207|A0A0G2K207_RAT Sodium channel protei	12	28	28	21	15.9	227.87	2005	0	205.52	1140900000	36	17.2772	17.2672	17.2937	17.2943	17.5155	16.9961	0.000699816	0.0848164	-0.00286539	-0.0146497	0.0684286	-0.00223027	0.0103674	0.840105	0.999355	FALSE
443	P04785	P4hb	Protein disulfide-isomerase	sp|P04785|PDIA1_RAT	sp|P04785|PDIA1_RAT	sp|P04785|PDIA1_RAT Protein disulfide-isomerase OS=Rattus norvegicus OX=10116 GN=P4hb PE=1 SV=2	1	20	20	20	47	56.951	509	0	323.31	1799700000	30	18.1636	18.1657	18.26	18.2821	18.4922	17.753	-0.082013	0.0142406	-0.00570375	0.00409293	0.0761308	-0.214471	0.020257	0.816089	0.999355	FALSE
444	P04797	Gapdh	Glyceraldehyde-3-phosphate dehydrogenase	sp|P04797|G3P_RAT;tr|M0R590|M0R590_RAT;tr|M0R660|M0R660_RAT;tr|D3ZGY4|D3ZGY4_RAT;tr|A0A0G2K8S2|A0A0G2K8S2_RAT;tr|F1M2N4|F1M2N4_RAT;tr|F1LU03|F1LU03_RAT;tr|F1M4G6|F1M4G6_RAT;tr|F1LUV3|F1LUV3_RAT;tr|B1WBQ8|B1WBQ8_RAT;sp|Q9ESV6|G3PT_RAT;tr|D3ZEN2|D3ZEN2_RAT;tr|F1M8P6|F1M8P6_RAT;tr|D3ZME3|D3ZME3_RAT	sp|P04797|G3P_RAT;tr|M0R590|M0R590_RAT;tr|M0R660|M0R660_RAT;tr|D3ZGY4|D3ZGY4_RAT	sp|P04797|G3P_RAT Glyceraldehyde-3-phosphate dehydrogenase OS=Rattus norvegicus OX=10116 GN=Gapdh PE=1 SV=3;tr|M0R590|M0R590_RAT Glyceraldehyde-3-phosphate dehydrogenase OS=Rattus norvegicus OX=10116 GN=LOC108351137 PE=3 SV=1;tr|M0R660|M0R660_RAT Glycerald	14	24	24	5	86.5	35.828	333	0	323.31	94160000000	224	20.9257	20.8435	20.8545	20.9367	21.0236	20.6513	0.00982623	0.0217833	-0.0814515	-0.0116209	-0.0627568	0.0135983	0.00364583	0.943922	0.999355	FALSE
445	P04897	Gnai2	Guanine nucleotide-binding protein G(i) subunit alpha-2	sp|P04897|GNAI2_RAT;tr|Q5EEY3|Q5EEY3_RAT;tr|D4AA42|D4AA42_RAT	sp|P04897|GNAI2_RAT	sp|P04897|GNAI2_RAT Guanine nucleotide-binding protein G(i) subunit alpha-2 OS=Rattus norvegicus OX=10116 GN=Gnai2 PE=1 SV=3	3	11	3	3	33.8	40.499	355	0	18.446	238250000	6	14.3409	14.2562	14.5381	14.4573	14.6047	14.1053	-0.0630515	-0.0535938	0.114092	0.0208934	0.0302722	-0.0204449	-0.0110914	0.862325	0.999355	FALSE
446	P04904	Gsta3	Glutathione S-transferase alpha-3	sp|P04904|GSTA3_RAT;tr|A0A0G2JVT2|A0A0G2JVT2_RAT;tr|A0A0G2JTB1|A0A0G2JTB1_RAT;sp|P46418|GSTA5_RAT;tr|A0A0G2K8Q5|A0A0G2K8Q5_RAT;tr|F7F2H5|F7F2H5_RAT;tr|Q4FZZ3|Q4FZZ3_RAT;sp|P04903|GSTA2_RAT;sp|P00502|GSTA1_RAT;tr|D3ZD94|D3ZD94_RAT	sp|P04904|GSTA3_RAT;tr|A0A0G2JVT2|A0A0G2JVT2_RAT;tr|A0A0G2JTB1|A0A0G2JTB1_RAT;sp|P46418|GSTA5_RAT	sp|P04904|GSTA3_RAT Glutathione S-transferase alpha-3 OS=Rattus norvegicus OX=10116 GN=Gsta3 PE=1 SV=3;tr|A0A0G2JVT2|A0A0G2JVT2_RAT Glutathione S-transferase alpha-3 OS=Rattus norvegicus OX=10116 GN=LOC108348061 PE=1 SV=1;tr|A0A0G2JTB1|A0A0G2JTB1_RAT Gluta	10	9	9	6	41.2	25.319	221	0	98.243	2292000000	21	16.239	16.1711	16.4066	16.2906	16.5601	15.9607	-0.0220793	0.00419889	0.125464	-0.00284666	0.128533	-0.0222361	0.00137791	0.983809	0.999355	FALSE
447	P04905	Gstm1	Glutathione S-transferase Mu 1	sp|P04905|GSTM1_RAT;tr|G3V983|G3V983_RAT;tr|G3V8H3|G3V8H3_RAT	sp|P04905|GSTM1_RAT;tr|G3V983|G3V983_RAT	sp|P04905|GSTM1_RAT Glutathione S-transferase Mu 1 OS=Rattus norvegicus OX=10116 GN=Gstm1 PE=1 SV=2;tr|G3V983|G3V983_RAT Glutathione S-transferase Mu 1 OS=Rattus norvegicus OX=10116 GN=Gstm1 PE=1 SV=2	3	18	18	10	71.6	25.914	218	0	288.45	7076500000	46	19.0094	18.8282	18.9522	19.0454	19.0793	18.6813	0.063596	-0.0233845	-0.0136587	0.0672522	-0.0369803	0.0137364	-0.00581846	0.911735	0.999355	FALSE
448	P04906	Gstp1	Glutathione S-transferase P	sp|P04906|GSTP1_RAT	sp|P04906|GSTP1_RAT	sp|P04906|GSTP1_RAT Glutathione S-transferase P OS=Rattus norvegicus OX=10116 GN=Gstp1 PE=1 SV=2	1	5	4	4	34.3	23.439	210	0	119.95	360830000	6	14.3556	14.2391	14.554	14.3298	14.6094	13.3667	0.0116026	-0.0108051	0.189874	-0.0466419	0.0948182	-0.699127	0.280541	0.222639	0.999355	FALSE
449	P05065	Aldoa	Fructose-bisphosphate aldolase A	sp|P05065|ALDOA_RAT;tr|Q6AY07|Q6AY07_RAT	sp|P05065|ALDOA_RAT;tr|Q6AY07|Q6AY07_RAT	sp|P05065|ALDOA_RAT Fructose-bisphosphate aldolase A OS=Rattus norvegicus OX=10116 GN=Aldoa PE=1 SV=2;tr|Q6AY07|Q6AY07_RAT Fructose-bisphosphate aldolase OS=Rattus norvegicus OX=10116 GN=Aldoart2 PE=2 SV=1	2	33	33	27	81.3	39.351	364	0	323.31	92906000000	170	20.446	20.3712	20.4622	20.5278	20.6832	20.1597	-0.00931055	0.010108	-0.013132	0.0401423	0.0574146	-0.0174357	-0.0308186	0.497275	0.999355	FALSE
450	P05197	Eef2	Elongation factor 2	sp|P05197|EF2_RAT;tr|F1LM66|F1LM66_RAT	sp|P05197|EF2_RAT	sp|P05197|EF2_RAT Elongation factor 2 OS=Rattus norvegicus OX=10116 GN=Eef2 PE=1 SV=4	2	28	28	28	39.7	95.283	858	0	323.31	3987700000	54	18.583	18.4782	18.605	18.6292	18.7678	18.3308	-0.00832393	-0.0189308	-0.00635685	0.00550383	0.00602417	0.0177206	-0.0209534	0.605303	0.999355	FALSE
451	F1LND7	Fdps	Farnesyl pyrophosphate synthase	tr|F1LND7|F1LND7_RAT;sp|P05369|FPPS_RAT;tr|A0A0G2JXT3|A0A0G2JXT3_RAT;tr|Q7TPK0|Q7TPK0_RAT	tr|F1LND7|F1LND7_RAT;sp|P05369|FPPS_RAT;tr|A0A0G2JXT3|A0A0G2JXT3_RAT;tr|Q7TPK0|Q7TPK0_RAT	tr|F1LND7|F1LND7_RAT Farnesyl pyrophosphate synthase OS=Rattus norvegicus OX=10116 GN=Fdps PE=1 SV=3;sp|P05369|FPPS_RAT Farnesyl pyrophosphate synthase OS=Rattus norvegicus OX=10116 GN=Fdps PE=2 SV=2;tr|A0A0G2JXT3|A0A0G2JXT3_RAT Farnesyl pyrophosphate synt	4	4	4	4	11.9	40.803	353	0	5.667	95254000	5	15.1659	15.138	15.1586	15.1158	15.4645	14.7338	0.012622	0.0788277	-0.0147876	-0.0698649	0.140738	-0.141292	0.0490273	0.567842	0.999355	FALSE
452	P05370	G6pdx	Glucose-6-phosphate 1-dehydrogenase	sp|P05370|G6PD_RAT	sp|P05370|G6PD_RAT	sp|P05370|G6PD_RAT Glucose-6-phosphate 1-dehydrogenase OS=Rattus norvegicus OX=10116 GN=G6pdx PE=1 SV=3	1	18	18	18	40	59.375	515	0	141.15	1144200000	28	17.6827	17.56	17.6135	17.6868	17.8153	17.4026	0.0290941	0.000564047	-0.0601735	0.000788177	-0.00877665	0.0271309	-0.0165526	0.722683	0.999355	FALSE
453	G3V836	Clu	Clusterin	tr|G3V836|G3V836_RAT;sp|P05371|CLUS_RAT;tr|A0A0G2KB42|A0A0G2KB42_RAT	tr|G3V836|G3V836_RAT;sp|P05371|CLUS_RAT	tr|G3V836|G3V836_RAT Clusterin OS=Rattus norvegicus OX=10116 GN=Clu PE=1 SV=1;sp|P05371|CLUS_RAT Clusterin OS=Rattus norvegicus OX=10116 GN=Clu PE=1 SV=2	3	7	7	7	19.7	51.42	447	0	204.49	349280000	8	16.2714	16.1751	16.2582	16.3121	16.4274	15.9842	0.00706375	0.00499261	-0.026165	0.015381	-0.00742147	-0.0019519	-0.00670541	0.870906	0.999355	FALSE
454	P05503	Mtco1	Cytochrome c oxidase subunit 1	sp|P05503|COX1_RAT	sp|P05503|COX1_RAT	sp|P05503|COX1_RAT Cytochrome c oxidase subunit 1 OS=Rattus norvegicus OX=10116 GN=Mtco1 PE=2 SV=3	1	2	2	2	4.9	56.844	514	0	4.5328	913340000	2	11.916	11.6853	11.7695	11.7612	11.9339	11.3365	0.159433	0.0228646	-0.00713877	-0.0278331	0.00680609	-0.141981	0.112722	0.141506	0.999355	FALSE
456	P05508	Mtnd4	NADH-ubiquinone oxidoreductase chain 4	sp|P05508|NU4M_RAT	sp|P05508|NU4M_RAT	sp|P05508|NU4M_RAT NADH-ubiquinone oxidoreductase chain 4 OS=Rattus norvegicus OX=10116 GN=Mtnd4 PE=3 SV=3	1	5	5	5	12	51.782	459	0	31.12	686430000	9	15.8637	15.7551	15.9964	15.8839	16.0878	15.456	0.00520698	-0.00920468	0.11782	-0.00700169	0.0588304	-0.124298	0.0620972	0.382574	0.999355	FALSE
457	F1M2P8	Prkca	Protein kinase C	tr|F1M2P8|F1M2P8_RAT;tr|F1LS98|F1LS98_RAT;sp|P05696|KPCA_RAT	tr|F1M2P8|F1M2P8_RAT;tr|F1LS98|F1LS98_RAT;sp|P05696|KPCA_RAT	tr|F1M2P8|F1M2P8_RAT Protein kinase C OS=Rattus norvegicus OX=10116 GN=Prkca PE=1 SV=3;tr|F1LS98|F1LS98_RAT Protein kinase C OS=Rattus norvegicus OX=10116 GN=Prkca PE=1 SV=3;sp|P05696|KPCA_RAT Protein kinase C alpha type OS=Rattus norvegicus OX=10116 GN=Pr	3	20	18	15	33.6	72.77	636	0	120.68	1411100000	26	17.7782	17.6807	17.8094	17.8639	17.9678	17.4103	-0.00665562	-0.00995085	0.00449005	0.0467079	0.0124357	-0.0963432	0.00836106	0.876824	0.999355	FALSE
458	P05708	Hk1	Hexokinase-1	sp|P05708|HXK1_RAT;tr|M0R3X7|M0R3X7_RAT	sp|P05708|HXK1_RAT	sp|P05708|HXK1_RAT Hexokinase-1 OS=Rattus norvegicus OX=10116 GN=Hk1 PE=1 SV=4	2	58	58	13	59.9	102.41	918	0	323.31	81231000000	306	21.5026	21.339	21.4433	21.5169	21.6055	21.216	0.0428698	-0.0265779	-0.0364472	0.0247573	-0.0247191	0.0344326	-0.0182087	0.70333	0.999355	FALSE
459	P05712	Rab2a	Ras-related protein Rab-2A	sp|P05712|RAB2A_RAT;tr|F1LP82|F1LP82_RAT	sp|P05712|RAB2A_RAT;tr|F1LP82|F1LP82_RAT	sp|P05712|RAB2A_RAT Ras-related protein Rab-2A OS=Rattus norvegicus OX=10116 GN=Rab2a PE=2 SV=1;tr|F1LP82|F1LP82_RAT Ras-related protein Rab-2A OS=Rattus norvegicus OX=10116 GN=Rab2a PE=1 SV=3	2	13	13	8	62.3	23.535	212	0	267.21	3416700000	27	17.4997	17.3811	17.5024	17.5181	17.6646	17.067	0.0148815	-0.00953177	-0.0024879	0.000877082	0.00934029	-0.139641	0.0440952	0.451247	0.999355	FALSE
460	P05714	Rab4a	Ras-related protein Rab-4A	sp|P05714|RAB4A_RAT	sp|P05714|RAB4A_RAT	sp|P05714|RAB4A_RAT Ras-related protein Rab-4A OS=Rattus norvegicus OX=10116 GN=Rab4a PE=1 SV=3	1	4	2	2	22.9	24.408	218	0	30.978	105490000	2	14.7269	14.6243	14.8632	14.7133	14.8354	14.3094	0.0278618	0.0194288	0.144132	-0.0180766	-0.0341452	-0.111425	0.118357	0.0744914	0.999355	FALSE
461	A0A0G2JXC3	Rps21	40S ribosomal protein S21	tr|A0A0G2JXC3|A0A0G2JXC3_RAT;tr|D3ZSE0|D3ZSE0_RAT;sp|P05765|RS21_RAT	tr|A0A0G2JXC3|A0A0G2JXC3_RAT;tr|D3ZSE0|D3ZSE0_RAT;sp|P05765|RS21_RAT	tr|A0A0G2JXC3|A0A0G2JXC3_RAT 40S ribosomal protein S21 OS=Rattus norvegicus OX=10116 GN=Rps21 PE=1 SV=1;tr|D3ZSE0|D3ZSE0_RAT 40S ribosomal protein S21 OS=Rattus norvegicus OX=10116 PE=3 SV=1;sp|P05765|RS21_RAT 40S ribosomal protein S21 OS=Rattus norvegicus	3	2	2	2	30.9	8.866	81	0	3.8226	33541000	2	13.7046	13.5639	13.5057	13.539	13.792	14.0812	0.0661071	0.0196085	-0.152849	-0.131822	-0.0169781	0.72087	-0.213068	0.379045	0.999355	FALSE
462	P05982	Nqo1	NAD(P)H dehydrogenase [quinone] 1	sp|P05982|NQO1_RAT	sp|P05982|NQO1_RAT	sp|P05982|NQO1_RAT NAD(P)H dehydrogenase [quinone] 1 OS=Rattus norvegicus OX=10116 GN=Nqo1 PE=1 SV=4	1	5	5	5	19.7	30.946	274	0	13.665	199240000	6	16.0535	15.8913	16.0571	16.1387	16.2451	15.629	0.00717272	-0.0608327	-0.00933829	0.0599496	0.0282521	-0.139185	-0.00400486	0.952712	0.999355	FALSE
463	P06214	Alad	Delta-aminolevulinic acid dehydratase	sp|P06214|HEM2_RAT	sp|P06214|HEM2_RAT	sp|P06214|HEM2_RAT Delta-aminolevulinic acid dehydratase OS=Rattus norvegicus OX=10116 GN=Alad PE=1 SV=1	1	5	5	5	17.6	36.031	330	0	46.664	40958000	6	14.2524	14.3147	14.4012	14.2943	14.4039	14.0382	-0.0365283	0.119969	0.0922233	-0.0270508	-0.0555306	0.0274993	0.0769153	0.231024	0.999355	FALSE
465	Q7TQ70	Fga	Ac1873	tr|Q7TQ70|Q7TQ70_RAT;sp|P06399|FIBA_RAT;CON__P02672	tr|Q7TQ70|Q7TQ70_RAT;sp|P06399|FIBA_RAT	tr|Q7TQ70|Q7TQ70_RAT Ac1873 OS=Rattus norvegicus OX=10116 GN=Fga PE=1 SV=1;sp|P06399|FIBA_RAT Fibrinogen alpha chain OS=Rattus norvegicus OX=10116 GN=Fga PE=1 SV=3	3	4	4	4	4.5	86.656	782	0	5.5708	59714000	4	12.8651	12.6686	12.7238	12.742	12.8665	12.8205	0.12965	0.0272994	-0.0317441	-0.0259472	-0.0395072	0.363178	-0.0575063	0.64599	0.999355	FALSE
466	P06685	Atp1a1	Sodium/potassium-transporting ATPase subunit alpha-1	sp|P06685|AT1A1_RAT;tr|F1LRK1|F1LRK1_RAT;sp|P09626|ATP4A_RAT	sp|P06685|AT1A1_RAT	sp|P06685|AT1A1_RAT Sodium/potassium-transporting ATPase subunit alpha-1 OS=Rattus norvegicus OX=10116 GN=Atp1a1 PE=1 SV=1	3	56	39	39	49.3	113.05	1023	0	323.31	52277000000	165	19.8308	19.8308	19.9271	19.9479	20.1609	19.4486	-0.0812893	0.012853	-0.00503872	0.00342791	0.0783205	-0.185344	0.01004	0.900898	0.999355	FALSE
467	P06686	Atp1a2	Sodium/potassium-transporting ATPase subunit alpha-2	sp|P06686|AT1A2_RAT;tr|A0A0G2JWS9|A0A0G2JWS9_RAT;tr|G3V8S4|G3V8S4_RAT;sp|P54708|AT12A_RAT	sp|P06686|AT1A2_RAT	sp|P06686|AT1A2_RAT Sodium/potassium-transporting ATPase subunit alpha-2 OS=Rattus norvegicus OX=10116 GN=Atp1a2 PE=1 SV=1	4	56	37	36	53.5	112.22	1020	0	323.31	38502000000	128	20.1571	20.1387	20.2597	20.2915	20.4605	19.7466	-0.0786581	-0.00289437	0.00387574	0.0233766	0.0542815	-0.210965	0.0185433	0.824981	0.999355	FALSE
468	P06687	Atp1a3	Sodium/potassium-transporting ATPase subunit alpha-3	sp|P06687|AT1A3_RAT	sp|P06687|AT1A3_RAT	sp|P06687|AT1A3_RAT Sodium/potassium-transporting ATPase subunit alpha-3 OS=Rattus norvegicus OX=10116 GN=Atp1a3 PE=1 SV=2	1	58	58	38	56.1	111.69	1013	0	323.31	163340000000	388	21.7177	21.6877	21.7891	21.8253	21.9659	21.3324	-0.0572339	0.00689787	-0.0059165	0.0179689	0.0205183	-0.164298	0.0231862	0.730471	0.999355	FALSE
469	P06761	Hspa5	Endoplasmic reticulum chaperone BiP	sp|P06761|BIP_RAT	sp|P06761|BIP_RAT	sp|P06761|BIP_RAT Endoplasmic reticulum chaperone BiP OS=Rattus norvegicus OX=10116 GN=Hspa5 PE=1 SV=1	1	27	24	24	43.9	72.346	654	0	323.31	5495200000	45	18.3144	18.2259	18.3592	18.4231	18.5216	18.0318	-0.0147159	-0.00904921	0.0100306	0.0615731	0.0219949	-0.0191655	-0.0260457	0.566389	0.999355	FALSE
470	G3V7Z4	Serpine2	Glia-derived nexin	tr|G3V7Z4|G3V7Z4_RAT;sp|P07092|GDN_RAT	tr|G3V7Z4|G3V7Z4_RAT;sp|P07092|GDN_RAT	tr|G3V7Z4|G3V7Z4_RAT Glia-derived nexin OS=Rattus norvegicus OX=10116 GN=Serpine2 PE=3 SV=1;sp|P07092|GDN_RAT Glia-derived nexin OS=Rattus norvegicus OX=10116 GN=Serpine2 PE=1 SV=1	2	3	3	3	9.8	44.049	397	0	37.423	44203000	4	12.8892	12.9383	13.051	13.2436	13.2812	12.8398	-0.181801	-0.0384718	-0.0400659	0.140214	0.0397333	0.0470355	-0.16244	0.0342892	0.999355	FALSE
472	P07153	Rpn1	Dolichyl-diphosphooligosaccharide--protein glycosyltransferase subunit 1	sp|P07153|RPN1_RAT;tr|Q6P7A7|Q6P7A7_RAT	sp|P07153|RPN1_RAT;tr|Q6P7A7|Q6P7A7_RAT	sp|P07153|RPN1_RAT Dolichyl-diphosphooligosaccharide--protein glycosyltransferase subunit 1 OS=Rattus norvegicus OX=10116 GN=Rpn1 PE=2 SV=1;tr|Q6P7A7|Q6P7A7_RAT Dolichyl-diphosphooligosaccharide--protein glycosyltransferase subunit 1 OS=Rattus norvegicus O	2	16	16	16	35.9	68.303	605	0	218.29	1000900000	18	16.7893	16.5881	16.7029	16.7041	16.8468	16.4536	0.107207	0.000214303	0.000767062	-0.0103393	-0.00574453	0.0497009	0.0248572	0.637791	0.999355	FALSE
474	P07171	Calb1	Calbindin	sp|P07171|CALB1_RAT	sp|P07171|CALB1_RAT	sp|P07171|CALB1_RAT Calbindin OS=Rattus norvegicus OX=10116 GN=Calb1 PE=1 SV=2	1	11	10	10	47.1	29.994	261	0	123.51	1513600000	14	17.5606	17.4862	17.4476	17.5625	17.756	17.326	-0.00945998	0.0102575	-0.142599	-0.04001	0.0153685	0.0340459	-0.050402	0.411449	0.999355	FALSE
475	D4ABJ9	Scd4	Stearoyl-coenzyme A desaturase 4	tr|D4ABJ9|D4ABJ9_RAT;tr|M0RDU8|M0RDU8_RAT;sp|Q6P7B9|ACOD2_RAT;sp|P07308|ACOD1_RAT	tr|D4ABJ9|D4ABJ9_RAT;tr|M0RDU8|M0RDU8_RAT;sp|Q6P7B9|ACOD2_RAT;sp|P07308|ACOD1_RAT	tr|D4ABJ9|D4ABJ9_RAT Stearoyl-coenzyme A desaturase 4 OS=Rattus norvegicus OX=10116 GN=Scd4 PE=3 SV=3;tr|M0RDU8|M0RDU8_RAT Acyl-CoA desaturase 2 OS=Rattus norvegicus OX=10116 GN=Scd2 PE=3 SV=2;sp|Q6P7B9|ACOD2_RAT Acyl-CoA desaturase 2 OS=Rattus norvegicus	4	1	1	1	3.4	40.836	353	0	5.0442	46799000	2	12.5503	11.9157	12.0833	12.284	12.1515	12.2669	0.392019	-0.148412	-0.0949924	0.0933816	-0.177233	0.386791	-0.051442	0.799947	0.999355	FALSE
476	P07323	Eno2	Gamma-enolase	sp|P07323|ENOG_RAT	sp|P07323|ENOG_RAT	sp|P07323|ENOG_RAT Gamma-enolase OS=Rattus norvegicus OX=10116 GN=Eno2 PE=1 SV=2	1	19	16	15	64.5	47.14	434	0	323.31	19839000000	81	18.763	18.7184	18.8355	18.8593	18.9919	18.4463	-0.050444	-0.000960348	0.00194171	0.0133851	0.00794215	-0.0890526	0.00608757	0.904386	0.999355	FALSE
477	P07335	Ckb	Creatine kinase B-type	sp|P07335|KCRB_RAT	sp|P07335|KCRB_RAT	sp|P07335|KCRB_RAT Creatine kinase B-type OS=Rattus norvegicus OX=10116 GN=Ckb PE=1 SV=2	1	26	26	24	69.8	42.725	381	0	323.31	81077000000	347	20.9241	20.8659	20.9592	20.9891	21.1224	20.597	-0.0215417	0.0143775	-0.00653461	0.0110472	0.00620193	-0.0705355	0.0131959	0.776766	0.999355	FALSE
478	P07340	Atp1b1	Sodium/potassium-transporting ATPase subunit beta-1	sp|P07340|AT1B1_RAT;tr|A0A096MJI9|A0A096MJI9_RAT	sp|P07340|AT1B1_RAT;tr|A0A096MJI9|A0A096MJI9_RAT	sp|P07340|AT1B1_RAT Sodium/potassium-transporting ATPase subunit beta-1 OS=Rattus norvegicus OX=10116 GN=Atp1b1 PE=1 SV=1;tr|A0A096MJI9|A0A096MJI9_RAT Sodium/potassium-transporting ATPase subunit beta (Fragment) OS=Rattus norvegicus OX=10116 GN=Atp1b1 PE=1	2	17	17	17	49.3	35.201	304	0	323.31	36727000000	65	19.6983	19.6971	19.8272	19.8685	20.0624	19.2752	-0.100409	-0.00743776	0.00841913	0.0373743	0.0931404	-0.245315	0.0051241	0.959347	0.999355	FALSE
480	P07483	Fabp3	Fatty acid-binding protein, heart	sp|P07483|FABPH_RAT	sp|P07483|FABPH_RAT	sp|P07483|FABPH_RAT Fatty acid-binding protein, heart OS=Rattus norvegicus OX=10116 GN=Fabp3 PE=1 SV=2	1	7	7	7	49.6	14.775	133	0	52.181	3055000000	12	16.7703	16.7449	16.9554	16.8772	17.0306	16.3192	-0.0709597	-0.00220729	0.0940237	0.00355952	0.0188088	-0.243849	0.0807792	0.3901	0.999355	FALSE
481	P07632	Sod1	Superoxide dismutase [Cu-Zn]	sp|P07632|SODC_RAT	sp|P07632|SODC_RAT	sp|P07632|SODC_RAT Superoxide dismutase [Cu-Zn] OS=Rattus norvegicus OX=10116 GN=Sod1 PE=1 SV=2	1	11	11	11	59.1	15.911	154	0	150.46	16672000000	51	17.7413	17.654	17.7726	17.8422	17.9486	17.4322	-0.00853315	-0.00172203	0.0027034	0.0599964	0.0282679	-0.0394164	-0.0187999	0.690285	0.999355	FALSE
483	P07687	Ephx1	Epoxide hydrolase 1	sp|P07687|HYEP_RAT;tr|F1LTS8|F1LTS8_RAT	sp|P07687|HYEP_RAT;tr|F1LTS8|F1LTS8_RAT	sp|P07687|HYEP_RAT Epoxide hydrolase 1 OS=Rattus norvegicus OX=10116 GN=Ephx1 PE=1 SV=1;tr|F1LTS8|F1LTS8_RAT Epoxide hydrolase OS=Rattus norvegicus OX=10116 PE=3 SV=2	2	5	5	5	13.2	52.581	455	0	39.388	108700000	8	15.1299	15.1809	15.3499	15.1352	15.5846	14.7155	-0.0721491	0.0729466	0.12777	-0.0992622	0.212054	-0.208432	0.0747362	0.55096	0.999355	FALSE
484	P07722	Mag	Myelin-associated glycoprotein	sp|P07722|MAG_RAT	sp|P07722|MAG_RAT	sp|P07722|MAG_RAT Myelin-associated glycoprotein OS=Rattus norvegicus OX=10116 GN=Mag PE=1 SV=1	1	14	14	3	31.5	69.352	626	0	323.31	2972400000	29	17.6764	17.5367	17.6843	17.6944	17.8384	17.2532	0.0124977	-0.0330416	0.00030497	-0.00191579	0.00397045	-0.132503	0.0367363	0.517596	0.999355	FALSE
486	P07756	Cps1	Carbamoyl-phosphate synthase [ammonia], mitochondrial	sp|P07756|CPSM_RAT	sp|P07756|CPSM_RAT	sp|P07756|CPSM_RAT Carbamoyl-phosphate synthase [ammonia], mitochondrial OS=Rattus norvegicus OX=10116 GN=Cps1 PE=1 SV=1	1	2	2	2	1.5	164.58	1500	0	3.0318	18826000	2	10.4749	10.0937	10.2178	10.0681	10.5063	9.35731	0.282629	-0.00446988	0.00545124	-0.156602	0.143504	-0.556819	0.284509	0.171658	0.999355	FALSE
487	P07825	Syp	Synaptophysin	sp|P07825|SYPH_RAT;tr|A0A0G2KAD8|A0A0G2KAD8_RAT	sp|P07825|SYPH_RAT;tr|A0A0G2KAD8|A0A0G2KAD8_RAT	sp|P07825|SYPH_RAT Synaptophysin OS=Rattus norvegicus OX=10116 GN=Syp PE=1 SV=1;tr|A0A0G2KAD8|A0A0G2KAD8_RAT Synaptophysin OS=Rattus norvegicus OX=10116 GN=Syp PE=1 SV=1	2	8	8	8	27.7	33.31	307	0	323.31	18093000000	73	18.8226	18.8245	18.9615	19.0041	19.0886	18.5075	-0.0944977	0.00160375	0.0243253	0.0546629	0.00102661	-0.131385	0.00237566	0.972249	0.999355	FALSE
488	P21775	Acaa1a	3-ketoacyl-CoA thiolase A, peroxisomal	sp|P21775|THIKA_RAT;sp|P07871|THIKB_RAT;tr|F1LPD6|F1LPD6_RAT	sp|P21775|THIKA_RAT;sp|P07871|THIKB_RAT;tr|F1LPD6|F1LPD6_RAT	sp|P21775|THIKA_RAT 3-ketoacyl-CoA thiolase A, peroxisomal OS=Rattus norvegicus OX=10116 GN=Acaa1a PE=1 SV=2;sp|P07871|THIKB_RAT 3-ketoacyl-CoA thiolase B, peroxisomal OS=Rattus norvegicus OX=10116 GN=Acaa1b PE=1 SV=2;tr|F1LPD6|F1LPD6_RAT 3-ketoacyl-CoA th	3	8	8	8	24.3	43.833	424	0	53.947	287870000	8	15.2453	15.0732	15.2923	15.3427	15.319	15.1225	-0.0145521	-0.0924443	0.0123865	0.0505123	-0.111281	0.140861	-0.0582342	0.466235	0.999355	FALSE
489	F1LQC1	Acox1	Acyl-coenzyme A oxidase	tr|F1LQC1|F1LQC1_RAT;sp|P07872|ACOX1_RAT	tr|F1LQC1|F1LQC1_RAT;sp|P07872|ACOX1_RAT	tr|F1LQC1|F1LQC1_RAT Acyl-coenzyme A oxidase OS=Rattus norvegicus OX=10116 GN=Acox1 PE=1 SV=3;sp|P07872|ACOX1_RAT Peroxisomal acyl-coenzyme A oxidase 1 OS=Rattus norvegicus OX=10116 GN=Acox1 PE=1 SV=1	2	5	5	1	11.5	74.508	660	0	104.31	117290000	5	12.614	12.4208	12.7539	12.6377	12.905	12.4422	-0.0532214	-0.152323	0.0665736	-0.0619212	0.0672599	0.0531152	-0.0658081	0.393157	0.999355	FALSE
490	P07895	Sod2	Superoxide dismutase [Mn], mitochondrial	sp|P07895|SODM_RAT	sp|P07895|SODM_RAT	sp|P07895|SODM_RAT Superoxide dismutase [Mn], mitochondrial OS=Rattus norvegicus OX=10116 GN=Sod2 PE=1 SV=2	1	13	13	13	63.5	24.674	222	0	323.31	28412000000	59	18.9054	18.8098	18.9287	19.0219	19.0826	18.5727	-0.00265159	-0.00416344	0.000486017	0.0813646	0.00403826	-0.0571649	-0.0115223	0.825319	0.999355	FALSE
491	P07936	Gap43	Neuromodulin	sp|P07936|NEUM_RAT	sp|P07936|NEUM_RAT	sp|P07936|NEUM_RAT Neuromodulin OS=Rattus norvegicus OX=10116 GN=Gap43 PE=1 SV=1	1	23	23	23	80.5	23.603	226	0	323.31	15555000000	107	19.7396	19.9875	19.9965	19.8934	20.3306	19.0395	-0.179893	0.162108	0.0568673	-0.0584781	0.240573	-0.601831	0.152939	0.508346	0.999355	FALSE
492	P07943	Akr1b1	Aldose reductase	sp|P07943|ALDR_RAT	sp|P07943|ALDR_RAT	sp|P07943|ALDR_RAT Aldose reductase OS=Rattus norvegicus OX=10116 GN=Akr1b1 PE=1 SV=3	1	9	9	9	40.2	35.797	316	0	193.91	368730000	11	16.3626	16.2774	16.3195	16.3988	16.5229	16.0435	0.0048432	0.0138065	-0.058329	0.00866097	-0.00535978	-0.0361283	-0.00228405	0.959958	0.999355	FALSE
493	P08009	Gstm3	Glutathione S-transferase Yb-3	sp|P08009|GSTM4_RAT;tr|A0A0G2K4U2|A0A0G2K4U2_RAT;tr|Q5BK56|Q5BK56_RAT;sp|P08010|GSTM2_RAT;tr|A0A0G2K6L4|A0A0G2K6L4_RAT;tr|A0A0G2JZ09|A0A0G2JZ09_RAT	sp|P08009|GSTM4_RAT;tr|A0A0G2K4U2|A0A0G2K4U2_RAT	sp|P08009|GSTM4_RAT Glutathione S-transferase Yb-3 OS=Rattus norvegicus OX=10116 GN=Gstm3 PE=1 SV=2;tr|A0A0G2K4U2|A0A0G2K4U2_RAT Glutathione S-transferase, mu 7 OS=Rattus norvegicus OX=10116 GN=Gstm7 PE=1 SV=1	6	16	11	9	65.1	25.68	218	0	215.53	3678300000	34	17.6874	17.6385	17.7812	17.7872	17.8832	17.4401	-0.0364778	0.00872656	0.0371679	0.030853	-0.0112021	-0.00568585	-0.00151614	0.973154	0.999355	FALSE
494	P08050	Gja1	Gap junction alpha-1 protein	sp|P08050|CXA1_RAT	sp|P08050|CXA1_RAT	sp|P08050|CXA1_RAT Gap junction alpha-1 protein OS=Rattus norvegicus OX=10116 GN=Gja1 PE=1 SV=2	1	10	10	10	30.6	43.031	382	0	189	2743400000	20	16.9104	16.8944	16.9957	16.9741	17.1889	16.5459	-0.0490338	0.0290915	0.0161451	-0.0177559	0.058965	-0.135333	0.0301089	0.646697	0.999355	FALSE
495	A0A0G2JYW3	Clta	Clathrin light chain	tr|A0A0G2JYW3|A0A0G2JYW3_RAT;sp|P08081|CLCA_RAT	tr|A0A0G2JYW3|A0A0G2JYW3_RAT;sp|P08081|CLCA_RAT	tr|A0A0G2JYW3|A0A0G2JYW3_RAT Clathrin light chain OS=Rattus norvegicus OX=10116 GN=Clta PE=1 SV=1;sp|P08081|CLCA_RAT Clathrin light chain A OS=Rattus norvegicus OX=10116 GN=Clta PE=1 SV=1	2	7	7	7	20.8	25.58	236	0	63.823	5065500000	12	17.6875	17.5779	17.6597	17.755	17.9071	17.3739	0.00811916	-0.00732169	-0.0397817	0.0431979	0.0571772	-0.0273136	-0.0373486	0.4384	0.999355	FALSE
496	P08082	Cltb	Clathrin light chain B	sp|P08082|CLCB_RAT	sp|P08082|CLCB_RAT	sp|P08082|CLCB_RAT Clathrin light chain B OS=Rattus norvegicus OX=10116 GN=Cltb PE=1 SV=1	1	10	10	10	33.6	25.117	229	0	139.7	4379700000	21	17.5962	17.5602	17.6369	17.5953	17.8213	17.2275	-0.0113884	0.046704	0.00922279	-0.0447496	0.043144	-0.101954	0.0493662	0.386107	0.999355	FALSE
498	G3V9G3	Camk2b	Calcium/calmodulin-dependent protein kinase II, beta, isoform CRA_a	tr|G3V9G3|G3V9G3_RAT;sp|P08413|KCC2B_RAT;tr|F1LUE2|F1LUE2_RAT;tr|F1LNI8|F1LNI8_RAT	tr|G3V9G3|G3V9G3_RAT;sp|P08413|KCC2B_RAT;tr|F1LUE2|F1LUE2_RAT;tr|F1LNI8|F1LNI8_RAT	tr|G3V9G3|G3V9G3_RAT Calcium/calmodulin-dependent protein kinase II, beta, isoform CRA_a OS=Rattus norvegicus OX=10116 GN=Camk2b PE=1 SV=1;sp|P08413|KCC2B_RAT Calcium/calmodulin-dependent protein kinase type II subunit beta OS=Rattus norvegicus OX=10116 GN	4	25	25	14	52.4	60.46	542	0	323.31	31346000000	94	19.5264	19.4948	19.5948	19.6011	19.8257	19.2334	-0.046105	0.0163806	0.00221095	-0.00382177	0.0826193	-0.0609924	-0.0151062	0.785446	0.999355	FALSE
499	P08461	Dlat	Dihydrolipoyllysine-residue acetyltransferase component of pyruvate dehydrogenase complex, mitochondrial	sp|P08461|ODP2_RAT	sp|P08461|ODP2_RAT	sp|P08461|ODP2_RAT Dihydrolipoyllysine-residue acetyltransferase component of pyruvate dehydrogenase complex, mitochondrial OS=Rattus norvegicus OX=10116 GN=Dlat PE=1 SV=3	1	19	19	19	44.6	67.165	632	0	323.31	26555000000	88	19.3391	19.2044	19.3742	19.3918	19.4936	18.9961	0.00776279	-0.0327972	0.0227852	0.0280185	-0.00827936	-0.0570312	0.011681	0.804032	0.999355	FALSE
500	P08483	Chrm3	Muscarinic acetylcholine receptor M3	sp|P08483|ACM3_RAT	sp|P08483|ACM3_RAT	sp|P08483|ACM3_RAT Muscarinic acetylcholine receptor M3 OS=Rattus norvegicus OX=10116 GN=Chrm3 PE=1 SV=1	1	2	2	2	3.9	66.065	589	0	6.7308	8487500	2	11.4178	11.4921	11.4332	11.6379	11.4014	11.307	-0.0837504	0.0846957	-0.0884735	0.103973	-0.270647	0.0836441	-0.00149953	0.989979	0.999355	FALSE
501	G3V796	Acadm	Acetyl-Coenzyme A dehydrogenase, medium chain	tr|G3V796|G3V796_RAT;sp|P08503|ACADM_RAT	tr|G3V796|G3V796_RAT;sp|P08503|ACADM_RAT	tr|G3V796|G3V796_RAT Acetyl-Coenzyme A dehydrogenase, medium chain OS=Rattus norvegicus OX=10116 GN=Acadm PE=1 SV=1;sp|P08503|ACADM_RAT Medium-chain specific acyl-CoA dehydrogenase, mitochondrial OS=Rattus norvegicus OX=10116 GN=Acadm PE=1 SV=1	2	10	10	10	34.7	46.571	421	0	113.37	792430000	16	16.8912	16.7975	16.9211	16.9554	17.0383	16.5867	0.000155339	0.000642133	0.010017	0.031928	-0.0232261	-0.0261336	0.00941539	0.826717	0.999355	FALSE
503	Q6P6Q5	App	Amyloid-beta A4 protein	tr|Q6P6Q5|Q6P6Q5_RAT;sp|P08592|A4_RAT	tr|Q6P6Q5|Q6P6Q5_RAT;sp|P08592|A4_RAT	tr|Q6P6Q5|Q6P6Q5_RAT Amyloid-beta A4 protein OS=Rattus norvegicus OX=10116 GN=App PE=1 SV=1;sp|P08592|A4_RAT Amyloid-beta A4 protein OS=Rattus norvegicus OX=10116 GN=App PE=1 SV=2	2	9	9	9	13.4	82.797	733	0	17.253	388630000	14	14.3727	14.2551	14.4163	14.352	14.4785	13.9669	0.0389348	0.0155184	0.062518	-0.0141662	-0.0257825	-0.088696	0.081872	0.110152	0.999355	FALSE
504	P08644	Kras	GTPase KRas	sp|P08644|RASK_RAT	sp|P08644|RASK_RAT	sp|P08644|RASK_RAT GTPase KRas OS=Rattus norvegicus OX=10116 GN=Kras PE=1 SV=3	1	7	3	3	38.6	21.656	189	0	26.18	216210000	6	15.5752	15.3813	15.7128	15.5651	15.7745	14.9464	0.0203659	-0.0793996	0.137829	-0.0221607	0.04912	-0.33028	0.127372	0.302053	0.999355	FALSE
505	P08753	Gnai3	Guanine nucleotide-binding protein G(k) subunit alpha	sp|P08753|GNAI3_RAT	sp|P08753|GNAI3_RAT	sp|P08753|GNAI3_RAT Guanine nucleotide-binding protein G(k) subunit alpha OS=Rattus norvegicus OX=10116 GN=Gnai3 PE=1 SV=3	1	8	2	2	25.4	40.522	354	0	118.27	57125000	3	14.3802	14.3911	14.5316	14.5503	14.6616	14.1921	-0.106643	-0.00158177	0.0247003	0.0310781	0.00421213	-0.0165304	-0.0340948	0.530037	0.999355	FALSE
506	P09034	Ass1	Argininosuccinate synthase	sp|P09034|ASSY_RAT	sp|P09034|ASSY_RAT	sp|P09034|ASSY_RAT Argininosuccinate synthase OS=Rattus norvegicus OX=10116 GN=Ass1 PE=1 SV=1	1	4	4	4	16.7	46.496	412	0	99.147	86125000	9	15.4754	15.3556	15.4833	15.4392	15.6105	15.0834	0.0318353	0.00618716	0.0196074	-0.0368144	-0.0035568	-0.082021	0.0600074	0.209165	0.999355	FALSE
507	P09117	Aldoc	Fructose-bisphosphate aldolase C	sp|P09117|ALDOC_RAT;tr|A0A0G2K3Q6|A0A0G2K3Q6_RAT;tr|A0A0G2QC57|A0A0G2QC57_RAT	sp|P09117|ALDOC_RAT;tr|A0A0G2K3Q6|A0A0G2K3Q6_RAT	sp|P09117|ALDOC_RAT Fructose-bisphosphate aldolase C OS=Rattus norvegicus OX=10116 GN=Aldoc PE=1 SV=3;tr|A0A0G2K3Q6|A0A0G2K3Q6_RAT Fructose-bisphosphate aldolase OS=Rattus norvegicus OX=10116 GN=Aldoc PE=1 SV=1	3	31	25	25	78.2	39.283	363	0	323.31	22955000000	112	19.272	19.191	19.3757	19.3739	19.4986	19.0518	-0.0561756	-0.0429989	0.0274754	0.0133274	-4.43438e-05	0.001771	-0.0289177	0.532073	0.999355	FALSE
508	D4A0U0	Prkcd	Protein kinase C	tr|D4A0U0|D4A0U0_RAT;tr|A0A140UHX0|A0A140UHX0_RAT;sp|P09215|KPCD_RAT	tr|D4A0U0|D4A0U0_RAT;tr|A0A140UHX0|A0A140UHX0_RAT;sp|P09215|KPCD_RAT	tr|D4A0U0|D4A0U0_RAT Protein kinase C OS=Rattus norvegicus OX=10116 GN=Prkcd PE=1 SV=3;tr|A0A140UHX0|A0A140UHX0_RAT Protein kinase C delta type OS=Rattus norvegicus OX=10116 GN=Prkcd PE=1 SV=1;sp|P09215|KPCD_RAT Protein kinase C delta type OS=Rattus norveg	3	8	8	8	13.8	77.271	672	0	42.237	418210000	15	16.09	15.9792	16.1772	16.1398	16.3147	15.6723	-0.00961187	-0.0261907	0.0575344	0.00781716	0.0445823	-0.149073	0.0394684	0.562924	0.999355	FALSE
509	P09216	Prkce	Protein kinase C epsilon type	sp|P09216|KPCE_RAT;tr|A0A0G2JXV8|A0A0G2JXV8_RAT	sp|P09216|KPCE_RAT	sp|P09216|KPCE_RAT Protein kinase C epsilon type OS=Rattus norvegicus OX=10116 GN=Prkce PE=1 SV=1	2	14	14	4	23.1	83.478	737	0	92.354	535460000	16	15.6825	15.6144	15.7786	15.7766	15.9601	15.4363	-0.046586	-0.0205237	0.0294909	0.0150876	0.0605457	-0.0146391	-0.032871	0.498838	0.999355	FALSE
510	P09456	Prkar1a	cAMP-dependent protein kinase type I-alpha regulatory subunit	sp|P09456|KAP0_RAT	sp|P09456|KAP0_RAT	sp|P09456|KAP0_RAT cAMP-dependent protein kinase type I-alpha regulatory subunit OS=Rattus norvegicus OX=10116 GN=Prkar1a PE=1 SV=2	1	10	10	7	31.8	43.094	381	0	115.69	652670000	15	15.9715	15.8511	15.9786	15.9597	16.1199	15.7116	0.0174308	-0.00888032	0.00441679	-0.0267969	-0.00474947	0.0356109	0.00296757	0.945144	0.999355	FALSE
511	A0A0G2K2G8	Tpm4	Tropomyosin alpha-4 chain	tr|A0A0G2K2G8|A0A0G2K2G8_RAT;sp|P09495|TPM4_RAT	tr|A0A0G2K2G8|A0A0G2K2G8_RAT;sp|P09495|TPM4_RAT	tr|A0A0G2K2G8|A0A0G2K2G8_RAT Tropomyosin alpha-4 chain OS=Rattus norvegicus OX=10116 GN=Tpm4 PE=1 SV=1;sp|P09495|TPM4_RAT Tropomyosin alpha-4 chain OS=Rattus norvegicus OX=10116 GN=Tpm4 PE=1 SV=3	2	15	6	4	51.9	23.754	208	0	235.04	321530000	8	16.3204	16.1813	16.3709	16.4838	16.516	16.1859	-0.0279089	-0.0728506	0.00247797	0.103031	-0.00281065	0.115707	-0.104736	0.0884827	0.999355	FALSE
512	A0A0G2K930	Rab7a	Ras-related protein Rab-7a	tr|A0A0G2K930|A0A0G2K930_RAT;sp|P09527|RAB7A_RAT	tr|A0A0G2K930|A0A0G2K930_RAT;sp|P09527|RAB7A_RAT	tr|A0A0G2K930|A0A0G2K930_RAT Ras-related protein Rab-7a OS=Rattus norvegicus OX=10116 GN=Rab7a PE=1 SV=1;sp|P09527|RAB7A_RAT Ras-related protein Rab-7a OS=Rattus norvegicus OX=10116 GN=Rab7a PE=1 SV=2	2	12	12	12	65.4	21.203	188	0	130.18	2079100000	22	17.6368	17.5347	17.6479	17.742	17.8288	17.2644	0.00342727	-0.00457252	-0.00559284	0.0761724	0.0249163	-0.090852	-0.00565826	0.921619	0.999355	FALSE
513	P09606	Glul	Glutamine synthetase	sp|P09606|GLNA_RAT	sp|P09606|GLNA_RAT	sp|P09606|GLNA_RAT Glutamine synthetase OS=Rattus norvegicus OX=10116 GN=Glul PE=1 SV=3	1	20	20	20	51.5	42.267	373	0	323.31	28280000000	83	18.7226	18.7344	18.9038	18.969	19.0473	18.5649	-0.136455	-0.0305878	0.0245888	0.0774828	0.017742	-0.0160153	-0.0738878	0.250329	0.999355	FALSE
514	P09895	Rpl5	60S ribosomal protein L5	sp|P09895|RL5_RAT;tr|D3ZHP8|D3ZHP8_RAT	sp|P09895|RL5_RAT;tr|D3ZHP8|D3ZHP8_RAT	sp|P09895|RL5_RAT 60S ribosomal protein L5 OS=Rattus norvegicus OX=10116 GN=Rpl5 PE=1 SV=3;tr|D3ZHP8|D3ZHP8_RAT Uncharacterized protein OS=Rattus norvegicus OX=10116 PE=1 SV=1	2	8	8	8	21.5	34.458	297	0	31.745	672340000	11	16.0521	16.0152	16.2492	16.1475	16.3813	15.7327	-0.0594052	-0.00221028	0.117627	0.00356251	0.0992902	-0.100618	0.0179256	0.814912	0.999355	FALSE
515	P09951	Syn1	Synapsin-1	sp|P09951|SYN1_RAT	sp|P09951|SYN1_RAT	sp|P09951|SYN1_RAT Synapsin-1 OS=Rattus norvegicus OX=10116 GN=Syn1 PE=1 SV=3	1	40	40	37	75.7	73.987	704	0	323.31	85112000000	243	20.513	20.3967	20.4987	20.5424	20.6563	20.1303	0.0259865	0.0038157	-0.00834847	0.0229671	-0.00118534	-0.0785031	0.0260583	0.592571	0.999355	FALSE
516	P0C089	Ptpmt1	Phosphatidylglycerophosphatase and protein-tyrosine phosphatase 1	sp|P0C089|PTPM1_RAT;tr|G3V7B6|G3V7B6_RAT	sp|P0C089|PTPM1_RAT;tr|G3V7B6|G3V7B6_RAT	sp|P0C089|PTPM1_RAT Phosphatidylglycerophosphatase and protein-tyrosine phosphatase 1 OS=Rattus norvegicus OX=10116 GN=Ptpmt1 PE=1 SV=1;tr|G3V7B6|G3V7B6_RAT Phosphatidylglycerophosphatase and protein-tyrosine phosphatase 1 OS=Rattus norvegicus OX=10116 GN=	2	6	6	6	35.2	21.886	193	0	16.448	246670000	6	13.0465	13.0644	13.2322	13.2027	13.5005	13.0939	-0.145521	-0.0334151	0.0201243	-0.0217351	0.137978	0.180113	-0.151723	0.0843907	0.999355	FALSE
519	P0C0R5	Pik3r4	Phosphoinositide 3-kinase regulatory subunit 4	sp|P0C0R5|PI3R4_RAT	sp|P0C0R5|PI3R4_RAT	sp|P0C0R5|PI3R4_RAT Phosphoinositide 3-kinase regulatory subunit 4 OS=Rattus norvegicus OX=10116 GN=Pik3r4 PE=3 SV=2	1	9	9	9	8	152.44	1358	0	19.673	120410000	10	14.2696	14.0982	14.317	14.2631	14.394	14.1093	0.0185677	-0.0587315	0.0458267	-0.0203624	-0.0275867	0.136435	-0.0276077	0.675515	0.999355	FALSE
520	A0A0A0MXW3	H2afz	Histone H2A	tr|A0A0A0MXW3|A0A0A0MXW3_RAT;tr|D4AEC0|D4AEC0_RAT;sp|P0C0S7|H2AZ_RAT;tr|D4ACV3|D4ACV3_RAT;sp|A9UMV8|H2AJ_RAT;tr|M0RCL5|M0RCL5_RAT;tr|M0R6X5|M0R6X5_RAT;tr|D3ZWE0|D3ZWE0_RAT	tr|A0A0A0MXW3|A0A0A0MXW3_RAT;tr|D4AEC0|D4AEC0_RAT;sp|P0C0S7|H2AZ_RAT;tr|D4ACV3|D4ACV3_RAT;sp|A9UMV8|H2AJ_RAT;tr|M0RCL5|M0RCL5_RAT	tr|A0A0A0MXW3|A0A0A0MXW3_RAT Histone H2A OS=Rattus norvegicus OX=10116 GN=H2afz PE=3 SV=1;tr|D4AEC0|D4AEC0_RAT Histone H2A OS=Rattus norvegicus OX=10116 GN=H2afv PE=3 SV=1;sp|P0C0S7|H2AZ_RAT Histone H2A.Z OS=Rattus norvegicus OX=10116 GN=H2afz PE=1 SV=2;tr	8	3	1	1	20.5	13.421	127	0	3.0339	17979000	1	11.8447	12.1417	12.1252	11.9733	12.2318	11.5719	-0.156345	0.234816	0.104013	-0.0601624	0.0602006	-0.150944	0.11113	0.356664	0.999355	FALSE
521	F1LN03	Lpcat2	Lysophosphatidylcholine acyltransferase 2	tr|F1LN03|F1LN03_RAT;sp|P0C1Q3|PCAT2_RAT	tr|F1LN03|F1LN03_RAT;sp|P0C1Q3|PCAT2_RAT	tr|F1LN03|F1LN03_RAT Lysophosphatidylcholine acyltransferase 2 OS=Rattus norvegicus OX=10116 GN=Lpcat2 PE=1 SV=1;sp|P0C1Q3|PCAT2_RAT Lysophosphatidylcholine acyltransferase 2 OS=Rattus norvegicus OX=10116 GN=Lpcat2 PE=3 SV=1	2	1	1	1	2.4	60.18	544	0	3.002	9414000	1	11.4636	11.6086	11.6237	11.594	11.7866	11.3942	-0.146389	0.092705	-0.00636271	-0.0484787	0.00603003	0.0623435	-0.0266472	0.725125	0.999355	FALSE
522	A0A0U1RRW6	Daglb	Sn1-specific diacylglycerol lipase beta (Fragment)	tr|A0A0U1RRW6|A0A0U1RRW6_RAT;sp|P0C1S9|DGLB_RAT;tr|D3Z890|D3Z890_RAT	tr|A0A0U1RRW6|A0A0U1RRW6_RAT;sp|P0C1S9|DGLB_RAT;tr|D3Z890|D3Z890_RAT	tr|A0A0U1RRW6|A0A0U1RRW6_RAT Sn1-specific diacylglycerol lipase beta (Fragment) OS=Rattus norvegicus OX=10116 GN=Daglb PE=4 SV=1;sp|P0C1S9|DGLB_RAT Sn1-specific diacylglycerol lipase beta OS=Rattus norvegicus OX=10116 GN=Daglb PE=1 SV=1;tr|D3Z890|D3Z890_RA	3	3	3	3	9.7	39.569	359	0	4.3868	20979000	3	9.91117	10.0856	9.41388	10.0243	10.4764	9.93633	-0.173977	0.0946028	-0.691354	-0.0932506	0.220788	0.129348	-0.342538	0.142544	0.999355	FALSE
523	P0C2C0	Mrpl22	39S ribosomal protein L22, mitochondrial	sp|P0C2C0|RM22_RAT;tr|A0A0H2UHT3|A0A0H2UHT3_RAT	sp|P0C2C0|RM22_RAT;tr|A0A0H2UHT3|A0A0H2UHT3_RAT	sp|P0C2C0|RM22_RAT 39S ribosomal protein L22, mitochondrial OS=Rattus norvegicus OX=10116 GN=Mrpl22 PE=1 SV=1;tr|A0A0H2UHT3|A0A0H2UHT3_RAT 39S ribosomal protein L22, mitochondrial OS=Rattus norvegicus OX=10116 GN=Mrpl22 PE=1 SV=1	2	6	6	6	30.1	24.039	206	0	11.354	258760000	7	15.3157	15.2442	15.3674	15.4117	15.5863	15.1893	-0.0483653	-0.0257235	-0.0167919	0.0151811	0.0517211	0.103406	-0.087063	0.0943369	0.999355	FALSE
524	P0C2C1	Mrpl30	39S ribosomal protein L30, mitochondrial	sp|P0C2C1|RM30_RAT;tr|A0A0H2UI42|A0A0H2UI42_RAT	sp|P0C2C1|RM30_RAT;tr|A0A0H2UI42|A0A0H2UI42_RAT	sp|P0C2C1|RM30_RAT 39S ribosomal protein L30, mitochondrial OS=Rattus norvegicus OX=10116 GN=Mrpl30 PE=1 SV=1;tr|A0A0H2UI42|A0A0H2UI42_RAT Mitochondrial ribosomal protein L30 OS=Rattus norvegicus OX=10116 GN=Mrpl30 PE=1 SV=1	2	3	3	3	18.1	18.411	160	0	5.6047	175420000	4	15.7539	15.7555	15.8282	15.7395	15.9448	15.5416	-0.0374876	0.0582204	0.0167113	-0.0843336	-0.017044	0.0284221	0.0367998	0.501147	0.999355	FALSE
525	D3ZX69	Mrpl10	39S ribosomal protein L10, mitochondrial	tr|D3ZX69|D3ZX69_RAT;sp|P0C2C4|RM10_RAT	tr|D3ZX69|D3ZX69_RAT;sp|P0C2C4|RM10_RAT	tr|D3ZX69|D3ZX69_RAT 39S ribosomal protein L10, mitochondrial OS=Rattus norvegicus OX=10116 GN=Mrpl10 PE=1 SV=1;sp|P0C2C4|RM10_RAT 39S ribosomal protein L10, mitochondrial OS=Rattus norvegicus OX=10116 GN=Mrpl10 PE=1 SV=1	2	3	3	3	21	29.465	262	0	96.401	191660000	4	14.7803	14.4879	14.8603	14.8122	14.9106	14.5418	-0.000637062	-0.198875	0.059299	-0.00115765	-0.0407877	0.0390059	-0.045758	0.567674	0.999355	FALSE
526	B1H271	Slc25a42	Mitochondrial coenzyme A transporter SLC25A42	tr|B1H271|B1H271_RAT;sp|P0C546|S2542_RAT	tr|B1H271|B1H271_RAT;sp|P0C546|S2542_RAT	tr|B1H271|B1H271_RAT Mitochondrial coenzyme A transporter SLC25A42 OS=Rattus norvegicus OX=10116 GN=Slc25a42 PE=1 SV=1;sp|P0C546|S2542_RAT Mitochondrial coenzyme A transporter SLC25A42 OS=Rattus norvegicus OX=10116 GN=Slc25a42 PE=2 SV=1	2	4	4	4	23.3	35.185	318	0	124.92	182460000	5	14.5393	14.4252	14.8262	14.5141	14.693	14.7711	0.00813827	-0.0118491	0.274968	-0.0494586	-0.00865485	0.518099	-0.0629097	0.722538	0.999355	FALSE
527	A0A0H2UHQ3	Map1s	Microtubule-associated protein 1S	tr|A0A0H2UHQ3|A0A0H2UHQ3_RAT;sp|P0C5W1|MAP1S_RAT	tr|A0A0H2UHQ3|A0A0H2UHQ3_RAT;sp|P0C5W1|MAP1S_RAT	tr|A0A0H2UHQ3|A0A0H2UHQ3_RAT Microtubule-associated protein 1S OS=Rattus norvegicus OX=10116 GN=Map1s PE=1 SV=1;sp|P0C5W1|MAP1S_RAT Microtubule-associated protein 1S OS=Rattus norvegicus OX=10116 GN=Map1s PE=1 SV=1	2	13	13	13	19	102.43	968	0	146.18	387260000	16	15.7742	15.6536	15.5799	15.6568	15.7514	15.5497	0.0887592	0.062361	-0.125597	-0.0610087	-0.104481	0.142449	0.0161881	0.86356	0.999355	FALSE
528	P0C5X8	Ttyh1	Protein tweety homolog 1	sp|P0C5X8|TTYH1_RAT	sp|P0C5X8|TTYH1_RAT	sp|P0C5X8|TTYH1_RAT Protein tweety homolog 1 OS=Rattus norvegicus OX=10116 GN=Ttyh1 PE=1 SV=1	1	6	6	6	18	49.032	450	0	65.179	660830000	11	13.6091	13.432	13.8335	13.8024	13.6251	13.4391	-0.0541295	-0.137031	0.150199	0.106808	-0.208565	0.0540232	0.00225734	0.984431	0.999355	FALSE
529	P0C5Y8	Als2	Alsin	sp|P0C5Y8|ALS2_RAT	sp|P0C5Y8|ALS2_RAT	sp|P0C5Y8|ALS2_RAT Alsin OS=Rattus norvegicus OX=10116 GN=Als2 PE=1 SV=1	1	7	7	7	6.1	182.45	1651	0	18.988	96105000	8	14.7388	14.6488	14.789	14.6868	14.9825	14.4105	-0.00163222	0.00242969	0.0284183	-0.0860491	0.0715747	-0.0518477	0.031846	0.581784	0.999355	FALSE
531	R9PXW6	Rasgrp2	RAS guanyl releasing protein 2 (Calcium and DAG-regulated) (Predicted), isoform CRA_b	tr|R9PXW6|R9PXW6_RAT;sp|P0C643|GRP2_RAT	tr|R9PXW6|R9PXW6_RAT;sp|P0C643|GRP2_RAT	tr|R9PXW6|R9PXW6_RAT RAS guanyl releasing protein 2 (Calcium and DAG-regulated) (Predicted), isoform CRA_b OS=Rattus norvegicus OX=10116 GN=Rasgrp2 PE=1 SV=1;sp|P0C643|GRP2_RAT RAS guanyl-releasing protein 2 OS=Rattus norvegicus OX=10116 GN=Rasgrp2 PE=1 SV	2	4	4	4	6.6	69.325	608	0	5.4526	101740000	4	13.0141	12.9516	13.0732	12.9285	13.2961	12.9157	-0.0348013	-0.00317231	0.00415367	-0.152824	0.0766369	0.144948	-0.0341938	0.692614	0.999355	FALSE
532	P0C644	Ppip5k1	Inositol hexakisphosphate and diphosphoinositol-pentakisphosphate kinase 1	sp|P0C644|VIP1_RAT;tr|F1LSW6|F1LSW6_RAT;tr|A0A096MKF1|A0A096MKF1_RAT;tr|A0A0G2K4M9|A0A0G2K4M9_RAT;tr|F1LPI7|F1LPI7_RAT;tr|A0A096MK18|A0A096MK18_RAT	sp|P0C644|VIP1_RAT;tr|F1LSW6|F1LSW6_RAT	sp|P0C644|VIP1_RAT Inositol hexakisphosphate and diphosphoinositol-pentakisphosphate kinase 1 OS=Rattus norvegicus OX=10116 GN=Ppip5k1 PE=1 SV=1;tr|F1LSW6|F1LSW6_RAT Inositol hexakisphosphate and diphosphoinositol-pentakisphosphate kinase OS=Rattus norvegi	6	3	3	3	2.9	159.62	1434	0	16.23	22863000	4	12.2834	12.0222	12.3327	12.3886	12.3185	12.3062	-0.0156597	-0.182695	0.0134941	0.0570747	-0.151118	0.285331	-0.125382	0.331756	0.999355	FALSE
533	P0C6S7	Anks1b	Ankyrin repeat and sterile alpha motif domain-containing protein 1B	sp|P0C6S7|ANS1B_RAT;tr|F1M2J2|F1M2J2_RAT	sp|P0C6S7|ANS1B_RAT;tr|F1M2J2|F1M2J2_RAT	sp|P0C6S7|ANS1B_RAT Ankyrin repeat and sterile alpha motif domain-containing protein 1B OS=Rattus norvegicus OX=10116 GN=Anks1b PE=1 SV=1;tr|F1M2J2|F1M2J2_RAT Ankyrin repeat and sterile alpha motif domain-containing protein 1B OS=Rattus norvegicus OX=10116	2	16	16	15	13.9	139.21	1260	0	178.32	1294100000	20	16.5565	16.5042	16.4989	16.4727	16.6662	16.3059	0.0301377	0.0719567	-0.0475795	-0.0861237	-0.0306543	0.0576618	0.037877	0.538908	0.999355	FALSE
534	P0C6T3	Prr7	Proline-rich protein 7	sp|P0C6T3|PRR7_RAT	sp|P0C6T3|PRR7_RAT	sp|P0C6T3|PRR7_RAT Proline-rich protein 7 OS=Rattus norvegicus OX=10116 GN=Prr7 PE=1 SV=1	1	4	4	4	15.2	30.377	269	0	6.603	91039000	4	13.8986	13.6114	13.713	13.6164	13.681	13.8137	0.199903	0.0068145	-0.00583314	-0.114679	-0.18819	0.393147	0.0368687	0.826452	0.999355	FALSE
535	D4A5B8	Lrfn1	Leucine rich repeat and fibronectin type III domain containing 1 (Predicted)	tr|D4A5B8|D4A5B8_RAT;sp|P0C7J6|LRFN1_RAT	tr|D4A5B8|D4A5B8_RAT;sp|P0C7J6|LRFN1_RAT	tr|D4A5B8|D4A5B8_RAT Leucine rich repeat and fibronectin type III domain containing 1 (Predicted) OS=Rattus norvegicus OX=10116 GN=Lrfn1 PE=4 SV=1;sp|P0C7J6|LRFN1_RAT Leucine-rich repeat and fibronectin type III domain-containing protein 1 OS=Rattus norveg	2	1	1	1	1.6	54.777	505	0	2.4374	25705000	1	10.8432	10.5188	10.7376	10.639	10.5963	10.6193	0.178511	-0.0518094	0.0527907	-0.0581387	-0.23893	0.232764	0.0812658	0.550438	0.999355	FALSE
536	P0CAX5	Ophn1	Oligophrenin-1	sp|P0CAX5|OPHN1_RAT	sp|P0CAX5|OPHN1_RAT	sp|P0CAX5|OPHN1_RAT Oligophrenin-1 OS=Rattus norvegicus OX=10116 GN=Ophn1 PE=1 SV=1	1	2	2	2	2.1	91.838	802	0.0042224	1.7395	27547000	3	13.577	13.4898	13.5143	13.5079	13.723	13.2899	0.017545	0.0245785	-0.065159	-0.0839077	-0.00690072	0.00862738	0.0197152	0.708257	0.999355	FALSE
537	P0CC10	Lrrc4b	Leucine-rich repeat-containing protein 4B	sp|P0CC10|LRC4B_RAT;sp|Q45R42|LRRC4_RAT	sp|P0CC10|LRC4B_RAT	sp|P0CC10|LRC4B_RAT Leucine-rich repeat-containing protein 4B OS=Rattus norvegicus OX=10116 GN=Lrrc4b PE=1 SV=1	2	7	7	6	14.8	76.118	709	0	237.93	228900000	8	13.9401	13.7723	14.025	14.1342	14.0675	13.869	-0.0334553	-0.107128	0.0312897	0.128186	-0.0765768	0.173594	-0.111499	0.209436	0.999355	FALSE
540	P62986	Uba52	Ubiquitin-60S ribosomal protein L40	sp|P62986|RL40_RAT;sp|P62982|RS27A_RAT;sp|P0CG51|UBB_RAT;tr|F1LML2|F1LML2_RAT;sp|Q63429|UBC_RAT;tr|F1LU69|F1LU69_RAT;tr|F1M927|F1M927_RAT	sp|P62986|RL40_RAT;sp|P62982|RS27A_RAT;sp|P0CG51|UBB_RAT;tr|F1LML2|F1LML2_RAT;sp|Q63429|UBC_RAT;tr|F1LU69|F1LU69_RAT	sp|P62986|RL40_RAT Ubiquitin-60S ribosomal protein L40 OS=Rattus norvegicus OX=10116 GN=Uba52 PE=1 SV=2;sp|P62982|RS27A_RAT Ubiquitin-40S ribosomal protein S27a OS=Rattus norvegicus OX=10116 GN=Rps27a PE=1 SV=2;sp|P0CG51|UBB_RAT Polyubiquitin-B OS=Rattus n	7	5	5	5	36.7	14.728	128	0	89.488	11361000000	70	19.0217	18.8769	19.0268	18.9702	19.118	18.5977	0.0637937	0.0130981	0.0487621	-0.0201919	-0.0104677	-0.082134	0.0794825	0.119367	0.999355	FALSE
541	F1M1Y0	Sgip1	SH3-containing GRB2-like protein 3-interacting protein 1	tr|F1M1Y0|F1M1Y0_RAT;sp|P0DJJ3|SGIP1_RAT	tr|F1M1Y0|F1M1Y0_RAT;sp|P0DJJ3|SGIP1_RAT	tr|F1M1Y0|F1M1Y0_RAT SH3-containing GRB2-like protein 3-interacting protein 1 OS=Rattus norvegicus OX=10116 GN=Sgip1 PE=1 SV=3;sp|P0DJJ3|SGIP1_RAT SH3-containing GRB2-like protein 3-interacting protein 1 OS=Rattus norvegicus OX=10116 GN=Sgip1 PE=1 SV=1	2	27	27	27	46.7	88.538	827	0	323.31	2268600000	39	18.5558	18.4493	18.5592	18.5637	18.7065	18.2093	0.0181206	0.00569318	0.0013945	-0.00645334	-0.00172719	-0.0502709	0.0278866	0.515188	0.999355	FALSE
543	P0DMW1	Hspa1b	Heat shock 70 kDa protein 1B	sp|P0DMW1|HS71B_RAT;sp|P0DMW0|HS71A_RAT	sp|P0DMW1|HS71B_RAT;sp|P0DMW0|HS71A_RAT	sp|P0DMW1|HS71B_RAT Heat shock 70 kDa protein 1B OS=Rattus norvegicus OX=10116 GN=Hspa1b PE=2 SV=1;sp|P0DMW0|HS71A_RAT Heat shock 70 kDa protein 1A OS=Rattus norvegicus OX=10116 GN=Hspa1a PE=2 SV=1	2	9	3	2	17.2	70.184	641	0	77.353	1494700000	12	17.1801	16.9827	17.2847	17.2443	17.2666	16.8154	0.0417283	-0.0615288	0.126267	0.0735371	-0.0422449	-0.0448025	0.0399923	0.566288	0.999355	FALSE
544	P0DN35	Ndufb1	NADH dehydrogenase [ubiquinone] 1 beta subcomplex subunit 1	sp|P0DN35|NDUB1_RAT	sp|P0DN35|NDUB1_RAT	sp|P0DN35|NDUB1_RAT NADH dehydrogenase [ubiquinone] 1 beta subcomplex subunit 1 OS=Rattus norvegicus OX=10116 GN=Ndufb1 PE=3 SV=1	1	3	3	3	66.7	6.9981	57	0	9.0135	1020500000	3	14.9368	14.9456	15.2164	15.228	15.4371	14.8191	-0.20939	-0.106489	0.0501011	0.0493652	0.120412	-0.0489167	-0.12888	0.165348	0.999355	FALSE
545	P0DP31	Calm3	Calmodulin-3	sp|P0DP31|CALM3_RAT;sp|P0DP30|CALM2_RAT;sp|P0DP29|CALM1_RAT;tr|D4ABV5|D4ABV5_RAT;sp|Q5U206|CALL3_RAT;tr|M0RCJ6|M0RCJ6_RAT;tr|Q304F3|Q304F3_RAT	sp|P0DP31|CALM3_RAT;sp|P0DP30|CALM2_RAT;sp|P0DP29|CALM1_RAT;tr|D4ABV5|D4ABV5_RAT	sp|P0DP31|CALM3_RAT Calmodulin-3 OS=Rattus norvegicus OX=10116 GN=Calm3 PE=1 SV=1;sp|P0DP30|CALM2_RAT Calmodulin-2 OS=Rattus norvegicus OX=10116 GN=Calm2 PE=1 SV=1;sp|P0DP29|CALM1_RAT Calmodulin-1 OS=Rattus norvegicus OX=10116 GN=Calm1 PE=1 SV=1;tr|D4ABV5|	7	14	14	14	85.2	16.837	149	0	323.31	11295000000	56	19.0754	18.6718	18.5357	18.4166	18.8264	18.1122	0.489499	0.180032	-0.0703211	-0.201739	0.0699884	-0.195568	0.308843	0.0900128	0.999355	FALSE
546	P0DPI1	botA	Botulinum neurotoxin type A	sp|P0DPI1|BXA1_CLOBH	sp|P0DPI1|BXA1_CLOBH	sp|P0DPI1|BXA1_CLOBH Botulinum neurotoxin type A OS=Clostridium botulinum (strain Hall / ATCC 3502 / NCTC 13319 / Type A) OX=441771 GN=botA PE=1 SV=1	1	7	7	7	5.9	149.42	1296	0	15.189	101710000	7	11.2189	11.2777	11.0227	11.0647	11.2485	10.8895	0.0968898	0.24986	-0.119353	-0.0896478	-0.0439655	0.0456921	0.105106	0.330794	0.999355	FALSE
547	P10111	Ppia	Peptidyl-prolyl cis-trans isomerase A	sp|P10111|PPIA_RAT;tr|A0A0G2K1P0|A0A0G2K1P0_RAT;tr|A0A0G2K2E4|A0A0G2K2E4_RAT;tr|M0RCZ9|M0RCZ9_RAT	sp|P10111|PPIA_RAT;tr|A0A0G2K1P0|A0A0G2K1P0_RAT;tr|A0A0G2K2E4|A0A0G2K2E4_RAT	sp|P10111|PPIA_RAT Peptidyl-prolyl cis-trans isomerase A OS=Rattus norvegicus OX=10116 GN=Ppia PE=1 SV=2;tr|A0A0G2K1P0|A0A0G2K1P0_RAT Peptidyl-prolyl cis-trans isomerase OS=Rattus norvegicus OX=10116 GN=Ppia PE=1 SV=1;tr|A0A0G2K2E4|A0A0G2K2E4_RAT Peptidyl-	4	13	13	13	81.1	17.874	164	0	323.31	29894000000	114	19.7803	19.7526	19.9409	19.9495	20.1202	19.4166	-0.100927	-0.0345106	0.039611	0.0358628	0.0684995	-0.186445	-0.00458111	0.957092	0.999355	FALSE
548	P10362	Scg2	Secretogranin-2	sp|P10362|SCG2_RAT;tr|G3V7X2|G3V7X2_RAT	sp|P10362|SCG2_RAT;tr|G3V7X2|G3V7X2_RAT	sp|P10362|SCG2_RAT Secretogranin-2 OS=Rattus norvegicus OX=10116 GN=Scg2 PE=1 SV=1;tr|G3V7X2|G3V7X2_RAT Scg2 protein OS=Rattus norvegicus OX=10116 GN=Scg2 PE=1 SV=2	2	12	12	12	25.7	71.03	619	0	216.78	616340000	25	16.3421	16.3883	16.4472	16.3428	16.5946	16.1756	-0.0836753	0.0566619	0.00135478	-0.115361	-0.00168746	0.0280223	0.0211223	0.742513	0.999355	FALSE
549	P10499	Kcna1	Potassium voltage-gated channel subfamily A member 1	sp|P10499|KCNA1_RAT	sp|P10499|KCNA1_RAT	sp|P10499|KCNA1_RAT Potassium voltage-gated channel subfamily A member 1 OS=Rattus norvegicus OX=10116 GN=Kcna1 PE=1 SV=1	1	7	7	5	20.6	56.379	495	0	157.28	137050000	8	14.7275	14.5747	14.9177	14.6272	14.8746	14.3141	0.0423688	-0.0163254	0.212474	-0.0904021	0.0189558	-0.0929277	0.134297	0.115815	0.999355	FALSE
550	G3V845	Plcg1	1-phosphatidylinositol 4,5-bisphosphate phosphodiesterase gamma	tr|G3V845|G3V845_RAT;sp|P10686|PLCG1_RAT	tr|G3V845|G3V845_RAT;sp|P10686|PLCG1_RAT	tr|G3V845|G3V845_RAT 1-phosphatidylinositol 4,5-bisphosphate phosphodiesterase gamma OS=Rattus norvegicus OX=10116 GN=Plcg1 PE=1 SV=1;sp|P10686|PLCG1_RAT 1-phosphatidylinositol 4,5-bisphosphate phosphodiesterase gamma-1 OS=Rattus norvegicus OX=10116 GN=Plc	2	12	12	12	11.9	148.51	1290	0	45.793	313310000	14	16.3508	16.2476	16.401	16.4889	16.5528	16.052	-0.0160026	-0.0251021	0.0140664	0.0896701	0.015486	-0.0366579	-0.0318455	0.540943	0.999355	FALSE
551	P10687	Plcb1	1-phosphatidylinositol 4,5-bisphosphate phosphodiesterase beta-1	sp|P10687|PLCB1_RAT;tr|F1M084|F1M084_RAT;tr|R9PXY3|R9PXY3_RAT	sp|P10687|PLCB1_RAT;tr|F1M084|F1M084_RAT;tr|R9PXY3|R9PXY3_RAT	sp|P10687|PLCB1_RAT 1-phosphatidylinositol 4,5-bisphosphate phosphodiesterase beta-1 OS=Rattus norvegicus OX=10116 GN=Plcb1 PE=1 SV=1;tr|F1M084|F1M084_RAT 1-phosphatidylinositol 4,5-bisphosphate phosphodiesterase OS=Rattus norvegicus OX=10116 GN=Plcb1 PE=1	3	30	30	30	34.7	138.34	1216	0	323.31	1635000000	46	17.8882	17.8563	17.9675	17.9705	18.1624	17.535	-0.055356	0.00691755	0.00386593	-0.00547675	0.0483354	-0.13032	0.0142963	0.817944	0.999355	FALSE
552	G3V9D1	Plcd1	Phosphoinositide phospholipase C	tr|G3V9D1|G3V9D1_RAT;sp|P10688|PLCD1_RAT	tr|G3V9D1|G3V9D1_RAT;sp|P10688|PLCD1_RAT	tr|G3V9D1|G3V9D1_RAT Phosphoinositide phospholipase C OS=Rattus norvegicus OX=10116 GN=Plcd1 PE=1 SV=1;sp|P10688|PLCD1_RAT 1-phosphatidylinositol 4,5-bisphosphate phosphodiesterase delta-1 OS=Rattus norvegicus OX=10116 GN=Plcd1 PE=1 SV=1	2	7	7	7	11.5	85.909	756	0	43.215	131890000	8	12.8495	12.8407	12.9237	12.9529	13.1963	12.5323	-0.063409	0.0219294	-0.00924682	0.007636	0.112943	-0.10245	-0.0229517	0.739972	0.999355	FALSE
553	G3V6D3	Atp5f1b	ATP synthase subunit beta	tr|G3V6D3|G3V6D3_RAT;sp|P10719|ATPB_RAT;sp|A5HY52|ATPB_CLOBH	tr|G3V6D3|G3V6D3_RAT;sp|P10719|ATPB_RAT	tr|G3V6D3|G3V6D3_RAT ATP synthase subunit beta OS=Rattus norvegicus OX=10116 GN=Atp5f1b PE=1 SV=1;sp|P10719|ATPB_RAT ATP synthase subunit beta, mitochondrial OS=Rattus norvegicus OX=10116 GN=Atp5f1b PE=1 SV=2	3	36	36	36	77.3	56.344	529	0	323.31	238850000000	560	22.0552	21.9279	22.0189	22.0532	22.1722	21.7431	0.0351009	0.00192958	-0.0213298	0.000665663	-0.0184556	0.00111113	0.0107932	0.799836	0.999355	FALSE
554	P10760	Ahcy	Adenosylhomocysteinase	sp|P10760|SAHH_RAT	sp|P10760|SAHH_RAT	sp|P10760|SAHH_RAT Adenosylhomocysteinase OS=Rattus norvegicus OX=10116 GN=Ahcy PE=1 SV=3	1	10	10	10	25.7	47.538	432	0	301.81	1804200000	17	16.9278	16.8863	17.0506	16.967	17.1704	16.5963	-0.0291027	0.0236006	0.0736437	-0.0222484	0.042988	-0.0823578	0.0432533	0.450226	0.999355	FALSE
555	P10818	Cox6a1	Cytochrome c oxidase subunit 6A1, mitochondrial	sp|P10818|CX6A1_RAT	sp|P10818|CX6A1_RAT	sp|P10818|CX6A1_RAT Cytochrome c oxidase subunit 6A1, mitochondrial OS=Rattus norvegicus OX=10116 GN=Cox6a1 PE=1 SV=2	1	4	4	4	61.3	12.301	111	0	184.48	5695500000	33	16.7082	16.6936	16.8542	16.8427	17.0633	16.4369	-0.0901121	-0.010596	0.0357639	0.0119482	0.0944729	-0.0832522	-0.0293711	0.660063	0.999355	FALSE
556	P10824	Gnai1	Guanine nucleotide-binding protein G(i) subunit alpha-1	sp|P10824|GNAI1_RAT	sp|P10824|GNAI1_RAT	sp|P10824|GNAI1_RAT Guanine nucleotide-binding protein G(i) subunit alpha-1 OS=Rattus norvegicus OX=10116 GN=Gnai1 PE=1 SV=3	1	13	11	5	42.1	40.345	354	0	206.66	1391200000	18	16.6206	16.6877	16.8002	16.7858	16.9699	16.336	-0.146394	0.0148886	0.0131432	-0.0135363	0.0324812	-0.152775	0.00515593	0.9459	0.999355	FALSE
557	P10860	Glud1	Glutamate dehydrogenase 1, mitochondrial	sp|P10860|DHE3_RAT	sp|P10860|DHE3_RAT	sp|P10860|DHE3_RAT Glutamate dehydrogenase 1, mitochondrial OS=Rattus norvegicus OX=10116 GN=Glud1 PE=1 SV=2	1	68	68	68	84.4	61.415	558	0	323.31	2826600000000	3963	25.4885	25.5152	25.7694	25.6399	25.7091	24.8765	-0.0841652	0.0367267	0.176615	0.0348533	-0.0340964	-0.417969	0.18213	0.222115	0.999355	FALSE
558	G3V960	Gamt	Guanidinoacetate N-methyltransferase	tr|G3V960|G3V960_RAT;sp|P10868|GAMT_RAT	tr|G3V960|G3V960_RAT;sp|P10868|GAMT_RAT	tr|G3V960|G3V960_RAT Guanidinoacetate N-methyltransferase OS=Rattus norvegicus OX=10116 GN=Gamt PE=1 SV=1;sp|P10868|GAMT_RAT Guanidinoacetate N-methyltransferase OS=Rattus norvegicus OX=10116 GN=Gamt PE=1 SV=2	2	3	3	3	25.4	26.377	236	0	132.42	68860000	4	14.5229	14.4061	14.4792	14.5046	14.4163	14.079	0.0564132	0.0338061	-0.00735441	0.00574359	-0.220649	-0.109326	0.135699	0.0869669	0.999355	FALSE
559	P10888	Cox4i1	Cytochrome c oxidase subunit 4 isoform 1, mitochondrial	sp|P10888|COX41_RAT	sp|P10888|COX41_RAT	sp|P10888|COX41_RAT Cytochrome c oxidase subunit 4 isoform 1, mitochondrial OS=Rattus norvegicus OX=10116 GN=Cox4i1 PE=1 SV=1	1	13	13	13	54.4	19.514	169	0	323.31	57528000000	90	19.5936	19.3819	19.5363	19.6359	19.7195	19.33	0.0220763	-0.0954612	-0.0553583	0.0319607	-0.0225928	0.0366408	-0.0582506	0.284133	0.999355	FALSE
560	P10960	Psap	Prosaposin	sp|P10960|SAP_RAT;tr|F7EPE0|F7EPE0_RAT	sp|P10960|SAP_RAT;tr|F7EPE0|F7EPE0_RAT	sp|P10960|SAP_RAT Prosaposin OS=Rattus norvegicus OX=10116 GN=Psap PE=1 SV=1;tr|F7EPE0|F7EPE0_RAT Prosaposin OS=Rattus norvegicus OX=10116 GN=Psap PE=1 SV=2	2	7	7	7	17.5	61.123	554	0	165.74	865450000	21	16.616	16.6861	16.9532	16.9211	17.0441	16.6851	-0.265164	-0.100933	0.0519892	0.00759101	-0.00755284	0.0821308	-0.132092	0.174009	0.999355	FALSE
561	P11030	Dbi	Acyl-CoA-binding protein	sp|P11030|ACBP_RAT;tr|Q6TXF3|Q6TXF3_RAT	sp|P11030|ACBP_RAT;tr|Q6TXF3|Q6TXF3_RAT	sp|P11030|ACBP_RAT Acyl-CoA-binding protein OS=Rattus norvegicus OX=10116 GN=Dbi PE=1 SV=3;tr|Q6TXF3|Q6TXF3_RAT Acyl-CoA-binding protein OS=Rattus norvegicus OX=10116 GN=Dbi PE=1 SV=1	2	4	4	4	55.2	10.027	87	0	55.467	554350000	7	14.5311	14.5871	14.6017	14.3185	14.9652	14.5559	-0.0997905	0.0502883	-0.049307	-0.3448	0.16376	0.203143	-0.0403041	0.798633	0.999355	FALSE
562	A0A0G2K2S2	Slc2a1	Solute carrier family 2, facilitated glucose transporter member 1	tr|A0A0G2K2S2|A0A0G2K2S2_RAT;sp|P11167|GTR1_RAT	tr|A0A0G2K2S2|A0A0G2K2S2_RAT;sp|P11167|GTR1_RAT	tr|A0A0G2K2S2|A0A0G2K2S2_RAT Solute carrier family 2, facilitated glucose transporter member 1 OS=Rattus norvegicus OX=10116 GN=Slc2a1 PE=1 SV=1;sp|P11167|GTR1_RAT Solute carrier family 2, facilitated glucose transporter member 1 OS=Rattus norvegicus OX=10	2	3	3	3	5.1	53.88	491	0	12.707	383490000	4	13.603	13.638	13.6787	13.767	13.8506	13.6705	-0.101735	0.0273442	-0.0461628	0.0298506	-0.0247138	0.243928	-0.123206	0.182227	0.999355	FALSE
563	P11232	Txn	Thioredoxin	sp|P11232|THIO_RAT;tr|R4GNK3|R4GNK3_RAT	sp|P11232|THIO_RAT;tr|R4GNK3|R4GNK3_RAT	sp|P11232|THIO_RAT Thioredoxin OS=Rattus norvegicus OX=10116 GN=Txn PE=1 SV=2;tr|R4GNK3|R4GNK3_RAT Thioredoxin OS=Rattus norvegicus OX=10116 GN=Txn1 PE=1 SV=1	2	4	4	4	31.4	11.673	105	0	50.074	2043500000	10	17.0632	17.083	17.3549	17.2279	17.5823	16.3809	-0.122423	-0.00850517	0.149222	0.00985739	0.226216	-0.526542	0.102921	0.615593	0.999355	FALSE
564	P11240	Cox5a	Cytochrome c oxidase subunit 5A, mitochondrial	sp|P11240|COX5A_RAT	sp|P11240|COX5A_RAT	sp|P11240|COX5A_RAT Cytochrome c oxidase subunit 5A, mitochondrial OS=Rattus norvegicus OX=10116 GN=Cox5a PE=1 SV=1	1	10	10	10	59.6	16.129	146	0	123.13	32942000000	60	19.2361	19.1089	19.4299	19.3988	19.4956	18.7857	-0.0447856	-0.0778361	0.128944	0.0855683	0.0442691	-0.216961	0.0311488	0.764993	0.999355	FALSE
566	P11275	Camk2a	Calcium/calmodulin-dependent protein kinase type II subunit alpha	sp|P11275|KCC2A_RAT;tr|F1LZG4|F1LZG4_RAT	sp|P11275|KCC2A_RAT;tr|F1LZG4|F1LZG4_RAT	sp|P11275|KCC2A_RAT Calcium/calmodulin-dependent protein kinase type II subunit alpha OS=Rattus norvegicus OX=10116 GN=Camk2a PE=1 SV=1;tr|F1LZG4|F1LZG4_RAT Calcium/calmodulin-dependent protein kinase type II subunit alpha OS=Rattus norvegicus OX=10116 GN=	2	24	19	1	49.2	54.114	478	0	323.31	27237000000	85	19.038	18.9873	19.0649	19.1055	19.2927	18.7193	-0.021826	0.0216653	-0.0149401	0.0133293	0.0623791	-0.0623303	-0.00949297	0.853536	0.999355	FALSE
567	P11348	Qdpr	Dihydropteridine reductase	sp|P11348|DHPR_RAT	sp|P11348|DHPR_RAT	sp|P11348|DHPR_RAT Dihydropteridine reductase OS=Rattus norvegicus OX=10116 GN=Qdpr PE=1 SV=1	1	10	10	10	60.6	25.552	241	0	188.55	919910000	19	17.4567	17.3935	17.588	17.5378	17.7028	17.0685	-0.0391698	-0.0082285	0.072046	0.00958073	0.03644	-0.149133	0.0425868	0.541525	0.999355	FALSE
568	F1M779	Cltc	Clathrin heavy chain	tr|F1M779|F1M779_RAT;sp|P11442|CLH1_RAT;tr|B2BKY8|B2BKY8_RAT	tr|F1M779|F1M779_RAT;sp|P11442|CLH1_RAT	tr|F1M779|F1M779_RAT Clathrin heavy chain OS=Rattus norvegicus OX=10116 GN=Cltc PE=1 SV=1;sp|P11442|CLH1_RAT Clathrin heavy chain 1 OS=Rattus norvegicus OX=10116 GN=Cltc PE=1 SV=3	3	88	88	88	56.4	191.56	1675	0	323.31	78621000000	390	21.665	21.5309	21.6481	21.6619	21.7939	21.2704	0.0389715	-0.00100952	0.00199088	0.00347332	-0.00266702	-0.0775101	0.0388856	0.417945	0.999355	FALSE
569	P11497	Acaca	Acetyl-CoA carboxylase 1	sp|P11497|ACACA_RAT;tr|D3ZRA3|D3ZRA3_RAT;tr|A0A0G2K5G8|A0A0G2K5G8_RAT;tr|A0A0G2K5L6|A0A0G2K5L6_RAT;tr|A0A0G2K1F2|A0A0G2K1F2_RAT;tr|D3ZBE2|D3ZBE2_RAT;tr|E9PSQ0|E9PSQ0_RAT	sp|P11497|ACACA_RAT;tr|D3ZRA3|D3ZRA3_RAT;tr|A0A0G2K5G8|A0A0G2K5G8_RAT	sp|P11497|ACACA_RAT Acetyl-CoA carboxylase 1 OS=Rattus norvegicus OX=10116 GN=Acaca PE=1 SV=1;tr|D3ZRA3|D3ZRA3_RAT Acetyl-CoA carboxylase 1 OS=Rattus norvegicus OX=10116 GN=Acaca PE=1 SV=3;tr|A0A0G2K5G8|A0A0G2K5G8_RAT Acetyl-CoA carboxylase 1 OS=Rattus nor	7	14	14	14	6.4	265.19	2345	0	35.484	253280000	16	15.756	15.7109	15.7907	15.734	15.9367	15.4858	-0.00826058	0.0407859	0.00636987	-0.0626099	0.00197653	-0.00024987	0.0332595	0.472343	0.999355	FALSE
570	P11505	Atp2b1	Plasma membrane calcium-transporting ATPase 1	sp|P11505|AT2B1_RAT	sp|P11505|AT2B1_RAT	sp|P11505|AT2B1_RAT Plasma membrane calcium-transporting ATPase 1 OS=Rattus norvegicus OX=10116 GN=Atp2b1 PE=1 SV=3	1	44	31	26	38.4	134.69	1220	0	323.31	11730000000	99	19.6	19.5365	19.574	19.6469	19.8362	19.2021	-0.00815966	0.0225362	-0.0542642	0.00636495	0.0575166	-0.12784	0.00802367	0.900102	0.999355	FALSE
571	P11506	Atp2b2	Plasma membrane calcium-transporting ATPase 2	sp|P11506|AT2B2_RAT	sp|P11506|AT2B2_RAT	sp|P11506|AT2B2_RAT Plasma membrane calcium-transporting ATPase 2 OS=Rattus norvegicus OX=10116 GN=Atp2b2 PE=1 SV=2	1	47	47	4	37.9	136.81	1243	0	323.31	23320000000	171	20.6422	20.5583	20.6649	20.673	20.8564	20.2489	-0.0024074	0.00788747	0.000241828	-0.00403319	0.041329	-0.117553	0.0286596	0.614055	0.999355	FALSE
572	P11507	Atp2a2	Sarcoplasmic/endoplasmic reticulum calcium ATPase 2	sp|P11507|AT2A2_RAT	sp|P11507|AT2A2_RAT	sp|P11507|AT2A2_RAT Sarcoplasmic/endoplasmic reticulum calcium ATPase 2 OS=Rattus norvegicus OX=10116 GN=Atp2a2 PE=1 SV=1	1	31	31	19	31.7	114.77	1043	0	323.31	6323200000	74	18.7395	18.6894	18.7621	18.8097	18.9812	18.4043	-0.0209801	0.0231222	-0.0184391	0.0168283	0.0502582	-0.0779818	-0.00180061	0.97268	0.999355	FALSE
573	P11517		Hemoglobin subunit beta-2	sp|P11517|HBB2_RAT	sp|P11517|HBB2_RAT	sp|P11517|HBB2_RAT Hemoglobin subunit beta-2 OS=Rattus norvegicus OX=10116 PE=1 SV=2	1	10	2	2	61.9	15.982	147	0	49.798	367650000	3	13.6486	13.419	13.6138	13.7507	13.7369	13.3967	0.0263594	-0.109042	-0.028525	0.0960696	-0.0558025	0.0526799	-0.0680516	0.309909	0.999355	FALSE
574	Q7TPH2	Dmd	Dystrophin	tr|Q7TPH2|Q7TPH2_RAT;tr|Q7TPH4|Q7TPH4_RAT;tr|Q7TPH3|Q7TPH3_RAT;sp|P11530|DMD_RAT	tr|Q7TPH2|Q7TPH2_RAT;tr|Q7TPH4|Q7TPH4_RAT;tr|Q7TPH3|Q7TPH3_RAT;sp|P11530|DMD_RAT	tr|Q7TPH2|Q7TPH2_RAT Dystrophin OS=Rattus norvegicus OX=10116 GN=Dmd PE=1 SV=2;tr|Q7TPH4|Q7TPH4_RAT Dystrophin OS=Rattus norvegicus OX=10116 GN=Dmd PE=1 SV=2;tr|Q7TPH3|Q7TPH3_RAT Dystrophin OS=Rattus norvegicus OX=10116 GN=Dmd PE=1 SV=2;sp|P11530|DMD_RAT D	4	4	2	2	8.5	57.946	507	0	2.7831	37685000	3	12.9193	12.6641	12.8046	12.7688	12.9796	12.9428	0.122317	-0.0387812	-0.0124694	-0.0605821	0.0121367	0.423942	-0.101477	0.475183	0.999355	FALSE
575	P11598	Pdia3	Protein disulfide-isomerase A3	sp|P11598|PDIA3_RAT;tr|A0A0H2UHM5|A0A0H2UHM5_RAT	sp|P11598|PDIA3_RAT;tr|A0A0H2UHM5|A0A0H2UHM5_RAT	sp|P11598|PDIA3_RAT Protein disulfide-isomerase A3 OS=Rattus norvegicus OX=10116 GN=Pdia3 PE=1 SV=2;tr|A0A0H2UHM5|A0A0H2UHM5_RAT Protein disulfide-isomerase OS=Rattus norvegicus OX=10116 GN=Pdia3 PE=1 SV=1	2	28	28	28	51.3	56.623	505	0	323.31	6244200000	49	18.3293	18.2585	18.4381	18.4146	18.6019	17.9009	-0.0374435	-0.0140892	0.0512719	0.0154414	0.0647221	-0.187651	0.0357422	0.654505	0.999355	FALSE
576	P11608	Mt-atp8	ATP synthase protein 8	sp|P11608|ATP8_RAT	sp|P11608|ATP8_RAT	sp|P11608|ATP8_RAT ATP synthase protein 8 OS=Rattus norvegicus OX=10116 GN=Mt-atp8 PE=1 SV=2	1	2	2	2	31.3	7.6298	67	0	11.469	3194700000	9	16.4401	16.3195	16.5902	16.5574	16.746	15.8425	-0.0433624	-0.0697987	0.0866641	0.0415677	0.0920165	-0.362775	0.0675645	0.616194	0.999355	FALSE
577	P11661	Mtnd5	NADH-ubiquinone oxidoreductase chain 5	sp|P11661|NU5M_RAT	sp|P11661|NU5M_RAT	sp|P11661|NU5M_RAT NADH-ubiquinone oxidoreductase chain 5 OS=Rattus norvegicus OX=10116 GN=Mtnd5 PE=3 SV=3	1	5	5	5	10	68.617	609	0	168.57	1943600000	12	15.4615	15.2925	15.3581	15.4721	15.5476	14.9791	0.0809689	0.00606524	-0.0425666	0.059131	-0.00343488	-0.123266	0.0373457	0.582784	0.999355	FALSE
578	P11662	Mtnd2	NADH-ubiquinone oxidoreductase chain 2	sp|P11662|NU2M_RAT	sp|P11662|NU2M_RAT	sp|P11662|NU2M_RAT NADH-ubiquinone oxidoreductase chain 2 OS=Rattus norvegicus OX=10116 GN=Mtnd2 PE=3 SV=3	1	3	3	3	11.8	38.652	346	0	31.276	1219700000	28	16.4177	16.1845	16.2786	16.3148	16.5786	16.1796	0.0724504	-0.0666099	-0.0867358	-0.0628396	0.0628778	0.112561	-0.0644982	0.389135	0.999355	FALSE
579	P11730	Camk2g	Calcium/calmodulin-dependent protein kinase type II subunit gamma	sp|P11730|KCC2G_RAT	sp|P11730|KCC2G_RAT	sp|P11730|KCC2G_RAT Calcium/calmodulin-dependent protein kinase type II subunit gamma OS=Rattus norvegicus OX=10116 GN=Camk2g PE=1 SV=1	1	20	11	5	51.8	59.037	527	0	247.06	1690800000	20	16.885	16.8942	16.9911	16.9894	17.1641	16.5554	-0.0798061	0.0234856	0.00624258	-0.0078534	0.0287608	-0.131279	0.0200979	0.750119	0.999355	FALSE
580	P11762	Lgals1	Galectin-1	sp|P11762|LEG1_RAT	sp|P11762|LEG1_RAT	sp|P11762|LEG1_RAT Galectin-1 OS=Rattus norvegicus OX=10116 GN=Lgals1 PE=1 SV=2	1	3	3	3	23.7	14.857	135	0	5.758	93261000	5	14.508	14.6829	14.5039	14.6446	14.6438	14.3439	-0.0529942	0.216053	-0.0771783	0.0511995	-0.0876848	0.0610693	0.020432	0.833466	0.999355	FALSE
581	F1LQ55	Scp2	Non-specific lipid-transfer protein	tr|F1LQ55|F1LQ55_RAT;sp|P11915|NLTP_RAT;tr|A0A0G2KAC1|A0A0G2KAC1_RAT;tr|Q6QI48|Q6QI48_RAT	tr|F1LQ55|F1LQ55_RAT;sp|P11915|NLTP_RAT;tr|A0A0G2KAC1|A0A0G2KAC1_RAT	tr|F1LQ55|F1LQ55_RAT Non-specific lipid-transfer protein OS=Rattus norvegicus OX=10116 GN=Scp2 PE=1 SV=3;sp|P11915|NLTP_RAT Non-specific lipid-transfer protein OS=Rattus norvegicus OX=10116 GN=Scp2 PE=1 SV=3;tr|A0A0G2KAC1|A0A0G2KAC1_RAT Non-specific lipid-	4	18	18	18	35.3	58.787	547	0	181.23	2408500000	24	18.5109	18.3796	18.5802	18.5723	18.6663	18.1754	0.00730359	-0.0299145	0.0564699	0.0362108	-0.00782016	-0.0500414	0.0185032	0.710722	0.999355	FALSE
582	P11951	Cox6c2	Cytochrome c oxidase subunit 6C-2	sp|P11951|CX6C2_RAT;sp|P11950|CX6C1_RAT	sp|P11951|CX6C2_RAT	sp|P11951|CX6C2_RAT Cytochrome c oxidase subunit 6C-2 OS=Rattus norvegicus OX=10116 GN=Cox6c2 PE=1 SV=3	2	7	7	7	53.9	8.4548	76	0	44.578	15126000000	25	18.4557	18.3132	18.5512	18.6348	18.6689	18.1829	-0.0231549	-0.0715008	0.0522788	0.123534	0.0195201	-0.0177934	-0.0558791	0.377864	0.999355	FALSE
583	P11960	Bckdha	2-oxoisovalerate dehydrogenase subunit alpha, mitochondrial (Fragment)	sp|P11960|ODBA_RAT;tr|F7EV94|F7EV94_RAT	sp|P11960|ODBA_RAT;tr|F7EV94|F7EV94_RAT	sp|P11960|ODBA_RAT 2-oxoisovalerate dehydrogenase subunit alpha, mitochondrial (Fragment) OS=Rattus norvegicus OX=10116 GN=Bckdha PE=1 SV=1;tr|F7EV94|F7EV94_RAT 2-oxoisovalerate dehydrogenase subunit alpha OS=Rattus norvegicus OX=10116 GN=Bckdha PE=1 SV=1	2	14	14	14	41	50.164	441	0	323.31	1240900000	20	16.8413	16.7667	16.9309	16.9481	17.1332	16.6323	-0.0692453	-0.0497375	0.000220462	0.00511503	0.0521285	-0.000142795	-0.058621	0.227885	0.999355	FALSE
584	P11980	Pkm	Pyruvate kinase PKM	sp|P11980|KPYM_RAT;tr|A0A0H2UI07|A0A0H2UI07_RAT;sp|P12928|KPYR_RAT	sp|P11980|KPYM_RAT	sp|P11980|KPYM_RAT Pyruvate kinase PKM OS=Rattus norvegicus OX=10116 GN=Pkm PE=1 SV=3	3	44	44	8	77.8	57.817	531	0	323.31	74297000000	248	20.9107	20.8513	20.999	21.0288	21.1283	20.5952	-0.0395618	-0.00488351	0.0286316	0.0460827	0.00751387	-0.0768814	0.00249039	0.962349	0.999355	FALSE
585	P12001	Rpl18	60S ribosomal protein L18	sp|P12001|RL18_RAT;tr|A0A0H2UHS7|A0A0H2UHS7_RAT	sp|P12001|RL18_RAT;tr|A0A0H2UHS7|A0A0H2UHS7_RAT	sp|P12001|RL18_RAT 60S ribosomal protein L18 OS=Rattus norvegicus OX=10116 GN=Rpl18 PE=1 SV=2;tr|A0A0H2UHS7|A0A0H2UHS7_RAT 60S ribosomal protein L18 OS=Rattus norvegicus OX=10116 GN=Rpl18 PE=1 SV=1	2	5	5	5	30.3	21.658	188	0	17.042	458960000	7	15.5225	15.3952	15.6333	15.5318	15.5932	15.1724	0.0287995	-0.00435127	0.1195	0.00570349	-0.0709826	-0.0431067	0.0841112	0.153623	0.999355	FALSE
586	P12007	Ivd	Isovaleryl-CoA dehydrogenase, mitochondrial	sp|P12007|IVD_RAT	sp|P12007|IVD_RAT	sp|P12007|IVD_RAT Isovaleryl-CoA dehydrogenase, mitochondrial OS=Rattus norvegicus OX=10116 GN=Ivd PE=1 SV=2	1	14	14	14	38.9	46.435	424	0	317.27	3253800000	42	18.4519	18.3203	18.5282	18.5051	18.6244	18.0951	-0.00126779	-0.0386785	0.0549248	0.0194819	0.000751218	-0.0799315	0.0248923	0.638695	0.999355	FALSE
587	P12075	Cox5b	Cytochrome c oxidase subunit 5B, mitochondrial	sp|P12075|COX5B_RAT	sp|P12075|COX5B_RAT	sp|P12075|COX5B_RAT Cytochrome c oxidase subunit 5B, mitochondrial OS=Rattus norvegicus OX=10116 GN=Cox5b PE=1 SV=2	1	6	6	6	35.7	13.915	129	0	61.56	21448000000	70	18.5099	18.4728	18.6331	18.477	18.653	18.3808	-0.0280967	0.0288942	0.0749477	-0.0934651	-0.0555591	0.120896	0.0346245	0.636742	0.999355	FALSE
588	P12368	Prkar2a	cAMP-dependent protein kinase type II-alpha regulatory subunit	sp|P12368|KAP2_RAT;tr|A0A0G2K405|A0A0G2K405_RAT	sp|P12368|KAP2_RAT;tr|A0A0G2K405|A0A0G2K405_RAT	sp|P12368|KAP2_RAT cAMP-dependent protein kinase type II-alpha regulatory subunit OS=Rattus norvegicus OX=10116 GN=Prkar2a PE=1 SV=4;tr|A0A0G2K405|A0A0G2K405_RAT cAMP-dependent protein kinase type II-alpha regulatory subunit OS=Rattus norvegicus OX=10116 G	2	15	15	14	46.6	45.48	401	0	323.31	1630900000	30	17.5535	17.5161	17.6514	17.6742	17.8118	17.2625	-0.0667706	-0.0100063	0.0109877	0.0215381	0.0210339	-0.0796136	-0.00958254	0.855416	0.999355	FALSE
589	P12369	Prkar2b	cAMP-dependent protein kinase type II-beta regulatory subunit	sp|P12369|KAP3_RAT;tr|Q4KLG5|Q4KLG5_RAT;tr|A0A0G2K5G0|A0A0G2K5G0_RAT	sp|P12369|KAP3_RAT;tr|Q4KLG5|Q4KLG5_RAT;tr|A0A0G2K5G0|A0A0G2K5G0_RAT	sp|P12369|KAP3_RAT cAMP-dependent protein kinase type II-beta regulatory subunit OS=Rattus norvegicus OX=10116 GN=Prkar2b PE=1 SV=3;tr|Q4KLG5|Q4KLG5_RAT Protein kinase, cAMP dependent regulatory, type II beta OS=Rattus norvegicus OX=10116 GN=Prkar2b PE=2 S	3	15	14	14	48.6	46.122	416	0	251.18	2891200000	37	16.9087	16.8936	16.8946	16.958	17.0984	16.5943	-0.00935793	0.069696	-0.0434717	0.00756322	0.00984263	-0.0455197	0.0149934	0.769692	0.999355	FALSE
590	P12390	Chrnb2	Neuronal acetylcholine receptor subunit beta-2	sp|P12390|ACHB2_RAT	sp|P12390|ACHB2_RAT	sp|P12390|ACHB2_RAT Neuronal acetylcholine receptor subunit beta-2 OS=Rattus norvegicus OX=10116 GN=Chrnb2 PE=1 SV=2	1	2	2	2	4.2	56.908	500	0	3.2917	16024000	2	10.3555	10.7696	11.1428	10.4908	10.7105	10.1984	-0.151956	0.356315	0.6153	-0.0490812	0.0325347	-0.0308081	0.289004	0.170732	0.999355	FALSE
591	P12711	Adh5	Alcohol dehydrogenase class-3	sp|P12711|ADHX_RAT;tr|Q7TQ90|Q7TQ90_RAT;tr|G3V7J9|G3V7J9_RAT;sp|P41682|ADH7_RAT	sp|P12711|ADHX_RAT;tr|Q7TQ90|Q7TQ90_RAT	sp|P12711|ADHX_RAT Alcohol dehydrogenase class-3 OS=Rattus norvegicus OX=10116 GN=Adh5 PE=1 SV=2;tr|Q7TQ90|Q7TQ90_RAT Ac1002 OS=Rattus norvegicus OX=10116 GN=Adh4 PE=1 SV=1	4	8	8	8	21.4	39.575	374	0	15.843	1041400000	9	15.9532	15.8267	16.0267	16.1365	16.1178	15.7019	-0.013511	-0.0458467	0.0399216	0.137435	-0.0193256	0.0134047	-0.0503166	0.416766	0.999355	FALSE
592	G3V6I9	Rpl26	60S ribosomal protein L26	tr|G3V6I9|G3V6I9_RAT;sp|P12749|RL26_RAT	tr|G3V6I9|G3V6I9_RAT;sp|P12749|RL26_RAT	tr|G3V6I9|G3V6I9_RAT 60S ribosomal protein L26 OS=Rattus norvegicus OX=10116 GN=Rpl26 PE=1 SV=1;sp|P12749|RL26_RAT 60S ribosomal protein L26 OS=Rattus norvegicus OX=10116 GN=Rpl26 PE=1 SV=1	2	1	1	1	6.2	17.258	145	0.0012165	2.1218	37348000	1	14.5895	14.7255	14.5711	14.5474	14.9161	14.2068	0.0181504	0.248343	-0.0203159	-0.0563631	0.174231	-0.0863755	0.0715618	0.508668	0.999355	FALSE
593	P12785	Fasn	Fatty acid synthase	sp|P12785|FAS_RAT	sp|P12785|FAS_RAT	sp|P12785|FAS_RAT Fatty acid synthase OS=Rattus norvegicus OX=10116 GN=Fasn PE=1 SV=3	1	61	61	60	33	272.65	2505	0	323.31	4904500000	88	19.0379	18.8955	19.0561	19.0398	19.1903	18.7002	0.0243828	-0.0239321	0.0224296	-0.00618346	0.00622163	-0.0352076	0.0193499	0.656893	0.999355	FALSE
594	P12839	Nefm	Neurofilament medium polypeptide	sp|P12839|NFM_RAT;tr|G3V7S2|G3V7S2_RAT	sp|P12839|NFM_RAT;tr|G3V7S2|G3V7S2_RAT	sp|P12839|NFM_RAT Neurofilament medium polypeptide OS=Rattus norvegicus OX=10116 GN=Nefm PE=1 SV=4;tr|G3V7S2|G3V7S2_RAT Neurofilament medium polypeptide OS=Rattus norvegicus OX=10116 GN=Nefm PE=1 SV=3	2	33	33	30	39.5	95.79	846	0	323.31	4500300000	54	18.6917	18.69	18.5377	18.6359	18.8275	18.2805	0.0614404	0.153946	-0.112662	-0.026691	0.0267292	-0.0715763	0.0580875	0.478885	0.999355	FALSE
597	P13086	Suclg1	Succinate--CoA ligase [ADP/GDP-forming] subunit alpha, mitochondrial	sp|P13086|SUCA_RAT;tr|A0A0H2UHE1|A0A0H2UHE1_RAT	sp|P13086|SUCA_RAT;tr|A0A0H2UHE1|A0A0H2UHE1_RAT	sp|P13086|SUCA_RAT Succinate--CoA ligase [ADP/GDP-forming] subunit alpha, mitochondrial OS=Rattus norvegicus OX=10116 GN=Suclg1 PE=2 SV=2;tr|A0A0H2UHE1|A0A0H2UHE1_RAT Succinate--CoA ligase [ADP/GDP-forming] subunit alpha, mitochondrial OS=Rattus norvegicus	2	11	11	11	39.3	36.148	346	0	155.11	14842000000	38	17.5843	17.591	17.8889	17.8013	17.9127	17.4433	-0.146672	-0.0458642	0.137854	0.0378636	0.0112509	-0.0095242	-0.0314241	0.700496	0.999355	FALSE
598	A0A0G2JYY2	Alas1	5-aminolevulinate synthase	tr|A0A0G2JYY2|A0A0G2JYY2_RAT;tr|A0A0G2K962|A0A0G2K962_RAT;sp|P13195|HEM1_RAT	tr|A0A0G2JYY2|A0A0G2JYY2_RAT;tr|A0A0G2K962|A0A0G2K962_RAT;sp|P13195|HEM1_RAT	tr|A0A0G2JYY2|A0A0G2JYY2_RAT 5-aminolevulinate synthase OS=Rattus norvegicus OX=10116 GN=Alas1 PE=1 SV=1;tr|A0A0G2K962|A0A0G2K962_RAT 5-aminolevulinate synthase OS=Rattus norvegicus OX=10116 GN=Alas1 PE=1 SV=1;sp|P13195|HEM1_RAT 5-aminolevulinate synthase,	3	3	3	3	5.6	62.57	574	0	6.6085	37926000	3	11.8854	11.8564	11.9804	12.182	12.064	11.8856	-0.0695712	-0.00435657	0.00533793	0.194652	-0.0613989	0.208822	-0.136888	0.146987	0.999355	FALSE
599	P13221	Got1	Aspartate aminotransferase, cytoplasmic	sp|P13221|AATC_RAT	sp|P13221|AATC_RAT	sp|P13221|AATC_RAT Aspartate aminotransferase, cytoplasmic OS=Rattus norvegicus OX=10116 GN=Got1 PE=1 SV=3	1	23	23	23	62.7	46.428	413	0	323.31	19327000000	64	18.9697	18.8522	18.9965	19.0585	19.1297	18.691	0.000174387	-0.0231384	0.00689431	0.0566338	-0.0103176	-0.000280613	-0.0207017	0.642148	0.999355	FALSE
600	P13233	Cnp	2,3-cyclic-nucleotide 3-phosphodiesterase	sp|P13233|CN37_RAT;tr|A0A0G2K1B7|A0A0G2K1B7_RAT;sp|Q66H65|N42L2_RAT;tr|F1LQJ1|F1LQJ1_RAT;sp|P0CB49|YLPM1_RAT;tr|D3ZLS6|D3ZLS6_RAT;tr|A0A0G2K678|A0A0G2K678_RAT;tr|A0A0G2JYQ3|A0A0G2JYQ3_RAT	sp|P13233|CN37_RAT	sp|P13233|CN37_RAT 2,3-cyclic-nucleotide 3-phosphodiesterase OS=Rattus norvegicus OX=10116 GN=Cnp PE=1 SV=2	8	35	35	35	69	47.268	420	0	323.31	51702000000	144	20.3651	20.2168	20.3047	20.4375	20.5184	19.9621	0.036986	-0.0171408	-0.0434243	0.0769688	0.0197711	-0.0877954	-0.0108412	0.857134	0.999355	FALSE
601	P13234	Camk4	Calcium/calmodulin-dependent protein kinase type IV	sp|P13234|KCC4_RAT	sp|P13234|KCC4_RAT	sp|P13234|KCC4_RAT Calcium/calmodulin-dependent protein kinase type IV OS=Rattus norvegicus OX=10116 GN=Camk4 PE=1 SV=3	1	13	13	13	27.8	53.151	474	0	112.26	642630000	17	17.302	17.1982	17.2559	17.3204	17.4517	16.9051	0.0173975	0.00771858	-0.0487771	0.00343499	-0.00339681	-0.101288	0.025863	0.621537	0.999355	FALSE
602	P13264	Gls	Glutaminase kidney isoform, mitochondrial	sp|P13264|GLSK_RAT;tr|A0A0G2K1T0|A0A0G2K1T0_RAT;tr|A0A0G2KAN7|A0A0G2KAN7_RAT	sp|P13264|GLSK_RAT;tr|A0A0G2K1T0|A0A0G2K1T0_RAT;tr|A0A0G2KAN7|A0A0G2KAN7_RAT	sp|P13264|GLSK_RAT Glutaminase kidney isoform, mitochondrial OS=Rattus norvegicus OX=10116 GN=Gls PE=1 SV=2;tr|A0A0G2K1T0|A0A0G2K1T0_RAT Glutaminase kidney isoform, mitochondrial OS=Rattus norvegicus OX=10116 GN=Gls PE=1 SV=1;tr|A0A0G2KAN7|A0A0G2KAN7_RAT G	3	26	26	26	46	74.023	674	0	323.31	15887000000	113	19.4955	19.4504	19.5674	19.5297	19.7356	19.1159	-0.024716	0.0243043	0.0270357	-0.0229521	0.044839	-0.126147	0.043628	0.472075	0.999355	FALSE
603	Q6PDV6	LOC100911847	40S ribosomal protein S14	tr|Q6PDV6|Q6PDV6_RAT;sp|P13471|RS14_RAT;tr|F1MA00|F1MA00_RAT;tr|D4A290|D4A290_RAT	tr|Q6PDV6|Q6PDV6_RAT;sp|P13471|RS14_RAT	tr|Q6PDV6|Q6PDV6_RAT 40S ribosomal protein S14 OS=Rattus norvegicus OX=10116 GN=LOC100911847 PE=1 SV=1;sp|P13471|RS14_RAT 40S ribosomal protein S14 OS=Rattus norvegicus OX=10116 GN=Rps14 PE=2 SV=3	4	3	3	3	22.5	16.273	151	0	61.965	358520000	3	14.791	14.6737	14.701	14.7667	15.059	14.5145	0.0122449	-0.0108766	-0.0977703	-0.044393	0.109824	0.0139173	-0.0585836	0.359139	0.999355	FALSE
604	F1LNY3	Ncam1	Neural cell adhesion molecule 1	tr|F1LNY3|F1LNY3_RAT;sp|P13596|NCAM1_RAT	tr|F1LNY3|F1LNY3_RAT;sp|P13596|NCAM1_RAT	tr|F1LNY3|F1LNY3_RAT Neural cell adhesion molecule 1 OS=Rattus norvegicus OX=10116 GN=Ncam1 PE=1 SV=2;sp|P13596|NCAM1_RAT Neural cell adhesion molecule 1 OS=Rattus norvegicus OX=10116 GN=Ncam1 PE=1 SV=1	2	39	9	0	54	92.72	842	0	323.31	2069000000	19	17.0139	17.1271	17.412	17.3501	17.5358	16.5923	-0.254878	-0.0475584	0.123098	0.0489107	0.0965137	-0.398307	0.0245148	0.882418	0.999355	FALSE
606	P13668	Stmn1	Stathmin	sp|P13668|STMN1_RAT;tr|A0A096MK73|A0A096MK73_RAT;sp|P63043|STMN4_RAT;tr|Q568Y8|Q568Y8_RAT	sp|P13668|STMN1_RAT;tr|A0A096MK73|A0A096MK73_RAT	sp|P13668|STMN1_RAT Stathmin OS=Rattus norvegicus OX=10116 GN=Stmn1 PE=1 SV=2;tr|A0A096MK73|A0A096MK73_RAT Stathmin (Fragment) OS=Rattus norvegicus OX=10116 GN=Stmn1 PE=1 SV=1	4	14	14	13	71.1	17.288	149	0	33.788	2261000000	22	17.3493	17.48	17.4984	17.298	17.6527	17.4021	-0.131109	0.0937032	-0.00210313	-0.214794	0.00177044	0.199819	-0.00876798	0.942231	0.999355	FALSE
607	P13676	Apeh	Acylamino-acid-releasing enzyme	sp|P13676|ACPH_RAT;tr|G3V9E4|G3V9E4_RAT	sp|P13676|ACPH_RAT;tr|G3V9E4|G3V9E4_RAT	sp|P13676|ACPH_RAT Acylamino-acid-releasing enzyme OS=Rattus norvegicus OX=10116 GN=Apeh PE=1 SV=1;tr|G3V9E4|G3V9E4_RAT Acylamino-acid-releasing enzyme OS=Rattus norvegicus OX=10116 GN=Apeh PE=1 SV=1	2	10	10	10	16.8	81.383	732	0	137.37	127590000	13	15.9773	15.8911	16.1753	16.1318	16.2906	15.6119	-0.0643654	-0.0563825	0.113537	0.0577347	0.0784713	-0.151556	0.0027132	0.975397	0.999355	FALSE
608	A0A0G2K1S6	Me1	Malic enzyme	tr|A0A0G2K1S6|A0A0G2K1S6_RAT;sp|P13697|MAOX_RAT;tr|F1LQQ1|F1LQQ1_RAT	tr|A0A0G2K1S6|A0A0G2K1S6_RAT;sp|P13697|MAOX_RAT;tr|F1LQQ1|F1LQQ1_RAT	tr|A0A0G2K1S6|A0A0G2K1S6_RAT Malic enzyme OS=Rattus norvegicus OX=10116 GN=Me1 PE=1 SV=1;sp|P13697|MAOX_RAT NADP-dependent malic enzyme OS=Rattus norvegicus OX=10116 GN=Me1 PE=1 SV=2;tr|F1LQQ1|F1LQQ1_RAT Malic enzyme OS=Rattus norvegicus OX=10116 GN=Me1 PE	3	13	12	12	28.7	63.832	571	0	221.09	501180000	19	16.0732	15.9994	16.1273	16.083	16.1956	15.7363	0.0103987	0.0307662	0.0444178	-0.0121934	-0.0376666	-0.0482462	0.0612297	0.175231	0.999355	FALSE
609	P13803	Etfa	Electron transfer flavoprotein subunit alpha, mitochondrial	sp|P13803|ETFA_RAT	sp|P13803|ETFA_RAT	sp|P13803|ETFA_RAT Electron transfer flavoprotein subunit alpha, mitochondrial OS=Rattus norvegicus OX=10116 GN=Etfa PE=1 SV=4	1	13	13	13	55	34.951	333	0	307.7	8130900000	38	17.787	17.7374	17.8084	17.8421	17.9605	17.4416	-0.00227744	0.0422226	-0.00103094	0.0203157	0.000698261	-0.0695624	0.0291542	0.545883	0.999355	FALSE
610	P13852	Prnp	Major prion protein	sp|P13852|PRIO_RAT	sp|P13852|PRIO_RAT	sp|P13852|PRIO_RAT Major prion protein OS=Rattus norvegicus OX=10116 GN=Prnp PE=1 SV=2	1	9	9	9	42.1	27.804	254	0	64.382	1105700000	17	16.6304	16.5275	16.2041	16.3128	16.4214	16.5026	0.180071	0.171311	-0.266318	-0.169959	-0.199441	0.330455	0.0413363	0.831513	0.999355	FALSE
611	P14056	Araf	Serine/threonine-protein kinase A-Raf	sp|P14056|ARAF_RAT	sp|P14056|ARAF_RAT	sp|P14056|ARAF_RAT Serine/threonine-protein kinase A-Raf OS=Rattus norvegicus OX=10116 GN=Araf PE=1 SV=1	1	5	2	1	8.4	67.551	604	0	5.9396	42660000	2	13.6461	13.4437	13.0843	13.5699	13.7156	13.6185	0.104842	-0.00340379	-0.477048	-0.00382551	0.00386369	0.355398	-0.243682	0.215892	0.999355	FALSE
612	P14141	Ca3	Carbonic anhydrase 3	sp|P14141|CAH3_RAT	sp|P14141|CAH3_RAT	sp|P14141|CAH3_RAT Carbonic anhydrase 3 OS=Rattus norvegicus OX=10116 GN=Ca3 PE=1 SV=3	1	3	3	3	14.2	29.431	260	0	32.309	47965000	3	13.137	13.0659	13.1085	13.2099	13.4944	12.9994	-0.0310558	-0.00805017	-0.07963	0.00940239	0.155783	0.109538	-0.131153	0.0513601	0.999355	FALSE
613	P14173	Ddc	Aromatic-L-amino-acid decarboxylase	sp|P14173|DDC_RAT;tr|D3ZMA5|D3ZMA5_RAT	sp|P14173|DDC_RAT;tr|D3ZMA5|D3ZMA5_RAT	sp|P14173|DDC_RAT Aromatic-L-amino-acid decarboxylase OS=Rattus norvegicus OX=10116 GN=Ddc PE=1 SV=1;tr|D3ZMA5|D3ZMA5_RAT Aromatic-L-amino-acid decarboxylase OS=Rattus norvegicus OX=10116 GN=Ddc PE=1 SV=2	2	5	5	5	15	54.053	480	0	65.526	85527000	5	14.6738	14.4703	14.7297	14.6809	14.7308	14.699	0.0117584	-0.0976277	0.0475348	-0.0135531	-0.101716	0.315147	-0.0794041	0.513416	0.999355	FALSE
614	P14270	Pde4d	cAMP-specific 3,5-cyclic phosphodiesterase 4D	sp|P14270|PDE4D_RAT;tr|A0A140TAB1|A0A140TAB1_RAT;sp|P54748|PDE4A_RAT	sp|P14270|PDE4D_RAT;tr|A0A140TAB1|A0A140TAB1_RAT	sp|P14270|PDE4D_RAT cAMP-specific 3,5-cyclic phosphodiesterase 4D OS=Rattus norvegicus OX=10116 GN=Pde4d PE=1 SV=4;tr|A0A140TAB1|A0A140TAB1_RAT Phosphodiesterase OS=Rattus norvegicus OX=10116 GN=Pde4d PE=3 SV=1	3	10	10	9	15.4	90.551	803	0	81.243	264350000	13	16.0059	15.8854	15.9919	15.9247	16.1154	15.6346	0.0474102	0.0210314	0.0133297	-0.0662624	-0.0136624	-0.0457728	0.0691563	0.141374	0.999355	FALSE
615	P14408	Fh	Fumarate hydratase, mitochondrial	sp|P14408|FUMH_RAT;tr|Q5M964|Q5M964_RAT	sp|P14408|FUMH_RAT;tr|Q5M964|Q5M964_RAT	sp|P14408|FUMH_RAT Fumarate hydratase, mitochondrial OS=Rattus norvegicus OX=10116 GN=Fh PE=1 SV=1;tr|Q5M964|Q5M964_RAT Fumarate hydratase 1 OS=Rattus norvegicus OX=10116 GN=Fh PE=1 SV=1	2	25	25	25	64.5	54.463	507	0	323.31	24711000000	114	19.6072	19.5394	19.6586	19.6703	19.8878	19.2236	-0.0278626	-0.00151342	0.00346967	0.00286564	0.0822187	-0.13327	0.00742631	0.911223	0.999355	FALSE
616	P14480	Fgb	Fibrinogen beta chain	sp|P14480|FIBB_RAT	sp|P14480|FIBB_RAT	sp|P14480|FIBB_RAT Fibrinogen beta chain OS=Rattus norvegicus OX=10116 GN=Fgb PE=1 SV=4	1	5	5	5	13.2	54.235	479	0	36.999	78782000	5	13.6334	13.7618	13.8457	13.7422	13.872	13.4009	-0.0721721	0.15028	0.119973	0.00416818	-0.00413001	-0.0265778	0.0748734	0.313638	0.999355	FALSE
617	P14562	Lamp1	Lysosome-associated membrane glycoprotein 1	sp|P14562|LAMP1_RAT	sp|P14562|LAMP1_RAT	sp|P14562|LAMP1_RAT Lysosome-associated membrane glycoprotein 1 OS=Rattus norvegicus OX=10116 GN=Lamp1 PE=1 SV=1	1	2	2	2	5.2	43.969	407	0	11.811	133610000	6	16.0622	16.0146	16.1374	16.1679	16.3007	15.6584	-0.0502872	-0.00381546	0.00479682	0.0229705	0.0176948	-0.176008	0.0286789	0.681131	0.999355	FALSE
618	P14604	Echs1	Enoyl-CoA hydratase, mitochondrial	sp|P14604|ECHM_RAT	sp|P14604|ECHM_RAT	sp|P14604|ECHM_RAT Enoyl-CoA hydratase, mitochondrial OS=Rattus norvegicus OX=10116 GN=Echs1 PE=1 SV=1	1	16	16	16	54.5	31.516	290	0	217.78	6458200000	40	18.9099	18.8534	19.0118	18.9893	19.166	18.5881	-0.0415943	-0.00396054	0.0401639	0.00531276	0.0439521	-0.0853141	0.0102194	0.852384	0.999355	FALSE
621	P14659	Hspa2	Heat shock-related 70 kDa protein 2	sp|P14659|HSP72_RAT;tr|A0A0G2JUT0|A0A0G2JUT0_RAT	sp|P14659|HSP72_RAT;tr|A0A0G2JUT0|A0A0G2JUT0_RAT	sp|P14659|HSP72_RAT Heat shock-related 70 kDa protein 2 OS=Rattus norvegicus OX=10116 GN=Hspa2 PE=1 SV=2;tr|A0A0G2JUT0|A0A0G2JUT0_RAT Heat shock-related 70 kDa protein 2 OS=Rattus norvegicus OX=10116 GN=Hspa2 PE=1 SV=1	2	21	8	7	34.4	69.641	633	0	34.718	1238300000	16	17.6417	17.3575	17.7085	17.6353	17.6772	17.2087	0.0868933	-0.103135	0.133595	0.0481152	-0.0480771	-0.0679406	0.0617521	0.443418	0.999355	FALSE
622	Q66HH8	Anxa5	Annexin	tr|Q66HH8|Q66HH8_RAT;sp|P14668|ANXA5_RAT	tr|Q66HH8|Q66HH8_RAT;sp|P14668|ANXA5_RAT	tr|Q66HH8|Q66HH8_RAT Annexin OS=Rattus norvegicus OX=10116 GN=Anxa5 PE=1 SV=1;sp|P14668|ANXA5_RAT Annexin A5 OS=Rattus norvegicus OX=10116 GN=Anxa5 PE=1 SV=3	2	13	13	13	46.7	35.772	319	0	182.02	1294100000	20	16.8674	16.7874	16.8721	16.9694	17.086	16.6211	-0.0215092	-0.00737523	-0.0369023	0.0480876	0.0265759	0.0104159	-0.0502887	0.252257	0.999355	FALSE
623	P14669	Anxa3	Annexin A3	sp|P14669|ANXA3_RAT;tr|Q6TXF2|Q6TXF2_RAT	sp|P14669|ANXA3_RAT	sp|P14669|ANXA3_RAT Annexin A3 OS=Rattus norvegicus OX=10116 GN=Anxa3 PE=1 SV=4	2	21	21	21	61.7	36.363	324	0	323.31	1673800000	35	17.7517	17.7796	17.898	17.8712	18.0602	17.4079	-0.103925	0.0181215	0.0223213	-0.0167693	0.0341353	-0.169524	0.0295586	0.69004	0.999355	FALSE
624	P14841	Cst3	Cystatin-C	sp|P14841|CYTC_RAT	sp|P14841|CYTC_RAT	sp|P14841|CYTC_RAT Cystatin-C OS=Rattus norvegicus OX=10116 GN=Cst3 PE=1 SV=2	1	4	4	4	31.4	15.437	140	0	16.736	455240000	9	15.3991	15.3516	15.4962	15.415	15.5913	15.1228	-0.0110921	0.0355686	0.0659038	-0.027569	0.0105755	-0.00925125	0.038875	0.401785	0.999355	FALSE
626	P14925	Pam	Peptidyl-glycine alpha-amidating monooxygenase	sp|P14925|AMD_RAT	sp|P14925|AMD_RAT	sp|P14925|AMD_RAT Peptidyl-glycine alpha-amidating monooxygenase OS=Rattus norvegicus OX=10116 GN=Pam PE=1 SV=1	1	6	6	6	8.1	108.67	976	0	78.461	127860000	6	15.467	15.5532	15.6618	15.5407	15.8217	14.894	-0.108852	0.0715007	0.0659213	-0.0675322	0.0753933	-0.403692	0.141467	0.31582	0.999355	FALSE
627	P14942	Gsta4	Glutathione S-transferase alpha-4	sp|P14942|GSTA4_RAT	sp|P14942|GSTA4_RAT	sp|P14942|GSTA4_RAT Glutathione S-transferase alpha-4 OS=Rattus norvegicus OX=10116 GN=Gsta4 PE=1 SV=2	1	5	3	3	23	25.51	222	0	11.678	208130000	3	14.0278	13.7749	13.9434	14.1328	14.0018	13.4834	0.132125	-0.0266627	0.0276441	0.204712	-0.064357	-0.134093	0.0422814	0.683523	0.999355	FALSE
628	P15087	Cpe	Carboxypeptidase E	sp|P15087|CBPE_RAT	sp|P15087|CBPE_RAT	sp|P15087|CBPE_RAT Carboxypeptidase E OS=Rattus norvegicus OX=10116 GN=Cpe PE=1 SV=1	1	12	12	4	21.6	53.308	476	0	21.081	1093000000	19	17.7511	17.5905	17.7488	17.8146	17.9186	17.3764	0.0125899	-0.0539364	-0.00985776	0.0436318	0.00952507	-0.0840216	-0.00677981	0.899454	0.999355	FALSE
629	P15178	Dars	Aspartate--tRNA ligase, cytoplasmic	sp|P15178|SYDC_RAT	sp|P15178|SYDC_RAT	sp|P15178|SYDC_RAT Aspartate--tRNA ligase, cytoplasmic OS=Rattus norvegicus OX=10116 GN=Dars PE=1 SV=1	1	7	7	7	15.2	57.126	501	0	9.7151	156190000	7	14.8392	14.5575	14.5968	14.7076	14.6628	14.889	0.176497	-0.0111011	-0.0859682	0.0124533	-0.170437	0.504438	-0.0890089	0.634567	0.999355	FALSE
630	P15205	Map1b	Microtubule-associated protein 1B	sp|P15205|MAP1B_RAT	sp|P15205|MAP1B_RAT	sp|P15205|MAP1B_RAT Microtubule-associated protein 1B OS=Rattus norvegicus OX=10116 GN=Map1b PE=1 SV=3	1	65	64	64	29.9	269.64	2461	0	323.31	8101400000	96	19.7701	19.7533	19.6867	19.7045	19.9011	19.3287	0.0687681	0.146112	-0.0346885	-0.0292561	0.0292943	-0.0943919	0.0915152	0.199889	0.999355	FALSE
634	P15650	Acadl	Long-chain specific acyl-CoA dehydrogenase, mitochondrial	sp|P15650|ACADL_RAT	sp|P15650|ACADL_RAT	sp|P15650|ACADL_RAT Long-chain specific acyl-CoA dehydrogenase, mitochondrial OS=Rattus norvegicus OX=10116 GN=Acadl PE=1 SV=1	1	14	14	14	32.8	47.872	430	0	168.26	2781800000	25	16.3812	16.2902	16.4006	16.4278	16.5771	16.1854	-0.00797296	-0.00488965	-0.00872371	0.00617825	0.01737	0.0743483	-0.0398276	0.376986	0.999355	FALSE
635	P15651	Acads	Short-chain specific acyl-CoA dehydrogenase, mitochondrial	sp|P15651|ACADS_RAT;tr|Q6IMX3|Q6IMX3_RAT	sp|P15651|ACADS_RAT;tr|Q6IMX3|Q6IMX3_RAT	sp|P15651|ACADS_RAT Short-chain specific acyl-CoA dehydrogenase, mitochondrial OS=Rattus norvegicus OX=10116 GN=Acads PE=1 SV=2;tr|Q6IMX3|Q6IMX3_RAT Acetyl-Coenzyme A dehydrogenase, short chain, isoform CRA_a OS=Rattus norvegicus OX=10116 GN=Acads PE=1 SV=	2	9	9	9	29.4	44.765	412	0	96.793	492680000	11	15.6694	15.5582	15.7638	15.7491	15.7729	15.5985	-0.0245403	-0.04157	0.0497937	0.0227456	-0.0915006	0.182787	-0.0434497	0.596732	0.999355	FALSE
636	P15791	Camk2d	Calcium/calmodulin-dependent protein kinase type II subunit delta	sp|P15791|KCC2D_RAT	sp|P15791|KCC2D_RAT	sp|P15791|KCC2D_RAT Calcium/calmodulin-dependent protein kinase type II subunit delta OS=Rattus norvegicus OX=10116 GN=Camk2d PE=1 SV=1	1	20	12	12	39.8	60.08	533	0	148.65	2265600000	22	17.378	17.3434	17.3566	17.4437	17.6054	17.0017	-0.0175558	0.0420421	-0.0589793	0.0157611	0.0393394	-0.115627	0.00867766	0.888445	0.999355	FALSE
637	P15865	Hist1h1e	Histone H1.4	sp|P15865|H14_RAT;sp|P06349|H1T_RAT;sp|D4A3K5|H11_RAT	sp|P15865|H14_RAT	sp|P15865|H14_RAT Histone H1.4 OS=Rattus norvegicus OX=10116 GN=Hist1h1e PE=1 SV=3	3	8	2	2	30.1	21.987	219	0.00073224	2.1459	377650000	3	14.2828	14.2112	13.915	14.1552	14.2106	14.0329	0.0791025	0.10165	-0.308749	-0.0808972	-0.163611	0.107375	0.00304574	0.982165	0.999355	FALSE
639	P15999	Atp5f1a	ATP synthase subunit alpha, mitochondrial	sp|P15999|ATPA_RAT;tr|F1LP05|F1LP05_RAT;sp|A5HY50|ATPA_CLOBH	sp|P15999|ATPA_RAT;tr|F1LP05|F1LP05_RAT	sp|P15999|ATPA_RAT ATP synthase subunit alpha, mitochondrial OS=Rattus norvegicus OX=10116 GN=Atp5f1a PE=1 SV=2;tr|F1LP05|F1LP05_RAT ATP synthase subunit alpha OS=Rattus norvegicus OX=10116 GN=Atp5f1a PE=1 SV=1	3	44	44	18	67.3	59.753	553	0	323.31	305720000000	534	22.0668	21.9523	22.149	22.1346	22.2667	21.7292	-0.0149702	-0.0352655	0.0471177	0.0204534	0.0144536	-0.0743768	0.0121173	0.815225	0.999355	FALSE
641	P16409	Myl3	Myosin light chain 3	sp|P16409|MYL3_RAT;sp|P02600|MYL1_RAT	sp|P16409|MYL3_RAT;sp|P02600|MYL1_RAT	sp|P16409|MYL3_RAT Myosin light chain 3 OS=Rattus norvegicus OX=10116 GN=Myl3 PE=1 SV=2;sp|P02600|MYL1_RAT Myosin light chain 1/3, skeletal muscle isoform OS=Rattus norvegicus OX=10116 GN=Myl1 PE=1 SV=2	2	3	2	2	12	22.156	200	0	36.51	71509000	2	14.2615	14.3127	14.4544	14.3484	14.4959	13.8234	-0.0591301	0.0861751	0.113635	-0.00466949	0.00470766	-0.219106	0.119916	0.194345	0.999355	FALSE
642	P16446	Pitpna	Phosphatidylinositol transfer protein alpha isoform	sp|P16446|PIPNA_RAT;tr|R9PXS4|R9PXS4_RAT	sp|P16446|PIPNA_RAT;tr|R9PXS4|R9PXS4_RAT	sp|P16446|PIPNA_RAT Phosphatidylinositol transfer protein alpha isoform OS=Rattus norvegicus OX=10116 GN=Pitpna PE=1 SV=2;tr|R9PXS4|R9PXS4_RAT Phosphatidylinositol transfer protein alpha isoform OS=Rattus norvegicus OX=10116 GN=Pitpna PE=1 SV=1	2	19	19	18	64.2	31.907	271	0	212.44	5795600000	49	17.9954	17.8848	18.1253	18.0888	18.1565	17.5126	0.00444914	-0.0120446	0.114207	0.0653994	-0.00496572	-0.200188	0.0821218	0.348975	0.999355	FALSE
643	P16617	Pgk1	Phosphoglycerate kinase 1	sp|P16617|PGK1_RAT;tr|M0R6Y8|M0R6Y8_RAT;tr|A0A096MJL6|A0A096MJL6_RAT	sp|P16617|PGK1_RAT;tr|M0R6Y8|M0R6Y8_RAT	sp|P16617|PGK1_RAT Phosphoglycerate kinase 1 OS=Rattus norvegicus OX=10116 GN=Pgk1 PE=1 SV=2;tr|M0R6Y8|M0R6Y8_RAT Phosphoglycerate kinase OS=Rattus norvegicus OX=10116 PE=3 SV=1	3	30	30	23	69.5	44.538	417	0	323.31	39756000000	134	20.1982	20.1526	20.2865	20.2827	20.4564	19.7622	-0.0496756	-0.00109713	0.0184998	0.00244935	0.0380439	-0.207487	0.0449069	0.567438	0.999355	FALSE
644	F1LRZ7	Nefh	Neurofilament heavy polypeptide	tr|F1LRZ7|F1LRZ7_RAT;sp|P16884|NFH_RAT	tr|F1LRZ7|F1LRZ7_RAT;sp|P16884|NFH_RAT	tr|F1LRZ7|F1LRZ7_RAT Neurofilament heavy polypeptide OS=Rattus norvegicus OX=10116 GN=Nefh PE=1 SV=1;sp|P16884|NFH_RAT Neurofilament heavy polypeptide OS=Rattus norvegicus OX=10116 GN=Nefh PE=1 SV=4	2	17	15	15	17	114.41	1064	0	156.39	577930000	17	16.9557	16.8648	16.6274	16.7671	17.0029	16.7002	0.0613823	0.0646456	-0.287007	-0.159678	-0.0618989	0.0840515	-0.00781809	0.948541	0.999355	FALSE
645	P16970	Abcd3	ATP-binding cassette sub-family D member 3	sp|P16970|ABCD3_RAT	sp|P16970|ABCD3_RAT	sp|P16970|ABCD3_RAT ATP-binding cassette sub-family D member 3 OS=Rattus norvegicus OX=10116 GN=Abcd3 PE=1 SV=3	1	12	12	12	23.5	75.315	659	0	123.58	415750000	16	16.6243	16.6472	16.866	16.74	16.9805	16.1614	-0.0995453	0.0175491	0.122129	-0.0161969	0.0861377	-0.284235	0.0848092	0.467758	0.999355	FALSE
647	P17046	Lamp2	Lysosome-associated membrane glycoprotein 2	sp|P17046|LAMP2_RAT	sp|P17046|LAMP2_RAT	sp|P17046|LAMP2_RAT Lysosome-associated membrane glycoprotein 2 OS=Rattus norvegicus OX=10116 GN=Lamp2 PE=1 SV=3	1	2	2	2	4.6	45.155	411	0	3.9105	9866600	3	14.1402	14.0293	14.1809	13.9894	14.218	13.7028	0.0560673	0.0393061	0.0767043	-0.127143	-0.0366757	-0.103137	0.146345	0.0165024	0.999355	FALSE
648	D4A6G6	LOC100362339	Ribosomal protein S19-like	tr|D4A6G6|D4A6G6_RAT;sp|P17074|RS19_RAT;tr|F1M8C7|F1M8C7_RAT;tr|A0A0H2UI38|A0A0H2UI38_RAT;tr|D3ZGN8|D3ZGN8_RAT;tr|F1M764|F1M764_RAT;tr|D3ZUD7|D3ZUD7_RAT;tr|F1LYF3|F1LYF3_RAT;tr|D3ZSH6|D3ZSH6_RAT	tr|D4A6G6|D4A6G6_RAT;sp|P17074|RS19_RAT;tr|F1M8C7|F1M8C7_RAT;tr|A0A0H2UI38|A0A0H2UI38_RAT;tr|D3ZGN8|D3ZGN8_RAT;tr|F1M764|F1M764_RAT;tr|D3ZUD7|D3ZUD7_RAT;tr|F1LYF3|F1LYF3_RAT	tr|D4A6G6|D4A6G6_RAT Ribosomal protein S19-like OS=Rattus norvegicus OX=10116 GN=LOC100362339 PE=4 SV=1;sp|P17074|RS19_RAT 40S ribosomal protein S19 OS=Rattus norvegicus OX=10116 GN=Rps19 PE=2 SV=3;tr|F1M8C7|F1M8C7_RAT Uncharacterized protein OS=Rattus nor	9	5	5	5	26.2	16.117	145	0	8.9609	147580000	6	14.2729	14.1494	14.4967	14.257	14.4955	13.8292	0.0150735	-0.014276	0.218727	-0.0332429	0.067185	-0.150456	0.112013	0.242233	0.999355	FALSE
649	A0A0G2JXD0	LOC103692829	60S ribosomal protein L9 pseudogene	tr|A0A0G2JXD0|A0A0G2JXD0_RAT;sp|P17077|RL9_RAT;tr|M0R6B4|M0R6B4_RAT;tr|M0RBD4|M0RBD4_RAT;tr|F1M7A9|F1M7A9_RAT;tr|A0A0G2JX41|A0A0G2JX41_RAT	tr|A0A0G2JXD0|A0A0G2JXD0_RAT;sp|P17077|RL9_RAT;tr|M0R6B4|M0R6B4_RAT;tr|M0RBD4|M0RBD4_RAT;tr|F1M7A9|F1M7A9_RAT	tr|A0A0G2JXD0|A0A0G2JXD0_RAT 60S ribosomal protein L9 pseudogene OS=Rattus norvegicus OX=10116 GN=LOC103692829 PE=4 SV=1;sp|P17077|RL9_RAT 60S ribosomal protein L9 OS=Rattus norvegicus OX=10116 GN=Rpl9 PE=1 SV=1;tr|M0R6B4|M0R6B4_RAT Uncharacterized protein	6	3	3	2	13.3	21.424	188	0	14.668	136430000	3	14.8344	14.7294	14.6532	14.8267	14.9463	14.3706	0.0494209	0.0384967	-0.151911	0.00928223	-0.00924406	-0.136217	0.0240618	0.758099	0.999355	FALSE
650	P17105	Itpka	Inositol-trisphosphate 3-kinase A	sp|P17105|IP3KA_RAT;sp|P42335|IP3KB_RAT	sp|P17105|IP3KA_RAT	sp|P17105|IP3KA_RAT Inositol-trisphosphate 3-kinase A OS=Rattus norvegicus OX=10116 GN=Itpka PE=1 SV=3	2	8	8	8	20.7	50.87	459	0	54.096	308680000	8	16.1792	15.9636	16.1734	16.1825	16.253	15.9472	0.0266705	-0.0947616	0.000773405	-0.00238422	-0.0700119	0.0728675	-0.0225964	0.713301	0.999355	FALSE
652	P17220	Psma2	Proteasome subunit alpha type-2	sp|P17220|PSA2_RAT	sp|P17220|PSA2_RAT	sp|P17220|PSA2_RAT Proteasome subunit alpha type-2 OS=Rattus norvegicus OX=10116 GN=Psma2 PE=1 SV=3	1	7	7	7	37.2	25.926	234	0	174.53	582170000	10	16.1666	16.0601	16.1519	16.2238	16.3275	15.8612	0.0123428	-8.619e-05	-0.0225138	0.03707	0.00271655	-0.0148944	-0.0117164	0.784333	0.999355	FALSE
653	P17256	Mvk	Mevalonate kinase	sp|P17256|KIME_RAT;tr|M0R5W4|M0R5W4_RAT	sp|P17256|KIME_RAT;tr|M0R5W4|M0R5W4_RAT	sp|P17256|KIME_RAT Mevalonate kinase OS=Rattus norvegicus OX=10116 GN=Mvk PE=1 SV=1;tr|M0R5W4|M0R5W4_RAT Mevalonate kinase OS=Rattus norvegicus OX=10116 GN=Mvk PE=1 SV=1	2	4	4	4	11.9	41.987	395	0	53.447	58158000	4	13.3562	13.2804	13.405	13.3725	13.3852	12.919	0.00716979	0.0255435	0.0359099	-0.0089645	-0.134329	-0.151868	0.121261	0.0612612	0.999355	FALSE
654	P17425	Hmgcs1	Hydroxymethylglutaryl-CoA synthase, cytoplasmic	sp|P17425|HMCS1_RAT	sp|P17425|HMCS1_RAT	sp|P17425|HMCS1_RAT Hydroxymethylglutaryl-CoA synthase, cytoplasmic OS=Rattus norvegicus OX=10116 GN=Hmgcs1 PE=1 SV=1	1	6	5	5	16.2	57.433	520	0	25.966	171980000	8	15.1562	14.851	15.1317	15.1663	15.2159	14.9764	0.0326607	-0.178382	-0.0119362	0.0103254	-0.0781388	0.131053	-0.0736324	0.395884	0.999355	FALSE
655	G3V8L6	Kcna6	Potassium voltage-gated channel subfamily A member 6	tr|G3V8L6|G3V8L6_RAT;sp|P17659|KCNA6_RAT	tr|G3V8L6|G3V8L6_RAT;sp|P17659|KCNA6_RAT	tr|G3V8L6|G3V8L6_RAT Potassium voltage-gated channel subfamily A member 6 OS=Rattus norvegicus OX=10116 GN=Kcna6 PE=3 SV=1;sp|P17659|KCNA6_RAT Potassium voltage-gated channel subfamily A member 6 OS=Rattus norvegicus OX=10116 GN=Kcna6 PE=1 SV=1	2	4	3	3	10.4	58.784	530	0	7.2226	38014000	3	10.8634	11.301	10.9989	11.0575	11.2938	10.9544	-0.210774	0.320938	-0.095405	-0.0490824	0.0491206	0.158393	-0.0478906	0.750163	0.999355	FALSE
656	P17764	Acat1	Acetyl-CoA acetyltransferase, mitochondrial	sp|P17764|THIL_RAT	sp|P17764|THIL_RAT	sp|P17764|THIL_RAT Acetyl-CoA acetyltransferase, mitochondrial OS=Rattus norvegicus OX=10116 GN=Acat1 PE=1 SV=1	1	18	18	18	50	44.695	424	0	323.31	18071000000	75	19.0774	18.9241	19.1843	19.182	19.2971	18.6335	-0.0248571	-0.0840804	0.0618604	0.0473077	0.0243405	-0.1906	0.0239582	0.773458	0.999355	FALSE
657	P18088	Gad1	Glutamate decarboxylase 1	sp|P18088|DCE1_RAT;tr|B3VQJ0|B3VQJ0_RAT;tr|Q63211|Q63211_RAT	sp|P18088|DCE1_RAT;tr|B3VQJ0|B3VQJ0_RAT	sp|P18088|DCE1_RAT Glutamate decarboxylase 1 OS=Rattus norvegicus OX=10116 GN=Gad1 PE=2 SV=1;tr|B3VQJ0|B3VQJ0_RAT Glutamate decarboxylase 1 OS=Rattus norvegicus OX=10116 GN=Gad1 PE=2 SV=1	3	13	12	12	26.3	66.64	593	0	323.31	1659200000	25	17.4631	17.3198	17.3936	17.4686	17.5742	17.0619	0.0555947	0.0064729	-0.0339323	0.0286793	-0.00384255	-0.0673987	0.0235658	0.647841	0.999355	FALSE
658	P18163	Acsl1	Long-chain-fatty-acid--CoA ligase 1	sp|P18163|ACSL1_RAT;sp|O88813|ACSL5_RAT;tr|F1LPB3|F1LPB3_RAT	sp|P18163|ACSL1_RAT	sp|P18163|ACSL1_RAT Long-chain-fatty-acid--CoA ligase 1 OS=Rattus norvegicus OX=10116 GN=Acsl1 PE=1 SV=1	3	22	22	22	31.8	78.178	699	0	132.14	1329300000	33	17.9441	17.8316	18.0379	17.9782	18.1369	17.54	-0.00173564	-0.0201083	0.0719686	-5.90753e-05	0.0205211	-0.127628	0.0524304	0.40002	0.999355	FALSE
659	A0A0G2K7W7	Gsk3a	Glycogen synthase kinase-3 alpha	tr|A0A0G2K7W7|A0A0G2K7W7_RAT;sp|P18265|GSK3A_RAT	tr|A0A0G2K7W7|A0A0G2K7W7_RAT;sp|P18265|GSK3A_RAT	tr|A0A0G2K7W7|A0A0G2K7W7_RAT Glycogen synthase kinase-3 alpha OS=Rattus norvegicus OX=10116 GN=Gsk3a PE=1 SV=1;sp|P18265|GSK3A_RAT Glycogen synthase kinase-3 alpha OS=Rattus norvegicus OX=10116 GN=Gsk3a PE=1 SV=1	2	6	6	4	18.9	50.796	481	0	102.16	343830000	9	17.1766	17.0542	17.1352	17.1694	17.3358	16.647	0.0346246	0.00636675	-0.0268603	-0.00501452	0.0232871	-0.21686	0.0709063	0.370296	0.999355	FALSE
660	A0A0G2JSH4	Gsk3b	Glycogen synthase kinase 3 beta, isoform CRA_b	tr|A0A0G2JSH4|A0A0G2JSH4_RAT;sp|P18266|GSK3B_RAT	tr|A0A0G2JSH4|A0A0G2JSH4_RAT;sp|P18266|GSK3B_RAT	tr|A0A0G2JSH4|A0A0G2JSH4_RAT Glycogen synthase kinase 3 beta, isoform CRA_b OS=Rattus norvegicus OX=10116 GN=Gsk3b PE=1 SV=1;sp|P18266|GSK3B_RAT Glycogen synthase kinase-3 beta OS=Rattus norvegicus OX=10116 GN=Gsk3b PE=1 SV=1	2	6	4	1	26.4	46.71	420	0	118.79	185730000	5	14.4844	14.4269	14.4511	14.392	14.5454	14.0818	0.0812822	0.117897	0.0278906	-0.0435327	-0.0282233	-0.0431196	0.113982	0.0395713	0.999355	FALSE
661	P18297	Spr	Sepiapterin reductase	sp|P18297|SPRE_RAT;tr|D3ZT59|D3ZT59_RAT	sp|P18297|SPRE_RAT;tr|D3ZT59|D3ZT59_RAT	sp|P18297|SPRE_RAT Sepiapterin reductase OS=Rattus norvegicus OX=10116 GN=Spr PE=1 SV=1;tr|D3ZT59|D3ZT59_RAT Similar to Sepiapterin reductase (SPR) OS=Rattus norvegicus OX=10116 GN=RGD1560795 PE=4 SV=3	2	3	3	3	16.8	28.128	262	0	26.338	99905000	4	15.0838	15.0556	15.0521	15.0949	15.3767	14.7291	0.00978513	0.0757371	-0.0420171	-0.0115798	0.132199	-0.0667727	-0.00344724	0.960608	0.999355	FALSE
662	Q6P688	Mat2a	S-adenosylmethionine synthase	tr|Q6P688|Q6P688_RAT;tr|F1LRB8|F1LRB8_RAT;sp|P18298|METK2_RAT;tr|F1LZ34|F1LZ34_RAT;tr|A0A0G2K248|A0A0G2K248_RAT;sp|P13444|METK1_RAT	tr|Q6P688|Q6P688_RAT;tr|F1LRB8|F1LRB8_RAT;sp|P18298|METK2_RAT	tr|Q6P688|Q6P688_RAT S-adenosylmethionine synthase OS=Rattus norvegicus OX=10116 GN=Mat2a PE=1 SV=1;tr|F1LRB8|F1LRB8_RAT S-adenosylmethionine synthase OS=Rattus norvegicus OX=10116 GN=Mat2a PE=1 SV=2;sp|P18298|METK2_RAT S-adenosylmethionine synthase isofor	6	5	5	5	15.7	39.724	362	0	128.57	193290000	9	15.1432	15.1049	15.4491	15.2825	15.4682	14.9099	-0.0806819	-0.024837	0.205087	0.0261892	0.073763	-0.0358014	0.0118058	0.892798	0.999355	FALSE
663	P18395	Csde1	Cold shock domain-containing protein E1	sp|P18395|CSDE1_RAT	sp|P18395|CSDE1_RAT	sp|P18395|CSDE1_RAT Cold shock domain-containing protein E1 OS=Rattus norvegicus OX=10116 GN=Csde1 PE=2 SV=1	1	4	4	4	5.9	88.894	798	0	33.947	210070000	6	14.1341	14.0309	13.8414	13.9596	14.025	14.0992	0.108635	0.0995975	-0.204194	-0.0982452	-0.171014	0.351877	-0.0261933	0.875277	0.999355	FALSE
664	P18418	Calr	Calreticulin	sp|P18418|CALR_RAT;tr|F1M5A1|F1M5A1_RAT;tr|D3ZYM6|D3ZYM6_RAT	sp|P18418|CALR_RAT	sp|P18418|CALR_RAT Calreticulin OS=Rattus norvegicus OX=10116 GN=Calr PE=1 SV=1	3	20	20	20	53.1	47.995	416	0	277.98	5284400000	39	17.9617	18.0375	18.2502	18.1244	18.4919	17.38	-0.149478	0.0205149	0.118981	-0.0191627	0.210279	-0.452973	0.0839585	0.644317	0.999355	FALSE
665	P18420	Psma1	Proteasome subunit alpha type-1	sp|P18420|PSA1_RAT	sp|P18420|PSA1_RAT	sp|P18420|PSA1_RAT Proteasome subunit alpha type-1 OS=Rattus norvegicus OX=10116 GN=Psma1 PE=1 SV=2	1	12	12	12	41.1	29.517	263	0	72.937	1090300000	19	17.3891	17.3076	17.4363	17.4087	17.5924	17.0846	-0.00591333	0.0067108	0.021206	-0.0187103	0.0269088	-0.0322378	0.0153476	0.722843	0.999355	FALSE
666	P18422	Psma3	Proteasome subunit alpha type-3	sp|P18422|PSA3_RAT	sp|P18422|PSA3_RAT	sp|P18422|PSA3_RAT Proteasome subunit alpha type-3 OS=Rattus norvegicus OX=10116 GN=Psma3 PE=1 SV=3	1	9	9	9	35.7	28.419	255	0	122.58	857590000	11	16.6866	16.5702	16.7332	16.793	16.906	16.4976	-0.0378183	-0.0601041	-0.0113455	0.0361255	0.0110128	0.0513228	-0.069243	0.140699	0.999355	FALSE
667	D3ZI60	LOC108351703	60S ribosomal protein L27a-like	tr|D3ZI60|D3ZI60_RAT;tr|D3ZG03|D3ZG03_RAT;tr|A0A0G2K7W6|A0A0G2K7W6_RAT;sp|P18445|RL27A_RAT;tr|D3ZF07|D3ZF07_RAT	tr|D3ZI60|D3ZI60_RAT;tr|D3ZG03|D3ZG03_RAT;tr|A0A0G2K7W6|A0A0G2K7W6_RAT;sp|P18445|RL27A_RAT;tr|D3ZF07|D3ZF07_RAT	tr|D3ZI60|D3ZI60_RAT 60S ribosomal protein L27a-like OS=Rattus norvegicus OX=10116 GN=LOC108351703 PE=3 SV=1;tr|D3ZG03|D3ZG03_RAT Uncharacterized protein OS=Rattus norvegicus OX=10116 PE=3 SV=1;tr|A0A0G2K7W6|A0A0G2K7W6_RAT Similar to 60S ribosomal protein	5	1	1	1	5.4	16.549	148	0.006495	1.5856	170560000	1	12.5654	12.5423	12.3525	12.5252	12.6064	12.5606	0.0353905	0.106475	-0.19758	-0.0371852	-0.0940782	0.308786	-0.0777458	0.574296	0.999355	FALSE
668	P18484	Ap2a2	AP-2 complex subunit alpha-2	sp|P18484|AP2A2_RAT;tr|Q66HM2|Q66HM2_RAT;tr|A0A0G2K943|A0A0G2K943_RAT	sp|P18484|AP2A2_RAT;tr|Q66HM2|Q66HM2_RAT;tr|A0A0G2K943|A0A0G2K943_RAT	sp|P18484|AP2A2_RAT AP-2 complex subunit alpha-2 OS=Rattus norvegicus OX=10116 GN=Ap2a2 PE=1 SV=3;tr|Q66HM2|Q66HM2_RAT AP-2 complex subunit alpha OS=Rattus norvegicus OX=10116 GN=Ap2a2 PE=1 SV=1;tr|A0A0G2K943|A0A0G2K943_RAT AP-2 complex subunit alpha OS=Ra	3	41	30	30	46.5	104.04	938	0	323.31	6244000000	82	19.243	19.1465	19.3069	19.2499	19.4118	18.8341	0.0033494	0.000977266	0.047182	-0.0221525	0.00165309	-0.127321	0.0664431	0.241061	0.999355	FALSE
669	P18506	Gabrd	Gamma-aminobutyric acid receptor subunit delta	sp|P18506|GBRD_RAT	sp|P18506|GBRD_RAT	sp|P18506|GBRD_RAT Gamma-aminobutyric acid receptor subunit delta OS=Rattus norvegicus OX=10116 GN=Gabrd PE=1 SV=2	1	5	5	5	10.5	50.566	449	0	18.106	152930000	5	14.5074	14.3941	14.5092	14.5422	14.7183	14.2049	0.00803436	-0.0110567	-0.0101999	0.0105048	0.0484821	-0.0162857	-0.0186412	0.668032	0.999355	FALSE
670	P18508	Gabrg2	Gamma-aminobutyric acid receptor subunit gamma-2	sp|P18508|GBRG2_RAT;tr|Q6PW52|Q6PW52_RAT;sp|P23574|GBRG1_RAT	sp|P18508|GBRG2_RAT;tr|Q6PW52|Q6PW52_RAT	sp|P18508|GBRG2_RAT Gamma-aminobutyric acid receptor subunit gamma-2 OS=Rattus norvegicus OX=10116 GN=Gabrg2 PE=1 SV=1;tr|Q6PW52|Q6PW52_RAT GABA-A gamma2 long isoform OS=Rattus norvegicus OX=10116 GN=Gabrg2 PE=2 SV=1	3	11	11	11	29.4	54.077	466	0	149.83	694940000	15	17.1011	16.9839	17.0091	17.1199	17.2405	16.9123	0.0190355	-0.00402788	-0.0931054	0.0053801	-0.0120971	0.108347	-0.0599091	0.324595	0.999355	FALSE
671	P18665	Mrpl3	39S ribosomal protein L3, mitochondrial	sp|P18665|RM03_RAT;tr|G3V7P3|G3V7P3_RAT	sp|P18665|RM03_RAT;tr|G3V7P3|G3V7P3_RAT	sp|P18665|RM03_RAT 39S ribosomal protein L3, mitochondrial OS=Rattus norvegicus OX=10116 GN=Mrpl3 PE=2 SV=1;tr|G3V7P3|G3V7P3_RAT 39S ribosomal protein L3, mitochondrial OS=Rattus norvegicus OX=10116 GN=Mrpl3 PE=1 SV=1	2	3	3	3	8.1	38.252	347	0	9.2095	199600000	6	14.8032	14.6771	14.7875	14.8669	14.942	14.496	0.0312869	-0.000679819	-0.00448209	0.0625903	-0.000481447	0.00220811	-0.0127306	0.77516	0.999355	FALSE
672	A0A0G2JSW0	Myl12b	Myosin regulatory light chain 12B	tr|A0A0G2JSW0|A0A0G2JSW0_RAT;sp|P18666|ML12B_RAT;sp|P13832|MRLCA_RAT;tr|B0BMS8|B0BMS8_RAT;sp|Q64122|MYL9_RAT	tr|A0A0G2JSW0|A0A0G2JSW0_RAT;sp|P18666|ML12B_RAT;sp|P13832|MRLCA_RAT;tr|B0BMS8|B0BMS8_RAT;sp|Q64122|MYL9_RAT	tr|A0A0G2JSW0|A0A0G2JSW0_RAT Myosin regulatory light chain 12B OS=Rattus norvegicus OX=10116 GN=Myl12b PE=4 SV=1;sp|P18666|ML12B_RAT Myosin regulatory light chain 12B OS=Rattus norvegicus OX=10116 GN=Myl12b PE=1 SV=3;sp|P13832|MRLCA_RAT Myosin regulatory l	5	8	8	8	50.6	19.779	172	0	89.841	908540000	13	17.1873	17.1622	17.2737	17.2807	17.4627	16.7511	-0.0643512	0.0047306	0.00195066	-0.00337838	0.0405421	-0.222388	0.0425182	0.604588	0.999355	FALSE
674	P18886	Cpt2	Carnitine O-palmitoyltransferase 2, mitochondrial	sp|P18886|CPT2_RAT	sp|P18886|CPT2_RAT	sp|P18886|CPT2_RAT Carnitine O-palmitoyltransferase 2, mitochondrial OS=Rattus norvegicus OX=10116 GN=Cpt2 PE=1 SV=1	1	13	13	2	27.4	74.109	658	0	192.77	1108600000	23	16.6936	16.5548	16.6759	16.7121	16.7479	16.3624	0.0416911	-0.00295154	0.0039329	0.0278051	-0.0744567	-0.0113242	0.0335494	0.496931	0.999355	FALSE
677	Q66HI5	Fth1	Ferritin	tr|Q66HI5|Q66HI5_RAT;sp|P19132|FRIH_RAT	tr|Q66HI5|Q66HI5_RAT;sp|P19132|FRIH_RAT	tr|Q66HI5|Q66HI5_RAT Ferritin OS=Rattus norvegicus OX=10116 GN=Fth1 PE=1 SV=2;sp|P19132|FRIH_RAT Ferritin heavy chain OS=Rattus norvegicus OX=10116 GN=Fth1 PE=1 SV=3	2	9	9	9	46.7	21.099	182	0	145.03	1773900000	14	14.5632	14.5266	14.5218	14.6881	14.7395	14.6126	-0.0303434	0.027163	-0.0918467	0.0621869	-0.0245327	0.297205	-0.143296	0.163517	0.999355	FALSE
678	P19139	Csnk2a1	Casein kinase II subunit alpha	sp|P19139|CSK21_RAT	sp|P19139|CSK21_RAT	sp|P19139|CSK21_RAT Casein kinase II subunit alpha OS=Rattus norvegicus OX=10116 GN=Csnk2a1 PE=1 SV=2	1	14	14	14	43.2	45.073	391	0	236.44	1257000000	21	17.0407	16.9481	17.1307	17.0576	17.2769	16.9038	-0.0331369	-0.0315762	0.0367878	-0.0486365	0.0326204	0.108187	-0.0400321	0.500725	0.999355	FALSE
679	P19234	Ndufv2	NADH dehydrogenase [ubiquinone] flavoprotein 2, mitochondrial	sp|P19234|NDUV2_RAT	sp|P19234|NDUV2_RAT	sp|P19234|NDUV2_RAT NADH dehydrogenase [ubiquinone] flavoprotein 2, mitochondrial OS=Rattus norvegicus OX=10116 GN=Ndufv2 PE=1 SV=2	1	10	10	10	46.4	27.378	248	0	323.31	9092000000	44	17.5772	17.5237	17.6379	17.6825	17.7889	17.3859	-0.041064	-0.00043053	-0.000477492	0.0318445	0.000144809	0.0458353	-0.0399322	0.369023	0.999355	FALSE
682	A0A0G2K1N3	Hmbs	Porphobilinogen deaminase	tr|A0A0G2K1N3|A0A0G2K1N3_RAT;tr|Q5M893|Q5M893_RAT;sp|P19356|HEM3_RAT	tr|A0A0G2K1N3|A0A0G2K1N3_RAT;tr|Q5M893|Q5M893_RAT;sp|P19356|HEM3_RAT	tr|A0A0G2K1N3|A0A0G2K1N3_RAT Porphobilinogen deaminase OS=Rattus norvegicus OX=10116 GN=Hmbs PE=1 SV=1;tr|Q5M893|Q5M893_RAT Hydroxymethylbilane synthase OS=Rattus norvegicus OX=10116 GN=Hmbs PE=1 SV=1;sp|P19356|HEM3_RAT Porphobilinogen deaminase OS=Rattus	3	1	1	1	2.3	37.794	344	0.0095455	1.4087	17016000	1	11.1737	10.8438	11.6473	11.0095	10.8874	11.2692	0.0974053	-0.138428	0.550853	-0.0992	-0.359395	0.471015	0.165803	0.544649	0.999355	FALSE
683	P19468	Gclc	Glutamate--cysteine ligase catalytic subunit	sp|P19468|GSH1_RAT	sp|P19468|GSH1_RAT	sp|P19468|GSH1_RAT Glutamate--cysteine ligase catalytic subunit OS=Rattus norvegicus OX=10116 GN=Gclc PE=1 SV=2	1	6	6	6	11.9	72.618	637	0	12.307	70225000	8	15.0135	14.7163	14.8372	14.8805	14.9699	14.7235	0.180082	-0.0229895	-0.0162732	0.0146624	-0.0340443	0.16825	-0.00268302	0.974966	0.999355	FALSE
684	P19490	Gria1	Glutamate receptor 1	sp|P19490|GRIA1_RAT;tr|M0R5P7|M0R5P7_RAT;tr|A0A0G2K798|A0A0G2K798_RAT	sp|P19490|GRIA1_RAT;tr|M0R5P7|M0R5P7_RAT;tr|A0A0G2K798|A0A0G2K798_RAT	sp|P19490|GRIA1_RAT Glutamate receptor 1 OS=Rattus norvegicus OX=10116 GN=Gria1 PE=1 SV=2;tr|M0R5P7|M0R5P7_RAT Glutamate receptor 1 OS=Rattus norvegicus OX=10116 GN=Gria1 PE=3 SV=2;tr|A0A0G2K798|A0A0G2K798_RAT Glutamate receptor 1 OS=Rattus norvegicus OX=1	3	18	13	4	23.6	101.58	907	0	47.827	573780000	16	15.7262	15.5461	15.751	15.7659	15.886	15.3322	0.00508801	-0.0807938	0.00987867	0.0123645	-0.00560458	-0.110701	0.0127047	0.823445	0.999355	FALSE
686	P19511	Atp5pb	ATP synthase F(0) complex subunit B1, mitochondrial	sp|P19511|AT5F1_RAT	sp|P19511|AT5F1_RAT	sp|P19511|AT5F1_RAT ATP synthase F(0) complex subunit B1, mitochondrial OS=Rattus norvegicus OX=10116 GN=Atp5pb PE=1 SV=1	1	19	19	19	61.7	28.868	256	0	323.31	30840000000	103	19.4507	19.2976	19.4804	19.4906	19.6457	19.1658	-0.00461618	-0.0636698	0.00490447	0.00282147	0.0198651	-0.0113509	-0.0249057	0.579277	0.999355	FALSE
687	P19527	Nefl	Neurofilament light polypeptide	sp|P19527|NFL_RAT	sp|P19527|NFL_RAT	sp|P19527|NFL_RAT Neurofilament light polypeptide OS=Rattus norvegicus OX=10116 GN=Nefl PE=1 SV=3	1	28	25	25	54.2	61.335	542	0	323.31	2584000000	50	18.9394	18.7979	18.621	18.7829	18.8874	18.7421	0.118799	0.0714638	-0.219723	-0.0701116	-0.103777	0.199658	-0.0184098	0.884133	0.999355	FALSE
688	P19627	Gnaz	Guanine nucleotide-binding protein G(z) subunit alpha	sp|P19627|GNAZ_RAT	sp|P19627|GNAZ_RAT	sp|P19627|GNAZ_RAT Guanine nucleotide-binding protein G(z) subunit alpha OS=Rattus norvegicus OX=10116 GN=Gnaz PE=2 SV=3	1	10	9	9	36.6	40.879	355	0	95.593	964680000	17	15.3116	15.3636	15.5309	15.3488	15.6102	15.244	-0.135801	0.0103235	0.0634307	-0.130954	-0.00769315	0.0747474	0.000617814	0.993926	0.999355	FALSE
689	P19643	Maob	Amine oxidase [flavin-containing] B	sp|P19643|AOFB_RAT	sp|P19643|AOFB_RAT	sp|P19643|AOFB_RAT Amine oxidase [flavin-containing] B OS=Rattus norvegicus OX=10116 GN=Maob PE=1 SV=3	1	20	20	20	51.2	58.458	520	0	323.31	3554300000	33	18.2871	18.1774	18.2929	18.3188	18.4598	18.0278	-0.000526909	-0.0160364	-0.0147668	-0.0012678	0.00172189	0.0183867	-0.0167236	0.680741	0.999355	FALSE
690	Q5U330	Gucy1a1	Guanylate cyclase 1, soluble, alpha 3	tr|Q5U330|Q5U330_RAT;sp|P19686|GCYA1_RAT	tr|Q5U330|Q5U330_RAT;sp|P19686|GCYA1_RAT	tr|Q5U330|Q5U330_RAT Guanylate cyclase 1, soluble, alpha 3 OS=Rattus norvegicus OX=10116 GN=Gucy1a1 PE=1 SV=1;sp|P19686|GCYA1_RAT Guanylate cyclase soluble subunit alpha-1 OS=Rattus norvegicus OX=10116 GN=Gucy1a1 PE=1 SV=1	2	4	4	4	7.4	77.538	690	0	42.267	88136000	5	14.4021	14.2753	14.5404	14.4481	14.5624	14.2792	-0.00767526	-0.0404275	0.110457	0.00588055	-0.0179696	0.147518	-0.0243582	0.730072	0.999355	FALSE
691	P19804	Nme2	Nucleoside diphosphate kinase B	sp|P19804|NDKB_RAT	sp|P19804|NDKB_RAT	sp|P19804|NDKB_RAT Nucleoside diphosphate kinase B OS=Rattus norvegicus OX=10116 GN=Nme2 PE=1 SV=1	1	11	11	6	72.4	17.283	152	0	259.78	14642000000	46	17.9792	17.9001	18.0245	18.1079	18.2554	17.6068	-0.0196162	-0.00459978	0.00558114	0.076721	0.0861175	-0.11389	-0.0225276	0.741072	0.999355	FALSE
692	A0A096MK76	Pcyt1b	Choline-phosphate cytidylyltransferase B	tr|A0A096MK76|A0A096MK76_RAT;sp|P19836|PCY1A_RAT;tr|G3V7M5|G3V7M5_RAT;sp|Q9QZC4|PCY1B_RAT	tr|A0A096MK76|A0A096MK76_RAT;sp|P19836|PCY1A_RAT;tr|G3V7M5|G3V7M5_RAT;sp|Q9QZC4|PCY1B_RAT	tr|A0A096MK76|A0A096MK76_RAT Choline-phosphate cytidylyltransferase B OS=Rattus norvegicus OX=10116 GN=Pcyt1b PE=1 SV=1;sp|P19836|PCY1A_RAT Choline-phosphate cytidylyltransferase A OS=Rattus norvegicus OX=10116 GN=Pcyt1a PE=1 SV=2;tr|G3V7M5|G3V7M5_RAT Chol	4	1	1	1	4.6	39.927	349	0	3.7829	27720000	1	9.07719	9.09191	8.57807	9.04751	9.50472	8.40386	0.0301518	0.139016	-0.489059	-0.0319465	0.287172	-0.365009	-0.0700357	0.761579	0.999355	FALSE
694	P19945	Rplp0	60S acidic ribosomal protein P0	sp|P19945|RLA0_RAT;tr|D3ZJT4|D3ZJT4_RAT	sp|P19945|RLA0_RAT	sp|P19945|RLA0_RAT 60S acidic ribosomal protein P0 OS=Rattus norvegicus OX=10116 GN=Rplp0 PE=1 SV=2	2	7	7	7	27.1	34.215	317	0	43.176	427910000	8	15.9754	15.9824	16.1373	16.072	16.2469	15.5123	-0.0820192	0.0191372	0.0597605	-0.017785	0.0189411	-0.266978	0.0875666	0.359837	0.999355	FALSE
695	F1M964	Pmpca	Mitochondrial-processing peptidase subunit alpha	tr|F1M964|F1M964_RAT;tr|Q68FX8|Q68FX8_RAT;sp|P20069|MPPA_RAT	tr|F1M964|F1M964_RAT;tr|Q68FX8|Q68FX8_RAT;sp|P20069|MPPA_RAT	tr|F1M964|F1M964_RAT Mitochondrial-processing peptidase subunit alpha OS=Rattus norvegicus OX=10116 GN=Pmpca PE=1 SV=2;tr|Q68FX8|Q68FX8_RAT Mitochondrial-processing peptidase subunit alpha OS=Rattus norvegicus OX=10116 GN=Pmpca PE=1 SV=1;sp|P20069|MPPA_RAT	3	16	16	16	31.2	58.381	523	0	139.51	1522500000	27	17.2666	17.3232	17.3989	17.3391	17.5872	16.8025	-0.0769098	0.0737526	0.0352692	-0.03688	0.0731169	-0.26292	0.0862649	0.400352	0.999355	FALSE
696	P20070	Cyb5r3	NADH-cytochrome b5 reductase 3	sp|P20070|NB5R3_RAT	sp|P20070|NB5R3_RAT	sp|P20070|NB5R3_RAT NADH-cytochrome b5 reductase 3 OS=Rattus norvegicus OX=10116 GN=Cyb5r3 PE=1 SV=2	1	8	8	8	30.9	34.174	301	0	74.277	1509800000	15	15.1745	15.1595	15.2125	15.1892	15.3337	15.0854	-0.0100179	0.0691444	0.00785234	-0.0277608	-0.021345	0.179081	-0.0209987	0.772269	0.999355	FALSE
697	F1LP80	Vgf	Neurosecretory protein VGF	tr|F1LP80|F1LP80_RAT;sp|P20156|VGF_RAT;tr|M0RDR2|M0RDR2_RAT	tr|F1LP80|F1LP80_RAT;sp|P20156|VGF_RAT;tr|M0RDR2|M0RDR2_RAT	tr|F1LP80|F1LP80_RAT Neurosecretory protein VGF OS=Rattus norvegicus OX=10116 GN=Vgf PE=4 SV=2;sp|P20156|VGF_RAT Neurosecretory protein VGF OS=Rattus norvegicus OX=10116 GN=Vgf PE=1 SV=3;tr|M0RDR2|M0RDR2_RAT Uncharacterized protein OS=Rattus norvegicus OX=	3	9	9	9	17.5	68.193	617	0	22.832	209830000	11	15.1836	15.1368	15.1425	15.1413	15.3115	15.1778	0.0210821	0.0683399	-0.0401787	-0.0536588	-0.0215987	0.293381	-0.0562934	0.594129	0.999355	FALSE
698	P20171	Hras	GTPase HRas	sp|P20171|RASH_RAT	sp|P20171|RASH_RAT	sp|P20171|RASH_RAT GTPase HRas OS=Rattus norvegicus OX=10116 GN=Hras PE=1 SV=2	1	8	8	3	48.7	21.298	189	0	323.31	1610700000	13	17.2289	17.0771	17.2504	17.2203	17.3866	16.8924	0.0269303	-0.0307114	0.0282801	-0.0140562	0.0140944	-0.0314412	0.018634	0.677178	0.999355	FALSE
699	P20236	Gabra3	Gamma-aminobutyric acid receptor subunit alpha-3	sp|P20236|GBRA3_RAT	sp|P20236|GBRA3_RAT	sp|P20236|GBRA3_RAT Gamma-aminobutyric acid receptor subunit alpha-3 OS=Rattus norvegicus OX=10116 GN=Gabra3 PE=1 SV=2	1	8	6	6	21.1	55.429	493	0	27.631	156120000	6	15.4902	15.3854	15.496	15.2352	15.4741	15.0934	0.0664966	0.0558054	0.0522233	-0.220913	-0.120088	-0.0521457	0.189224	0.0132433	0.999355	FALSE
700	P20272	Cnr1	Cannabinoid receptor 1	sp|P20272|CNR1_RAT	sp|P20272|CNR1_RAT	sp|P20272|CNR1_RAT Cannabinoid receptor 1 OS=Rattus norvegicus OX=10116 GN=Cnr1 PE=1 SV=1	1	5	5	5	11.4	52.844	473	0	42.662	365390000	9	15.8145	15.5358	15.8144	15.8394	15.9451	15.5678	0.0130387	-0.171565	-0.00715295	0.00554214	-0.0268778	0.0445329	-0.0629588	0.354228	0.999355	FALSE
701	P20417	Ptpn1	Tyrosine-protein phosphatase non-receptor type 1	sp|P20417|PTN1_RAT	sp|P20417|PTN1_RAT	sp|P20417|PTN1_RAT Tyrosine-protein phosphatase non-receptor type 1 OS=Rattus norvegicus OX=10116 GN=Ptpn1 PE=1 SV=1	1	4	4	4	7.2	49.674	432	0	7.8087	25672000	4	13.1887	12.8713	13.1331	13.0512	13.0682	13.0537	0.121985	-0.101303	0.0462741	-0.0478849	-0.168982	0.265207	0.00620528	0.961307	0.999355	FALSE
702	P20595	Gucy1b1	Guanylate cyclase soluble subunit beta-1	sp|P20595|GCYB1_RAT	sp|P20595|GCYB1_RAT	sp|P20595|GCYB1_RAT Guanylate cyclase soluble subunit beta-1 OS=Rattus norvegicus OX=10116 GN=Gucy1b1 PE=1 SV=2	1	11	11	11	21.6	70.456	619	0	111.19	275780000	12	14.8777	14.9548	14.9639	14.9227	15.1541	14.5914	-0.0401683	0.131093	0.0259622	-0.027573	0.0657603	-0.0482661	0.042322	0.520977	0.999355	FALSE
703	P20650	Ppm1a	Protein phosphatase 1A	sp|P20650|PPM1A_RAT;tr|A0A0H2UHE5|A0A0H2UHE5_RAT	sp|P20650|PPM1A_RAT;tr|A0A0H2UHE5|A0A0H2UHE5_RAT	sp|P20650|PPM1A_RAT Protein phosphatase 1A OS=Rattus norvegicus OX=10116 GN=Ppm1a PE=1 SV=1;tr|A0A0H2UHE5|A0A0H2UHE5_RAT Protein phosphatase 1A OS=Rattus norvegicus OX=10116 GN=Ppm1a PE=1 SV=1	2	8	8	7	26.7	42.416	382	0	85.819	331020000	9	16.3183	16.1988	16.4528	16.3452	16.595	16.2793	-0.0533604	-0.0787042	0.0610889	-0.0589078	0.0528438	0.185774	-0.083562	0.317306	0.999355	FALSE
704	P20651	Ppp3cb	Serine/threonine-protein phosphatase 2B catalytic subunit beta isoform	sp|P20651|PP2BB_RAT;tr|A0A0G2K7T5|A0A0G2K7T5_RAT	sp|P20651|PP2BB_RAT;tr|A0A0G2K7T5|A0A0G2K7T5_RAT	sp|P20651|PP2BB_RAT Serine/threonine-protein phosphatase 2B catalytic subunit beta isoform OS=Rattus norvegicus OX=10116 GN=Ppp3cb PE=1 SV=1;tr|A0A0G2K7T5|A0A0G2K7T5_RAT Serine/threonine-protein phosphatase OS=Rattus norvegicus OX=10116 GN=Ppp3cb PE=1 SV=1	2	15	7	7	36	59.113	525	0	311.81	1040100000	15	15.6852	15.6198	15.6219	15.6441	15.912	15.4407	-0.0140164	0.0148139	-0.0973586	-0.0875087	0.0423615	0.0197279	-0.0237139	0.690796	0.999355	FALSE
705	Q4QRB8	Asl	Argininosuccinate lyase	tr|Q4QRB8|Q4QRB8_RAT;sp|P20673|ARLY_RAT	tr|Q4QRB8|Q4QRB8_RAT;sp|P20673|ARLY_RAT	tr|Q4QRB8|Q4QRB8_RAT Argininosuccinate lyase OS=Rattus norvegicus OX=10116 GN=Asl PE=1 SV=1;sp|P20673|ARLY_RAT Argininosuccinate lyase OS=Rattus norvegicus OX=10116 GN=Asl PE=2 SV=1	2	8	8	8	22.3	51.39	461	0	31.681	577200000	8	15.3437	15.2696	15.2945	15.3681	15.4721	15.0846	0.00313175	0.0230981	-0.0661517	-0.00492646	-0.0390312	0.0221559	-0.00604002	0.900235	0.999355	FALSE
706	F1LPA6	Padi2	Peptidyl arginine deiminase, type II, isoform CRA_a	tr|F1LPA6|F1LPA6_RAT;sp|P20717|PADI2_RAT	tr|F1LPA6|F1LPA6_RAT;sp|P20717|PADI2_RAT	tr|F1LPA6|F1LPA6_RAT Peptidyl arginine deiminase, type II, isoform CRA_a OS=Rattus norvegicus OX=10116 GN=Padi2 PE=4 SV=2;sp|P20717|PADI2_RAT Protein-arginine deiminase type-2 OS=Rattus norvegicus OX=10116 GN=Padi2 PE=1 SV=1	2	6	6	6	10.5	75.256	665	0	42.99	133160000	7	11.9496	11.7072	11.9971	12.1928	11.9892	11.8697	-0.0147693	-0.163042	0.0126037	0.195958	-0.145742	0.18346	-0.132961	0.260085	0.999355	FALSE
707	P20788	Uqcrfs1	Cytochrome b-c1 complex subunit Rieske, mitochondrial	sp|P20788|UCRI_RAT	sp|P20788|UCRI_RAT	sp|P20788|UCRI_RAT Cytochrome b-c1 complex subunit Rieske, mitochondrial OS=Rattus norvegicus OX=10116 GN=Uqcrfs1 PE=1 SV=2	1	17	17	17	50.4	29.445	274	0	323.31	18486000000	71	18.9568	18.8976	19.1052	19.0702	19.1994	18.6906	-0.0521983	-0.0172651	0.0760682	0.0287889	0.0198955	-0.040219	-0.000620192	0.99088	0.999355	FALSE
709	G3V9Z3	Maoa	Amine oxidase	tr|G3V9Z3|G3V9Z3_RAT;sp|P21396|AOFA_RAT	tr|G3V9Z3|G3V9Z3_RAT;sp|P21396|AOFA_RAT	tr|G3V9Z3|G3V9Z3_RAT Amine oxidase OS=Rattus norvegicus OX=10116 GN=Maoa PE=1 SV=1;sp|P21396|AOFA_RAT Amine oxidase [flavin-containing] A OS=Rattus norvegicus OX=10116 GN=Maoa PE=1 SV=1	2	17	17	17	37.8	59.52	526	0	323.31	3240100000	41	17.9916	17.9386	18.1191	18.078	18.2758	17.6691	-0.0469318	-0.00572854	0.0605221	0.00708076	0.0667762	-0.0912216	0.00840878	0.891053	0.999355	FALSE
711	P21531	Rpl3	60S ribosomal protein L3	sp|P21531|RL3_RAT;tr|A0A0U1RRY5|A0A0U1RRY5_RAT;tr|A0A0U1RRR9|A0A0U1RRR9_RAT	sp|P21531|RL3_RAT	sp|P21531|RL3_RAT 60S ribosomal protein L3 OS=Rattus norvegicus OX=10116 GN=Rpl3 PE=1 SV=3	3	7	7	6	17.9	46.135	403	0	27.22	783950000	9	16.4763	16.4195	16.4519	16.4809	16.6865	15.9151	0.0129796	0.0502845	-0.0314638	-0.0147743	0.0526554	-0.270011	0.0879767	0.364499	0.999355	FALSE
712	A0A0G2KBA1	R	Uncharacterized protein	tr|A0A0G2KBA1|A0A0G2KBA1_RAT;tr|F1LQS3|F1LQS3_RAT;sp|P21533|RL6_RAT	tr|A0A0G2KBA1|A0A0G2KBA1_RAT;tr|F1LQS3|F1LQS3_RAT;sp|P21533|RL6_RAT	tr|A0A0G2KBA1|A0A0G2KBA1_RAT Uncharacterized protein OS=Rattus norvegicus OX=10116 PE=4 SV=1;tr|F1LQS3|F1LQS3_RAT 60S ribosomal protein L6 OS=Rattus norvegicus OX=10116 PE=3 SV=1;sp|P21533|RL6_RAT 60S ribosomal protein L6 OS=Rattus norvegicus OX=10116 GN=R	3	6	6	6	19	31.926	284	0	72.378	410280000	9	16.1201	15.9984	15.7677	15.9525	16.0689	16.1396	0.114519	0.0869164	-0.257991	-0.0855642	-0.107224	0.412098	-0.0919551	0.610567	0.999355	FALSE
713	P21571	Atp5pf	ATP synthase-coupling factor 6, mitochondrial	sp|P21571|ATP5J_RAT	sp|P21571|ATP5J_RAT	sp|P21571|ATP5J_RAT ATP synthase-coupling factor 6, mitochondrial OS=Rattus norvegicus OX=10116 GN=Atp5pf PE=1 SV=1	1	3	3	3	27.8	12.494	108	0	94.875	152280000	3	15.0691	15.3681	15.2292	14.6585	15.5102	14.611	-0.0711169	0.32205	0.0689514	-0.514113	0.19954	-0.251	0.295153	0.180246	0.999355	FALSE
714	P21575	Dnm1	Dynamin-1	sp|P21575|DYN1_RAT	sp|P21575|DYN1_RAT	sp|P21575|DYN1_RAT Dynamin-1 OS=Rattus norvegicus OX=10116 GN=Dnm1 PE=1 SV=2	1	62	62	47	65.6	97.294	864	0	323.31	66492000000	260	20.8548	20.745	20.8858	20.9177	21.024	20.5729	0.000351254	-0.0152511	0.0112688	0.0308328	-0.00086783	-0.00331062	-0.0100951	0.807667	0.999355	FALSE
716	P21670	Psma4	Proteasome subunit alpha type-4	sp|P21670|PSA4_RAT	sp|P21670|PSA4_RAT	sp|P21670|PSA4_RAT Proteasome subunit alpha type-4 OS=Rattus norvegicus OX=10116 GN=Psma4 PE=1 SV=1	1	6	6	6	17.6	29.497	261	0	18.097	552870000	11	16.7935	16.7223	16.8999	16.9083	17.0226	16.6619	-0.0704841	-0.0475442	0.015895	0.011924	-0.0118858	0.0761211	-0.0594309	0.264142	0.999355	FALSE
717	P21707	Syt1	Synaptotagmin-1	sp|P21707|SYT1_RAT	sp|P21707|SYT1_RAT	sp|P21707|SYT1_RAT Synaptotagmin-1 OS=Rattus norvegicus OX=10116 GN=Syt1 PE=1 SV=3	1	24	24	16	61.8	47.398	421	0	323.31	33758000000	124	20.1691	20.103	20.1843	20.2336	20.3352	19.8059	0.00135536	0.029397	-0.00352092	0.033433	-0.00312336	-0.0837586	0.0268935	0.595203	0.999355	FALSE
718	P21708	Mapk3	Mitogen-activated protein kinase 3	sp|P21708|MK03_RAT	sp|P21708|MK03_RAT	sp|P21708|MK03_RAT Mitogen-activated protein kinase 3 OS=Rattus norvegicus OX=10116 GN=Mapk3 PE=1 SV=5	1	12	8	8	36.6	43.08	380	0	82.928	659630000	9	15.5258	15.2931	15.5076	15.6251	15.5728	15.2822	0.0180258	-0.120521	-0.0201914	0.0849268	-0.105401	0.0526443	-0.0516188	0.483989	0.999355	FALSE
719	P21807	Prph	Peripherin	sp|P21807|PERI_RAT;tr|F1M7P4|F1M7P4_RAT	sp|P21807|PERI_RAT;tr|F1M7P4|F1M7P4_RAT	sp|P21807|PERI_RAT Peripherin OS=Rattus norvegicus OX=10116 GN=Prph PE=1 SV=1;tr|F1M7P4|F1M7P4_RAT Peripherin OS=Rattus norvegicus OX=10116 GN=Prph PE=1 SV=1	2	4	4	4	6.4	53.549	468	0	4.0097	261100000	6	15.9651	15.7443	15.741	15.8165	15.8354	15.5023	0.183009	0.0563443	-0.0611787	0.00206554	-0.117179	-0.00161702	0.0983018	0.238489	0.999355	FALSE
721	P21913	Sdhb	Succinate dehydrogenase [ubiquinone] iron-sulfur subunit, mitochondrial	sp|P21913|SDHB_RAT	sp|P21913|SDHB_RAT	sp|P21913|SDHB_RAT Succinate dehydrogenase [ubiquinone] iron-sulfur subunit, mitochondrial OS=Rattus norvegicus OX=10116 GN=Sdhb PE=2 SV=2	1	16	16	16	41.5	31.83	282	0	242.41	16195000000	53	18.9429	18.9615	19.1648	19.0846	19.29	18.5417	-0.11027	0.0024171	0.0914824	-0.00106488	0.0662798	-0.233354	0.0505895	0.612636	0.999355	FALSE
722	G3V6I2	Adcy3	Adenylate cyclase	tr|G3V6I2|G3V6I2_RAT;sp|P21932|ADCY3_RAT	tr|G3V6I2|G3V6I2_RAT;sp|P21932|ADCY3_RAT	tr|G3V6I2|G3V6I2_RAT Adenylate cyclase OS=Rattus norvegicus OX=10116 GN=Adcy3 PE=3 SV=1;sp|P21932|ADCY3_RAT Adenylate cyclase type 3 OS=Rattus norvegicus OX=10116 GN=Adcy3 PE=1 SV=1	2	3	3	3	3.7	128.96	1144	0	8.5308	20073000	3	11.995	12.0017	11.8067	11.762	12.3047	11.7957	-0.0394599	0.0613469	-0.247906	-0.304933	0.0996701	0.0393537	-0.0200367	0.883193	0.999355	FALSE
723	P22062	Pcmt1	Protein-L-isoaspartate(D-aspartate) O-methyltransferase	sp|P22062|PIMT_RAT;tr|A0A140TAB9|A0A140TAB9_RAT	sp|P22062|PIMT_RAT;tr|A0A140TAB9|A0A140TAB9_RAT	sp|P22062|PIMT_RAT Protein-L-isoaspartate(D-aspartate) O-methyltransferase OS=Rattus norvegicus OX=10116 GN=Pcmt1 PE=1 SV=2;tr|A0A140TAB9|A0A140TAB9_RAT Protein-L-isoaspartate O-methyltransferase OS=Rattus norvegicus OX=10116 GN=Pcmt1 PE=1 SV=1	2	12	12	12	64.8	24.641	227	0	219.49	3423800000	26	16.486	16.4007	16.4902	16.5611	16.702	16.2251	-0.0115384	-0.00268368	-0.0274551	0.0311225	0.0339013	0.00572439	-0.0374751	0.376599	0.999355	FALSE
725	P22734	Comt	Catechol O-methyltransferase	sp|P22734|COMT_RAT	sp|P22734|COMT_RAT	sp|P22734|COMT_RAT Catechol O-methyltransferase OS=Rattus norvegicus OX=10116 GN=Comt PE=1 SV=2	1	5	5	5	23.5	29.597	264	0	29.376	153030000	10	14.6824	14.8456	14.9137	14.7915	15.0797	14.224	-0.144731	0.112602	0.066462	-0.0680728	0.0820474	-0.325011	0.115123	0.377732	0.999355	FALSE
727	Q68G44	Hmgcs2	3-hydroxy-3-methylglutaryl coenzyme A synthase	tr|Q68G44|Q68G44_RAT;sp|P22791|HMCS2_RAT	tr|Q68G44|Q68G44_RAT;sp|P22791|HMCS2_RAT	tr|Q68G44|Q68G44_RAT 3-hydroxy-3-methylglutaryl coenzyme A synthase OS=Rattus norvegicus OX=10116 GN=Hmgcs2 PE=1 SV=1;sp|P22791|HMCS2_RAT Hydroxymethylglutaryl-CoA synthase, mitochondrial OS=Rattus norvegicus OX=10116 GN=Hmgcs2 PE=1 SV=1	2	10	10	9	25.8	56.885	508	0	147.45	286650000	11	15.3308	15.368	15.5474	15.4595	15.6251	14.8075	-0.109958	0.0213659	0.0865099	-0.0137561	0.0137943	-0.355135	0.117671	0.336385	0.999355	FALSE
728	A0A0G2K1H2	Synpr	Synaptoporin	tr|A0A0G2K1H2|A0A0G2K1H2_RAT;sp|P22831|SYNPR_RAT	tr|A0A0G2K1H2|A0A0G2K1H2_RAT;sp|P22831|SYNPR_RAT	tr|A0A0G2K1H2|A0A0G2K1H2_RAT Synaptoporin OS=Rattus norvegicus OX=10116 GN=Synpr PE=1 SV=1;sp|P22831|SYNPR_RAT Synaptoporin OS=Rattus norvegicus OX=10116 GN=Synpr PE=1 SV=2	2	3	3	3	13	23.928	216	0	3.3591	68831000	3	13.8813	13.757	13.8077	13.8262	14.1198	13.4337	0.0595552	0.0293655	-0.0341847	-0.0280133	0.127573	-0.10987	0.0216821	0.77136	0.999355	FALSE
730	G3V8P8	Slc4a3	Anion exchange protein	tr|G3V8P8|G3V8P8_RAT;sp|P23348|B3A3_RAT	tr|G3V8P8|G3V8P8_RAT;sp|P23348|B3A3_RAT	tr|G3V8P8|G3V8P8_RAT Anion exchange protein OS=Rattus norvegicus OX=10116 GN=Slc4a3 PE=1 SV=1;sp|P23348|B3A3_RAT Anion exchange protein 3 OS=Rattus norvegicus OX=10116 GN=Slc4a3 PE=1 SV=1	2	2	2	2	2.9	135.38	1227	0	6.2996	12943000	2	13.324	13.2905	13.2138	13.2169	13.6698	13.1052	-0.0297258	0.0308275	-0.160009	-0.169328	0.145495	0.0296196	-0.0548979	0.58312	0.999355	FALSE
732	G3V7U1	Grm1	Glutamate receptor, metabotropic 1, isoform CRA_b	tr|G3V7U1|G3V7U1_RAT;sp|P23385|GRM1_RAT	tr|G3V7U1|G3V7U1_RAT;sp|P23385|GRM1_RAT	tr|G3V7U1|G3V7U1_RAT Glutamate receptor, metabotropic 1, isoform CRA_b OS=Rattus norvegicus OX=10116 GN=Grm1 PE=1 SV=1;sp|P23385|GRM1_RAT Metabotropic glutamate receptor 1 OS=Rattus norvegicus OX=10116 GN=Grm1 PE=1 SV=1	2	14	14	13	10.3	133.24	1199	0	47.132	754180000	21	17.3157	17.0904	17.1856	17.2359	17.2742	17.229	0.122294	-0.00880393	-0.0278299	0.0101562	-0.0896644	0.313802	-0.0495446	0.672069	0.999355	FALSE
733	P23514	Copb1	Coatomer subunit beta	sp|P23514|COPB_RAT	sp|P23514|COPB_RAT	sp|P23514|COPB_RAT Coatomer subunit beta OS=Rattus norvegicus OX=10116 GN=Copb1 PE=1 SV=1	1	7	7	7	10.4	107.01	953	0	34.225	71322000	8	14.0971	13.9635	14.0018	14.1561	14.0771	13.735	0.0632162	0.02376	-0.0521542	0.089758	-0.127271	-0.0207193	0.0310181	0.667973	0.999355	FALSE
736	P23711	Hmox2	Heme oxygenase 2	sp|P23711|HMOX2_RAT	sp|P23711|HMOX2_RAT	sp|P23711|HMOX2_RAT Heme oxygenase 2 OS=Rattus norvegicus OX=10116 GN=Hmox2 PE=1 SV=1	1	7	7	7	35.2	35.762	315	0	264.69	410860000	11	16.2619	16.2575	16.3721	16.4302	16.6254	15.9125	-0.089412	0.000299021	0.000682344	0.046384	0.103554	-0.160704	-0.0258881	0.753548	0.999355	FALSE
738	Q68G41	Eci1	Dodecenoyl-Coenzyme A delta isomerase (3,2 trans-enoyl-Coenzyme A isomerase)	tr|Q68G41|Q68G41_RAT;sp|P23965|ECI1_RAT;tr|A0A0G2K2R2|A0A0G2K2R2_RAT	tr|Q68G41|Q68G41_RAT;sp|P23965|ECI1_RAT;tr|A0A0G2K2R2|A0A0G2K2R2_RAT	tr|Q68G41|Q68G41_RAT Dodecenoyl-Coenzyme A delta isomerase (3,2 trans-enoyl-Coenzyme A isomerase) OS=Rattus norvegicus OX=10116 GN=Eci1 PE=1 SV=1;sp|P23965|ECI1_RAT Enoyl-CoA delta isomerase 1, mitochondrial OS=Rattus norvegicus OX=10116 GN=Eci1 PE=1 SV=1;	3	11	11	11	44.3	32.264	289	0	96.118	1987700000	21	17.1949	17.1275	17.2917	17.2787	17.4167	16.8718	-0.0376775	-0.0109563	0.0390138	0.0136838	0.0135866	-0.0825717	0.0152271	0.768717	0.999355	FALSE
739	P23977	Slc6a3	Sodium-dependent dopamine transporter	sp|P23977|SC6A3_RAT	sp|P23977|SC6A3_RAT	sp|P23977|SC6A3_RAT Sodium-dependent dopamine transporter OS=Rattus norvegicus OX=10116 GN=Slc6a3 PE=2 SV=1	1	3	3	3	3.9	68.745	619	0	4.2923	240750000	4	14.6661	14.4591	14.4597	14.6513	14.6594	14.5559	0.0807315	-0.0321278	-0.145785	0.03348	-0.0965087	0.24869	-0.094281	0.398264	0.999355	FALSE
740	P23978	Slc6a1	Sodium- and chloride-dependent GABA transporter 1	sp|P23978|SC6A1_RAT	sp|P23978|SC6A1_RAT	sp|P23978|SC6A1_RAT Sodium- and chloride-dependent GABA transporter 1 OS=Rattus norvegicus OX=10116 GN=Slc6a1 PE=1 SV=1	1	4	4	4	13	67.001	599	0	134.15	1400100000	14	16.4259	16.3587	16.5589	16.4441	16.6872	16.0333	-0.0130876	0.0138851	0.0998199	-0.0272967	0.0777043	-0.127485	0.0592315	0.409644	0.999355	FALSE
741	P24049	Rpl17	60S ribosomal protein L17	sp|P24049|RL17_RAT;tr|A0A0H2UHQ1|A0A0H2UHQ1_RAT;tr|F1LZX7|F1LZX7_RAT;tr|A0A0G2KB77|A0A0G2KB77_RAT;tr|D3Z9G9|D3Z9G9_RAT;tr|Q7TPJ7|Q7TPJ7_RAT	sp|P24049|RL17_RAT;tr|A0A0H2UHQ1|A0A0H2UHQ1_RAT;tr|F1LZX7|F1LZX7_RAT;tr|A0A0G2KB77|A0A0G2KB77_RAT;tr|D3Z9G9|D3Z9G9_RAT	sp|P24049|RL17_RAT 60S ribosomal protein L17 OS=Rattus norvegicus OX=10116 GN=Rpl17 PE=2 SV=3;tr|A0A0H2UHQ1|A0A0H2UHQ1_RAT 60S ribosomal protein L17 OS=Rattus norvegicus OX=10116 GN=Rpl17 PE=1 SV=1;tr|F1LZX7|F1LZX7_RAT 60S ribosomal protein L17 OS=Rattus n	6	5	5	5	32.1	21.397	184	0	31.366	273550000	8	16.0276	16.0903	16.0109	15.9972	16.2685	15.6067	0.017304	0.17414	-0.0194695	-0.0454901	0.0876376	-0.125463	0.0850966	0.321938	0.999355	FALSE
742	G3V7X5	Sparcl1	SPARC-like 1 (Mast9, hevin), isoform CRA_a	tr|G3V7X5|G3V7X5_RAT;sp|P24054|SPRL1_RAT	tr|G3V7X5|G3V7X5_RAT;sp|P24054|SPRL1_RAT	tr|G3V7X5|G3V7X5_RAT SPARC-like 1 (Mast9, hevin), isoform CRA_a OS=Rattus norvegicus OX=10116 GN=Sparcl1 PE=1 SV=1;sp|P24054|SPRL1_RAT SPARC-like protein 1 OS=Rattus norvegicus OX=10116 GN=Sparcl1 PE=1 SV=1	2	11	11	11	21.9	70.553	634	0	195.98	449130000	13	15.1423	15.173	15.172	15.1709	15.3658	14.9544	-0.0314799	0.0933692	-0.0218803	-0.0353369	0.0215476	0.0587559	-0.0016525	0.976841	0.999355	FALSE
743	P24155	Thop1	Thimet oligopeptidase	sp|P24155|THOP1_RAT;tr|A0A0G2KAW4|A0A0G2KAW4_RAT	sp|P24155|THOP1_RAT;tr|A0A0G2KAW4|A0A0G2KAW4_RAT	sp|P24155|THOP1_RAT Thimet oligopeptidase OS=Rattus norvegicus OX=10116 GN=Thop1 PE=1 SV=4;tr|A0A0G2KAW4|A0A0G2KAW4_RAT Thimet oligopeptidase OS=Rattus norvegicus OX=10116 GN=Thop1 PE=1 SV=1	2	11	11	11	20.7	78.385	687	0	54.585	334780000	14	15.6325	15.599	15.7686	15.7503	15.8664	15.3857	-0.0606582	-7.44866e-05	0.0553615	0.0247031	0.00270484	-0.0293462	-0.00114432	0.981906	0.999355	FALSE
744	P24329	Tst	Thiosulfate sulfurtransferase	sp|P24329|THTR_RAT	sp|P24329|THTR_RAT	sp|P24329|THTR_RAT Thiosulfate sulfurtransferase OS=Rattus norvegicus OX=10116 GN=Tst PE=1 SV=3	1	14	14	14	48.8	33.406	297	0	217.12	10841000000	51	18.5531	18.3933	18.5853	18.5985	18.6918	18.2671	0.00391347	-0.061745	0.0159433	0.0168748	-0.0279818	-0.0040197	-0.0089205	0.846328	0.999355	FALSE
745	P24368	Ppib	Peptidyl-prolyl cis-trans isomerase B	sp|P24368|PPIB_RAT	sp|P24368|PPIB_RAT	sp|P24368|PPIB_RAT Peptidyl-prolyl cis-trans isomerase B OS=Rattus norvegicus OX=10116 GN=Ppib PE=1 SV=3	1	9	9	9	43.5	23.802	216	0	164.33	802220000	11	16.053	15.9018	16.1162	16.0512	16.1927	15.8066	0.0151452	-0.041893	0.0582621	-0.0190528	-0.0156618	0.0469209	0.00643601	0.897619	0.999355	FALSE
747	P24473	Gstk1	Glutathione S-transferase kappa 1	sp|P24473|GSTK1_RAT	sp|P24473|GSTK1_RAT	sp|P24473|GSTK1_RAT Glutathione S-transferase kappa 1 OS=Rattus norvegicus OX=10116 GN=Gstk1 PE=1 SV=3	1	8	8	8	45.1	25.493	226	0	108.44	1056600000	16	15.7022	15.5364	15.759	15.6962	15.8216	15.4864	0.018347	-0.0533385	0.0550326	-0.0201417	-0.0327652	0.080711	-0.00258766	0.963525	0.999355	FALSE
748	A0A0G2JVW1	Igfbp5	Insulin-like growth factor-binding protein 5	tr|A0A0G2JVW1|A0A0G2JVW1_RAT;sp|P24594|IBP5_RAT	tr|A0A0G2JVW1|A0A0G2JVW1_RAT;sp|P24594|IBP5_RAT	tr|A0A0G2JVW1|A0A0G2JVW1_RAT Insulin-like growth factor-binding protein 5 OS=Rattus norvegicus OX=10116 GN=Igfbp5 PE=4 SV=1;sp|P24594|IBP5_RAT Insulin-like growth factor-binding protein 5 OS=Rattus norvegicus OX=10116 GN=Igfbp5 PE=1 SV=1	2	1	1	1	4.4	30.307	271	0	25.785	10649000	1	11.8845	11.802	11.7402	11.9646	12.0028	12.118	-0.00543122	0.0062287	-0.169792	0.0421978	-0.0576401	0.506252	-0.219935	0.196779	0.999355	FALSE
749	A0A0G2KAS7	Slc1a3	Amino acid transporter	tr|A0A0G2KAS7|A0A0G2KAS7_RAT;tr|G3V846|G3V846_RAT;sp|P24942|EAA1_RAT;tr|A0A0G2K611|A0A0G2K611_RAT;tr|A0A0G2JSU1|A0A0G2JSU1_RAT	tr|A0A0G2KAS7|A0A0G2KAS7_RAT;tr|G3V846|G3V846_RAT;sp|P24942|EAA1_RAT;tr|A0A0G2K611|A0A0G2K611_RAT;tr|A0A0G2JSU1|A0A0G2JSU1_RAT	tr|A0A0G2KAS7|A0A0G2KAS7_RAT Amino acid transporter OS=Rattus norvegicus OX=10116 GN=Slc1a3 PE=1 SV=1;tr|G3V846|G3V846_RAT Amino acid transporter OS=Rattus norvegicus OX=10116 GN=Slc1a3 PE=1 SV=1;sp|P24942|EAA1_RAT Excitatory amino acid transporter 1 OS=Ra	5	7	7	5	17.5	55.26	498	0	323.31	9896100000	53	18.5847	18.5791	18.6107	18.6405	18.8698	18.4179	-0.0552673	0.0332128	-0.0494291	-0.0318605	0.0592891	0.0560786	-0.0516636	0.346274	0.999355	FALSE
750	P25093	Fah	Fumarylacetoacetase	sp|P25093|FAAA_RAT;tr|F1M6W1|F1M6W1_RAT	sp|P25093|FAAA_RAT;tr|F1M6W1|F1M6W1_RAT	sp|P25093|FAAA_RAT Fumarylacetoacetase OS=Rattus norvegicus OX=10116 GN=Fah PE=1 SV=1;tr|F1M6W1|F1M6W1_RAT Fumarylacetoacetase OS=Rattus norvegicus OX=10116 GN=Fah PE=1 SV=3	2	9	9	9	35.6	45.975	419	0	59.816	175170000	11	15.4627	15.4283	15.6226	15.5697	15.6669	15.2506	-0.0613701	-0.00165904	0.0784077	0.0131968	-0.027744	0.00469974	0.00840867	0.874875	0.999355	FALSE
752	P25113	Pgam1	Phosphoglycerate mutase 1	sp|P25113|PGAM1_RAT;sp|P16290|PGAM2_RAT	sp|P25113|PGAM1_RAT	sp|P25113|PGAM1_RAT Phosphoglycerate mutase 1 OS=Rattus norvegicus OX=10116 GN=Pgam1 PE=1 SV=4	2	17	17	12	78	28.832	254	0	323.31	20075000000	91	18.8704	18.832	18.9606	18.9869	19.1645	18.5167	-0.0623702	-0.00672646	0.00770783	0.0216694	0.0611457	-0.13797	-0.002078	0.975309	0.999355	FALSE
753	P25122	Kcnc1	Potassium voltage-gated channel subfamily C member 1	sp|P25122|KCNC1_RAT	sp|P25122|KCNC1_RAT	sp|P25122|KCNC1_RAT Potassium voltage-gated channel subfamily C member 1 OS=Rattus norvegicus OX=10116 GN=Kcnc1 PE=1 SV=1	1	3	3	3	6.5	65.857	585	0	5.3741	115110000	4	14.0247	13.7838	13.9859	13.9851	14.1478	13.8591	0.0529951	-0.0937527	-0.0058724	-0.0189958	0.00553972	0.165599	-0.0662577	0.375304	0.999355	FALSE
754	A0A0G2K757	Rpn2	Dolichyl-diphosphooligosaccharide--protein glycosyltransferase subunit 2	tr|A0A0G2K757|A0A0G2K757_RAT;sp|P25235|RPN2_RAT	tr|A0A0G2K757|A0A0G2K757_RAT;sp|P25235|RPN2_RAT	tr|A0A0G2K757|A0A0G2K757_RAT Dolichyl-diphosphooligosaccharide--protein glycosyltransferase subunit 2 OS=Rattus norvegicus OX=10116 GN=Rpn2 PE=1 SV=1;sp|P25235|RPN2_RAT Dolichyl-diphosphooligosaccharide--protein glycosyltransferase subunit 2 OS=Rattus norv	2	6	6	6	13	69.122	630	0	107.8	174410000	9	15.1697	15.0465	15.1463	15.2192	15.3254	14.9491	0.00717348	-0.0218863	-0.0363571	0.0241982	-0.00769005	0.0647056	-0.0440946	0.344013	0.999355	FALSE
755	Q2I6B2	Atp6v0a1	V-type proton ATPase subunit a	tr|Q2I6B2|Q2I6B2_RAT;tr|Q2I6B5|Q2I6B5_RAT;sp|P25286|VPP1_RAT;tr|D4A1H0|D4A1H0_RAT;tr|A0A0G2JW72|A0A0G2JW72_RAT;tr|Q2I6B1|Q2I6B1_RAT;tr|Q7TP16|Q7TP16_RAT	tr|Q2I6B2|Q2I6B2_RAT;tr|Q2I6B5|Q2I6B5_RAT;sp|P25286|VPP1_RAT	tr|Q2I6B2|Q2I6B2_RAT V-type proton ATPase subunit a OS=Rattus norvegicus OX=10116 GN=Atp6v0a1 PE=1 SV=1;tr|Q2I6B5|Q2I6B5_RAT V-type proton ATPase subunit a OS=Rattus norvegicus OX=10116 GN=Atp6v0a1 PE=1 SV=1;sp|P25286|VPP1_RAT V-type proton ATPase 116 kDa	7	30	30	30	33.2	95.584	832	0	323.31	28729000000	128	19.7992	19.694	19.8059	19.8361	19.9652	19.4538	0.00875386	-0.00227334	-0.00461679	0.0132926	0.00428411	-0.058437	0.0142414	0.748391	0.999355	FALSE
756	P25409	Gpt	Alanine aminotransferase 1	sp|P25409|ALAT1_RAT	sp|P25409|ALAT1_RAT	sp|P25409|ALAT1_RAT Alanine aminotransferase 1 OS=Rattus norvegicus OX=10116 GN=Gpt PE=1 SV=2	1	6	6	6	13.9	55.109	496	0	30.385	208300000	6	15.4999	15.4124	15.4156	15.5142	15.5645	15.3438	0.00816875	0.0148385	-0.09619	-0.00996347	-0.0976817	0.130301	-0.0319462	0.671545	0.999355	FALSE
757	P26284	Pdha1	Pyruvate dehydrogenase E1 component subunit alpha, somatic form, mitochondrial	sp|P26284|ODPA_RAT;tr|F7FKI5|F7FKI5_RAT;tr|D4A5G8|D4A5G8_RAT;tr|A0A0G2JW90|A0A0G2JW90_RAT	sp|P26284|ODPA_RAT;tr|F7FKI5|F7FKI5_RAT;tr|D4A5G8|D4A5G8_RAT;tr|A0A0G2JW90|A0A0G2JW90_RAT	sp|P26284|ODPA_RAT Pyruvate dehydrogenase E1 component subunit alpha, somatic form, mitochondrial OS=Rattus norvegicus OX=10116 GN=Pdha1 PE=1 SV=2;tr|F7FKI5|F7FKI5_RAT Pyruvate dehydrogenase E1 component subunit alpha OS=Rattus norvegicus OX=10116 GN=Pdha1	4	29	29	26	62.3	43.226	390	0	323.31	35818000000	127	20.0993	19.9773	20.0936	20.1618	20.2414	19.8921	0.0117941	-0.0160844	-0.0139596	0.0418393	-0.0165845	0.0826971	-0.0420673	0.387871	0.999355	FALSE
758	P26431	Slc9a1	Sodium/hydrogen exchanger 1	sp|P26431|SL9A1_RAT	sp|P26431|SL9A1_RAT	sp|P26431|SL9A1_RAT Sodium/hydrogen exchanger 1 OS=Rattus norvegicus OX=10116 GN=Slc9a1 PE=1 SV=2	1	5	5	5	9.6	91.646	820	0	94.076	290240000	8	15.7229	15.6311	15.7215	15.7155	15.8067	15.4297	0.018343	0.020693	-0.00318966	-0.0215597	-0.068382	0.00326733	0.0408403	0.370038	0.999355	FALSE
759	P26453	Bsg	Basigin	sp|P26453|BASI_RAT	sp|P26453|BASI_RAT	sp|P26453|BASI_RAT Basigin OS=Rattus norvegicus OX=10116 GN=Bsg PE=1 SV=2	1	8	8	8	22.4	42.435	388	0	103.96	1834900000	20	16.9446	16.7778	16.9408	17.0334	17.1551	16.7031	-0.018392	-0.0910327	-0.0422631	0.0380216	0.0216608	0.0182858	-0.076552	0.118299	0.999355	FALSE
760	P26769	Adcy2	Adenylate cyclase type 2	sp|P26769|ADCY2_RAT;tr|F1LV12|F1LV12_RAT	sp|P26769|ADCY2_RAT;tr|F1LV12|F1LV12_RAT	sp|P26769|ADCY2_RAT Adenylate cyclase type 2 OS=Rattus norvegicus OX=10116 GN=Adcy2 PE=1 SV=1;tr|F1LV12|F1LV12_RAT Adenylate cyclase type 2 OS=Rattus norvegicus OX=10116 GN=Adcy2 PE=1 SV=1	2	4	4	4	5.8	123.31	1090	0	40.457	69579000	6	14.9948	14.7949	15.0101	14.9331	15.1606	14.6987	0.0121251	-0.0935604	0.00741704	-0.0819493	0.00748384	-0.00575718	0.00206813	0.969702	0.999355	FALSE
761	P26772	Hspe1	10 kDa heat shock protein, mitochondrial	sp|P26772|CH10_RAT;tr|A0A0G2JTG1|A0A0G2JTG1_RAT	sp|P26772|CH10_RAT;tr|A0A0G2JTG1|A0A0G2JTG1_RAT	sp|P26772|CH10_RAT 10 kDa heat shock protein, mitochondrial OS=Rattus norvegicus OX=10116 GN=Hspe1 PE=1 SV=3;tr|A0A0G2JTG1|A0A0G2JTG1_RAT 10 kDa heat shock protein, mitochondrial OS=Rattus norvegicus OX=10116 GN=Hspe1 PE=1 SV=1	2	9	9	9	73.5	10.902	102	0	88.314	36083000000	57	19.2396	19.0744	19.2474	19.2822	19.3408	18.832	0.0406651	-0.0304814	0.02836	0.0508477	-0.0286927	-0.0888081	0.0350656	0.533866	0.999355	FALSE
762	F1LMA4	Grk2	G protein-coupled receptor kinase	tr|F1LMA4|F1LMA4_RAT;sp|P26817|ARBK1_RAT;tr|A0A0G2JZ82|A0A0G2JZ82_RAT;tr|A0A0G2K145|A0A0G2K145_RAT;tr|A0A0G2K9S3|A0A0G2K9S3_RAT;sp|P26819|ARBK2_RAT	tr|F1LMA4|F1LMA4_RAT;sp|P26817|ARBK1_RAT	tr|F1LMA4|F1LMA4_RAT G protein-coupled receptor kinase OS=Rattus norvegicus OX=10116 GN=Grk2 PE=1 SV=2;sp|P26817|ARBK1_RAT Beta-adrenergic receptor kinase 1 OS=Rattus norvegicus OX=10116 GN=Grk2 PE=1 SV=1	6	7	7	7	13	75.708	652	0	16.808	225670000	9	14.57	14.3463	14.601	14.5384	14.6891	14.2711	0.0369264	-0.0925996	0.0478769	-0.0270915	-0.014488	0.0162147	0.00585618	0.916672	0.999355	FALSE
763	P27139	Ca2	Carbonic anhydrase 2	sp|P27139|CAH2_RAT	sp|P27139|CAH2_RAT	sp|P27139|CAH2_RAT Carbonic anhydrase 2 OS=Rattus norvegicus OX=10116 GN=Ca2 PE=1 SV=2	1	10	10	10	52.3	29.113	260	0	323.31	3506800000	22	17.8662	17.3918	17.3443	18.6078	17.4784	16.9509	0.461647	0.0813583	-0.080377	1.17077	-0.0966851	-0.175474	-0.145327	0.712192	0.999355	FALSE
764	A0A0G2JSY2	Cast	Calpastatin	tr|A0A0G2JSY2|A0A0G2JSY2_RAT;tr|F1LPH1|F1LPH1_RAT;sp|P27321|ICAL_RAT;tr|D3ZL24|D3ZL24_RAT;tr|D4A129|D4A129_RAT;tr|O55154|O55154_RAT	tr|A0A0G2JSY2|A0A0G2JSY2_RAT;tr|F1LPH1|F1LPH1_RAT;sp|P27321|ICAL_RAT;tr|D3ZL24|D3ZL24_RAT	tr|A0A0G2JSY2|A0A0G2JSY2_RAT Calpastatin OS=Rattus norvegicus OX=10116 GN=Cast PE=1 SV=1;tr|F1LPH1|F1LPH1_RAT Calpastatin OS=Rattus norvegicus OX=10116 GN=Cast PE=1 SV=1;sp|P27321|ICAL_RAT Calpastatin OS=Rattus norvegicus OX=10116 GN=Cast PE=1 SV=3;tr|D3ZL	6	7	7	7	13.9	73.155	675	0	43.152	94569000	10	15.2217	15.2699	15.3958	15.2154	15.6718	14.6847	-0.0707508	0.0715483	0.0832926	-0.109446	0.208829	-0.329593	0.104767	0.473859	0.999355	FALSE
765	P27605	Hprt1	Hypoxanthine-guanine phosphoribosyltransferase	sp|P27605|HPRT_RAT	sp|P27605|HPRT_RAT	sp|P27605|HPRT_RAT Hypoxanthine-guanine phosphoribosyltransferase OS=Rattus norvegicus OX=10116 GN=Hprt1 PE=1 SV=1	1	7	7	7	39.9	24.477	218	0	190.55	987950000	13	16.8728	16.8852	17.0484	17.0398	17.1858	16.5654	-0.119924	-0.0133331	0.0355487	0.0146853	0.0225951	-0.14917	0.0047271	0.948069	0.999355	FALSE
767	G3V714	Scg5	Neuroendocrine protein 7B2	tr|G3V714|G3V714_RAT;sp|P27682|7B2_RAT	tr|G3V714|G3V714_RAT;sp|P27682|7B2_RAT	tr|G3V714|G3V714_RAT Neuroendocrine protein 7B2 OS=Rattus norvegicus OX=10116 GN=Scg5 PE=1 SV=3;sp|P27682|7B2_RAT Neuroendocrine protein 7B2 OS=Rattus norvegicus OX=10116 GN=Scg5 PE=1 SV=1	2	3	3	3	16.7	23.711	210	0	141.27	170750000	3	13.8449	13.8567	13.9257	13.8024	13.9709	13.5026	0.0219902	0.127948	0.0827367	-0.0529107	-0.0225068	-0.0421641	0.116752	0.0433835	0.999355	FALSE
768	P27867	Sord	Sorbitol dehydrogenase	sp|P27867|DHSO_RAT;tr|Q6TUH3|Q6TUH3_RAT	sp|P27867|DHSO_RAT	sp|P27867|DHSO_RAT Sorbitol dehydrogenase OS=Rattus norvegicus OX=10116 GN=Sord PE=1 SV=4	2	9	9	9	28.9	38.234	357	0	39.377	444220000	13	16.56	16.4383	16.5791	16.5931	16.724	16.3687	-0.000567666	-0.0281428	-0.0015979	0.000127731	-0.00705955	0.0863012	-0.0365592	0.454303	0.999355	FALSE
769	P27881	Hk2	Hexokinase-2	sp|P27881|HXK2_RAT	sp|P27881|HXK2_RAT	sp|P27881|HXK2_RAT Hexokinase-2 OS=Rattus norvegicus OX=10116 GN=Hk2 PE=1 SV=1	1	6	2	1	7.1	102.54	917	0	2.4192	49687000	2	13.5147	13.4247	13.3444	13.3849	13.6507	13.2284	0.0222087	0.0263281	-0.168162	-0.140001	-0.0123001	0.0140267	0.00621638	0.936393	0.999355	FALSE
770	A0A0U1RVI9	rCG_34378	RCG34378, isoform CRA_h	tr|A0A0U1RVI9|A0A0U1RVI9_RAT;sp|P27952|RS2_RAT;tr|A0A0G2KB28|A0A0G2KB28_RAT;tr|D3ZIY7|D3ZIY7_RAT;tr|E9PT76|E9PT76_RAT;tr|D3ZQW7|D3ZQW7_RAT;tr|D3ZT78|D3ZT78_RAT;tr|M0RAJ8|M0RAJ8_RAT;tr|O55213|O55213_RAT	tr|A0A0U1RVI9|A0A0U1RVI9_RAT;sp|P27952|RS2_RAT;tr|A0A0G2KB28|A0A0G2KB28_RAT;tr|D3ZIY7|D3ZIY7_RAT;tr|E9PT76|E9PT76_RAT	tr|A0A0U1RVI9|A0A0U1RVI9_RAT RCG34378, isoform CRA_h OS=Rattus norvegicus OX=10116 GN=rCG_34378 PE=3 SV=1;sp|P27952|RS2_RAT 40S ribosomal protein S2 OS=Rattus norvegicus OX=10116 GN=Rps2 PE=1 SV=1;tr|A0A0G2KB28|A0A0G2KB28_RAT Uncharacterized protein OS=Rat	9	7	7	3	30	28.589	267	0	63.017	416450000	10	16.2974	16.1881	16.278	16.3392	16.4566	16.0022	0.0144773	-0.000600023	-0.025019	0.0238876	0.00323038	-0.00256678	-0.0118976	0.775148	0.999355	FALSE
771	P28037	Aldh1l1	Cytosolic 10-formyltetrahydrofolate dehydrogenase	sp|P28037|AL1L1_RAT;tr|A0A0G2K0D8|A0A0G2K0D8_RAT;tr|M0R8T2|M0R8T2_RAT	sp|P28037|AL1L1_RAT;tr|A0A0G2K0D8|A0A0G2K0D8_RAT;tr|M0R8T2|M0R8T2_RAT	sp|P28037|AL1L1_RAT Cytosolic 10-formyltetrahydrofolate dehydrogenase OS=Rattus norvegicus OX=10116 GN=Aldh1l1 PE=1 SV=3;tr|A0A0G2K0D8|A0A0G2K0D8_RAT 10-formyltetrahydrofolate dehydrogenase OS=Rattus norvegicus OX=10116 GN=Aldh1l1 PE=1 SV=1;tr|M0R8T2|M0R8T	3	22	22	22	33.5	98.873	902	0	299.84	1341500000	31	16.6491	16.6307	16.7429	16.6524	16.9096	16.5106	-0.0742924	0.00148397	-0.000502603	-0.103342	0.0157264	0.0654374	-0.0170444	0.782372	0.999355	FALSE
772	A0A0G2K747	Ssbp1	Single-stranded DNA binding protein 1, isoform CRA_b	tr|A0A0G2K747|A0A0G2K747_RAT;tr|G3V7K6|G3V7K6_RAT;sp|P28042|SSBP_RAT	tr|A0A0G2K747|A0A0G2K747_RAT;tr|G3V7K6|G3V7K6_RAT;sp|P28042|SSBP_RAT	tr|A0A0G2K747|A0A0G2K747_RAT Single-stranded DNA binding protein 1, isoform CRA_b OS=Rattus norvegicus OX=10116 GN=Ssbp1 PE=1 SV=1;tr|G3V7K6|G3V7K6_RAT Single-stranded DNA-binding protein, mitochondrial OS=Rattus norvegicus OX=10116 GN=Ssbp1 PE=1 SV=2;sp|P	3	5	5	5	46.6	17.17	148	0	79.294	819380000	8	15.5299	15.4452	15.7342	15.5778	15.7647	15.2362	-0.0117803	-0.00234583	0.172412	0.00369806	0.0525027	-0.0274013	0.0431623	0.526427	0.999355	FALSE
773	A0A0G2JSL0	LOC100360846	Proteasome subunit beta	tr|A0A0G2JSL0|A0A0G2JSL0_RAT;sp|P28073|PSB6_RAT	tr|A0A0G2JSL0|A0A0G2JSL0_RAT;sp|P28073|PSB6_RAT	tr|A0A0G2JSL0|A0A0G2JSL0_RAT Proteasome subunit beta OS=Rattus norvegicus OX=10116 GN=LOC100360846 PE=3 SV=1;sp|P28073|PSB6_RAT Proteasome subunit beta type-6 OS=Rattus norvegicus OX=10116 GN=Psmb6 PE=1 SV=3	2	4	4	4	29	25.303	238	0	118.87	439210000	4	14.8794	14.6889	14.9236	14.8261	14.9784	14.7091	0.0354953	-0.0609507	0.0595702	-0.0502572	-0.0360119	0.143358	-0.00765789	0.915972	0.999355	FALSE
774	G3V7Q6	Psmb5	Proteasome subunit beta	tr|G3V7Q6|G3V7Q6_RAT;sp|P28075|PSB5_RAT	tr|G3V7Q6|G3V7Q6_RAT;sp|P28075|PSB5_RAT	tr|G3V7Q6|G3V7Q6_RAT Proteasome subunit beta OS=Rattus norvegicus OX=10116 GN=Psmb5 PE=1 SV=1;sp|P28075|PSB5_RAT Proteasome subunit beta type-5 OS=Rattus norvegicus OX=10116 GN=Psmb5 PE=1 SV=3	2	8	8	8	28.9	28.559	263	0	134.53	728140000	14	17.2619	17.0613	17.414	17.3627	17.4291	16.9586	0.00136138	-0.105084	0.13342	0.0698039	-0.00187795	-0.0237962	-0.00481088	0.94823	0.999355	FALSE
775	P28471	Gabra4	Gamma-aminobutyric acid receptor subunit alpha-4	sp|P28471|GBRA4_RAT	sp|P28471|GBRA4_RAT	sp|P28471|GBRA4_RAT Gamma-aminobutyric acid receptor subunit alpha-4 OS=Rattus norvegicus OX=10116 GN=Gabra4 PE=1 SV=1	1	3	3	3	6.7	60.951	552	0	5.0588	25624000	3	12.9536	12.9631	12.8582	12.7691	13.1384	12.6506	0.012402	0.116024	-0.103127	-0.204551	0.0266592	-0.0125082	0.0718997	0.433368	0.999355	FALSE
776	P28480	Tcp1	T-complex protein 1 subunit alpha	sp|P28480|TCPA_RAT;tr|A0A096MJA0|A0A096MJA0_RAT	sp|P28480|TCPA_RAT;tr|A0A096MJA0|A0A096MJA0_RAT	sp|P28480|TCPA_RAT T-complex protein 1 subunit alpha OS=Rattus norvegicus OX=10116 GN=Tcp1 PE=1 SV=1;tr|A0A096MJA0|A0A096MJA0_RAT RCG44919, isoform CRA_b OS=Rattus norvegicus OX=10116 GN=Tcp1 PE=1 SV=1	2	17	17	17	37.2	60.359	556	0	214.62	1844900000	29	17.6846	17.4722	17.6451	17.6998	17.7729	17.348	0.0590564	-0.059196	-0.000536862	0.041833	-0.0231974	0.000614528	-0.0066422	0.897529	0.999355	FALSE
777	A0A0H2UHL2	Gls2	Glutaminase liver isoform, mitochondrial	tr|A0A0H2UHL2|A0A0H2UHL2_RAT;sp|P28492|GLSL_RAT	tr|A0A0H2UHL2|A0A0H2UHL2_RAT;sp|P28492|GLSL_RAT	tr|A0A0H2UHL2|A0A0H2UHL2_RAT Glutaminase liver isoform, mitochondrial OS=Rattus norvegicus OX=10116 GN=Gls2 PE=1 SV=1;sp|P28492|GLSL_RAT Glutaminase liver isoform, mitochondrial OS=Rattus norvegicus OX=10116 GN=Gls2 PE=2 SV=3	2	5	5	5	10.5	63.888	579	0	11.656	77227000	6	12.4071	12.4129	12.0412	12.2251	12.6386	12.2529	-0.030733	0.0691882	-0.416711	-0.245195	0.0302164	0.0931687	-0.0854818	0.59031	0.999355	FALSE
778	P28572	Slc6a9	Sodium- and chloride-dependent glycine transporter 1	sp|P28572|SC6A9_RAT	sp|P28572|SC6A9_RAT	sp|P28572|SC6A9_RAT Sodium- and chloride-dependent glycine transporter 1 OS=Rattus norvegicus OX=10116 GN=Slc6a9 PE=1 SV=2	1	2	2	2	3	71.06	638	0	3.2528	141190000	4	11.8721	11.7514	11.8738	11.725	11.772	11.6822	0.0229411	-0.00359915	0.00458051	-0.15655	-0.247602	0.111295	0.105593	0.307614	0.999355	FALSE
779	G3V8F1	Slc6a7	Transporter	tr|G3V8F1|G3V8F1_RAT;sp|P28573|SC6A7_RAT;tr|A0A0G2K7A6|A0A0G2K7A6_RAT;tr|A0A0G2JX52|A0A0G2JX52_RAT	tr|G3V8F1|G3V8F1_RAT;sp|P28573|SC6A7_RAT;tr|A0A0G2K7A6|A0A0G2K7A6_RAT;tr|A0A0G2JX52|A0A0G2JX52_RAT	tr|G3V8F1|G3V8F1_RAT Transporter OS=Rattus norvegicus OX=10116 GN=Slc6a7 PE=1 SV=1;sp|P28573|SC6A7_RAT Sodium-dependent proline transporter OS=Rattus norvegicus OX=10116 GN=Slc6a7 PE=1 SV=2;tr|A0A0G2K7A6|A0A0G2K7A6_RAT Transporter OS=Rattus norvegicus OX=1	4	8	8	8	11.8	71.076	637	0	25.908	546680000	13	15.4423	15.3931	15.7179	15.7189	15.8708	15.2116	-0.145587	-0.100718	0.109884	0.0985775	0.112373	-0.098129	-0.083081	0.400648	0.999355	FALSE
780	A0A0G2JZ23	Rasgrf1	Ras-specific guanine nucleotide-releasing factor 1	tr|A0A0G2JZ23|A0A0G2JZ23_RAT;sp|P28818|RGRF1_RAT;tr|F1LM43|F1LM43_RAT	tr|A0A0G2JZ23|A0A0G2JZ23_RAT;sp|P28818|RGRF1_RAT;tr|F1LM43|F1LM43_RAT	tr|A0A0G2JZ23|A0A0G2JZ23_RAT Ras-specific guanine nucleotide-releasing factor 1 OS=Rattus norvegicus OX=10116 GN=Rasgrf1 PE=4 SV=1;sp|P28818|RGRF1_RAT Ras-specific guanine nucleotide-releasing factor 1 OS=Rattus norvegicus OX=10116 GN=Rasgrf1 PE=1 SV=1;tr|	3	10	10	9	12.6	142.68	1244	0	37.845	141390000	11	15.2161	15.1028	15.3254	15.2448	15.3498	14.9319	0.00508094	-0.0140856	0.0943717	0.00137535	-0.0316587	-0.000926829	0.038859	0.443971	0.999355	FALSE
782	P28841	Pcsk2	Neuroendocrine convertase 2	sp|P28841|NEC2_RAT	sp|P28841|NEC2_RAT	sp|P28841|NEC2_RAT Neuroendocrine convertase 2 OS=Rattus norvegicus OX=10116 GN=Pcsk2 PE=1 SV=1	1	4	4	4	8.2	70.753	637	0	23.467	156730000	4	14.0142	13.8838	13.9883	14.1075	14.1243	13.9934	0.0185306	-0.0177332	-0.0274261	0.0794653	-0.0418913	0.275881	-0.113361	0.227045	0.999355	FALSE
783	P29066	Arrb1	Beta-arrestin-1	sp|P29066|ARRB1_RAT	sp|P29066|ARRB1_RAT	sp|P29066|ARRB1_RAT Beta-arrestin-1 OS=Rattus norvegicus OX=10116 GN=Arrb1 PE=1 SV=1	1	5	5	5	22	47.019	418	0	62.932	193520000	9	13.7649	13.7041	13.9168	13.9714	14.1115	13.6076	-0.126313	-0.0929225	0.00553643	0.0477649	0.0497672	-0.00545877	-0.101924	0.095571	0.999355	FALSE
784	G3V6M3	Syt2	Synaptotagmin II	tr|G3V6M3|G3V6M3_RAT;sp|P29101|SYT2_RAT	tr|G3V6M3|G3V6M3_RAT;sp|P29101|SYT2_RAT	tr|G3V6M3|G3V6M3_RAT Synaptotagmin II OS=Rattus norvegicus OX=10116 GN=Syt2 PE=1 SV=1;sp|P29101|SYT2_RAT Synaptotagmin-2 OS=Rattus norvegicus OX=10116 GN=Syt2 PE=1 SV=1	2	19	12	12	41.7	47.237	422	0	323.31	3224500000	25	17.9472	17.9195	17.9658	18.0009	18.2293	17.5707	-0.0115566	0.0549205	-0.0129878	0.0097619	0.100088	-0.109902	0.0101425	0.880395	0.999355	FALSE
785	P29117	Ppif	Peptidyl-prolyl cis-trans isomerase F, mitochondrial	sp|P29117|PPIF_RAT	sp|P29117|PPIF_RAT	sp|P29117|PPIF_RAT Peptidyl-prolyl cis-trans isomerase F, mitochondrial OS=Rattus norvegicus OX=10116 GN=Ppif PE=1 SV=2	1	4	4	4	23.8	21.81	206	0	81.877	884880000	4	14.9737	15.0265	15.1102	15.1993	15.228	14.6291	-0.100218	0.046662	0.0161458	0.092914	-0.0164785	-0.166667	0.0176071	0.833252	0.999355	FALSE
786	P29147	Bdh1	D-beta-hydroxybutyrate dehydrogenase, mitochondrial	sp|P29147|BDH_RAT;tr|A0A0G2JSH2|A0A0G2JSH2_RAT	sp|P29147|BDH_RAT;tr|A0A0G2JSH2|A0A0G2JSH2_RAT	sp|P29147|BDH_RAT D-beta-hydroxybutyrate dehydrogenase, mitochondrial OS=Rattus norvegicus OX=10116 GN=Bdh1 PE=1 SV=2;tr|A0A0G2JSH2|A0A0G2JSH2_RAT 3-hydroxybutyrate dehydrogenase, type 1, isoform CRA_a OS=Rattus norvegicus OX=10116 GN=Bdh1 PE=1 SV=1	2	14	14	14	51.9	38.201	343	0	323.31	7858900000	43	18.3914	18.2849	18.4241	18.4948	18.5946	18.174	-0.0227792	-0.0351423	-0.0101816	0.0482109	0.00984895	0.0379352	-0.0546994	0.216675	0.999355	FALSE
787	P29266	Hibadh	3-hydroxyisobutyrate dehydrogenase, mitochondrial	sp|P29266|3HIDH_RAT	sp|P29266|3HIDH_RAT	sp|P29266|3HIDH_RAT 3-hydroxyisobutyrate dehydrogenase, mitochondrial OS=Rattus norvegicus OX=10116 GN=Hibadh PE=1 SV=3	1	13	13	13	53.7	35.302	335	0	323.31	3149700000	28	17.0598	16.9724	17.0836	17.1449	17.2696	16.789	-0.00554529	0.00120675	-0.00186277	0.0471283	0.0337006	0.00183396	-0.0296214	0.48367	0.999355	FALSE
788	D3ZV50	Rps9	Uncharacterized protein	tr|D3ZV50|D3ZV50_RAT;sp|P29314|RS9_RAT;tr|A0A0G2K4C4|A0A0G2K4C4_RAT;tr|M0RB65|M0RB65_RAT	tr|D3ZV50|D3ZV50_RAT;sp|P29314|RS9_RAT;tr|A0A0G2K4C4|A0A0G2K4C4_RAT;tr|M0RB65|M0RB65_RAT	tr|D3ZV50|D3ZV50_RAT Uncharacterized protein OS=Rattus norvegicus OX=10116 PE=4 SV=1;sp|P29314|RS9_RAT 40S ribosomal protein S9 OS=Rattus norvegicus OX=10116 GN=Rps9 PE=1 SV=4;tr|A0A0G2K4C4|A0A0G2K4C4_RAT Ribosomal protein S9-like 1 OS=Rattus norvegicus OX	4	8	8	8	33	22.647	194	0	12.666	626050000	11	15.1285	14.9563	15.0558	15.1745	15.3225	14.8109	0.0196421	-0.0583626	-0.073094	0.0332855	0.043146	-0.0197483	-0.0561659	0.279492	0.999355	FALSE
789	E2RUH2	Rnh1	Ribonuclease inhibitor	tr|E2RUH2|E2RUH2_RAT;sp|P29315|RINI_RAT;tr|A0A0G2K9E0|A0A0G2K9E0_RAT	tr|E2RUH2|E2RUH2_RAT;sp|P29315|RINI_RAT;tr|A0A0G2K9E0|A0A0G2K9E0_RAT	tr|E2RUH2|E2RUH2_RAT Ribonuclease inhibitor OS=Rattus norvegicus OX=10116 GN=Rnh1 PE=1 SV=1;sp|P29315|RINI_RAT Ribonuclease inhibitor OS=Rattus norvegicus OX=10116 GN=Rnh1 PE=1 SV=2;tr|A0A0G2K9E0|A0A0G2K9E0_RAT Ribonuclease inhibitor OS=Rattus norvegicus O	3	6	6	6	16.9	49.919	456	0	33.603	422530000	11	16.3635	16.2914	16.497	16.4058	16.5956	16.0975	-0.0156065	0.00643604	0.097877	-0.00564841	0.0460695	-0.00339533	0.0172269	0.738262	0.999355	FALSE
790	P29418	Atp5f1e	ATP synthase subunit epsilon, mitochondrial	sp|P29418|ATP5E_RAT;tr|M0R601|M0R601_RAT	sp|P29418|ATP5E_RAT;tr|M0R601|M0R601_RAT	sp|P29418|ATP5E_RAT ATP synthase subunit epsilon, mitochondrial OS=Rattus norvegicus OX=10116 GN=Atp5f1e PE=1 SV=2;tr|M0R601|M0R601_RAT Uncharacterized protein OS=Rattus norvegicus OX=10116 PE=4 SV=2	2	2	2	2	33.3	5.7667	51	0	2.3783	711490000	4	14.7617	14.9978	15.1419	14.8865	15.2636	14.8779	-0.329514	0.000762155	0.0305949	-0.237129	0.0018682	0.0648024	-0.0425661	0.74431	0.999355	FALSE
791	P29419	Atp5me	ATP synthase subunit e, mitochondrial	sp|P29419|ATP5I_RAT	sp|P29419|ATP5I_RAT	sp|P29419|ATP5I_RAT ATP synthase subunit e, mitochondrial OS=Rattus norvegicus OX=10116 GN=Atp5me PE=1 SV=3	1	5	5	5	53.5	8.2545	71	0	88.489	1697100000	19	15.8415	16.3236	16.5036	16.4085	16.642	16.1592	-0.58453	-0.00828905	0.0574895	-0.0499318	0.0455172	0.0113298	-0.180748	0.327598	0.999355	FALSE
792	F1LQL1	Nos1	Nitric oxide synthase	tr|F1LQL1|F1LQL1_RAT;sp|P29476|NOS1_RAT;tr|D3ZEW7|D3ZEW7_RAT	tr|F1LQL1|F1LQL1_RAT;sp|P29476|NOS1_RAT;tr|D3ZEW7|D3ZEW7_RAT	tr|F1LQL1|F1LQL1_RAT Nitric oxide synthase OS=Rattus norvegicus OX=10116 GN=Nos1 PE=1 SV=2;sp|P29476|NOS1_RAT Nitric oxide synthase, brain OS=Rattus norvegicus OX=10116 GN=Nos1 PE=1 SV=1;tr|D3ZEW7|D3ZEW7_RAT Nitric oxide synthase, brain OS=Rattus norvegicu	3	14	14	14	11.6	160.46	1429	0	127.42	395360000	15	15.9647	15.8551	15.9118	16.0066	16.0908	15.8671	0.00813479	-0.00733732	-0.0648219	0.0176075	-0.0362616	0.188707	-0.0780258	0.300144	0.999355	FALSE
794	F1LMW7	Marcks	Myristoylated alanine-rich C-kinase substrate	tr|F1LMW7|F1LMW7_RAT;sp|P30009|MARCS_RAT	tr|F1LMW7|F1LMW7_RAT;sp|P30009|MARCS_RAT	tr|F1LMW7|F1LMW7_RAT Myristoylated alanine-rich C-kinase substrate OS=Rattus norvegicus OX=10116 GN=Marcks PE=1 SV=3;sp|P30009|MARCS_RAT Myristoylated alanine-rich C-kinase substrate OS=Rattus norvegicus OX=10116 GN=Marcks PE=1 SV=2	2	11	11	10	46.6	29.959	309	0	323.31	2698300000	25	16.9038	17.1208	16.7946	17.008	17.3551	16.4813	-0.0367682	0.274344	-0.166076	0.0349734	0.24398	-0.181112	-0.00878026	0.95496	0.999355	FALSE
796	P30337	Chn1	N-chimaerin	sp|P30337|CHIN_RAT;tr|A0A140TAJ1|A0A140TAJ1_RAT	sp|P30337|CHIN_RAT;tr|A0A140TAJ1|A0A140TAJ1_RAT	sp|P30337|CHIN_RAT N-chimaerin OS=Rattus norvegicus OX=10116 GN=Chn1 PE=1 SV=2;tr|A0A140TAJ1|A0A140TAJ1_RAT Chimaerin OS=Rattus norvegicus OX=10116 GN=Chn1 PE=1 SV=1	2	1	1	1	4.2	38.224	334	0	9.7503	9452700	1	11.8887	11.9112	12.2003	11.9377	12.4216	11.364	-0.0660125	0.0507048	0.225545	-0.0493525	0.296376	-0.312545	0.0919197	0.590547	0.999355	FALSE
797	P30349	Lta4h	Leukotriene A-4 hydrolase	sp|P30349|LKHA4_RAT;tr|Q499P2|Q499P2_RAT	sp|P30349|LKHA4_RAT;tr|Q499P2|Q499P2_RAT	sp|P30349|LKHA4_RAT Leukotriene A-4 hydrolase OS=Rattus norvegicus OX=10116 GN=Lta4h PE=2 SV=2;tr|Q499P2|Q499P2_RAT Leukotriene A(4) hydrolase OS=Rattus norvegicus OX=10116 GN=Lta4h PE=1 SV=1	2	9	9	9	18.7	69.175	610	0	30.242	445590000	11	14.8658	14.8097	15.0865	14.9261	15.2066	14.5837	-0.032249	0.00578128	0.168298	-0.00442905	0.137968	-0.0361854	0.0148255	0.851525	0.999355	FALSE
799	P30835	Pfkl	ATP-dependent 6-phosphofructokinase, liver type	sp|P30835|PFKAL_RAT	sp|P30835|PFKAL_RAT	sp|P30835|PFKAL_RAT ATP-dependent 6-phosphofructokinase, liver type OS=Rattus norvegicus OX=10116 GN=Pfkl PE=1 SV=3	1	17	12	12	27.1	85.338	780	0	52.793	1095600000	20	15.7981	15.6199	15.8776	15.8492	16.0005	15.489	-0.0102485	-0.0943188	0.0491144	0.00845376	0.0216304	-0.041169	-0.0147894	0.789734	0.999355	FALSE
800	G3V9W6	Aldh3a2	Aldehyde dehydrogenase	tr|G3V9W6|G3V9W6_RAT;sp|P30839|AL3A2_RAT;tr|A0A0G2JY43|A0A0G2JY43_RAT	tr|G3V9W6|G3V9W6_RAT;sp|P30839|AL3A2_RAT;tr|A0A0G2JY43|A0A0G2JY43_RAT	tr|G3V9W6|G3V9W6_RAT Aldehyde dehydrogenase OS=Rattus norvegicus OX=10116 GN=Aldh3a2 PE=1 SV=1;sp|P30839|AL3A2_RAT Fatty aldehyde dehydrogenase OS=Rattus norvegicus OX=10116 GN=Aldh3a2 PE=1 SV=1;tr|A0A0G2JY43|A0A0G2JY43_RAT Fatty aldehyde dehydrogenase OS=	3	11	11	10	24	54.107	484	0	53.999	655640000	15	15.832	15.7519	15.8888	15.8109	16.0303	15.5096	-0.006589	0.00738647	0.0301094	-0.0601302	0.0211556	-0.0508599	0.0402471	0.397781	0.999355	FALSE
801	P30904	Mif	Macrophage migration inhibitory factor	sp|P30904|MIF_RAT;tr|D3ZE63|D3ZE63_RAT;tr|D4A3P7|D4A3P7_RAT;tr|F1LTZ6|F1LTZ6_RAT	sp|P30904|MIF_RAT;tr|D3ZE63|D3ZE63_RAT	sp|P30904|MIF_RAT Macrophage migration inhibitory factor OS=Rattus norvegicus OX=10116 GN=Mif PE=1 SV=4;tr|D3ZE63|D3ZE63_RAT Uncharacterized protein OS=Rattus norvegicus OX=10116 PE=4 SV=1	4	6	6	6	60.9	12.477	115	0	126.81	6986400000	20	16.1555	16.0971	16.3354	16.319	16.4853	15.8176	-0.0827435	-0.0469638	0.0770977	0.0483161	0.0765155	-0.142481	-0.0116534	0.885652	0.999355	FALSE
802	P30919	Aga	N(4)-(Beta-N-acetylglucosaminyl)-L-asparaginase	sp|P30919|ASPG_RAT	sp|P30919|ASPG_RAT	sp|P30919|ASPG_RAT N(4)-(Beta-N-acetylglucosaminyl)-L-asparaginase OS=Rattus norvegicus OX=10116 GN=Aga PE=1 SV=2	1	3	3	3	15.1	37.167	345	0	113.4	59425000	3	14.2296	14.1279	14.3718	14.2821	14.3888	14.0353	-0.0109426	-0.0184565	0.111173	0.0091479	-0.0222652	0.0729664	0.00730814	0.899968	0.999355	FALSE
803	G3V8C3	Vim	Vimentin	tr|G3V8C3|G3V8C3_RAT;sp|P31000|VIME_RAT	tr|G3V8C3|G3V8C3_RAT;sp|P31000|VIME_RAT	tr|G3V8C3|G3V8C3_RAT Vimentin OS=Rattus norvegicus OX=10116 GN=Vim PE=1 SV=1;sp|P31000|VIME_RAT Vimentin OS=Rattus norvegicus OX=10116 GN=Vim PE=1 SV=2	2	5	3	3	10.9	53.7	466	0	7.7066	18415000	4	12.6223	12.7994	12.625	12.6775	13.0882	12.1319	-0.0122771	0.259005	-0.0297168	0.0104824	0.283085	-0.224495	0.0493131	0.745264	0.999355	FALSE
804	P31016	Dlg4	Disks large homolog 4	sp|P31016|DLG4_RAT;tr|A0A0G2K7F5|A0A0G2K7F5_RAT	sp|P31016|DLG4_RAT;tr|A0A0G2K7F5|A0A0G2K7F5_RAT	sp|P31016|DLG4_RAT Disks large homolog 4 OS=Rattus norvegicus OX=10116 GN=Dlg4 PE=1 SV=1;tr|A0A0G2K7F5|A0A0G2K7F5_RAT Disks large homolog 4 OS=Rattus norvegicus OX=10116 GN=Dlg4 PE=1 SV=1	2	36	33	30	57.2	80.464	724	0	323.31	11119000000	76	19.1932	19.1661	19.2974	19.2709	19.4959	18.8551	-0.0555319	0.0115697	0.0285677	-0.0102175	0.0767355	-0.115452	0.0111798	0.863466	0.999355	FALSE
805	P31044	Pebp1	Phosphatidylethanolamine-binding protein 1	sp|P31044|PEBP1_RAT	sp|P31044|PEBP1_RAT	sp|P31044|PEBP1_RAT Phosphatidylethanolamine-binding protein 1 OS=Rattus norvegicus OX=10116 GN=Pebp1 PE=1 SV=3	1	14	14	13	86.6	20.801	187	0	323.31	17310000000	54	19.2404	19.1869	19.3633	19.3049	19.5104	18.9698	-0.0357317	0.00492651	0.0671139	-0.00357429	0.0638259	-0.0281314	0.00139617	0.978734	0.999355	FALSE
806	P31399	Atp5pd	ATP synthase subunit d, mitochondrial	sp|P31399|ATP5H_RAT;tr|Q6QI69|Q6QI69_RAT	sp|P31399|ATP5H_RAT	sp|P31399|ATP5H_RAT ATP synthase subunit d, mitochondrial OS=Rattus norvegicus OX=10116 GN=Atp5pd PE=1 SV=3	2	12	12	12	81.4	18.763	161	0	282.53	26742000000	62	19.9916	19.9679	20.1628	20.1835	20.2973	19.6397	-0.101464	-0.0310412	0.0495841	0.0580057	0.0336716	-0.175168	0.000190102	0.998156	0.999355	FALSE
807	P31421	Grm2	Metabotropic glutamate receptor 2	sp|P31421|GRM2_RAT	sp|P31421|GRM2_RAT	sp|P31421|GRM2_RAT Metabotropic glutamate receptor 2 OS=Rattus norvegicus OX=10116 GN=Grm2 PE=1 SV=1	1	8	6	6	10.4	95.773	872	0	7.5632	336440000	7	14.4646	14.3081	14.4905	14.4897	14.6147	14.2625	0.00275338	-0.0596593	0.00852717	-0.00454809	-0.0176563	0.0788434	-0.035006	0.497718	0.999355	FALSE
808	P31422	Grm3	Metabotropic glutamate receptor 3	sp|P31422|GRM3_RAT;tr|A0A0G2JV93|A0A0G2JV93_RAT	sp|P31422|GRM3_RAT;tr|A0A0G2JV93|A0A0G2JV93_RAT	sp|P31422|GRM3_RAT Metabotropic glutamate receptor 3 OS=Rattus norvegicus OX=10116 GN=Grm3 PE=1 SV=1;tr|A0A0G2JV93|A0A0G2JV93_RAT Metabotropic glutamate receptor 3 OS=Rattus norvegicus OX=10116 GN=Grm3 PE=1 SV=1	2	17	17	15	21.3	98.959	879	0	89.114	1062100000	21	17.2438	17.1085	17.3061	17.3014	17.4123	17.0009	-0.0135269	-0.0546496	0.028692	0.0117322	-0.0155172	0.0217266	-0.019142	0.676843	0.999355	FALSE
809	P31423	Grm4	Metabotropic glutamate receptor 4	sp|P31423|GRM4_RAT;sp|P35349|GRM6_RAT	sp|P31423|GRM4_RAT	sp|P31423|GRM4_RAT Metabotropic glutamate receptor 4 OS=Rattus norvegicus OX=10116 GN=Grm4 PE=1 SV=1	2	10	10	10	15.4	101.82	912	0	125.69	279560000	17	15.65	15.5022	15.5572	15.6752	15.8445	15.5671	0.00271069	-0.0509477	-0.110228	-0.0045054	0.0266193	0.197928	-0.126169	0.114484	0.999355	FALSE
810	P31424	Grm5	Metabotropic glutamate receptor 5	sp|P31424|GRM5_RAT;tr|A0A0H2UHW6|A0A0H2UHW6_RAT;tr|A0A0H2UHN1|A0A0H2UHN1_RAT	sp|P31424|GRM5_RAT;tr|A0A0H2UHW6|A0A0H2UHW6_RAT;tr|A0A0H2UHN1|A0A0H2UHN1_RAT	sp|P31424|GRM5_RAT Metabotropic glutamate receptor 5 OS=Rattus norvegicus OX=10116 GN=Grm5 PE=1 SV=2;tr|A0A0H2UHW6|A0A0H2UHW6_RAT Metabotropic glutamate receptor 5 OS=Rattus norvegicus OX=10116 GN=Grm5 PE=1 SV=1;tr|A0A0H2UHN1|A0A0H2UHN1_RAT Metabotropic gl	3	14	13	13	11.4	131.88	1203	0	28.02	475830000	20	16.7078	16.6821	16.6528	16.7251	17.0528	16.461	-0.0157239	0.0527172	-0.0907609	-0.0308555	0.158798	0.0156177	-0.065776	0.372653	0.999355	FALSE
811	P31596	Slc1a2	Excitatory amino acid transporter 2	sp|P31596|EAA2_RAT	sp|P31596|EAA2_RAT	sp|P31596|EAA2_RAT Excitatory amino acid transporter 2 OS=Rattus norvegicus OX=10116 GN=Slc1a2 PE=1 SV=2	1	14	14	9	29.3	62.106	573	0	323.31	30737000000	178	19.6577	19.6852	19.7216	19.7807	19.9237	19.2956	-0.0679535	0.0536248	-0.0242089	0.0225981	0.0274983	-0.151923	0.0210964	0.764435	0.999355	FALSE
812	P31647	Slc6a11	Sodium- and chloride-dependent GABA transporter 3	sp|P31647|S6A11_RAT	sp|P31647|S6A11_RAT	sp|P31647|S6A11_RAT Sodium- and chloride-dependent GABA transporter 3 OS=Rattus norvegicus OX=10116 GN=Slc6a11 PE=1 SV=1	1	13	13	13	19.5	69.946	627	0	230.73	3803700000	19	17.3113	17.3275	17.345	17.3537	17.5828	16.8698	-0.0125822	0.0977024	0.000993015	-0.00260383	0.0883594	-0.175954	0.0587705	0.480743	0.999355	FALSE
813	P31662	Slc6a17	Sodium-dependent neutral amino acid transporter SLC6A17	sp|P31662|S6A17_RAT	sp|P31662|S6A17_RAT	sp|P31662|S6A17_RAT Sodium-dependent neutral amino acid transporter SLC6A17 OS=Rattus norvegicus OX=10116 GN=Slc6a17 PE=1 SV=1	1	9	9	9	18.6	81.054	727	0	323.31	1435200000	18	16.9978	17.0235	17.0589	17.1065	17.345	16.7071	-0.0594371	0.0603814	-0.0184451	0.0168342	0.117267	-0.0719313	-0.026557	0.695735	0.999355	FALSE
814	A0A0G2K890	Ezr	Ezrin	tr|A0A0G2K890|A0A0G2K890_RAT;sp|P31977|EZRI_RAT	tr|A0A0G2K890|A0A0G2K890_RAT;sp|P31977|EZRI_RAT	tr|A0A0G2K890|A0A0G2K890_RAT Ezrin OS=Rattus norvegicus OX=10116 GN=Ezr PE=1 SV=1;sp|P31977|EZRI_RAT Ezrin OS=Rattus norvegicus OX=10116 GN=Ezr PE=1 SV=3	2	22	22	14	36.2	69.287	585	0	130.15	1466600000	30	17.2881	17.1854	17.3011	17.3432	17.4849	16.9227	0.00245682	-0.00603705	-0.00462239	0.0251377	0.0288226	-0.0847978	0.00754496	0.881688	0.999355	FALSE
815	P32089	Slc25a1	Tricarboxylate transport protein, mitochondrial	sp|P32089|TXTP_RAT	sp|P32089|TXTP_RAT	sp|P32089|TXTP_RAT Tricarboxylate transport protein, mitochondrial OS=Rattus norvegicus OX=10116 GN=Slc25a1 PE=1 SV=1	1	10	10	10	31.2	33.835	311	0	35.143	3308300000	20	15.2837	15.1255	15.1896	15.349	15.3804	15.01	0.0324503	-0.0316528	-0.0817492	0.065301	-0.041372	0.0369223	-0.0472677	0.407434	0.999355	FALSE
816	P32198	Cpt1a	Carnitine O-palmitoyltransferase 1, liver isoform	sp|P32198|CPT1A_RAT	sp|P32198|CPT1A_RAT	sp|P32198|CPT1A_RAT Carnitine O-palmitoyltransferase 1, liver isoform OS=Rattus norvegicus OX=10116 GN=Cpt1a PE=1 SV=2	1	14	14	14	22.3	88.124	773	0	131.26	875550000	18	15.7332	15.5549	15.7008	15.7347	15.8266	15.5562	0.0408969	-0.0432994	-0.0115757	0.0099649	-0.0362173	0.142011	-0.0432455	0.503082	0.999355	FALSE
817	P32232	Cbs	Cystathionine beta-synthase	sp|P32232|CBS_RAT	sp|P32232|CBS_RAT	sp|P32232|CBS_RAT Cystathionine beta-synthase OS=Rattus norvegicus OX=10116 GN=Cbs PE=1 SV=3	1	9	9	9	22.5	61.454	561	0	125.71	715080000	11	15.4778	15.4238	15.5866	15.5334	15.6384	15.2889	-0.0310439	0.00917826	0.0576823	-0.00782603	-0.0409328	0.0582282	0.00878241	0.864531	0.999355	FALSE
818	P32551	Uqcrc2	Cytochrome b-c1 complex subunit 2, mitochondrial	sp|P32551|QCR2_RAT	sp|P32551|QCR2_RAT	sp|P32551|QCR2_RAT Cytochrome b-c1 complex subunit 2, mitochondrial OS=Rattus norvegicus OX=10116 GN=Uqcrc2 PE=1 SV=2	1	22	22	22	58.2	48.396	452	0	323.31	59280000000	108	19.4067	19.2693	19.4094	19.4878	19.5982	19.1126	0.00760459	-0.0355698	-0.00977016	0.0562943	0.0286755	-0.00830253	-0.0381342	0.401254	0.999355	FALSE
819	P32577	Csk	Tyrosine-protein kinase CSK	sp|P32577|CSK_RAT	sp|P32577|CSK_RAT	sp|P32577|CSK_RAT Tyrosine-protein kinase CSK OS=Rattus norvegicus OX=10116 GN=Csk PE=1 SV=1	1	2	2	2	6.7	50.746	450	0	6.3448	15042000	2	11.9483	11.9921	11.8609	11.7217	11.9041	11.4868	0.145475	0.28334	0.0379844	-0.113573	-0.0692957	-0.0379068	0.229191	0.0172511	0.999355	FALSE
820	P32736	Opcml	Opioid-binding protein/cell adhesion molecule	sp|P32736|OPCM_RAT;tr|A0A0G2K657|A0A0G2K657_RAT;tr|F1M2I5|F1M2I5_RAT	sp|P32736|OPCM_RAT;tr|A0A0G2K657|A0A0G2K657_RAT;tr|F1M2I5|F1M2I5_RAT	sp|P32736|OPCM_RAT Opioid-binding protein/cell adhesion molecule OS=Rattus norvegicus OX=10116 GN=Opcml PE=1 SV=2;tr|A0A0G2K657|A0A0G2K657_RAT Opioid-binding protein/cell adhesion molecule OS=Rattus norvegicus OX=10116 GN=Opcml PE=4 SV=1;tr|F1M2I5|F1M2I5_R	3	10	10	7	26.7	38.067	345	0	166.44	3290300000	21	18.1418	18.0985	18.2155	18.25	18.4047	17.6894	-0.0517915	-0.00089177	0.00187314	0.0240199	0.0406831	-0.225974	0.0368203	0.662996	0.999355	FALSE
821	P32851	Stx1a	Syntaxin-1A	sp|P32851|STX1A_RAT;tr|Q7TS57|Q7TS57_RAT;tr|G3V632|G3V632_RAT;sp|P50279|STX2_RAT	sp|P32851|STX1A_RAT	sp|P32851|STX1A_RAT Syntaxin-1A OS=Rattus norvegicus OX=10116 GN=Stx1a PE=1 SV=1	4	19	16	16	70.8	33.067	288	0	323.31	4749100000	43	17.8855	17.9431	17.9562	17.9202	18.2599	17.582	-0.027234	0.124548	0.0233645	-0.0249753	0.176674	-0.0525861	0.00718867	0.929779	0.999355	FALSE
823	P34058	Hsp90ab1	Heat shock protein HSP 90-beta	sp|P34058|HS90B_RAT;tr|A0A0G2K793|A0A0G2K793_RAT	sp|P34058|HS90B_RAT;tr|A0A0G2K793|A0A0G2K793_RAT	sp|P34058|HS90B_RAT Heat shock protein HSP 90-beta OS=Rattus norvegicus OX=10116 GN=Hsp90ab1 PE=1 SV=4;tr|A0A0G2K793|A0A0G2K793_RAT Heat shock protein HSP 90-beta OS=Rattus norvegicus OX=10116 GN=Hsp90ab1 PE=1 SV=1	2	43	28	26	56.8	83.28	724	0	323.31	12903000000	95	19.3308	19.2801	19.4058	19.4216	19.5812	18.9746	-0.0486562	-0.00525795	0.00623931	0.00971913	0.031196	-0.126681	0.0126971	0.830329	0.999355	FALSE
826	P34926	Map1a	Microtubule-associated protein 1A	sp|P34926|MAP1A_RAT;tr|G3V7U2|G3V7U2_RAT;tr|A0A0G2K5C6|A0A0G2K5C6_RAT	sp|P34926|MAP1A_RAT;tr|G3V7U2|G3V7U2_RAT;tr|A0A0G2K5C6|A0A0G2K5C6_RAT	sp|P34926|MAP1A_RAT Microtubule-associated protein 1A OS=Rattus norvegicus OX=10116 GN=Map1a PE=1 SV=1;tr|G3V7U2|G3V7U2_RAT Microtubule-associated protein 1 A, isoform CRA_c OS=Rattus norvegicus OX=10116 GN=Map1a PE=1 SV=1;tr|A0A0G2K5C6|A0A0G2K5C6_RAT Micr	3	70	70	69	33.9	299.53	2774	0	323.31	5810000000	102	19.7167	19.7086	19.4971	19.4679	19.6655	19.3469	0.157512	0.243612	-0.0821475	-0.123698	-0.0641257	0.0658523	0.146982	0.183774	0.999355	FALSE
827	P35171	Cox7a2	Cytochrome c oxidase subunit 7A2, mitochondrial	sp|P35171|CX7A2_RAT	sp|P35171|CX7A2_RAT	sp|P35171|CX7A2_RAT Cytochrome c oxidase subunit 7A2, mitochondrial OS=Rattus norvegicus OX=10116 GN=Cox7a2 PE=1 SV=1	1	2	2	2	27.7	9.3529	83	0	93.689	5670500000	21	18.43	18.2016	18.4234	18.5568	18.5528	18.4931	0.0122589	-0.121995	-0.0144245	0.106662	-0.0354051	0.353486	-0.182968	0.129086	0.999355	FALSE
828	P35213	Ywhab	14-3-3 protein beta/alpha	sp|P35213|1433B_RAT	sp|P35213|1433B_RAT	sp|P35213|1433B_RAT 14-3-3 protein beta/alpha OS=Rattus norvegicus OX=10116 GN=Ywhab PE=1 SV=3	1	14	7	7	56.5	28.054	246	0	323.31	3773100000	23	16.9029	16.9368	17.0514	16.9965	17.3058	16.4076	-0.0938968	0.0341052	0.0345611	-0.032753	0.138512	-0.311009	0.0600065	0.626776	0.999355	FALSE
829	P35234	Ptpn5	Tyrosine-protein phosphatase non-receptor type 5	sp|P35234|PTN5_RAT;tr|A0A0G2QC31|A0A0G2QC31_RAT	sp|P35234|PTN5_RAT;tr|A0A0G2QC31|A0A0G2QC31_RAT	sp|P35234|PTN5_RAT Tyrosine-protein phosphatase non-receptor type 5 OS=Rattus norvegicus OX=10116 GN=Ptpn5 PE=2 SV=2;tr|A0A0G2QC31|A0A0G2QC31_RAT Tyrosine-protein phosphatase non-receptor type 5 OS=Rattus norvegicus OX=10116 GN=Ptpn5 PE=1 SV=1	2	4	4	4	13.8	42.366	369	0	17.706	72420000	5	13.5196	13.3704	13.4168	13.4865	13.445	13.5384	0.061012	0.00593298	-0.0619183	-0.00458076	-0.184119	0.357971	-0.0547482	0.702762	0.999355	FALSE
830	P35280	Rab8a	Ras-related protein Rab-8A	sp|P35280|RAB8A_RAT;tr|A0A0G2K553|A0A0G2K553_RAT	sp|P35280|RAB8A_RAT	sp|P35280|RAB8A_RAT Ras-related protein Rab-8A OS=Rattus norvegicus OX=10116 GN=Rab8a PE=1 SV=2	2	10	7	6	44	23.668	207	0	70.173	342980000	10	15.4485	15.4032	15.3113	15.5675	15.5259	15.0337	0.0463054	0.095157	-0.110999	0.132895	-0.046822	-0.090385	0.0115916	0.894172	0.999355	FALSE
831	P35284	Rab12	Ras-related protein Rab-12	sp|P35284|RAB12_RAT;tr|D4A376|D4A376_RAT	sp|P35284|RAB12_RAT;tr|D4A376|D4A376_RAT	sp|P35284|RAB12_RAT Ras-related protein Rab-12 OS=Rattus norvegicus OX=10116 GN=Rab12 PE=1 SV=2;tr|D4A376|D4A376_RAT Ras-related protein Rab-12 OS=Rattus norvegicus OX=10116 GN=Rab12 PE=1 SV=3	2	5	5	3	23	27.271	243	0	18.698	225210000	8	16.2244	16.1831	16.2666	16.3318	16.4767	16.015	-0.0592332	-0.00645345	-0.0371192	0.0157627	0.0225235	0.00949416	-0.0501954	0.257913	0.999355	FALSE
832	P35289	Rab15	Ras-related protein Rab-15	sp|P35289|RAB15_RAT	sp|P35289|RAB15_RAT	sp|P35289|RAB15_RAT Ras-related protein Rab-15 OS=Rattus norvegicus OX=10116 GN=Rab15 PE=2 SV=1	1	5	4	4	29.2	24.283	212	0	24.49	149700000	4	15.1576	14.8694	14.8405	14.9909	15.2219	14.4446	0.197247	0.00315791	-0.139946	-0.00180569	0.0910042	-0.237611	0.0696237	0.575083	0.999355	FALSE
833	P35332	Hpcal4	Hippocalcin-like protein 4	sp|P35332|HPCL4_RAT	sp|P35332|HPCL4_RAT	sp|P35332|HPCL4_RAT Hippocalcin-like protein 4 OS=Rattus norvegicus OX=10116 GN=Hpcal4 PE=2 SV=2	1	8	4	4	46.6	22.245	191	0	77.844	209940000	10	15.9959	16.0735	16.3055	16.0546	16.4351	15.4047	-0.0983254	0.0733883	0.191118	-0.072036	0.170343	-0.411407	0.15976	0.345564	0.999355	FALSE
834	P35400	Grm7	Metabotropic glutamate receptor 7	sp|P35400|GRM7_RAT;tr|F1LZS5|F1LZS5_RAT;tr|D3ZMI1|D3ZMI1_RAT	sp|P35400|GRM7_RAT;tr|F1LZS5|F1LZS5_RAT	sp|P35400|GRM7_RAT Metabotropic glutamate receptor 7 OS=Rattus norvegicus OX=10116 GN=Grm7 PE=1 SV=1;tr|F1LZS5|F1LZS5_RAT Metabotropic glutamate receptor 7 OS=Rattus norvegicus OX=10116 GN=Grm7 PE=3 SV=2	3	9	9	8	12.6	102.23	915	0	124.52	197350000	15	16.4273	16.3604	16.4461	16.4676	16.677	16.174	-0.016138	0.0110943	-0.017461	-0.00826061	0.0630103	0.00870914	-0.0286545	0.525794	0.999355	FALSE
835	Q5RK10	Rpl13a	60S ribosomal protein L13a	tr|Q5RK10|Q5RK10_RAT;sp|P35427|RL13A_RAT;tr|A0A1W2Q6L2|A0A1W2Q6L2_RAT	tr|Q5RK10|Q5RK10_RAT;sp|P35427|RL13A_RAT;tr|A0A1W2Q6L2|A0A1W2Q6L2_RAT	tr|Q5RK10|Q5RK10_RAT 60S ribosomal protein L13a OS=Rattus norvegicus OX=10116 GN=Rpl13a PE=1 SV=1;sp|P35427|RL13A_RAT 60S ribosomal protein L13a OS=Rattus norvegicus OX=10116 GN=Rpl13a PE=1 SV=2;tr|A0A1W2Q6L2|A0A1W2Q6L2_RAT Predicted gene 45713 OS=Rattus n	3	7	7	7	31	23.446	203	0	12.698	329280000	10	16.1862	15.9487	16.1405	16.1738	16.2373	15.9607	0.0545159	-0.0888399	-0.0112957	0.00968486	-0.0649397	0.107153	-0.032506	0.632644	0.999355	FALSE
836	P35435	Atp5f1c	ATP synthase subunit gamma, mitochondrial	sp|P35435|ATPG_RAT;tr|Q6PCU0|Q6PCU0_RAT;tr|Q6QI09|Q6QI09_RAT	sp|P35435|ATPG_RAT;tr|Q6PCU0|Q6PCU0_RAT;tr|Q6QI09|Q6QI09_RAT	sp|P35435|ATPG_RAT ATP synthase subunit gamma, mitochondrial OS=Rattus norvegicus OX=10116 GN=Atp5f1c PE=1 SV=2;tr|Q6PCU0|Q6PCU0_RAT ATP synthase subunit gamma OS=Rattus norvegicus OX=10116 GN=Atp5f1c PE=1 SV=1;tr|Q6QI09|Q6QI09_RAT LRRGT00199 OS=Rattus nor	3	16	16	16	48	30.19	273	0	323.31	32167000000	109	20.2225	20.1047	20.2439	20.3014	20.396	19.8086	-0.00174726	-0.0253737	-0.000418304	0.0447715	0.00130577	-0.137426	0.0212698	0.729708	0.999355	FALSE
837	P35439	Grin1	Glutamate receptor ionotropic, NMDA 1	sp|P35439|NMDZ1_RAT;tr|Q62648|Q62648_RAT	sp|P35439|NMDZ1_RAT;tr|Q62648|Q62648_RAT	sp|P35439|NMDZ1_RAT Glutamate receptor ionotropic, NMDA 1 OS=Rattus norvegicus OX=10116 GN=Grin1 PE=1 SV=1;tr|Q62648|Q62648_RAT Glutamate receptor ionotropic, NMDA 1 OS=Rattus norvegicus OX=10116 GN=Grin1 PE=1 SV=1	2	19	19	19	19.3	105.51	938	0	78.602	1203000000	22	17.0026	16.8682	16.9548	16.9738	17.1791	16.7341	0.0205264	-0.0197289	-0.0473727	-0.0407407	0.0265307	0.0301744	-0.0208465	0.66158	0.999355	FALSE
838	P35465	Pak1	Serine/threonine-protein kinase PAK 1	sp|P35465|PAK1_RAT	sp|P35465|PAK1_RAT	sp|P35465|PAK1_RAT Serine/threonine-protein kinase PAK 1 OS=Rattus norvegicus OX=10116 GN=Pak1 PE=1 SV=3	1	15	15	8	37.1	60.577	544	0	197.76	1536500000	23	16.8973	16.879	16.8815	16.8338	17.0372	16.5078	0.0330881	0.108914	-0.00280836	-0.0628712	0.00247567	-0.0782711	0.0926202	0.115588	0.999355	FALSE
839	P35467	S100a1	Protein S100-A1	sp|P35467|S10A1_RAT	sp|P35467|S10A1_RAT	sp|P35467|S10A1_RAT Protein S100-A1 OS=Rattus norvegicus OX=10116 GN=S100a1 PE=1 SV=3	1	2	2	2	38.3	10.56	94	0	106.89	207160000	8	13.5649	13.4177	13.2132	13.5294	13.6355	12.891	0.0838843	0.0308833	-0.287876	0.0160364	-0.0159982	-0.311791	0.0462149	0.736639	0.999355	FALSE
840	A0A0G2K7Q7	Ide	Insulin-degrading enzyme	tr|A0A0G2K7Q7|A0A0G2K7Q7_RAT;sp|P35559|IDE_RAT	tr|A0A0G2K7Q7|A0A0G2K7Q7_RAT;sp|P35559|IDE_RAT	tr|A0A0G2K7Q7|A0A0G2K7Q7_RAT Insulin-degrading enzyme OS=Rattus norvegicus OX=10116 GN=Ide PE=1 SV=1;sp|P35559|IDE_RAT Insulin-degrading enzyme OS=Rattus norvegicus OX=10116 GN=Ide PE=1 SV=1	2	9	9	9	10.5	113.16	978	0	76.571	154950000	11	15.0469	14.8655	15.0035	15.0205	15.0565	14.7936	0.0602839	-0.0269504	-0.00315796	0.00154714	-0.100584	0.0851832	0.0146762	0.818833	0.999355	FALSE
841	P35565	Canx	Calnexin	sp|P35565|CALX_RAT	sp|P35565|CALX_RAT	sp|P35565|CALX_RAT Calnexin OS=Rattus norvegicus OX=10116 GN=Canx PE=1 SV=1	1	26	26	26	46.9	67.254	591	0	301.82	4542800000	53	18.7426	18.7639	18.9262	18.9101	19.1455	18.3061	-0.124538	-0.00914047	0.0389792	0.0104927	0.107884	-0.282862	0.0232619	0.838157	0.999355	FALSE
842	P35571	Gpd2	Glycerol-3-phosphate dehydrogenase, mitochondrial	sp|P35571|GPDM_RAT;tr|A0A0G2K0Z7|A0A0G2K0Z7_RAT;tr|A0A0G2K1F9|A0A0G2K1F9_RAT;tr|F1LNI0|F1LNI0_RAT	sp|P35571|GPDM_RAT;tr|A0A0G2K0Z7|A0A0G2K0Z7_RAT;tr|A0A0G2K1F9|A0A0G2K1F9_RAT;tr|F1LNI0|F1LNI0_RAT	sp|P35571|GPDM_RAT Glycerol-3-phosphate dehydrogenase, mitochondrial OS=Rattus norvegicus OX=10116 GN=Gpd2 PE=1 SV=1;tr|A0A0G2K0Z7|A0A0G2K0Z7_RAT Glycerol-3-phosphate dehydrogenase, mitochondrial OS=Rattus norvegicus OX=10116 GN=Gpd2 PE=1 SV=1;tr|A0A0G2K1F	4	32	32	32	48.8	80.972	727	0	323.31	6369400000	53	19.0637	18.9396	19.0132	19.081	19.1891	18.723	0.0388184	0.00887002	-0.0317234	0.0237296	-0.00623966	-0.0236348	0.00736997	0.869648	0.999355	FALSE
843	P35738	Bckdhb	2-oxoisovalerate dehydrogenase subunit beta, mitochondrial	sp|P35738|ODBB_RAT;tr|A0A0A0MXW1|A0A0A0MXW1_RAT	sp|P35738|ODBB_RAT;tr|A0A0A0MXW1|A0A0A0MXW1_RAT	sp|P35738|ODBB_RAT 2-oxoisovalerate dehydrogenase subunit beta, mitochondrial OS=Rattus norvegicus OX=10116 GN=Bckdhb PE=1 SV=3;tr|A0A0A0MXW1|A0A0A0MXW1_RAT 2-oxoisovalerate dehydrogenase subunit beta, mitochondrial OS=Rattus norvegicus OX=10116 GN=Bckdhb	2	4	4	4	16.4	42.823	390	0	273.5	345200000	6	15.5788	15.474	15.5246	15.5924	15.6817	15.136	0.043214	0.0325936	-0.03106	0.0244419	-0.0244038	-0.121377	0.0553622	0.350086	0.999355	FALSE
844	P35745	Acyp2	Acylphosphatase-2	sp|P35745|ACYP2_RAT;tr|D4A1G1|D4A1G1_RAT	sp|P35745|ACYP2_RAT;tr|D4A1G1|D4A1G1_RAT	sp|P35745|ACYP2_RAT Acylphosphatase-2 OS=Rattus norvegicus OX=10116 GN=Acyp2 PE=1 SV=2;tr|D4A1G1|D4A1G1_RAT Acylphosphatase OS=Rattus norvegicus OX=10116 GN=Acyp2 PE=1 SV=2	2	5	5	5	48.5	10.863	97	0	24.933	705470000	5	13.9127	13.9516	13.9713	14.0496	14.2782	13.7385	-0.104002	0.0289956	-0.065522	0.000474293	0.0909445	-2.57682e-05	-0.0773072	0.210797	0.999355	FALSE
845	P35815	Ppm1b	Protein phosphatase 1B	sp|P35815|PPM1B_RAT;tr|Q642F2|Q642F2_RAT;tr|A0A0G2K7C6|A0A0G2K7C6_RAT;tr|Q99ND8|Q99ND8_RAT	sp|P35815|PPM1B_RAT;tr|Q642F2|Q642F2_RAT;tr|A0A0G2K7C6|A0A0G2K7C6_RAT;tr|Q99ND8|Q99ND8_RAT	sp|P35815|PPM1B_RAT Protein phosphatase 1B OS=Rattus norvegicus OX=10116 GN=Ppm1b PE=2 SV=1;tr|Q642F2|Q642F2_RAT Ppm1b protein OS=Rattus norvegicus OX=10116 GN=Ppm1b PE=1 SV=1;tr|A0A0G2K7C6|A0A0G2K7C6_RAT Protein phosphatase 1B OS=Rattus norvegicus OX=1011	4	5	4	4	14.4	42.889	390	0	6.9206	57896000	4	13.2582	13.0876	13.4805	13.2859	13.5196	12.8942	0.00144018	-0.0750072	0.203718	-0.00323489	0.092398	-0.0843715	0.0417865	0.648905	0.999355	FALSE
848	P36407	Trim23	E3 ubiquitin-protein ligase TRIM23	sp|P36407|TRI23_RAT;tr|F1LSC5|F1LSC5_RAT;tr|H9KVE7|H9KVE7_RAT	sp|P36407|TRI23_RAT;tr|F1LSC5|F1LSC5_RAT;tr|H9KVE7|H9KVE7_RAT	sp|P36407|TRI23_RAT E3 ubiquitin-protein ligase TRIM23 OS=Rattus norvegicus OX=10116 GN=Trim23 PE=2 SV=2;tr|F1LSC5|F1LSC5_RAT E3 ubiquitin-protein ligase TRIM23 OS=Rattus norvegicus OX=10116 GN=Trim23 PE=1 SV=2;tr|H9KVE7|H9KVE7_RAT E3 ubiquitin-protein lig	3	1	1	1	1.7	63.892	573	0	4.9822	175640000	3	14.5245	14.4687	14.6282	14.6479	14.7767	14.1534	-0.0586738	-0.0203856	0.0248537	0.0322219	0.0230159	-0.151658	0.0140713	0.834288	0.999355	FALSE
849	P36860	Ralb	Ras-related protein Ral-B	sp|P36860|RALB_RAT;tr|F1LQ62|F1LQ62_RAT	sp|P36860|RALB_RAT;tr|F1LQ62|F1LQ62_RAT	sp|P36860|RALB_RAT Ras-related protein Ral-B OS=Rattus norvegicus OX=10116 GN=Ralb PE=2 SV=1;tr|F1LQ62|F1LQ62_RAT Ras-related protein Ral-B OS=Rattus norvegicus OX=10116 GN=Ralb PE=1 SV=3	2	8	8	4	52.9	23.317	206	0	140.37	875490000	10	15.1719	15.0411	15.0301	15.1341	15.309	15.0787	0.0363208	-0.000314428	-0.125588	-0.0338286	0.00294479	0.221256	-0.0933177	0.310147	0.999355	FALSE
850	P36876	Ppp2r2a	Serine/threonine-protein phosphatase 2A 55 kDa regulatory subunit B alpha isoform	sp|P36876|2ABA_RAT	sp|P36876|2ABA_RAT	sp|P36876|2ABA_RAT Serine/threonine-protein phosphatase 2A 55 kDa regulatory subunit B alpha isoform OS=Rattus norvegicus OX=10116 GN=Ppp2r2a PE=2 SV=1	1	12	12	7	33.3	51.677	447	0	178.14	1054700000	16	16.7528	16.7522	16.7596	16.7973	16.9929	16.3232	-0.00694459	0.086675	-0.0202586	0.00514988	0.062689	-0.158305	0.0499792	0.506868	0.999355	FALSE
851	A0A0G2K398	Gpx4	Glutathione peroxidase	tr|A0A0G2K398|A0A0G2K398_RAT;sp|P36970|GPX4_RAT;tr|F8WFK6|F8WFK6_RAT;tr|A0A0G2KAD1|A0A0G2KAD1_RAT	tr|A0A0G2K398|A0A0G2K398_RAT;sp|P36970|GPX4_RAT;tr|F8WFK6|F8WFK6_RAT	tr|A0A0G2K398|A0A0G2K398_RAT Glutathione peroxidase OS=Rattus norvegicus OX=10116 GN=Gpx4 PE=1 SV=1;sp|P36970|GPX4_RAT Phospholipid hydroperoxide glutathione peroxidase OS=Rattus norvegicus OX=10116 GN=Gpx4 PE=1 SV=3;tr|F8WFK6|F8WFK6_RAT Glutathione peroxi	4	6	6	6	32.1	22.074	196	0	22.664	626890000	10	15.4323	15.2338	15.279	15.4174	15.4927	15.1253	0.0764964	-0.0278728	-0.0968822	0.029225	-0.0336276	0.0476721	-0.0305094	0.623988	0.999355	FALSE
852	P36972	Aprt	Adenine phosphoribosyltransferase	sp|P36972|APT_RAT	sp|P36972|APT_RAT	sp|P36972|APT_RAT Adenine phosphoribosyltransferase OS=Rattus norvegicus OX=10116 GN=Aprt PE=1 SV=1	1	5	5	5	31.1	19.546	180	0	19.309	587610000	7	15.1117	14.9727	15.1117	15.1557	15.1627	14.6866	0.0330059	-0.0118923	0.0128737	0.0446126	-0.0865436	-0.113981	0.0632997	0.299378	0.999355	FALSE
853	M0R4A5	Ache	Carboxylic ester hydrolase	tr|M0R4A5|M0R4A5_RAT;tr|A0A0G2K6V0|A0A0G2K6V0_RAT;sp|P37136|ACES_RAT;tr|A0A0G2K2I2|A0A0G2K2I2_RAT	tr|M0R4A5|M0R4A5_RAT;tr|A0A0G2K6V0|A0A0G2K6V0_RAT;sp|P37136|ACES_RAT;tr|A0A0G2K2I2|A0A0G2K2I2_RAT	tr|M0R4A5|M0R4A5_RAT Carboxylic ester hydrolase OS=Rattus norvegicus OX=10116 GN=Ache PE=3 SV=2;tr|A0A0G2K6V0|A0A0G2K6V0_RAT Carboxylic ester hydrolase OS=Rattus norvegicus OX=10116 GN=Ache PE=3 SV=1;sp|P37136|ACES_RAT Acetylcholinesterase OS=Rattus norveg	4	5	5	5	11.1	67.847	613	0	15.039	81286000	6	15.0695	14.9148	14.9779	15.0799	15.229	14.7746	0.0196368	-0.040949	-0.0920824	-0.00245156	0.00863729	0.00290009	-0.0408268	0.410917	0.999355	FALSE
854	F1LS02	Nup155	Nuclear pore complex protein Nup155	tr|F1LS02|F1LS02_RAT;tr|A0A0G2K7T6|A0A0G2K7T6_RAT;sp|P37199|NU155_RAT	tr|F1LS02|F1LS02_RAT;tr|A0A0G2K7T6|A0A0G2K7T6_RAT;sp|P37199|NU155_RAT	tr|F1LS02|F1LS02_RAT Nuclear pore complex protein Nup155 OS=Rattus norvegicus OX=10116 GN=Nup155 PE=1 SV=1;tr|A0A0G2K7T6|A0A0G2K7T6_RAT Nuclear pore complex protein Nup155 OS=Rattus norvegicus OX=10116 GN=Nup155 PE=1 SV=1;sp|P37199|NU155_RAT Nuclear pore c	3	2	2	2	1.9	154.86	1389	0	2.9307	7722800	2	10.6986	10.5479	10.5017	10.5923	10.4243	10.0972	0.177062	0.120444	-0.0399102	0.0382994	-0.267795	-0.14615	0.21108	0.0702473	0.999355	FALSE
855	P37285	Klc1	Kinesin light chain 1	sp|P37285|KLC1_RAT;tr|A0A140TAB3|A0A140TAB3_RAT	sp|P37285|KLC1_RAT;tr|A0A140TAB3|A0A140TAB3_RAT	sp|P37285|KLC1_RAT Kinesin light chain 1 OS=Rattus norvegicus OX=10116 GN=Klc1 PE=1 SV=2;tr|A0A140TAB3|A0A140TAB3_RAT Kinesin light chain 1 OS=Rattus norvegicus OX=10116 GN=Klc1 PE=1 SV=1	2	17	12	12	33.4	63.744	560	0	92.076	642760000	15	16.5662	16.5828	16.706	16.6941	16.873	16.1958	-0.102451	0.0083218	0.0172777	-0.00696957	0.0338574	-0.194728	0.0303297	0.699742	0.999355	FALSE
856	P37377	Snca	Alpha-synuclein	sp|P37377|SYUA_RAT	sp|P37377|SYUA_RAT	sp|P37377|SYUA_RAT Alpha-synuclein OS=Rattus norvegicus OX=10116 GN=Snca PE=1 SV=1	1	8	8	5	57.1	14.515	140	0	215.9	19599000000	52	19.0126	18.8147	18.9529	19.0197	19.0512	18.5575	0.0923058	-0.0115025	0.0124839	0.0670205	-0.0396618	-0.084607	0.0501785	0.422264	0.999355	FALSE
857	P37397	Cnn3	Calponin-3	sp|P37397|CNN3_RAT;tr|D3ZRX9|D3ZRX9_RAT	sp|P37397|CNN3_RAT	sp|P37397|CNN3_RAT Calponin-3 OS=Rattus norvegicus OX=10116 GN=Cnn3 PE=1 SV=1	2	7	7	7	25.5	36.434	330	0	25.004	290520000	7	14.2371	14.1355	14.0598	14.297	14.2535	14.074	0.00412073	-0.00332326	-0.193339	0.0315589	-0.150046	0.119124	-0.0643927	0.503951	0.999355	FALSE
858	P37805	Tagln3	Transgelin-3	sp|P37805|TAGL3_RAT;tr|A0A0G2K6I5|A0A0G2K6I5_RAT	sp|P37805|TAGL3_RAT;tr|A0A0G2K6I5|A0A0G2K6I5_RAT	sp|P37805|TAGL3_RAT Transgelin-3 OS=Rattus norvegicus OX=10116 GN=Tagln3 PE=1 SV=2;tr|A0A0G2K6I5|A0A0G2K6I5_RAT Transgelin OS=Rattus norvegicus OX=10116 GN=Tagln3 PE=1 SV=1	2	14	14	12	65.8	22.5	199	0	161.69	5288500000	44	17.3996	17.4067	17.3684	17.4814	17.5612	17.2285	-0.0256036	0.0756138	-0.0769034	0.0238089	-0.0344636	0.0815192	-0.0325859	0.600553	0.999355	FALSE
859	P37996	Arl3	ADP-ribosylation factor-like protein 3	sp|P37996|ARL3_RAT;tr|F8WG91|F8WG91_RAT	sp|P37996|ARL3_RAT;tr|F8WG91|F8WG91_RAT	sp|P37996|ARL3_RAT ADP-ribosylation factor-like protein 3 OS=Rattus norvegicus OX=10116 GN=Arl3 PE=1 SV=2;tr|F8WG91|F8WG91_RAT ADP-ribosylation factor-like protein 3 OS=Rattus norvegicus OX=10116 GN=Arl3 PE=1 SV=2	2	7	7	7	44.5	20.456	182	0	96.611	503750000	11	15.7971	15.7274	15.8343	15.814	15.9038	15.5745	-0.00963436	0.0148178	0.00746879	-0.0251712	-0.0734119	0.0459263	0.0217696	0.663641	0.999355	FALSE
860	Q6IRK1	Metap2	Methionine aminopeptidase 2	tr|Q6IRK1|Q6IRK1_RAT;sp|P38062|MAP2_RAT;tr|F1LRI8|F1LRI8_RAT	tr|Q6IRK1|Q6IRK1_RAT;sp|P38062|MAP2_RAT;tr|F1LRI8|F1LRI8_RAT	tr|Q6IRK1|Q6IRK1_RAT Methionine aminopeptidase 2 OS=Rattus norvegicus OX=10116 GN=Metap2 PE=1 SV=1;sp|P38062|MAP2_RAT Methionine aminopeptidase 2 OS=Rattus norvegicus OX=10116 GN=Metap2 PE=1 SV=2;tr|F1LRI8|F1LRI8_RAT Methionine aminopeptidase 2 OS=Rattus n	3	1	1	1	2.3	48.907	442	0	2.5295	15304000	1	11.0732	11.1028	11.0816	11.2458	11.3916	11.1207	-0.13126	-0.00755915	-0.143006	0.00891138	0.0165913	0.194391	-0.16724	0.0557305	0.999355	FALSE
861	G3V6T7	Pdia4	Protein disulfide-isomerase A4	tr|G3V6T7|G3V6T7_RAT;sp|P38659|PDIA4_RAT	tr|G3V6T7|G3V6T7_RAT;sp|P38659|PDIA4_RAT	tr|G3V6T7|G3V6T7_RAT Protein disulfide-isomerase A4 OS=Rattus norvegicus OX=10116 GN=Pdia4 PE=1 SV=1;sp|P38659|PDIA4_RAT Protein disulfide-isomerase A4 OS=Rattus norvegicus OX=10116 GN=Pdia4 PE=1 SV=2	2	13	13	13	20.5	72.747	643	0	45.271	252360000	15	16.2679	16.0968	16.2836	16.2761	16.4357	15.9405	0.0135228	-0.0635174	0.00914153	-0.0107061	0.0107443	-0.0357317	-0.00171988	0.970409	0.999355	FALSE
862	P38718	Mpc2	Mitochondrial pyruvate carrier 2	sp|P38718|MPC2_RAT	sp|P38718|MPC2_RAT	sp|P38718|MPC2_RAT Mitochondrial pyruvate carrier 2 OS=Rattus norvegicus OX=10116 GN=Mpc2 PE=2 SV=1	1	5	5	5	47.2	14.258	127	0	23.749	2653100000	13	17.0745	16.9959	17.0424	17.1217	17.3242	16.6862	-0.00736331	0.00816078	-0.0595865	0.00742005	0.0718246	-0.117517	-0.00683882	0.914457	0.999355	FALSE
863	P38983	Rpsa	40S ribosomal protein SA	sp|P38983|RSSA_RAT	sp|P38983|RSSA_RAT	sp|P38983|RSSA_RAT 40S ribosomal protein SA OS=Rattus norvegicus OX=10116 GN=Rpsa PE=1 SV=3	1	6	6	6	27.1	32.824	295	0	114.96	350070000	8	15.9401	15.8647	16.0604	16.0337	16.209	15.8291	-0.0797975	-0.0609741	0.0204713	-0.0185705	0.0186087	0.0873842	-0.0692408	0.229699	0.999355	FALSE
865	A0A0A0MY48	Dnm2	Dynamin-2	tr|A0A0A0MY48|A0A0A0MY48_RAT;tr|A0A0A0MY49|A0A0A0MY49_RAT;sp|P39052|DYN2_RAT	tr|A0A0A0MY48|A0A0A0MY48_RAT;tr|A0A0A0MY49|A0A0A0MY49_RAT;sp|P39052|DYN2_RAT	tr|A0A0A0MY48|A0A0A0MY48_RAT Dynamin-2 OS=Rattus norvegicus OX=10116 GN=Dnm2 PE=1 SV=2;tr|A0A0A0MY49|A0A0A0MY49_RAT Dynamin-2 OS=Rattus norvegicus OX=10116 GN=Dnm2 PE=1 SV=2;sp|P39052|DYN2_RAT Dynamin-2 OS=Rattus norvegicus OX=10116 GN=Dnm2 PE=1 SV=1	3	22	6	6	22.4	97.253	860	0	72.658	2061900000	12	15.0857	15.0364	15.1858	15.2074	15.3636	14.7208	-0.0619512	-0.0171006	0.018082	0.0273501	0.0454804	-0.148688	0.00496263	0.942025	0.999355	FALSE
866	P39069	Ak1	Adenylate kinase isoenzyme 1	sp|P39069|KAD1_RAT;tr|A0A0G2K7Q6|A0A0G2K7Q6_RAT;tr|M0RC66|M0RC66_RAT	sp|P39069|KAD1_RAT;tr|A0A0G2K7Q6|A0A0G2K7Q6_RAT	sp|P39069|KAD1_RAT Adenylate kinase isoenzyme 1 OS=Rattus norvegicus OX=10116 GN=Ak1 PE=1 SV=3;tr|A0A0G2K7Q6|A0A0G2K7Q6_RAT Uncharacterized protein OS=Rattus norvegicus OX=10116 PE=3 SV=1	3	15	15	15	76.8	21.584	194	0	323.31	6556000000	49	18.5213	18.5139	18.5898	18.6058	18.7946	18.1885	-0.0511072	0.0356154	-0.00264384	0.00103302	0.051708	-0.105706	0.0116097	0.845507	0.999355	FALSE
867	P40112	Psmb3	Proteasome subunit beta type-3	sp|P40112|PSB3_RAT;tr|D3Z8J0|D3Z8J0_RAT	sp|P40112|PSB3_RAT	sp|P40112|PSB3_RAT Proteasome subunit beta type-3 OS=Rattus norvegicus OX=10116 GN=Psmb3 PE=1 SV=1	2	4	4	4	30.7	22.965	205	0	35.302	221370000	6	14.8275	15.0164	15.1588	14.9978	15.249	14.2347	-0.194445	0.088622	0.116739	-0.0565544	0.0565925	-0.50903	0.173303	0.332801	0.999355	FALSE
868	P40241	Cd9	CD9 antigen	sp|P40241|CD9_RAT	sp|P40241|CD9_RAT	sp|P40241|CD9_RAT CD9 antigen OS=Rattus norvegicus OX=10116 GN=Cd9 PE=1 SV=2	1	3	3	3	9.3	25.215	226	0	10.498	114860000	4	15.0169	15.1081	15.3771	15.2657	15.5152	14.5127	-0.200156	-0.0148338	0.139932	0.016186	0.127677	-0.426146	0.0690754	0.684358	0.999355	FALSE
869	P40307	Psmb2	Proteasome subunit beta type-2	sp|P40307|PSB2_RAT	sp|P40307|PSB2_RAT	sp|P40307|PSB2_RAT Proteasome subunit beta type-2 OS=Rattus norvegicus OX=10116 GN=Psmb2 PE=1 SV=1	1	5	5	5	48.8	22.912	201	0	112.26	310350000	8	16.3939	16.113	16.2413	16.3748	16.3931	16.0742	0.111276	-0.0754689	-0.0613977	0.0597869	-0.0599714	0.069789	-0.0317317	0.666561	0.999355	FALSE
870	P40329	Rars	Arginine--tRNA ligase, cytoplasmic	sp|P40329|SYRC_RAT	sp|P40329|SYRC_RAT	sp|P40329|SYRC_RAT Arginine--tRNA ligase, cytoplasmic OS=Rattus norvegicus OX=10116 GN=Rars PE=1 SV=2	1	10	10	10	13.2	75.81	660	0	71.942	266280000	12	15.6908	15.6187	15.7437	15.6689	16.0356	15.3451	-0.0106146	0.0114121	0.022181	-0.0649329	0.163696	-0.0781388	0.000784829	0.991901	0.999355	FALSE
871	A0A0G2JSR2	Syt3	Synaptotagmin III, isoform CRA_a	tr|A0A0G2JSR2|A0A0G2JSR2_RAT;sp|P40748|SYT3_RAT;tr|Q5M8A7|Q5M8A7_RAT;sp|O08625|SYT10_RAT	tr|A0A0G2JSR2|A0A0G2JSR2_RAT;sp|P40748|SYT3_RAT	tr|A0A0G2JSR2|A0A0G2JSR2_RAT Synaptotagmin III, isoform CRA_a OS=Rattus norvegicus OX=10116 GN=Syt3 PE=4 SV=1;sp|P40748|SYT3_RAT Synaptotagmin-3 OS=Rattus norvegicus OX=10116 GN=Syt3 PE=1 SV=1	4	14	14	11	29.1	63.341	588	0	163.4	384840000	15	16.7216	16.5104	16.6804	16.7118	16.7959	16.5759	0.050919	-0.0661365	-0.0103371	0.00872628	-0.04531	0.18337	-0.0574471	0.458778	0.999355	FALSE
872	P41123	Rpl13	60S ribosomal protein L13	sp|P41123|RL13_RAT;tr|A0A0G2JYG9|A0A0G2JYG9_RAT;tr|F1M2E9|F1M2E9_RAT;tr|D3ZD02|D3ZD02_RAT;tr|D3ZRM9|D3ZRM9_RAT	sp|P41123|RL13_RAT;tr|A0A0G2JYG9|A0A0G2JYG9_RAT;tr|F1M2E9|F1M2E9_RAT;tr|D3ZD02|D3ZD02_RAT;tr|D3ZRM9|D3ZRM9_RAT	sp|P41123|RL13_RAT 60S ribosomal protein L13 OS=Rattus norvegicus OX=10116 GN=Rpl13 PE=1 SV=2;tr|A0A0G2JYG9|A0A0G2JYG9_RAT 60S ribosomal protein L13 OS=Rattus norvegicus OX=10116 PE=3 SV=1;tr|F1M2E9|F1M2E9_RAT 60S ribosomal protein L13 OS=Rattus norvegicus	5	6	6	6	28	24.309	211	0	21.326	283140000	6	15.6792	15.6837	15.6506	15.5322	15.7876	15.5865	0.0232503	0.121895	-0.0254159	-0.156138	-0.0388663	0.208754	0.0353265	0.737802	0.999355	FALSE
873	P41498	Acp1	Low molecular weight phosphotyrosine protein phosphatase	sp|P41498|PPAC_RAT;tr|Z4YNF4|Z4YNF4_RAT	sp|P41498|PPAC_RAT;tr|Z4YNF4|Z4YNF4_RAT	sp|P41498|PPAC_RAT Low molecular weight phosphotyrosine protein phosphatase OS=Rattus norvegicus OX=10116 GN=Acp1 PE=1 SV=3;tr|Z4YNF4|Z4YNF4_RAT Low molecular weight phosphotyrosine protein phosphatase OS=Rattus norvegicus OX=10116 GN=Acp1 PE=1 SV=2	2	2	2	1	14.6	18.151	158	0	18.487	191490000	2	14.1464	13.9448	14.1125	14.2771	14.3315	14.0751	-0.00757193	-0.115036	-0.0615521	0.0906735	0.00705535	0.199244	-0.160377	0.044966	0.999355	FALSE
874	P41499	Ptpn11	Tyrosine-protein phosphatase non-receptor type 11	sp|P41499|PTN11_RAT	sp|P41499|PTN11_RAT	sp|P41499|PTN11_RAT Tyrosine-protein phosphatase non-receptor type 11 OS=Rattus norvegicus OX=10116 GN=Ptpn11 PE=1 SV=4	1	22	22	22	38.5	68.458	597	0	223.56	1656400000	30	16.9769	17.0036	17.2029	17.0985	17.2896	16.56	-0.104323	0.0165254	0.101632	-0.0151732	0.0378721	-0.243099	0.0780782	0.430926	0.999355	FALSE
875	P41542	Uso1	General vesicular transport factor p115	sp|P41542|USO1_RAT	sp|P41542|USO1_RAT	sp|P41542|USO1_RAT General vesicular transport factor p115 OS=Rattus norvegicus OX=10116 GN=Uso1 PE=1 SV=1	1	9	9	9	13	107.16	959	0	49.669	298700000	11	15.4294	15.2812	15.5191	15.5434	15.6356	15.157	-0.0198282	-0.0739197	0.0497857	0.0617425	0.0157989	-0.0140722	-0.0358105	0.508664	0.999355	FALSE
876	P41562	Idh1	Isocitrate dehydrogenase [NADP] cytoplasmic	sp|P41562|IDHC_RAT	sp|P41562|IDHC_RAT	sp|P41562|IDHC_RAT Isocitrate dehydrogenase [NADP] cytoplasmic OS=Rattus norvegicus OX=10116 GN=Idh1 PE=1 SV=1	1	15	14	14	40.1	46.734	414	0	323.31	1494400000	19	17.4624	17.3086	17.499	17.5358	17.593	17.1402	0.0197027	-0.0400233	0.036209	0.0606416	-0.0202193	-0.0243607	-5.77437e-05	0.999078	0.999355	FALSE
877	P42123	Ldhb	L-lactate dehydrogenase B chain	sp|P42123|LDHB_RAT	sp|P42123|LDHB_RAT	sp|P42123|LDHB_RAT L-lactate dehydrogenase B chain OS=Rattus norvegicus OX=10116 GN=Ldhb PE=1 SV=2	1	17	15	15	55.7	36.612	334	0	323.31	24207000000	69	19.4532	19.3701	19.4281	19.472	19.5938	18.9349	0.0218412	0.0328579	-0.0233698	0.0081571	-0.00811893	-0.218383	0.0832247	0.28699	0.999355	FALSE
878	P42260	Grik2	Glutamate receptor ionotropic, kainate 2	sp|P42260|GRIK2_RAT;tr|F1M855|F1M855_RAT	sp|P42260|GRIK2_RAT;tr|F1M855|F1M855_RAT	sp|P42260|GRIK2_RAT Glutamate receptor ionotropic, kainate 2 OS=Rattus norvegicus OX=10116 GN=Grik2 PE=1 SV=2;tr|F1M855|F1M855_RAT Glutamate receptor ionotropic, kainate 2 OS=Rattus norvegicus OX=10116 GN=Grik2 PE=3 SV=3	2	3	3	3	4.1	102.47	908	0	8.3442	11909000	3	12.01	11.8631	11.9468	11.8817	12.2049	11.819	0.0267589	-0.0259614	-0.056576	-0.133933	0.0511833	0.113901	-0.0289766	0.707413	0.999355	FALSE
879	P42264	Grik3	Glutamate receptor ionotropic, kainate 3	sp|P42264|GRIK3_RAT;tr|G3V9I2|G3V9I2_RAT	sp|P42264|GRIK3_RAT;tr|G3V9I2|G3V9I2_RAT	sp|P42264|GRIK3_RAT Glutamate receptor ionotropic, kainate 3 OS=Rattus norvegicus OX=10116 GN=Grik3 PE=1 SV=1;tr|G3V9I2|G3V9I2_RAT Glutamate receptor ionotropic, kainate 3 OS=Rattus norvegicus OX=10116 GN=Grik3 PE=1 SV=3	2	4	4	4	6.2	104.07	919	0	25.882	66716000	4	11.843	11.7986	11.992	12.0335	12.1226	11.5803	-0.078156	-0.0283588	0.050756	0.0799425	0.0309891	-0.0626649	-0.0346752	0.579031	0.999355	FALSE
880	A0A0G2JX74	Mtor	Serine/threonine-protein kinase mTOR	tr|A0A0G2JX74|A0A0G2JX74_RAT;sp|P42346|MTOR_RAT	tr|A0A0G2JX74|A0A0G2JX74_RAT;sp|P42346|MTOR_RAT	tr|A0A0G2JX74|A0A0G2JX74_RAT Serine/threonine-protein kinase mTOR OS=Rattus norvegicus OX=10116 GN=Mtor PE=1 SV=1;sp|P42346|MTOR_RAT Serine/threonine-protein kinase mTOR OS=Rattus norvegicus OX=10116 GN=Mtor PE=1 SV=1	2	31	31	31	16.9	288.26	2545	0	162.44	399060000	32	15.5216	15.4391	15.5276	15.6229	15.7225	15.2641	-0.0145963	-0.00300282	-0.0286891	0.0542414	0.0157806	0.00604352	-0.0407846	0.35139	0.999355	FALSE
881	Q6P9X2	Sec11a	Signal peptidase complex catalytic subunit SEC11	tr|Q6P9X2|Q6P9X2_RAT;sp|P42667|SC11A_RAT	tr|Q6P9X2|Q6P9X2_RAT;sp|P42667|SC11A_RAT	tr|Q6P9X2|Q6P9X2_RAT Signal peptidase complex catalytic subunit SEC11 OS=Rattus norvegicus OX=10116 GN=Sec11a PE=1 SV=1;sp|P42667|SC11A_RAT Signal peptidase complex catalytic subunit SEC11A OS=Rattus norvegicus OX=10116 GN=Sec11a PE=2 SV=1	2	3	3	3	10.6	20.626	179	0	9.5778	52323000	4	12.0855	11.9274	12.0141	12.097	12.0563	11.9079	0.0430751	-0.0208475	-0.0483987	0.0221997	-0.156608	0.143634	-0.0117988	0.891289	0.999355	FALSE
882	A0A0G2JVK4	Nln	Neurolysin, mitochondrial	tr|A0A0G2JVK4|A0A0G2JVK4_RAT;tr|A0A0G2JSY3|A0A0G2JSY3_RAT;sp|P42676|NEUL_RAT	tr|A0A0G2JVK4|A0A0G2JVK4_RAT;tr|A0A0G2JSY3|A0A0G2JSY3_RAT;sp|P42676|NEUL_RAT	tr|A0A0G2JVK4|A0A0G2JVK4_RAT Neurolysin, mitochondrial OS=Rattus norvegicus OX=10116 GN=Nln PE=1 SV=1;tr|A0A0G2JSY3|A0A0G2JSY3_RAT Neurolysin (Metallopeptidase M3 family), isoform CRA_a OS=Rattus norvegicus OX=10116 GN=Nln PE=1 SV=1;sp|P42676|NEUL_RAT Neur	3	22	22	22	37.3	77.801	681	0	323.31	1437200000	34	18.4466	18.401	18.55	18.5232	18.6754	18.1	-0.045695	0.00282856	0.0375562	-0.00147633	0.0125653	-0.114192	0.0325975	0.56537	0.999355	FALSE
884	P43278	H1f0	Histone H1.0	sp|P43278|H10_RAT	sp|P43278|H10_RAT	sp|P43278|H10_RAT Histone H1.0 OS=Rattus norvegicus OX=10116 GN=H1f0 PE=2 SV=2	1	4	4	4	19.1	20.885	194	0	9.3957	70345000	4	14.6705	14.6985	14.4599	14.2507	14.7192	14.4781	0.0606276	0.182822	-0.17001	-0.391535	-0.0611442	0.146376	0.126581	0.446877	0.999355	FALSE
885	P43424	Galt	Galactose-1-phosphate uridylyltransferase	sp|P43424|GALT_RAT	sp|P43424|GALT_RAT	sp|P43424|GALT_RAT Galactose-1-phosphate uridylyltransferase OS=Rattus norvegicus OX=10116 GN=Galt PE=2 SV=1	1	2	2	2	5	43.314	379	0	5.2021	14131000	2	9.57501	10.2207	9.82934	9.69877	9.84934	9.93041	-0.169198	0.570675	0.0650427	-0.0778483	-0.0653754	0.464368	0.0484584	0.840117	0.999355	FALSE
886	P43425	Gng7	Guanine nucleotide-binding protein G(I)/G(S)/G(O) subunit gamma-7	sp|P43425|GBG7_RAT;tr|A0A0G2JSR6|A0A0G2JSR6_RAT	sp|P43425|GBG7_RAT;tr|A0A0G2JSR6|A0A0G2JSR6_RAT	sp|P43425|GBG7_RAT Guanine nucleotide-binding protein G(I)/G(S)/G(O) subunit gamma-7 OS=Rattus norvegicus OX=10116 GN=Gng7 PE=2 SV=2;tr|A0A0G2JSR6|A0A0G2JSR6_RAT Guanine nucleotide-binding protein subunit gamma OS=Rattus norvegicus OX=10116 GN=Gng7 PE=3 SV	2	2	2	2	26.5	7.5237	68	0	7.1325	63928000	2	11.4932	11.9028	11.9932	11.3706	12.0351	11.2253	-0.18996	0.313767	0.289894	-0.344946	0.181399	-0.179673	0.252307	0.222209	0.999355	FALSE
887	P45479	Ppt1	Palmitoyl-protein thioesterase 1	sp|P45479|PPT1_RAT	sp|P45479|PPT1_RAT	sp|P45479|PPT1_RAT Palmitoyl-protein thioesterase 1 OS=Rattus norvegicus OX=10116 GN=Ppt1 PE=1 SV=1	1	6	6	6	26.8	34.455	306	0	23.143	461050000	10	14.3562	14.1144	14.3842	14.3534	14.4772	14.1479	0.0167214	-0.130989	0.0245609	-0.0185161	-0.0328451	0.0865604	-0.0416353	0.535989	0.999355	FALSE
888	P45592	Cfl1	Cofilin-1	sp|P45592|COF1_RAT;tr|M0R6D6|M0R6D6_RAT;tr|A0A0G2KA35|A0A0G2KA35_RAT	sp|P45592|COF1_RAT	sp|P45592|COF1_RAT Cofilin-1 OS=Rattus norvegicus OX=10116 GN=Cfl1 PE=1 SV=3	3	17	17	13	80.1	18.532	166	0	239.8	14458000000	64	19.739	19.6026	19.7716	19.8314	19.9461	19.3051	-0.00737123	-0.0495409	0.00520566	0.0526826	0.029229	-0.163041	0.00980771	0.890393	0.999355	FALSE
889	P46413	Gss	Glutathione synthetase	sp|P46413|GSHB_RAT	sp|P46413|GSHB_RAT	sp|P46413|GSHB_RAT Glutathione synthetase OS=Rattus norvegicus OX=10116 GN=Gss PE=1 SV=1	1	4	4	4	8.9	52.344	474	0	5.5382	92568000	4	13.453	13.367	13.4534	13.5126	13.5691	13.6208	-0.0036683	0.00446577	-0.0233739	0.0235209	-0.058048	0.442275	-0.143442	0.313206	0.999355	FALSE
890	P46462	Vcp	Transitional endoplasmic reticulum ATPase	sp|P46462|TERA_RAT	sp|P46462|TERA_RAT	sp|P46462|TERA_RAT Transitional endoplasmic reticulum ATPase OS=Rattus norvegicus OX=10116 GN=Vcp PE=1 SV=3	1	32	32	32	53.3	89.348	806	0	323.31	6036700000	69	18.5871	18.5503	18.6662	18.6934	18.8279	18.323	-0.0577465	-0.000337694	0.00131906	0.0161366	0.0125403	-0.0436648	-0.0139257	0.762813	0.999355	FALSE
891	P46844	Blvra	Biliverdin reductase A	sp|P46844|BIEA_RAT;tr|Q6AZ33|Q6AZ33_RAT	sp|P46844|BIEA_RAT;tr|Q6AZ33|Q6AZ33_RAT	sp|P46844|BIEA_RAT Biliverdin reductase A OS=Rattus norvegicus OX=10116 GN=Blvra PE=1 SV=1;tr|Q6AZ33|Q6AZ33_RAT Biliverdin reductase A OS=Rattus norvegicus OX=10116 GN=Blvra PE=1 SV=1	2	8	8	8	29.5	33.565	295	0	27.037	445190000	10	15.3105	15.0659	15.3119	15.3755	15.3337	15.1809	0.00825326	-0.142154	-0.0104188	0.0408827	-0.139048	0.156827	-0.0676606	0.469529	0.999355	FALSE
892	A0A0G2K3S1	Apbb1	Amyloid-beta A4 precursor protein-binding family B member 1	tr|A0A0G2K3S1|A0A0G2K3S1_RAT;sp|P46933|APBB1_RAT	tr|A0A0G2K3S1|A0A0G2K3S1_RAT;sp|P46933|APBB1_RAT	tr|A0A0G2K3S1|A0A0G2K3S1_RAT Amyloid-beta A4 precursor protein-binding family B member 1 OS=Rattus norvegicus OX=10116 GN=Apbb1 PE=4 SV=1;sp|P46933|APBB1_RAT Amyloid-beta A4 precursor protein-binding family B member 1 OS=Rattus norvegicus OX=10116 GN=Apbb1	2	2	2	2	5.6	51.343	463	0	15.419	24025000	2	11.9776	11.8693	11.9795	11.9517	12.3482	11.6669	0.0166762	0.00250194	-0.00152058	-0.0416548	0.216795	-0.0158717	-0.0472035	0.559468	0.999355	FALSE
894	Q6PDV8	LOC100360057	60S ribosomal protein L22	tr|Q6PDV8|Q6PDV8_RAT;sp|P47198|RL22_RAT	tr|Q6PDV8|Q6PDV8_RAT;sp|P47198|RL22_RAT	tr|Q6PDV8|Q6PDV8_RAT 60S ribosomal protein L22 OS=Rattus norvegicus OX=10116 GN=LOC100360057 PE=1 SV=1;sp|P47198|RL22_RAT 60S ribosomal protein L22 OS=Rattus norvegicus OX=10116 GN=Rpl22 PE=2 SV=2	2	1	1	1	10.2	14.759	128	0	5.4322	80590000	2	14.0438	13.924	13.786	14.098	14.2161	13.7701	-0.00117495	-0.0268516	-0.279099	0.0206464	0.000658371	0.00334072	-0.110591	0.220458	0.999355	FALSE
896	M0R3X6	LOC102556347	Carbonyl reductase [NADPH] 1-like	tr|M0R3X6|M0R3X6_RAT;tr|A0A0G2JSV2|A0A0G2JSV2_RAT;sp|P47727|CBR1_RAT;tr|A0A0G2K658|A0A0G2K658_RAT;tr|A0A096MJ24|A0A096MJ24_RAT	tr|M0R3X6|M0R3X6_RAT;tr|A0A0G2JSV2|A0A0G2JSV2_RAT;sp|P47727|CBR1_RAT;tr|A0A0G2K658|A0A0G2K658_RAT;tr|A0A096MJ24|A0A096MJ24_RAT	tr|M0R3X6|M0R3X6_RAT Carbonyl reductase [NADPH] 1-like OS=Rattus norvegicus OX=10116 GN=LOC102556347 PE=1 SV=1;tr|A0A0G2JSV2|A0A0G2JSV2_RAT Carbonyl reductase [NADPH] 1-like OS=Rattus norvegicus OX=10116 GN=Cbr1 PE=1 SV=1;sp|P47727|CBR1_RAT Carbonyl reduct	5	9	9	8	44.8	30.611	277	0	160.06	781730000	11	16.1111	16.0101	16.1006	16.1939	16.2899	15.8996	-0.00443946	-0.011237	-0.0350048	0.0459626	0.00392289	0.0622668	-0.0542779	0.23637	0.999355	FALSE
897	P47728	Calb2	Calretinin	sp|P47728|CALB2_RAT	sp|P47728|CALB2_RAT	sp|P47728|CALB2_RAT Calretinin OS=Rattus norvegicus OX=10116 GN=Calb2 PE=1 SV=1	1	17	17	16	62.4	31.404	271	0	190.51	5104600000	42	18.8038	18.7318	18.9313	18.9049	19.0216	18.3879	-0.0334064	-0.0112717	0.0740203	0.0353112	0.013902	-0.171142	0.0504235	0.499353	0.999355	FALSE
898	P47819	Gfap	Glial fibrillary acidic protein	sp|P47819|GFAP_RAT;tr|A0A1W2Q6C8|A0A1W2Q6C8_RAT	sp|P47819|GFAP_RAT	sp|P47819|GFAP_RAT Glial fibrillary acidic protein OS=Rattus norvegicus OX=10116 GN=Gfap PE=1 SV=2	2	26	26	25	49.8	49.957	430	0	323.31	4212700000	40	18.1739	18.1063	18.0584	18.0828	18.2671	17.88	0.0474064	0.073935	-0.0881704	-0.0761252	-0.0299728	0.0316994	0.0358565	0.577797	0.999355	FALSE
899	P47860	Pfkp	ATP-dependent 6-phosphofructokinase, platelet type	sp|P47860|PFKAP_RAT;tr|A0A0A0MXY5|A0A0A0MXY5_RAT	sp|P47860|PFKAP_RAT;tr|A0A0A0MXY5|A0A0A0MXY5_RAT	sp|P47860|PFKAP_RAT ATP-dependent 6-phosphofructokinase, platelet type OS=Rattus norvegicus OX=10116 GN=Pfkp PE=1 SV=2;tr|A0A0A0MXY5|A0A0A0MXY5_RAT ATP-dependent 6-phosphofructokinase OS=Rattus norvegicus OX=10116 GN=Pfkp PE=1 SV=2	2	39	39	35	47.8	85.719	788	0	323.31	14097000000	98	19.3444	19.2382	19.3357	19.3598	19.511	18.9438	0.0151846	0.00312506	-0.0136026	-0.00177284	0.0113304	-0.107225	0.034125	0.513052	0.999355	FALSE
900	P47861	Syt5	Synaptotagmin-5	sp|P47861|SYT5_RAT	sp|P47861|SYT5_RAT	sp|P47861|SYT5_RAT Synaptotagmin-5 OS=Rattus norvegicus OX=10116 GN=Syt5 PE=1 SV=1	1	6	2	2	13.5	43.126	386	0	7.0515	28433000	2	12.5736	12.2767	12.3964	12.3748	12.4002	12.251	0.200555	-0.00224931	0.00323067	-0.030688	-0.143339	0.156075	0.0731629	0.475661	0.999355	FALSE
902	F1M7L6	Scg3	Secretogranin III, isoform CRA_a	tr|F1M7L6|F1M7L6_RAT;sp|P47868|SCG3_RAT	tr|F1M7L6|F1M7L6_RAT;sp|P47868|SCG3_RAT	tr|F1M7L6|F1M7L6_RAT Secretogranin III, isoform CRA_a OS=Rattus norvegicus OX=10116 GN=Scg3 PE=1 SV=2;sp|P47868|SCG3_RAT Secretogranin-3 OS=Rattus norvegicus OX=10116 GN=Scg3 PE=1 SV=1	2	8	8	8	14.6	53.252	471	0	16.052	147510000	8	15.6517	15.6445	15.9171	15.7883	16.0184	15.2074	-0.0948834	-0.00796145	0.150416	0.00931368	0.101278	-0.261086	0.0660219	0.575302	0.999355	FALSE
903	P47875	Csrp1	Cysteine and glycine-rich protein 1	sp|P47875|CSRP1_RAT	sp|P47875|CSRP1_RAT	sp|P47875|CSRP1_RAT Cysteine and glycine-rich protein 1 OS=Rattus norvegicus OX=10116 GN=Csrp1 PE=1 SV=2	1	3	3	3	24.4	20.613	193	0	23.76	633540000	6	14.1426	14.0375	14.0272	14.1061	14.1478	13.8946	0.0405884	0.0296919	-0.094874	-0.0283397	-0.124746	0.0707953	0.0192322	0.789315	0.999355	FALSE
904	P47942	Dpysl2	Dihydropyrimidinase-related protein 2	sp|P47942|DPYL2_RAT	sp|P47942|DPYL2_RAT	sp|P47942|DPYL2_RAT Dihydropyrimidinase-related protein 2 OS=Rattus norvegicus OX=10116 GN=Dpysl2 PE=1 SV=1	1	34	34	29	75.5	62.277	572	0	323.31	71860000000	288	20.9297	20.8182	20.9741	20.9761	21.109	20.5772	-0.00464546	-0.0220373	0.0197141	0.00935082	0.00412889	-0.078995	0.0195155	0.68376	0.999355	FALSE
905	A0A0H2UHC1	Nptx1	Neuronal pentraxin-1	tr|A0A0H2UHC1|A0A0H2UHC1_RAT;sp|P47971|NPTX1_RAT	tr|A0A0H2UHC1|A0A0H2UHC1_RAT;sp|P47971|NPTX1_RAT	tr|A0A0H2UHC1|A0A0H2UHC1_RAT Neuronal pentraxin-1 OS=Rattus norvegicus OX=10116 GN=Nptx1 PE=1 SV=1;sp|P47971|NPTX1_RAT Neuronal pentraxin-1 OS=Rattus norvegicus OX=10116 GN=Nptx1 PE=1 SV=1	2	14	14	14	27.6	43.052	392	0	95.023	1289800000	14	17.5208	17.3648	17.5108	17.4911	17.6811	17.1415	0.0452938	-0.0166129	0.0151948	-0.0168056	0.035079	-0.0558669	0.0271564	0.5761	0.999355	FALSE
906	P47987	Pllp	Plasmolipin	sp|P47987|PLLP_RAT	sp|P47987|PLLP_RAT	sp|P47987|PLLP_RAT Plasmolipin OS=Rattus norvegicus OX=10116 GN=Pllp PE=1 SV=2	1	2	2	2	21.4	19.833	182	0	71.22	167380000	2	14.0925	13.8959	14.0485	14.0121	14.0979	13.8503	0.0838016	-0.0187062	0.0196876	-0.0290215	-0.0813502	0.119741	0.0251379	0.717155	0.999355	FALSE
907	A0A0G2K0W9	Psma7	Proteasome subunit alpha type	tr|A0A0G2K0W9|A0A0G2K0W9_RAT;sp|P48004|PSA7_RAT;tr|F1M6I7|F1M6I7_RAT	tr|A0A0G2K0W9|A0A0G2K0W9_RAT;sp|P48004|PSA7_RAT	tr|A0A0G2K0W9|A0A0G2K0W9_RAT Proteasome subunit alpha type OS=Rattus norvegicus OX=10116 GN=Psma7 PE=1 SV=1;sp|P48004|PSA7_RAT Proteasome subunit alpha type-7 OS=Rattus norvegicus OX=10116 GN=Psma7 PE=1 SV=1	3	8	8	8	42.7	27.855	248	0	232.84	775220000	10	16.6444	16.658	16.8074	16.7068	17.001	16.2639	-0.0681996	0.0395392	0.0746693	-0.038187	0.117839	-0.170544	0.0456336	0.608554	0.999355	FALSE
908	P48284	Ca4	Carbonic anhydrase 4	sp|P48284|CAH4_RAT;tr|A0A0H2UHB3|A0A0H2UHB3_RAT	sp|P48284|CAH4_RAT;tr|A0A0H2UHB3|A0A0H2UHB3_RAT	sp|P48284|CAH4_RAT Carbonic anhydrase 4 OS=Rattus norvegicus OX=10116 GN=Ca4 PE=1 SV=1;tr|A0A0H2UHB3|A0A0H2UHB3_RAT Carbonic anhydrase 4 OS=Rattus norvegicus OX=10116 GN=Car4 PE=1 SV=1	2	8	8	8	23.3	35.076	309	0	40.256	478960000	13	15.392	15.402	15.6238	15.5303	15.7537	15.0328	-0.104306	-0.000166095	0.107355	0.00151832	0.086908	-0.185336	0.0332643	0.723512	0.999355	FALSE
909	P48303	S1pr1	Sphingosine 1-phosphate receptor 1	sp|P48303|S1PR1_RAT	sp|P48303|S1PR1_RAT	sp|P48303|S1PR1_RAT Sphingosine 1-phosphate receptor 1 OS=Rattus norvegicus OX=10116 GN=S1pr1 PE=1 SV=1	1	4	4	4	11.2	42.745	383	0	187.09	281980000	5	15.1325	15.0281	15.0618	15.2567	15.2669	15.0439	0.00553659	-0.00473912	-0.0852596	0.0973069	-0.0305803	0.195085	-0.115425	0.144023	0.999355	FALSE
910	A0A0G2JVC8	Lss	Terpene cyclase/mutase family member	tr|A0A0G2JVC8|A0A0G2JVC8_RAT;sp|P48450|ERG7_RAT;tr|A0A096MK62|A0A096MK62_RAT;tr|A0A096MK55|A0A096MK55_RAT	tr|A0A0G2JVC8|A0A0G2JVC8_RAT;sp|P48450|ERG7_RAT;tr|A0A096MK62|A0A096MK62_RAT	tr|A0A0G2JVC8|A0A0G2JVC8_RAT Terpene cyclase/mutase family member OS=Rattus norvegicus OX=10116 GN=Lss PE=1 SV=1;sp|P48450|ERG7_RAT Lanosterol synthase OS=Rattus norvegicus OX=10116 GN=Lss PE=1 SV=2;tr|A0A096MK62|A0A096MK62_RAT Lanosterol synthase (Fragmen	4	5	5	5	7.5	83.283	733	0	99.759	63394000	5	13.6713	13.6929	13.6888	13.7222	13.772	13.6432	-0.0101137	0.105651	-0.0127285	0.00831903	-0.0799384	0.23991	-0.0284941	0.765337	0.999355	FALSE
911	P48500	Tpi1	Triosephosphate isomerase	sp|P48500|TPIS_RAT;tr|A0A0G2JWJ4|A0A0G2JWJ4_RAT;tr|A0A0G2JWU1|A0A0G2JWU1_RAT	sp|P48500|TPIS_RAT;tr|A0A0G2JWJ4|A0A0G2JWJ4_RAT;tr|A0A0G2JWU1|A0A0G2JWU1_RAT	sp|P48500|TPIS_RAT Triosephosphate isomerase OS=Rattus norvegicus OX=10116 GN=Tpi1 PE=1 SV=2;tr|A0A0G2JWJ4|A0A0G2JWJ4_RAT Triosephosphate isomerase OS=Rattus norvegicus OX=10116 GN=LOC100911515 PE=1 SV=1;tr|A0A0G2JWU1|A0A0G2JWU1_RAT Triosephosphate isomera	3	16	16	16	67.1	26.849	249	0	301.13	21035000000	60	19.319	19.2426	19.4109	19.4835	19.5751	19.0891	-0.0600049	-0.0422777	0.0117896	0.0721182	0.0255838	-0.0117119	-0.0588277	0.24976	0.999355	FALSE
912	P48508	Gclm	Glutamate--cysteine ligase regulatory subunit	sp|P48508|GSH0_RAT	sp|P48508|GSH0_RAT	sp|P48508|GSH0_RAT Glutamate--cysteine ligase regulatory subunit OS=Rattus norvegicus OX=10116 GN=Gclm PE=1 SV=1	1	2	2	2	9.1	30.548	274	0	4.5783	30148000	2	12.9346	13.0642	13.1865	12.9871	13.5264	12.7307	-0.147428	0.0762532	0.0843505	-0.127405	0.273808	-0.0732125	-0.020005	0.877214	0.999355	FALSE
914	A0A0G2JTC5	Lmna	Prelamin-A/C	tr|A0A0G2JTC5|A0A0G2JTC5_RAT;tr|G3V8L3|G3V8L3_RAT;sp|P48679|LMNA_RAT;tr|A0A1B0GWU9|A0A1B0GWU9_RAT;tr|Q6P6U3|Q6P6U3_RAT;tr|A0A0G2K3R2|A0A0G2K3R2_RAT	tr|A0A0G2JTC5|A0A0G2JTC5_RAT;tr|G3V8L3|G3V8L3_RAT;sp|P48679|LMNA_RAT;tr|A0A1B0GWU9|A0A1B0GWU9_RAT;tr|Q6P6U3|Q6P6U3_RAT;tr|A0A0G2K3R2|A0A0G2K3R2_RAT	tr|A0A0G2JTC5|A0A0G2JTC5_RAT Prelamin-A/C OS=Rattus norvegicus OX=10116 GN=Lmna PE=1 SV=1;tr|G3V8L3|G3V8L3_RAT Lamin A, isoform CRA_b OS=Rattus norvegicus OX=10116 GN=Lmna PE=1 SV=1;sp|P48679|LMNA_RAT Prelamin-A/C OS=Rattus norvegicus OX=10116 GN=Lmna PE=1	6	4	4	4	9.1	72.002	640	0	21.35	65983000	5	12.1895	12.5363	11.9388	12.07	12.6545	12.2056	-0.147182	0.293685	-0.418013	-0.299123	0.147285	0.147076	-0.0889161	0.684925	0.999355	FALSE
915	A0A0G2JZK7	Slc8a2	Sodium/calcium exchanger 2	tr|A0A0G2JZK7|A0A0G2JZK7_RAT;tr|F1M9A2|F1M9A2_RAT;sp|P48768|NAC2_RAT	tr|A0A0G2JZK7|A0A0G2JZK7_RAT;tr|F1M9A2|F1M9A2_RAT;sp|P48768|NAC2_RAT	tr|A0A0G2JZK7|A0A0G2JZK7_RAT Sodium/calcium exchanger 2 OS=Rattus norvegicus OX=10116 GN=Slc8a2 PE=3 SV=1;tr|F1M9A2|F1M9A2_RAT Sodium/calcium exchanger 2 OS=Rattus norvegicus OX=10116 GN=Slc8a2 PE=3 SV=3;sp|P48768|NAC2_RAT Sodium/calcium exchanger 2 OS=Rat	3	19	19	19	28.5	95.487	876	0	323.31	4525200000	51	17.8517	17.9639	18.0096	17.9994	18.3069	17.4501	-0.12733	0.0790109	0.0104309	-0.0120417	0.157316	-0.250807	0.0225481	0.849169	0.999355	FALSE
917	P49088	Asns	Asparagine synthetase [glutamine-hydrolyzing]	sp|P49088|ASNS_RAT	sp|P49088|ASNS_RAT	sp|P49088|ASNS_RAT Asparagine synthetase [glutamine-hydrolyzing] OS=Rattus norvegicus OX=10116 GN=Asns PE=2 SV=3	1	3	3	3	4.6	64.246	561	0	4.3683	48917000	3	9.53459	9.06485	9.36763	9.18304	9.01067	9.271	0.281818	-0.0937837	0.0947651	-0.102151	-0.412619	0.296384	0.167062	0.413766	0.999355	FALSE
918	A0A0G2JSK5	Itgb1	Integrin beta	tr|A0A0G2JSK5|A0A0G2JSK5_RAT;sp|P49134|ITB1_RAT	tr|A0A0G2JSK5|A0A0G2JSK5_RAT;sp|P49134|ITB1_RAT	tr|A0A0G2JSK5|A0A0G2JSK5_RAT Integrin beta OS=Rattus norvegicus OX=10116 GN=Itgb1 PE=1 SV=1;sp|P49134|ITB1_RAT Integrin beta-1 OS=Rattus norvegicus OX=10116 GN=Itgb1 PE=2 SV=1	2	3	3	3	4.6	88.344	798	0	5.8021	35921000	3	13.292	13.4023	13.5222	13.5214	13.7033	13.1026	-0.200004	0.00444991	0.0100839	-0.00309769	0.0407065	-0.111242	-0.0372791	0.643565	0.999355	FALSE
921	A0A0U1RRS7	Mapk10	Mitogen-activated protein kinase	tr|A0A0U1RRS7|A0A0U1RRS7_RAT;tr|A0A0U1RVI2|A0A0U1RVI2_RAT;sp|P49187|MK10_RAT	tr|A0A0U1RRS7|A0A0U1RRS7_RAT;tr|A0A0U1RVI2|A0A0U1RVI2_RAT;sp|P49187|MK10_RAT	tr|A0A0U1RRS7|A0A0U1RRS7_RAT Mitogen-activated protein kinase OS=Rattus norvegicus OX=10116 GN=Mapk10 PE=4 SV=1;tr|A0A0U1RVI2|A0A0U1RVI2_RAT Mitogen-activated protein kinase OS=Rattus norvegicus OX=10116 GN=Mapk10 PE=4 SV=1;sp|P49187|MK10_RAT Mitogen-activ	3	8	8	3	19.6	47.989	418	0	18.52	499130000	14	15.906	15.8305	15.8939	15.9162	15.9836	15.6542	0.0102176	0.0288536	-0.0220251	-0.0120123	-0.082719	0.0365209	0.0250855	0.625086	0.999355	FALSE
922	M0R6L4	LOC100365839	40S ribosomal protein S3a	tr|M0R6L4|M0R6L4_RAT;sp|P49242|RS3A_RAT	tr|M0R6L4|M0R6L4_RAT;sp|P49242|RS3A_RAT	tr|M0R6L4|M0R6L4_RAT 40S ribosomal protein S3a OS=Rattus norvegicus OX=10116 GN=LOC100365839 PE=3 SV=1;sp|P49242|RS3A_RAT 40S ribosomal protein S3a OS=Rattus norvegicus OX=10116 GN=Rps3a PE=1 SV=2	2	9	9	8	34.1	29.908	264	0	67.413	768870000	12	16.7547	16.6244	16.8468	16.8002	16.9065	16.3389	0.009093	-0.0270714	0.0811076	0.0221397	-0.00960957	-0.128598	0.0597323	0.349335	0.999355	FALSE
923	P49432	Pdhb	Pyruvate dehydrogenase E1 component subunit beta, mitochondrial	sp|P49432|ODPB_RAT;tr|A0A0G2KAM3|A0A0G2KAM3_RAT	sp|P49432|ODPB_RAT;tr|A0A0G2KAM3|A0A0G2KAM3_RAT	sp|P49432|ODPB_RAT Pyruvate dehydrogenase E1 component subunit beta, mitochondrial OS=Rattus norvegicus OX=10116 GN=Pdhb PE=1 SV=2;tr|A0A0G2KAM3|A0A0G2KAM3_RAT Pyruvate dehydrogenase E1 component subunit beta, mitochondrial OS=Rattus norvegicus OX=10116 GN	2	16	16	16	51	38.982	359	0	323.31	22786000000	121	19.6474	19.6456	19.7591	19.7671	19.9665	19.3359	-0.0891288	0.00316771	0.00251421	-0.00181549	0.0594406	-0.122491	-0.00619379	0.924344	0.999355	FALSE
925	P49621	Dgkb	Diacylglycerol kinase beta	sp|P49621|DGKB_RAT;tr|F1LP01|F1LP01_RAT	sp|P49621|DGKB_RAT;tr|F1LP01|F1LP01_RAT	sp|P49621|DGKB_RAT Diacylglycerol kinase beta OS=Rattus norvegicus OX=10116 GN=Dgkb PE=1 SV=1;tr|F1LP01|F1LP01_RAT Diacylglycerol kinase OS=Rattus norvegicus OX=10116 GN=Dgkb PE=1 SV=2	2	7	7	7	10	90.287	801	0	68.792	325830000	9	15.1291	15.0034	14.936	15.0179	15.0994	14.8913	0.0882715	0.0566779	-0.124902	-0.0553257	-0.11193	0.128623	0.0195601	0.831195	0.999355	FALSE
926	A0A0H2UHF5	Kcnj10	ATP-sensitive inward rectifier potassium channel 10	tr|A0A0H2UHF5|A0A0H2UHF5_RAT;sp|P49655|KCJ10_RAT	tr|A0A0H2UHF5|A0A0H2UHF5_RAT;sp|P49655|KCJ10_RAT	tr|A0A0H2UHF5|A0A0H2UHF5_RAT ATP-sensitive inward rectifier potassium channel 10 OS=Rattus norvegicus OX=10116 GN=Kcnj10 PE=1 SV=1;sp|P49655|KCJ10_RAT ATP-sensitive inward rectifier potassium channel 10 OS=Rattus norvegicus OX=10116 GN=Kcnj10 PE=2 SV=1	2	8	8	8	21.7	42.388	378	0	157.19	493810000	9	15.4569	15.327	15.4853	15.5117	15.7236	15.1707	-0.0052348	-0.040934	0.00306923	0.0171739	0.0909418	-0.0132308	-0.0459948	0.363583	0.999355	FALSE
927	D3ZWG2	Rgs7	Regulator of G-protein-signaling 7	tr|D3ZWG2|D3ZWG2_RAT;sp|P49803|RGS7_RAT;sp|P49801|RGS6_RAT	tr|D3ZWG2|D3ZWG2_RAT;sp|P49803|RGS7_RAT	tr|D3ZWG2|D3ZWG2_RAT Regulator of G-protein-signaling 7 OS=Rattus norvegicus OX=10116 GN=Rgs7 PE=1 SV=2;sp|P49803|RGS7_RAT Regulator of G-protein signaling 7 OS=Rattus norvegicus OX=10116 GN=Rgs7 PE=1 SV=2	3	13	13	9	34.8	52.849	451	0	188.08	1359600000	21	17.5624	17.5653	17.5897	17.6746	17.8478	17.2963	-0.0456968	0.051275	-0.0385439	0.0340597	0.0691266	-0.0336112	-0.0341803	0.533047	0.999355	FALSE
928	P49804	Rgs8	Regulator of G-protein signaling 8	sp|P49804|RGS8_RAT;tr|A0A0G2K6Y1|A0A0G2K6Y1_RAT	sp|P49804|RGS8_RAT;tr|A0A0G2K6Y1|A0A0G2K6Y1_RAT	sp|P49804|RGS8_RAT Regulator of G-protein signaling 8 OS=Rattus norvegicus OX=10116 GN=Rgs8 PE=1 SV=2;tr|A0A0G2K6Y1|A0A0G2K6Y1_RAT Regulator of G-protein-signaling 8 OS=Rattus norvegicus OX=10116 GN=Rgs8 PE=1 SV=1	2	3	3	3	14.4	20.949	180	0	13.133	50545000	3	10.8732	10.7798	10.732	10.9996	11.0776	10.7097	-0.0172051	-0.0164747	-0.178512	0.0768148	0.0166885	0.0974328	-0.134376	0.0686431	0.999355	FALSE
929	D3ZLW4	Tsc2	Tuberin	tr|D3ZLW4|D3ZLW4_RAT;tr|A0A0G2JSL4|A0A0G2JSL4_RAT;sp|P49816|TSC2_RAT	tr|D3ZLW4|D3ZLW4_RAT;tr|A0A0G2JSL4|A0A0G2JSL4_RAT;sp|P49816|TSC2_RAT	tr|D3ZLW4|D3ZLW4_RAT Tuberin OS=Rattus norvegicus OX=10116 GN=Tsc2 PE=1 SV=3;tr|A0A0G2JSL4|A0A0G2JSL4_RAT Tuberin OS=Rattus norvegicus OX=10116 GN=Tsc2 PE=1 SV=1;sp|P49816|TSC2_RAT Tuberin OS=Rattus norvegicus OX=10116 GN=Tsc2 PE=1 SV=1	3	2	2	2	1.3	198.6	1785	0	2.4369	34882000	2	13.8326	13.825	14.0285	14.0227	14.2001	13.4365	-0.121431	-0.0349234	0.0543945	0.0362757	0.0755213	-0.239409	0.00855064	0.932844	0.999355	FALSE
930	P50137	Tkt	Transketolase	sp|P50137|TKT_RAT;tr|G3V826|G3V826_RAT	sp|P50137|TKT_RAT;tr|G3V826|G3V826_RAT	sp|P50137|TKT_RAT Transketolase OS=Rattus norvegicus OX=10116 GN=Tkt PE=1 SV=1;tr|G3V826|G3V826_RAT Transketolase OS=Rattus norvegicus OX=10116 GN=Tkt PE=1 SV=1	2	25	25	25	52.2	67.643	623	0	323.31	7189400000	61	18.5086	18.4867	18.603	18.5757	18.7879	18.1808	-0.0527734	0.0194241	0.0215374	-0.0180719	0.0560348	-0.102449	0.0175579	0.766704	0.999355	FALSE
931	P50398	Gdi1	Rab GDP dissociation inhibitor alpha	sp|P50398|GDIA_RAT	sp|P50398|GDIA_RAT	sp|P50398|GDIA_RAT Rab GDP dissociation inhibitor alpha OS=Rattus norvegicus OX=10116 GN=Gdi1 PE=1 SV=1	1	26	19	19	60.6	50.536	447	0	323.31	11778000000	96	19.4136	19.3905	19.4768	19.4707	19.6357	19.0733	-0.034776	0.0362717	0.00840746	-0.0100183	0.0168585	-0.0968404	0.0333011	0.529573	0.999355	FALSE
932	P50399	Gdi2	Rab GDP dissociation inhibitor beta	sp|P50399|GDIB_RAT	sp|P50399|GDIB_RAT	sp|P50399|GDIB_RAT Rab GDP dissociation inhibitor beta OS=Rattus norvegicus OX=10116 GN=Gdi2 PE=1 SV=2	1	27	27	20	60.2	50.537	445	0	323.31	11877000000	72	19.0544	19.0132	19.1768	19.0667	19.3102	18.7154	-0.0260826	0.0268801	0.0762618	-0.0461482	0.0592159	-0.0868932	0.050295	0.411044	0.999355	FALSE
933	P50408	Atp6v1f	V-type proton ATPase subunit F	sp|P50408|VATF_RAT;tr|B2GUW7|B2GUW7_RAT	sp|P50408|VATF_RAT	sp|P50408|VATF_RAT V-type proton ATPase subunit F OS=Rattus norvegicus OX=10116 GN=Atp6v1f PE=1 SV=1	2	9	9	9	84	13.37	119	0	273.41	5130800000	38	17.4659	17.3171	17.4564	17.4863	17.5739	17.339	0.0200768	-0.034653	-0.00960929	0.00799847	-0.0425279	0.17129	-0.0536485	0.444774	0.999355	FALSE
934	P50411	Ppp1r2	Protein phosphatase inhibitor 2	sp|P50411|IPP2_RAT;tr|A0A0H2UHA0|A0A0H2UHA0_RAT	sp|P50411|IPP2_RAT	sp|P50411|IPP2_RAT Protein phosphatase inhibitor 2 OS=Rattus norvegicus OX=10116 GN=Ppp1r2 PE=1 SV=2	2	3	3	3	17.1	23.071	205	0	27.685	88191000	5	12.213	11.8031	11.7557	11.8873	11.9038	11.7074	0.337566	0.0218481	-0.139827	-0.0204959	-0.142082	0.110193	0.0906572	0.519571	0.999355	FALSE
935	P50430	Arsb	Arylsulfatase B	sp|P50430|ARSB_RAT	sp|P50430|ARSB_RAT	sp|P50430|ARSB_RAT Arylsulfatase B OS=Rattus norvegicus OX=10116 GN=Arsb PE=2 SV=2	1	6	6	6	13.3	58.958	528	0	26.882	381760000	9	15.8807	15.6888	15.8688	16.0218	15.9858	15.6535	0.0148936	-0.0828545	-0.0170592	0.123602	-0.0505008	0.0658871	-0.0746694	0.264172	0.999355	FALSE
936	P50442	Gatm	Glycine amidinotransferase, mitochondrial	sp|P50442|GATM_RAT;tr|A0A140TA89|A0A140TA89_RAT	sp|P50442|GATM_RAT;tr|A0A140TA89|A0A140TA89_RAT	sp|P50442|GATM_RAT Glycine amidinotransferase, mitochondrial OS=Rattus norvegicus OX=10116 GN=Gatm PE=1 SV=1;tr|A0A140TA89|A0A140TA89_RAT Glycine amidinotransferase, mitochondrial OS=Rattus norvegicus OX=10116 GN=Gatm PE=1 SV=1	2	9	9	9	22.7	48.242	423	0	15.157	738490000	12	13.9319	13.7816	13.9683	13.9643	14.0027	13.7439	-0.000891637	-0.0571226	0.0153858	-0.000903074	-0.100612	0.0892225	-0.0101118	0.873649	0.999355	FALSE
937	P50475	Aars	Alanine--tRNA ligase, cytoplasmic	sp|P50475|SYAC_RAT	sp|P50475|SYAC_RAT	sp|P50475|SYAC_RAT Alanine--tRNA ligase, cytoplasmic OS=Rattus norvegicus OX=10116 GN=Aars PE=1 SV=3	1	27	27	27	36.6	106.79	968	0	323.31	1645800000	43	18.2849	18.263	18.3786	18.3604	18.5847	18.0023	-0.0569719	0.0152775	0.0165879	-0.0139252	0.072324	-0.0613795	-0.00737526	0.894273	0.999355	FALSE
938	P50503	St13	Hsc70-interacting protein	sp|P50503|F10A1_RAT	sp|P50503|F10A1_RAT	sp|P50503|F10A1_RAT Hsc70-interacting protein OS=Rattus norvegicus OX=10116 GN=St13 PE=1 SV=1	1	10	10	10	25.8	41.279	368	0	112.51	967500000	20	15.8986	15.816	16.0217	15.9335	16.1535	15.6219	-0.00630815	0.00519415	0.0966908	-0.00384192	0.0780655	-0.00488371	0.00874564	0.870257	0.999355	FALSE
939	P50554	Abat	4-aminobutyrate aminotransferase, mitochondrial	sp|P50554|GABT_RAT	sp|P50554|GABT_RAT	sp|P50554|GABT_RAT 4-aminobutyrate aminotransferase, mitochondrial OS=Rattus norvegicus OX=10116 GN=Abat PE=1 SV=3	1	28	28	28	68	56.455	500	0	323.31	40155000000	180	20.0051	19.9466	20.1292	20.15	20.2355	19.6958	-0.046453	-0.0107875	0.0575232	0.0660577	0.0134178	-0.0775736	-0.000539729	0.992694	0.999355	FALSE
940	G3V9H0	Rasa1	Ras GTPase-activating protein 1	tr|G3V9H0|G3V9H0_RAT;sp|P50904|RASA1_RAT	tr|G3V9H0|G3V9H0_RAT;sp|P50904|RASA1_RAT	tr|G3V9H0|G3V9H0_RAT Ras GTPase-activating protein 1 OS=Rattus norvegicus OX=10116 GN=Rasa1 PE=1 SV=2;sp|P50904|RASA1_RAT Ras GTPase-activating protein 1 OS=Rattus norvegicus OX=10116 GN=Rasa1 PE=3 SV=1	2	9	9	9	10.7	111.66	996	0	45.824	193290000	9	15.0413	14.8536	15.0522	14.9902	15.1079	15.0777	0.0455752	-0.0480462	0.0363527	-0.0379635	-0.0583399	0.360156	-0.076657	0.541266	0.999355	FALSE
941	P51111	Htt	Huntingtin	sp|P51111|HD_RAT;tr|G3V9P7|G3V9P7_RAT	sp|P51111|HD_RAT;tr|G3V9P7|G3V9P7_RAT	sp|P51111|HD_RAT Huntingtin OS=Rattus norvegicus OX=10116 GN=Htt PE=1 SV=1;tr|G3V9P7|G3V9P7_RAT Huntingtin OS=Rattus norvegicus OX=10116 GN=Htt PE=1 SV=1	2	16	16	16	6	343.76	3110	0	30.706	351910000	17	15.0964	14.9113	14.9752	15.0883	15.1698	14.7292	0.0915437	0.000510629	-0.0497537	0.0509937	-0.00558555	0.00253008	-0.00187918	0.972653	0.999355	FALSE
942	P51146	Rab4b	Ras-related protein Rab-4B	sp|P51146|RAB4B_RAT	sp|P51146|RAB4B_RAT	sp|P51146|RAB4B_RAT Ras-related protein Rab-4B OS=Rattus norvegicus OX=10116 GN=Rab4b PE=2 SV=1	1	10	10	8	46	23.629	213	0	71.798	436980000	12	16.3608	16.1066	16.2077	16.2899	16.4012	16.2511	0.116731	-0.043332	-0.0564893	0.0134338	-0.0133956	0.28516	-0.0894293	0.390066	0.999355	FALSE
943	P51583	Paics	Multifunctional protein ADE2	sp|P51583|PUR6_RAT;tr|F8WFR8|F8WFR8_RAT;tr|A0A0G2K5S4|A0A0G2K5S4_RAT	sp|P51583|PUR6_RAT;tr|F8WFR8|F8WFR8_RAT;tr|A0A0G2K5S4|A0A0G2K5S4_RAT	sp|P51583|PUR6_RAT Multifunctional protein ADE2 OS=Rattus norvegicus OX=10116 GN=Paics PE=1 SV=3;tr|F8WFR8|F8WFR8_RAT Multifunctional protein ADE2-like OS=Rattus norvegicus OX=10116 GN=LOC100910308 PE=3 SV=2;tr|A0A0G2K5S4|A0A0G2K5S4_RAT Uncharacterized pro	3	9	9	9	23.1	47.096	425	0	28.812	220880000	11	12.7776	13.0349	12.8663	12.7986	13.1664	12.4633	-0.0353803	0.315984	0.0332148	-0.0468675	0.182878	-0.0715673	0.083125	0.495953	0.999355	FALSE
945	P51635	Akr1a1	Aldo-keto reductase family 1 member A1	sp|P51635|AK1A1_RAT	sp|P51635|AK1A1_RAT	sp|P51635|AK1A1_RAT Aldo-keto reductase family 1 member A1 OS=Rattus norvegicus OX=10116 GN=Akr1a1 PE=1 SV=2	1	19	19	19	60.9	36.505	325	0	322.4	3394600000	35	18.7538	18.6123	18.7666	18.7996	18.9181	18.4646	0.00658283	-0.0407887	-0.000738653	0.0199435	0.00040597	-0.00444403	-0.01695	0.689543	0.999355	FALSE
946	P51647	Aldh1a1	Retinal dehydrogenase 1	sp|P51647|AL1A1_RAT;tr|A0A0H2UHP1|A0A0H2UHP1_RAT	sp|P51647|AL1A1_RAT;tr|A0A0H2UHP1|A0A0H2UHP1_RAT	sp|P51647|AL1A1_RAT Retinal dehydrogenase 1 OS=Rattus norvegicus OX=10116 GN=Aldh1a1 PE=1 SV=3;tr|A0A0H2UHP1|A0A0H2UHP1_RAT Retinal dehydrogenase 1 OS=Rattus norvegicus OX=10116 GN=Aldh1a1 PE=1 SV=1	2	9	7	6	22.6	54.458	501	0	45.073	151110000	10	15.5191	15.4197	15.4708	15.5601	15.6213	15.1172	0.0373215	0.0320795	-0.0310981	0.0458869	-0.0310519	-0.0864316	0.0366332	0.508672	0.999355	FALSE
947	P51792	Clcn3	H(+)/Cl(-) exchange transporter 3	sp|P51792|CLCN3_RAT;tr|A0A0G2K2K6|A0A0G2K2K6_RAT	sp|P51792|CLCN3_RAT;tr|A0A0G2K2K6|A0A0G2K2K6_RAT	sp|P51792|CLCN3_RAT H(+)/Cl(-) exchange transporter 3 OS=Rattus norvegicus OX=10116 GN=Clcn3 PE=2 SV=2;tr|A0A0G2K2K6|A0A0G2K2K6_RAT Chloride channel protein OS=Rattus norvegicus OX=10116 GN=Clcn3 PE=1 SV=1	2	2	2	2	3.1	90.854	818	0	6.3264	93695000	3	12.7033	12.5562	12.712	12.5214	12.6383	12.6545	0.0326472	-0.0202659	0.0212473	-0.181637	-0.202883	0.26206	0.0520294	0.699225	0.999355	FALSE
948	P51794	Clcn4	H(+)/Cl(-) exchange transporter 4	sp|P51794|CLCN4_RAT;tr|Q56A19|Q56A19_RAT	sp|P51794|CLCN4_RAT;tr|Q56A19|Q56A19_RAT	sp|P51794|CLCN4_RAT H(+)/Cl(-) exchange transporter 4 OS=Rattus norvegicus OX=10116 GN=Clcn4 PE=2 SV=1;tr|Q56A19|Q56A19_RAT Chloride channel protein OS=Rattus norvegicus OX=10116 GN=Clcn4 PE=1 SV=1	2	3	3	3	6.4	83.7	747	0	52.505	29987000	4	11.8582	11.8829	11.7338	11.7932	11.9743	11.6598	0.0269503	0.145751	-0.117577	-0.0704409	-0.0274668	0.106718	0.0154377	0.860133	0.999355	FALSE
950	P51907	Slc1a1	Excitatory amino acid transporter 3	sp|P51907|EAA3_RAT	sp|P51907|EAA3_RAT	sp|P51907|EAA3_RAT Excitatory amino acid transporter 3 OS=Rattus norvegicus OX=10116 GN=Slc1a1 PE=1 SV=1	1	2	2	2	6.1	56.771	523	0	7.4431	42013000	4	13.7994	13.9144	14.0399	14.0783	14.2501	13.5429	-0.214318	-0.00517343	0.0061548	0.0322023	0.0658655	-0.192626	-0.039593	0.691454	0.999355	FALSE
954	P52481	Cap2	Adenylyl cyclase-associated protein 2	sp|P52481|CAP2_RAT	sp|P52481|CAP2_RAT	sp|P52481|CAP2_RAT Adenylyl cyclase-associated protein 2 OS=Rattus norvegicus OX=10116 GN=Cap2 PE=1 SV=1	1	18	18	18	41.3	52.912	477	0	323.31	2567400000	32	17.8231	17.7497	17.8955	17.8942	18.1035	17.4367	-0.029001	-0.00830282	0.0232211	0.00965504	0.0808384	-0.137252	0.010892	0.873128	0.999355	FALSE
955	P52555	Erp29	Endoplasmic reticulum resident protein 29	sp|P52555|ERP29_RAT	sp|P52555|ERP29_RAT	sp|P52555|ERP29_RAT Endoplasmic reticulum resident protein 29 OS=Rattus norvegicus OX=10116 GN=Erp29 PE=1 SV=2	1	7	7	7	27.3	28.574	260	0	73.17	929140000	22	17.3019	17.1312	17.3389	17.3552	17.4184	17.0062	0.0086901	-0.0678629	0.0256199	0.0295655	-0.0453128	-0.00879632	-0.00300312	0.952051	0.999355	FALSE
956	P52631	Stat3	Signal transducer and activator of transcription 3	sp|P52631|STAT3_RAT	sp|P52631|STAT3_RAT	sp|P52631|STAT3_RAT Signal transducer and activator of transcription 3 OS=Rattus norvegicus OX=10116 GN=Stat3 PE=1 SV=1	1	2	2	2	4.7	88.039	770	0	6.4364	3291900	2	10.3791	9.77146	10.3332	9.98769	10.4547	9.59236	0.259334	-0.25412	0.193345	-0.164443	0.164481	-0.249191	0.149237	0.410802	0.999355	FALSE
957	A0A0G2JXI4	Stat5b	Signal transducer and activator of transcription	tr|A0A0G2JXI4|A0A0G2JXI4_RAT;tr|A0A0G2JSR4|A0A0G2JSR4_RAT;sp|P52632|STA5B_RAT;tr|G3V8K7|G3V8K7_RAT;sp|Q62771|STA5A_RAT	tr|A0A0G2JXI4|A0A0G2JXI4_RAT;tr|A0A0G2JSR4|A0A0G2JSR4_RAT;sp|P52632|STA5B_RAT;tr|G3V8K7|G3V8K7_RAT;sp|Q62771|STA5A_RAT	tr|A0A0G2JXI4|A0A0G2JXI4_RAT Signal transducer and activator of transcription OS=Rattus norvegicus OX=10116 GN=Stat5b PE=1 SV=1;tr|A0A0G2JSR4|A0A0G2JSR4_RAT Signal transducer and activator of transcription OS=Rattus norvegicus OX=10116 GN=Stat5b PE=1 SV=1;	5	2	2	2	4	86.974	758	0	35.592	10250000	3	12.4603	12.4864	12.4738	12.4907	12.6067	11.9001	0.00352163	0.123693	-0.00309058	0.00147976	-0.0205872	-0.278568	0.1406	0.161071	0.999355	FALSE
958	P52759	Rida	2-iminobutanoate/2-iminopropanoate deaminase	sp|P52759|RIDA_RAT	sp|P52759|RIDA_RAT	sp|P52759|RIDA_RAT 2-iminobutanoate/2-iminopropanoate deaminase OS=Rattus norvegicus OX=10116 GN=Rida PE=1 SV=3	1	5	5	5	52.6	14.303	137	0	235.92	897950000	10	16.3334	16.2456	16.4384	16.4514	16.5436	16.1125	-0.0476418	-0.0412933	0.0372711	0.037983	-0.00791099	0.00963765	-0.0304579	0.526536	0.999355	FALSE
959	P52873	Pc	Pyruvate carboxylase, mitochondrial	sp|P52873|PYC_RAT;tr|A0A0G2JTL5|A0A0G2JTL5_RAT	sp|P52873|PYC_RAT;tr|A0A0G2JTL5|A0A0G2JTL5_RAT	sp|P52873|PYC_RAT Pyruvate carboxylase, mitochondrial OS=Rattus norvegicus OX=10116 GN=Pc PE=1 SV=2;tr|A0A0G2JTL5|A0A0G2JTL5_RAT Pyruvate carboxylase, mitochondrial OS=Rattus norvegicus OX=10116 GN=Pc PE=1 SV=1	2	48	48	48	52.5	129.78	1178	0	323.31	15142000000	120	19.5312	19.4695	19.6068	19.6088	19.7468	19.2931	-0.041769	-0.00924918	0.0137929	0.00347423	0.00341692	-0.00169026	-0.0141421	0.737907	0.999355	FALSE
961	P53042	Ppp5c	Serine/threonine-protein phosphatase 5	sp|P53042|PPP5_RAT	sp|P53042|PPP5_RAT	sp|P53042|PPP5_RAT Serine/threonine-protein phosphatase 5 OS=Rattus norvegicus OX=10116 GN=Ppp5c PE=1 SV=1	1	13	13	13	30.9	56.916	499	0	291.46	1615200000	19	16.9715	16.9227	17.0088	16.9761	17.1575	16.5575	-0.00798531	0.03729	0.00915894	-0.0358043	0.00746874	-0.143878	0.0702259	0.237779	0.999355	FALSE
962	P53534	Pygb	Glycogen phosphorylase, brain form (Fragment)	sp|P53534|PYGB_RAT	sp|P53534|PYGB_RAT	sp|P53534|PYGB_RAT Glycogen phosphorylase, brain form (Fragment) OS=Rattus norvegicus OX=10116 GN=Pygb PE=1 SV=3	1	44	44	2	50.4	96.173	838	0	323.31	16355000000	124	19.6546	19.5719	19.6261	19.668	19.8313	19.3538	0.00859379	0.0200724	-0.0399907	-0.0103885	0.0148217	-0.0140775	-0.000560092	0.989694	0.999355	FALSE
963	Q6IRG9	Ap3m1	AP-3 complex subunit mu-1	tr|Q6IRG9|Q6IRG9_RAT;sp|P53676|AP3M1_RAT	tr|Q6IRG9|Q6IRG9_RAT;sp|P53676|AP3M1_RAT	tr|Q6IRG9|Q6IRG9_RAT AP-3 complex subunit mu-1 OS=Rattus norvegicus OX=10116 GN=Ap3m1 PE=1 SV=1;sp|P53676|AP3M1_RAT AP-3 complex subunit mu-1 OS=Rattus norvegicus OX=10116 GN=Ap3m1 PE=1 SV=1	2	6	4	4	20.8	46.977	418	0	24.75	89254000	4	14.1431	14.0267	14.1329	14.1607	14.3477	13.621	0.0191593	-0.00306639	-0.0110952	0.00441862	0.0532756	-0.224719	0.0573409	0.495574	0.999355	FALSE
964	P53678	Ap3m2	AP-3 complex subunit mu-2	sp|P53678|AP3M2_RAT;tr|V9GZ82|V9GZ82_RAT	sp|P53678|AP3M2_RAT;tr|V9GZ82|V9GZ82_RAT	sp|P53678|AP3M2_RAT AP-3 complex subunit mu-2 OS=Rattus norvegicus OX=10116 GN=Ap3m2 PE=2 SV=1;tr|V9GZ82|V9GZ82_RAT AP-3 complex subunit mu-2 OS=Rattus norvegicus OX=10116 GN=Ap3m2 PE=1 SV=2	2	13	13	11	49.3	46.874	418	0	323.31	538470000	18	17.3836	17.2854	17.4834	17.4704	17.5727	17.0576	-0.00952022	-0.0136486	0.0701264	0.0448332	0.00900365	-0.0574029	0.0168412	0.748579	0.999355	FALSE
965	P53812	Pitpnb	Phosphatidylinositol transfer protein beta isoform	sp|P53812|PIPNB_RAT;tr|D3ZCD4|D3ZCD4_RAT	sp|P53812|PIPNB_RAT;tr|D3ZCD4|D3ZCD4_RAT	sp|P53812|PIPNB_RAT Phosphatidylinositol transfer protein beta isoform OS=Rattus norvegicus OX=10116 GN=Pitpnb PE=1 SV=2;tr|D3ZCD4|D3ZCD4_RAT Phosphatidylinositol transfer protein beta isoform OS=Rattus norvegicus OX=10116 GN=Pitpnb PE=1 SV=3	2	5	4	4	18.1	31.45	271	0	12.32	116520000	4	13.1553	13.1119	13.0855	13.1606	13.3348	13.0785	-0.00474926	0.0459059	-0.0947084	-0.0318602	0.00423268	0.196543	-0.0741556	0.367303	0.999355	FALSE
966	P53987	Slc16a1	Monocarboxylate transporter 1	sp|P53987|MOT1_RAT	sp|P53987|MOT1_RAT	sp|P53987|MOT1_RAT Monocarboxylate transporter 1 OS=Rattus norvegicus OX=10116 GN=Slc16a1 PE=1 SV=1	1	4	4	4	8.5	53.238	494	0	26.596	282030000	6	16.199	16.0666	16.2575	16.242	16.4451	15.7249	-0.00618134	-0.0444274	0.0322434	0.00438663	0.0694385	-0.202086	0.0366317	0.655678	0.999355	FALSE
967	A0A0G2K342	Hap1	Huntingtin-associated protein 1	tr|A0A0G2K342|A0A0G2K342_RAT;tr|F1LQG0|F1LQG0_RAT;sp|P54256|HAP1_RAT	tr|A0A0G2K342|A0A0G2K342_RAT;tr|F1LQG0|F1LQG0_RAT;sp|P54256|HAP1_RAT	tr|A0A0G2K342|A0A0G2K342_RAT Huntingtin-associated protein 1 OS=Rattus norvegicus OX=10116 GN=Hap1 PE=1 SV=1;tr|F1LQG0|F1LQG0_RAT Huntingtin-associated protein 1 OS=Rattus norvegicus OX=10116 GN=Hap1 PE=1 SV=1;sp|P54256|HAP1_RAT Huntingtin-associated prote	3	2	2	2	2.7	67.017	599	0.0067052	1.5525	32309000	2	11.8326	11.5879	11.5834	11.6222	11.6546	11.6846	0.197356	0.0467955	-0.0719446	-0.0454433	-0.151137	0.32752	0.0137556	0.923776	0.999355	FALSE
968	P54287	Cacnb3	Voltage-dependent L-type calcium channel subunit beta-3	sp|P54287|CACB3_RAT	sp|P54287|CACB3_RAT	sp|P54287|CACB3_RAT Voltage-dependent L-type calcium channel subunit beta-3 OS=Rattus norvegicus OX=10116 GN=Cacnb3 PE=1 SV=1	1	11	9	9	27.5	54.563	484	0	37.554	972380000	9	14.6642	14.6325	14.5494	14.6498	14.9011	14.3511	0.0174109	0.0798677	-0.117426	-0.0293556	0.0838812	-0.0175171	-0.0190521	0.785559	0.999355	FALSE
969	P54311	Gnb1	Guanine nucleotide-binding protein G(I)/G(S)/G(T) subunit beta-1	sp|P54311|GBB1_RAT;sp|P52287|GBB3_RAT	sp|P54311|GBB1_RAT	sp|P54311|GBB1_RAT Guanine nucleotide-binding protein G(I)/G(S)/G(T) subunit beta-1 OS=Rattus norvegicus OX=10116 GN=Gnb1 PE=1 SV=4	2	14	14	8	43.8	37.377	340	0	323.31	20646000000	71	18.1947	18.1221	18.22	18.314	18.4643	17.9074	-0.0129006	0.00866278	-0.00768141	0.0739671	0.0861648	-0.0220753	-0.049992	0.33122	0.999355	FALSE
970	P54313	Gnb2	Guanine nucleotide-binding protein G(I)/G(S)/G(T) subunit beta-2	sp|P54313|GBB2_RAT	sp|P54313|GBB2_RAT	sp|P54313|GBB2_RAT Guanine nucleotide-binding protein G(I)/G(S)/G(T) subunit beta-2 OS=Rattus norvegicus OX=10116 GN=Gnb2 PE=1 SV=4	1	12	6	3	39.7	37.331	340	0	185.5	1002900000	8	15.5704	15.4424	15.3432	15.5264	15.7105	15.3568	0.0334664	-0.000414813	-0.213853	-0.0430198	0.00304517	0.0979434	-0.0795902	0.359287	0.999355	FALSE
971	P54319	Plaa	Phospholipase A-2-activating protein	sp|P54319|PLAP_RAT	sp|P54319|PLAP_RAT	sp|P54319|PLAP_RAT Phospholipase A-2-activating protein OS=Rattus norvegicus OX=10116 GN=Plaa PE=1 SV=3	1	14	14	14	24.5	87.083	795	0	172.34	460710000	17	15.5886	15.4426	15.613	15.6646	15.7016	15.375	-0.00323033	-0.0551015	0.00106477	0.0404287	-0.0606772	0.0613372	-0.0327853	0.542794	0.999355	FALSE
972	P54645	Prkaa1	5-AMP-activated protein kinase catalytic subunit alpha-1	sp|P54645|AAPK1_RAT	sp|P54645|AAPK1_RAT	sp|P54645|AAPK1_RAT 5-AMP-activated protein kinase catalytic subunit alpha-1 OS=Rattus norvegicus OX=10116 GN=Prkaa1 PE=1 SV=2	1	6	6	5	12	63.973	559	0	41.551	90439000	7	13.9376	13.7305	13.9234	14.0855	14.0825	14.0851	0.0125807	-0.100457	-0.0217402	0.127989	-0.0130972	0.438153	-0.220887	0.106675	0.999355	FALSE
973	Q99JD5	Bcat1	Branched-chain-amino-acid aminotransferase	tr|Q99JD5|Q99JD5_RAT;sp|P54690|BCAT1_RAT	tr|Q99JD5|Q99JD5_RAT;sp|P54690|BCAT1_RAT	tr|Q99JD5|Q99JD5_RAT Branched-chain-amino-acid aminotransferase OS=Rattus norvegicus OX=10116 GN=Bcat1 PE=2 SV=1;sp|P54690|BCAT1_RAT Branched-chain-amino-acid aminotransferase, cytosolic OS=Rattus norvegicus OX=10116 GN=Bcat1 PE=1 SV=1	2	7	7	7	20.3	44.77	399	0	37.539	1111800000	11	16.4069	16.3137	16.3578	16.4531	16.5544	16.2637	-8.67079e-05	0.00088418	-0.0692894	0.0137715	-0.023102	0.134881	-0.0646808	0.301155	0.999355	FALSE
976	P54777	Pex6	Peroxisome assembly factor 2	sp|P54777|PEX6_RAT	sp|P54777|PEX6_RAT	sp|P54777|PEX6_RAT Peroxisome assembly factor 2 OS=Rattus norvegicus OX=10116 GN=Pex6 PE=1 SV=1	1	2	2	2	2.9	104.43	978	0	17.322	15662000	3	9.30549	9.252	9.32184	9.78557	9.59638	9.16882	-0.0791988	-0.0385452	-0.0829442	0.368462	0.0411756	0.0622962	-0.224207	0.05325	0.999355	FALSE
977	P54900	Scn2b	Sodium channel subunit beta-2	sp|P54900|SCN2B_RAT	sp|P54900|SCN2B_RAT	sp|P54900|SCN2B_RAT Sodium channel subunit beta-2 OS=Rattus norvegicus OX=10116 GN=Scn2b PE=1 SV=1	1	4	4	4	15.8	24.144	215	0	10.875	609510000	5	16.5645	16.5149	16.669	16.6957	16.7576	16.0819	-0.0322429	0.0122916	0.0521546	0.0665808	-0.00966123	-0.236665	0.0706496	0.436723	0.999355	FALSE
978	P54921	Napa	Alpha-soluble NSF attachment protein	sp|P54921|SNAA_RAT	sp|P54921|SNAA_RAT	sp|P54921|SNAA_RAT Alpha-soluble NSF attachment protein OS=Rattus norvegicus OX=10116 GN=Napa PE=1 SV=2	1	17	13	13	58.6	33.192	295	0	323.31	1404100000	22	17.5626	17.4937	17.5121	17.5802	17.701	17.3305	0.00653249	0.0316821	-0.0641425	-0.0083272	-0.0256544	0.0525837	-0.0148433	0.769966	0.999355	FALSE
980	P55051	Fabp7	Fatty acid-binding protein, brain	sp|P55051|FABP7_RAT	sp|P55051|FABP7_RAT	sp|P55051|FABP7_RAT Fatty acid-binding protein, brain OS=Rattus norvegicus OX=10116 GN=Fabp7 PE=1 SV=2	1	5	5	5	55.3	14.864	132	0	127.52	325740000	10	14.9645	15.0372	15.207	15.0188	15.2447	14.674	-0.0658145	0.101098	0.156632	-0.0438965	0.0439347	-0.0780998	0.0899924	0.257812	0.999355	FALSE
981	P55053	Fabp5	Fatty acid-binding protein 5	sp|P55053|FABP5_RAT	sp|P55053|FABP5_RAT	sp|P55053|FABP5_RAT Fatty acid-binding protein 5 OS=Rattus norvegicus OX=10116 GN=Fabp5 PE=1 SV=3	1	5	5	5	28.9	15.059	135	0	117.56	898450000	11	13.091	13.4717	13.6953	13.6998	13.8008	13.0962	-0.505716	-0.0309205	0.0785075	0.0706369	0.0335509	-0.222402	-0.113305	0.521391	0.999355	FALSE
982	P55067	Ncan	Neurocan core protein	sp|P55067|NCAN_RAT;tr|G3V8R2|G3V8R2_RAT;tr|A0A0G2K4R4|A0A0G2K4R4_RAT	sp|P55067|NCAN_RAT;tr|G3V8R2|G3V8R2_RAT	sp|P55067|NCAN_RAT Neurocan core protein OS=Rattus norvegicus OX=10116 GN=Ncan PE=1 SV=1;tr|G3V8R2|G3V8R2_RAT Neurocan core protein OS=Rattus norvegicus OX=10116 GN=Ncan PE=1 SV=1	3	8	8	8	6.6	135.54	1257	0	55.242	346630000	8	16.0229	15.7097	15.8523	16.0123	16.0587	15.835	0.0888324	-0.130215	-0.10184	0.0458926	-0.0458544	0.179169	-0.107477	0.25367	0.999355	FALSE
983	F1M7U7	Tyro3	Tyrosine-protein kinase receptor TYRO3	tr|F1M7U7|F1M7U7_RAT;sp|P55146|TYRO3_RAT	tr|F1M7U7|F1M7U7_RAT;sp|P55146|TYRO3_RAT	tr|F1M7U7|F1M7U7_RAT Tyrosine-protein kinase receptor TYRO3 OS=Rattus norvegicus OX=10116 GN=Tyro3 PE=1 SV=1;sp|P55146|TYRO3_RAT Tyrosine-protein kinase receptor TYRO3 OS=Rattus norvegicus OX=10116 GN=Tyro3 PE=1 SV=1	2	3	3	3	3.8	95.902	880	0	6.0335	10293000	3	8.95405	8.42815	9.6522	8.65356	9.0917	8.85689	0.0161722	-0.415586	0.694229	-0.316731	-0.0166888	0.197178	0.143686	0.63614	0.999355	FALSE
984	P55161	Nckap1	Nck-associated protein 1	sp|P55161|NCKP1_RAT;tr|F1LSM5|F1LSM5_RAT	sp|P55161|NCKP1_RAT;tr|F1LSM5|F1LSM5_RAT	sp|P55161|NCKP1_RAT Nck-associated protein 1 OS=Rattus norvegicus OX=10116 GN=Nckap1 PE=2 SV=1;tr|F1LSM5|F1LSM5_RAT Nck-associated protein 1 OS=Rattus norvegicus OX=10116 GN=Nckap1 PE=1 SV=3	2	38	38	37	33.2	128.86	1128	0	257.46	5754600000	66	18.7858	18.7082	18.7926	18.815	18.9562	18.424	0.00171731	0.0182188	-0.011591	-0.00156229	0.00160046	-0.0819682	0.0300917	0.524827	0.999355	FALSE
986	P56522	Fdxr	NADPH:adrenodoxin oxidoreductase, mitochondrial	sp|P56522|ADRO_RAT	sp|P56522|ADRO_RAT	sp|P56522|ADRO_RAT NADPH:adrenodoxin oxidoreductase, mitochondrial OS=Rattus norvegicus OX=10116 GN=Fdxr PE=1 SV=1	1	18	18	18	37.4	54.362	494	0	90.482	1294800000	20	17.6623	17.5316	17.634	17.6811	17.8028	17.4341	0.0217941	-0.0147187	-0.0266023	0.00817456	-0.00813638	0.0718166	-0.0304606	0.518945	0.999355	FALSE
988	P56571		ES1 protein homolog, mitochondrial	sp|P56571|ES1_RAT	sp|P56571|ES1_RAT	sp|P56571|ES1_RAT ES1 protein homolog, mitochondrial OS=Rattus norvegicus OX=10116 PE=1 SV=2	1	12	12	12	53.8	28.172	266	0	323.31	15378000000	44	19.0145	18.9999	19.1542	19.157	19.3201	18.6515	-0.0941396	-0.0146183	0.0254525	0.0159705	0.0409118	-0.178942	0.0129183	0.865981	0.999355	FALSE
989	P56574	Idh2	Isocitrate dehydrogenase [NADP], mitochondrial	sp|P56574|IDHP_RAT;tr|A0A0G2JUF6|A0A0G2JUF6_RAT	sp|P56574|IDHP_RAT;tr|A0A0G2JUF6|A0A0G2JUF6_RAT	sp|P56574|IDHP_RAT Isocitrate dehydrogenase [NADP], mitochondrial OS=Rattus norvegicus OX=10116 GN=Idh2 PE=1 SV=2;tr|A0A0G2JUF6|A0A0G2JUF6_RAT Isocitrate dehydrogenase [NADP] OS=Rattus norvegicus OX=10116 GN=Idh2 PE=1 SV=1	2	21	21	20	47.6	50.967	452	0	323.31	10763000000	68	19.2074	19.1656	19.3089	19.3209	19.4656	18.7972	-0.066014	-0.0137024	0.0153656	0.0150546	0.0216364	-0.19801	0.0323227	0.669328	0.999355	FALSE
990	A0A0G2K1I6	Scamp1	Secretory carrier-associated membrane protein	tr|A0A0G2K1I6|A0A0G2K1I6_RAT;sp|P56603|SCAM1_RAT;tr|A0A0G2JY82|A0A0G2JY82_RAT	tr|A0A0G2K1I6|A0A0G2K1I6_RAT;sp|P56603|SCAM1_RAT;tr|A0A0G2JY82|A0A0G2JY82_RAT	tr|A0A0G2K1I6|A0A0G2K1I6_RAT Secretory carrier-associated membrane protein OS=Rattus norvegicus OX=10116 GN=Scamp1 PE=1 SV=1;sp|P56603|SCAM1_RAT Secretory carrier-associated membrane protein 1 OS=Rattus norvegicus OX=10116 GN=Scamp1 PE=1 SV=1;tr|A0A0G2JY82	3	11	11	11	47	33.955	304	0	323.31	1567700000	17	17.0546	16.9803	17.0723	17.0005	17.1828	16.5756	0.0221888	0.0419568	0.0197929	-0.0643229	-0.0201255	-0.17863	0.115672	0.0755179	0.999355	FALSE
992	A0A0G2JSQ0	Ppp2r2d	Serine/threonine-protein phosphatase 2A 55 kDa regulatory subunit B	tr|A0A0G2JSQ0|A0A0G2JSQ0_RAT;sp|P56932|2ABD_RAT	tr|A0A0G2JSQ0|A0A0G2JSQ0_RAT;sp|P56932|2ABD_RAT	tr|A0A0G2JSQ0|A0A0G2JSQ0_RAT Serine/threonine-protein phosphatase 2A 55 kDa regulatory subunit B OS=Rattus norvegicus OX=10116 GN=Ppp2r2d PE=1 SV=1;sp|P56932|2ABD_RAT Serine/threonine-protein phosphatase 2A 55 kDa regulatory subunit B delta isoform OS=Ratt	2	6	3	2	17.9	51.973	453	0	4.6135	86361000	5	15.1784	15.2027	15.2194	15.2143	15.4876	14.899	-0.0129793	0.105507	0.00789429	-0.0095051	0.125738	-0.0141811	-0.000543587	0.993142	0.999355	FALSE
993	P57093	Phyh	Phytanoyl-CoA dioxygenase, peroxisomal	sp|P57093|PAHX_RAT	sp|P57093|PAHX_RAT	sp|P57093|PAHX_RAT Phytanoyl-CoA dioxygenase, peroxisomal OS=Rattus norvegicus OX=10116 GN=Phyh PE=1 SV=2	1	3	3	3	11.5	38.588	338	0	6.1129	45247000	4	12.6782	12.4918	12.459	12.6289	13.0074	12.3641	0.0589937	-0.0332711	-0.18021	-0.0226568	0.217702	0.0231053	-0.124213	0.216022	0.999355	FALSE
994	P57097	Mertk	Tyrosine-protein kinase Mer	sp|P57097|MERTK_RAT	sp|P57097|MERTK_RAT	sp|P57097|MERTK_RAT Tyrosine-protein kinase Mer OS=Rattus norvegicus OX=10116 GN=Mertk PE=2 SV=1	1	6	6	6	6.2	109.42	994	0	8.4766	53592000	6	12.6481	12.4289	12.535	12.3245	12.8089	12.2394	0.129322	0.00426753	-0.00391845	-0.226763	0.119543	-0.00122682	0.0793728	0.442021	0.999355	FALSE
995	A0A0G2K6H2	Gstz1	Maleylacetoacetate isomerase	tr|A0A0G2K6H2|A0A0G2K6H2_RAT;sp|P57113|MAAI_RAT	tr|A0A0G2K6H2|A0A0G2K6H2_RAT;sp|P57113|MAAI_RAT	tr|A0A0G2K6H2|A0A0G2K6H2_RAT Maleylacetoacetate isomerase OS=Rattus norvegicus OX=10116 GN=Gstz1 PE=1 SV=1;sp|P57113|MAAI_RAT Maleylacetoacetate isomerase OS=Rattus norvegicus OX=10116 GN=Gstz1 PE=1 SV=2	2	8	8	8	51.6	23.862	215	0	114.05	1722500000	18	16.7453	16.8353	16.9108	16.6736	17.061	17.2207	-0.145424	0.0386972	-6.23558e-05	-0.249588	-0.000270328	0.608152	-0.155028	0.494189	0.999355	FALSE
996	F1LNC4	Vti1b	Vesicle transport through interaction with t-SNAREs homolog 1B	tr|F1LNC4|F1LNC4_RAT;sp|P58200|VTI1B_RAT	tr|F1LNC4|F1LNC4_RAT;sp|P58200|VTI1B_RAT	tr|F1LNC4|F1LNC4_RAT Vesicle transport through interaction with t-SNAREs homolog 1B OS=Rattus norvegicus OX=10116 GN=Vti1b PE=1 SV=2;sp|P58200|VTI1B_RAT Vesicle transport through interaction with t-SNAREs homolog 1B OS=Rattus norvegicus OX=10116 GN=Vti1b P	2	3	3	3	17.4	23.096	201	0	58.468	65095000	3	14.0063	13.958	13.898	13.9572	14.1787	13.6837	0.0222015	0.0680266	-0.106182	-0.0593463	0.0241081	-0.0223077	0.0138641	0.824746	0.999355	FALSE
997	E9PT82	Strn3	Striatin-3	tr|E9PT82|E9PT82_RAT;sp|P58405|STRN3_RAT	tr|E9PT82|E9PT82_RAT;sp|P58405|STRN3_RAT	tr|E9PT82|E9PT82_RAT Striatin-3 OS=Rattus norvegicus OX=10116 GN=Strn3 PE=1 SV=1;sp|P58405|STRN3_RAT Striatin-3 OS=Rattus norvegicus OX=10116 GN=Strn3 PE=1 SV=2	2	7	7	7	13	77.628	710	0	193.39	330640000	7	15.8377	15.8249	15.898	15.8594	16.0538	15.6012	-0.0408991	0.0404753	-0.000705185	-0.0516262	0.00466658	0.000782851	0.0150159	0.750112	0.999355	FALSE
999	P59215	Gnao1	Guanine nucleotide-binding protein G(o) subunit alpha	sp|P59215|GNAO_RAT;tr|D3ZSS5|D3ZSS5_RAT;sp|P29348|GNAT3_RAT	sp|P59215|GNAO_RAT	sp|P59215|GNAO_RAT Guanine nucleotide-binding protein G(o) subunit alpha OS=Rattus norvegicus OX=10116 GN=Gnao1 PE=1 SV=2	3	22	22	20	63.3	40.068	354	0	323.31	35587000000	114	20.0978	20.017	20.1317	20.1402	20.2587	19.6068	-0.00591056	0.00745513	0.00792433	0.00411585	-0.0155093	-0.218692	0.0798513	0.290016	0.999355	FALSE
1001	A0A096MJW6	Il1rapl1	Interleukin-1 receptor accessory protein-like 1	tr|A0A096MJW6|A0A096MJW6_RAT;sp|P59824|IRPL1_RAT	tr|A0A096MJW6|A0A096MJW6_RAT;sp|P59824|IRPL1_RAT	tr|A0A096MJW6|A0A096MJW6_RAT Interleukin-1 receptor accessory protein-like 1 OS=Rattus norvegicus OX=10116 GN=Il1rapl1 PE=4 SV=1;sp|P59824|IRPL1_RAT Interleukin-1 receptor accessory protein-like 1 OS=Rattus norvegicus OX=10116 GN=Il1rapl1 PE=2 SV=1	2	1	1	1	1.7	79.797	696	0	3.5235	16620000	1	10.5031	11.0025	11.0505	10.8031	10.6415	10.431	-0.236549	0.356927	0.29069	0.0309882	-0.268679	-0.0305396	0.226433	0.235704	0.999355	FALSE
1003	P60123	Ruvbl1	RuvB-like 1	sp|P60123|RUVB1_RAT;tr|A0A0G2K0H9|A0A0G2K0H9_RAT	sp|P60123|RUVB1_RAT;tr|A0A0G2K0H9|A0A0G2K0H9_RAT	sp|P60123|RUVB1_RAT RuvB-like 1 OS=Rattus norvegicus OX=10116 GN=Ruvbl1 PE=1 SV=1;tr|A0A0G2K0H9|A0A0G2K0H9_RAT RuvB-like helicase OS=Rattus norvegicus OX=10116 GN=RGD1564855 PE=3 SV=1	2	6	6	6	16.4	50.213	456	0	18.225	130580000	7	14.3441	14.139	14.438	14.3692	14.5548	13.8591	0.0027596	-0.108194	0.0765924	-0.00455431	0.0429305	-0.204017	0.0455996	0.605832	0.999355	FALSE
1004	P60203	Plp1	Myelin proteolipid protein	sp|P60203|MYPR_RAT	sp|P60203|MYPR_RAT	sp|P60203|MYPR_RAT Myelin proteolipid protein OS=Rattus norvegicus OX=10116 GN=Plp1 PE=1 SV=2	1	6	6	6	22.4	30.077	277	0	92.804	6718900000	21	17.482	17.436	17.6794	17.7598	17.9834	17.4043	-0.188831	-0.140729	-0.0115467	0.0565292	0.141996	0.0116244	-0.183752	0.0291572	0.999355	FALSE
1005	P60522	Gabarapl2	Gamma-aminobutyric acid receptor-associated protein-like 2	sp|P60522|GBRL2_RAT;tr|F1M1J6|F1M1J6_RAT;tr|A0A0G2JU55|A0A0G2JU55_RAT	sp|P60522|GBRL2_RAT;tr|F1M1J6|F1M1J6_RAT	sp|P60522|GBRL2_RAT Gamma-aminobutyric acid receptor-associated protein-like 2 OS=Rattus norvegicus OX=10116 GN=Gabarapl2 PE=3 SV=1;tr|F1M1J6|F1M1J6_RAT Uncharacterized protein OS=Rattus norvegicus OX=10116 PE=3 SV=3	3	6	6	4	47.9	13.667	117	0	70.898	710370000	9	16.1483	16.0049	16.1249	16.2292	16.378	15.7258	0.0206775	-0.0285533	-0.022843	0.0691772	0.0798059	-0.123684	-0.0186728	0.788727	0.999355	FALSE
1006	P60711	Actb	Actin, cytoplasmic 1	sp|P60711|ACTB_RAT;tr|A0A0G2K3K2|A0A0G2K3K2_RAT	sp|P60711|ACTB_RAT;tr|A0A0G2K3K2|A0A0G2K3K2_RAT	sp|P60711|ACTB_RAT Actin, cytoplasmic 1 OS=Rattus norvegicus OX=10116 GN=Actb PE=1 SV=1;tr|A0A0G2K3K2|A0A0G2K3K2_RAT Actin, cytoplasmic 1 OS=Rattus norvegicus OX=10116 GN=Actb PE=1 SV=1	2	27	1	1	80.3	41.736	375	0	15.468	218120000	3	13.5217	13.975	14.0878	14.0657	14.0338	13.6673	-0.467428	0.0799429	0.0785512	0.0441025	-0.125894	-0.043654	-0.0611628	0.709327	0.999355	FALSE
1007	A0A0H2UH93	Mdga2	MAM domain-containing glycosylphosphatidylinositol anchor protein 2	tr|A0A0H2UH93|A0A0H2UH93_RAT;sp|P60756|MDGA2_RAT	tr|A0A0H2UH93|A0A0H2UH93_RAT;sp|P60756|MDGA2_RAT	tr|A0A0H2UH93|A0A0H2UH93_RAT MAM domain-containing glycosylphosphatidylinositol anchor protein 2 OS=Rattus norvegicus OX=10116 GN=Mdga2 PE=4 SV=1;sp|P60756|MDGA2_RAT MAM domain-containing glycosylphosphatidylinositol anchor protein 2 OS=Rattus norvegicus O	2	3	3	3	4.8	104.1	925	0	7.047	40055000	3	12.6771	12.6107	12.6889	12.5249	12.803	12.4597	0.00308352	0.0308268	-0.00524909	-0.181545	-0.0415725	0.0637885	0.0626632	0.400139	0.999355	FALSE
1009	A0A0G2JY70	Rps20	Uncharacterized protein	tr|A0A0G2JY70|A0A0G2JY70_RAT;tr|A0A0H2UHG7|A0A0H2UHG7_RAT;tr|D3ZZK1|D3ZZK1_RAT;tr|A0A0G2K6L6|A0A0G2K6L6_RAT;sp|P60868|RS20_RAT;tr|M0RB28|M0RB28_RAT;tr|M0R5V6|M0R5V6_RAT;tr|M0R566|M0R566_RAT;tr|A0A0G2K8W1|A0A0G2K8W1_RAT;tr|M0R987|M0R987_RAT	tr|A0A0G2JY70|A0A0G2JY70_RAT;tr|A0A0H2UHG7|A0A0H2UHG7_RAT;tr|D3ZZK1|D3ZZK1_RAT;tr|A0A0G2K6L6|A0A0G2K6L6_RAT;sp|P60868|RS20_RAT;tr|M0RB28|M0RB28_RAT;tr|M0R5V6|M0R5V6_RAT;tr|M0R566|M0R566_RAT;tr|A0A0G2K8W1|A0A0G2K8W1_RAT;tr|M0R987|M0R987_RAT	tr|A0A0G2JY70|A0A0G2JY70_RAT Uncharacterized protein OS=Rattus norvegicus OX=10116 PE=1 SV=1;tr|A0A0H2UHG7|A0A0H2UHG7_RAT 40S ribosomal protein S20 OS=Rattus norvegicus OX=10116 GN=Rps20 PE=3 SV=1;tr|D3ZZK1|D3ZZK1_RAT Uncharacterized protein OS=Rattus norv	10	3	3	3	21.4	12.608	112	0	28.492	419230000	6	13.7375	13.7518	13.7956	13.9529	13.8911	13.5991	-0.0727696	0.0356673	-0.0346859	0.110281	-0.0896191	0.0670353	-0.0531617	0.457655	0.999355	FALSE
1010	P60881	Snap25	Synaptosomal-associated protein 25	sp|P60881|SNP25_RAT;tr|F8WG75|F8WG75_RAT;tr|A0A0G2K3F2|A0A0G2K3F2_RAT;tr|D4A5W9|D4A5W9_RAT	sp|P60881|SNP25_RAT;tr|F8WG75|F8WG75_RAT;tr|A0A0G2K3F2|A0A0G2K3F2_RAT;tr|D4A5W9|D4A5W9_RAT	sp|P60881|SNP25_RAT Synaptosomal-associated protein 25 OS=Rattus norvegicus OX=10116 GN=Snap25 PE=1 SV=1;tr|F8WG75|F8WG75_RAT Synaptosomal-associated protein OS=Rattus norvegicus OX=10116 GN=Snap25 PE=3 SV=2;tr|A0A0G2K3F2|A0A0G2K3F2_RAT Synaptosomal-associ	4	20	20	19	75.7	23.315	206	0	323.31	21467000000	125	19.9431	19.9324	19.9258	20.0194	20.1836	19.6817	-0.030136	0.053376	-0.0675056	0.013824	0.0399106	-0.0133755	-0.0282083	0.5883	0.999355	FALSE
1011	P60892	Prps1	Ribose-phosphate pyrophosphokinase 1	sp|P60892|PRPS1_RAT;tr|A0A0G2JSV3|A0A0G2JSV3_RAT;tr|M0RBK1|M0RBK1_RAT;sp|P09330|PRPS2_RAT	sp|P60892|PRPS1_RAT;tr|A0A0G2JSV3|A0A0G2JSV3_RAT;tr|M0RBK1|M0RBK1_RAT;sp|P09330|PRPS2_RAT	sp|P60892|PRPS1_RAT Ribose-phosphate pyrophosphokinase 1 OS=Rattus norvegicus OX=10116 GN=Prps1 PE=1 SV=2;tr|A0A0G2JSV3|A0A0G2JSV3_RAT Ribose-phosphate pyrophosphokinase I -like OS=Rattus norvegicus OX=10116 GN=LOC314140 PE=1 SV=1;tr|M0RBK1|M0RBK1_RAT Phos	4	6	6	6	23.9	34.834	318	0	124.09	908800000	15	15.6553	15.5354	15.5963	15.673	15.8554	15.4216	0.00641898	-0.019293	-0.0725884	-0.00821369	0.036086	0.0509367	-0.0547572	0.267269	0.999355	FALSE
1012	P60901	Psma6	Proteasome subunit alpha type-6	sp|P60901|PSA6_RAT;tr|A0A0G2K0D7|A0A0G2K0D7_RAT	sp|P60901|PSA6_RAT;tr|A0A0G2K0D7|A0A0G2K0D7_RAT	sp|P60901|PSA6_RAT Proteasome subunit alpha type-6 OS=Rattus norvegicus OX=10116 GN=Psma6 PE=1 SV=1;tr|A0A0G2K0D7|A0A0G2K0D7_RAT Proteasome endopeptidase complex OS=Rattus norvegicus OX=10116 GN=Psma6 PE=1 SV=1	2	6	6	6	27.2	27.399	246	0	67.794	955210000	11	16.2023	16.0562	16.1233	16.2248	16.3982	16.0272	0.00403295	-0.0478662	-0.0950628	-0.00582766	0.0294052	0.107135	-0.0898696	0.133869	0.999355	FALSE
1013	P60905	Dnajc5	DnaJ homolog subfamily C member 5	sp|P60905|DNJC5_RAT;tr|A0A0G2JX56|A0A0G2JX56_RAT	sp|P60905|DNJC5_RAT;tr|A0A0G2JX56|A0A0G2JX56_RAT	sp|P60905|DNJC5_RAT DnaJ homolog subfamily C member 5 OS=Rattus norvegicus OX=10116 GN=Dnajc5 PE=1 SV=1;tr|A0A0G2JX56|A0A0G2JX56_RAT DnaJ (Hsp40) homolog, subfamily C, member 5, isoform CRA_a OS=Rattus norvegicus OX=10116 GN=Dnajc5 PE=1 SV=1	2	10	10	10	59.1	22.101	198	0	323.31	10256000000	34	18.0505	18.12	18.3049	18.1498	18.4851	17.3708	-0.114607	0.0490436	0.119692	-0.0476914	0.149542	-0.516174	0.156151	0.399892	0.999355	FALSE
[truncated: 2,816 more rows]
