# Supplementary material for: Protein Phosphorylation in Depolarized Synaptosomes: Dissecting Primary Effects of Calcium from Synaptic Vesicle Cycling
Source: Mol Cell Proteomics. 2021 Feb 12;20:100061. doi: 10.1016/j.mcpro.2021.100061 (PMC7995663; doi:10.1016/j.mcpro.2021.100061)
Supplement: Supplemental Material 4 [file mmc4.xlsx]

## Sheet: Description
Column	Description
Gene.name	Gene name of the leading protein
Ca_dependent	Number of "primary Ca-dependent" sites
Cycling_dependent	Number of "SV-cycing-dependent" sites
Ca_dependent_per	% of all regulated sites for a given protein per regulation group
Cycling_dependent_per
Accession	Uniprot id of the leading protein
Protein.description	Full name of the protein
REVIEWED	"reviewed" status of the leading protein sequnce
Function	Protein function as annotated in Uniprot
Keywords_manual	Manually assigned key-words
N_reg_sites	total number of regulated sites
Regulation	Regulation group of the protein

## Sheet: Data
Gene.name	Ca_dependent	Cycling_dependent	Ca_dependent_per	Cycling_dependent_per	Accession	Protein.description	REVIEWED	Function	Keyword_manual	N_reg_sites	Regulation
Aak1	9	2	81.8182	18.1818	P0C1X8	AP2-associated protein kinase 1	reviewed	Regulates clathrin-mediated endocytosis by phosphorylating the AP2M1/mu2 subunit of the adaptor protein complex 2 (AP-2) which ensures high affinity binding of AP-2 to cargo membrane proteins during the initial stages of endocytosis. Regulates phosphorylation of other AP-2 subunits as well as AP-2 localization and AP-2-mediated internalization of ligand complexes. Phosphorylates NUMB and regulate…	Endocytosis	11	mostly primary Ca-dependent
Abcc2	0	2	0	100	Q63120	Canalicular multispecific organic anion transporter 1	reviewed	Mediates hepatobiliary excretion of numerous organic anions and conjugated organic anions such as methotrexate, 17beta-estradiol 17-glucosiduronic acid and leukotriene C4. Also transports sulfated bile salt such as taurolithocholate sulfate. May function as a cellular cisplatin transporter. {ECO:0000250|UniProtKB:Q92887}.	Transporter;Organic anion transporter	2	mostly SV-cycling-dependent
Abi1	2	2	50	50	Q9QZM5	Abl interactor 1	reviewed	May act in negative regulation of cell growth and transformation by interacting with nonreceptor tyrosine kinases ABL1 and/or ABL2. May play a role in regulation of EGF-induced Erk pathway activation. Involved in cytoskeletal reorganization and EGFR signaling. Together with EPS8 participates in transduction of signals from Ras to Rac. In vitro, a trimeric complex of ABI1, EPS8 and SOS1 exhibits R…	Signaling	4	Mixed
Ablim2	0	4	0	100	Q6KC51	Actin-binding LIM protein 2	reviewed	May act as scaffold protein. May stimulate ABRA activity and ABRA-dependent SRF transcriptional activity (By similarity). {ECO:0000250}.	Signaling;Scaffold	4	mostly SV-cycling-dependent
Acyp2	0	1	0	100	P35745	Acylphosphatase-2	reviewed			1	mostly SV-cycling-dependent
Adcy5	1	0	100	0	Q04400	Adenylate cyclase type 5	reviewed	Catalyzes the formation of the signaling molecule cAMP in response to G-protein signaling (PubMed:1409703). Mediates signaling downstream of ADRB1. Regulates the increase of free cytosolic Ca(2+) in response to increased blood glucose levels and contributes to the regulation of Ca(2+)-dependent insulin secretion. {ECO:0000250|UniProtKB:O95622, ECO:0000269|PubMed:1409703}.	Signaling;GPCR	1	mostly primary Ca-dependent
Add1	0	10	0	100	Q63028	Alpha-adducin	reviewed	Membrane-cytoskeleton-associated protein that promotes the assembly of the spectrin-actin network. Binds to calmodulin.	Cytoskeleton;Actin	10	mostly SV-cycling-dependent
Add2	2	6	25	75	Q05764	Beta-adducin	reviewed	Membrane-cytoskeleton-associated protein that promotes the assembly of the spectrin-actin network. Binds to the erythrocyte membrane receptor SLC2A1/GLUT1 and may therefore provide a link between the spectrin cytoskeleton to the plasma membrane. Binds to calmodulin. Calmodulin binds preferentially to the beta subunit (By similarity). {ECO:0000250}.	Cytoskeleton;Actin	8	mostly SV-cycling-dependent
Add3	4	0	100	0	Q62847	Gamma-adducin	reviewed	Membrane-cytoskeleton-associated protein that promotes the assembly of the spectrin-actin network. Plays a role in actin filament capping. Binds to calmodulin. {ECO:0000250|UniProtKB:Q9UEY8}.	Cytoskeleton;Actin	4	mostly primary Ca-dependent
Adgrb1	0	2	0	100	C0HL12	Adhesion G protein-coupled receptor B1	reviewed	Phosphatidylserine receptor which enhances the engulfment of apoptotic cells (By similarity). Also mediates the binding and engulfment of Gram-negative bacteria (By similarity). Stimulates production of reactive oxygen species by macrophages in response to Gram-negative bacteria, resulting in enhanced microbicidal macrophage activity (By similarity). In the gastric mucosa, required for recognitio…	Cell-cell/matrix contacts;Adhesion;Signaling;GPCR	2	mostly SV-cycling-dependent
Adgrl1	1	2	33.3333	66.6667	O88917	Adhesion G protein-coupled receptor L1	reviewed	Calcium-independent receptor of high affinity for alpha-latrotoxin, an excitatory neurotoxin present in black widow spider venom which triggers massive exocytosis from neurons and neuroendocrine cells. Receptor probably implicated in the regulation of exocytosis.; [Isoform 2]: Receptor for TENM2 that mediates heterophilic synaptic cell-cell contact and postsynaptic specialization.	Cell-cell/matrix contacts;Signaling;GPCR;Adhesion;Exocytosis	3	mostly SV-cycling-dependent
Adgrl3	1	1	50	50	Q9Z173	Adhesion G protein-coupled receptor L3	reviewed	Plays a role in cell-cell adhesion and neuron guidance via its interactions with FLRT2 and FLRT3 that are expressed at the surface of adjacent cells. Plays a role in the development of glutamatergic synapses in the cortex. Important in determining the connectivity rates between the principal neurons in the cortex. {ECO:0000250|UniProtKB:Q80TS3}.	Cell-cell/matrix contacts;Adhesion;Signaling;GPCR	2	Mixed
Adra2a	0	1	0	100	P22909	Alpha-2A adrenergic receptor	reviewed	Alpha-2 adrenergic receptors mediate the catecholamine-induced inhibition of adenylate cyclase through the action of G proteins.	Signaling	1	mostly SV-cycling-dependent
Afdn	1	3	25	75	O35889	Afadin	reviewed	Belongs to an adhesion system, probably together with the E-cadherin-catenin system, which plays a role in the organization of homotypic, interneuronal and heterotypic cell-cell adherens junctions (AJs) (PubMed:9334353). Nectin- and actin-filament-binding protein that connects nectin to the actin cytoskeleton (PubMed:9334353). May play a key role in the organization of epithelial structures of th…	Cell-cell/matrix contacts;Adhesion;Cytoskeleton	4	mostly SV-cycling-dependent
Agap2	1	3	25	75	Q8CGU4	Arf-GAP with GTPase, ANK repeat and PH domain-containing protein 2	reviewed	GTPase-activating protein (GAP) for ARF1 and ARF5, which also shows strong GTPase activity. Participates in the prevention of neuronal apoptosis by enhancing PI3 kinase activity. Aids the coupling of metabotropic glutamate receptor 1 (GRM1) to cytoplasmic PI3 kinase by interacting with Homer scaffolding proteins, and also seems to mediate anti-apoptotic effects of NGF by activating nuclear PI3 ki…	GAP;Signaling;Arf;Apoptosis	4	mostly SV-cycling-dependent
Agfg1	2	4	33.3333	66.6667	Q4KLH5	Arf-GAP domain and FG repeat-containing protein 1	reviewed	Required for vesicle docking or fusion during acrosome biogenesis. May play a role in RNA trafficking or localization (By similarity). {ECO:0000250}.	Exocytosis	6	mostly SV-cycling-dependent
Ahcyl1	0	2	0	100	B5DFN2	S-adenosylhomocysteine hydrolase-like protein 1	reviewed	Multifaceted cellular regulator which coordinates several essential cellular functions including regulation of epithelial HCO3(-) and fluid secretion, mRNA processing and DNA replication. Regulates ITPR1 sensitivity to inositol 1,4,5-trisphosphate competing for the common binding site and acting as endogenous 'pseudoligand' whose inhibitory activity can be modulated by its phosphorylation status.…	Signaling;Endosomes, Golgi, ER	2	mostly SV-cycling-dependent
Ak2	0	1	0	100	P29410	Adenylate kinase 2, mitochondrial	reviewed	Catalyzes the reversible transfer of the terminal phosphate group between ATP and AMP. Plays an important role in cellular energy homeostasis and in adenine nucleotide metabolism. Adenylate kinase activity is critical for regulation of the phosphate utilization and the AMP de novo biosynthesis pathways. Plays a key role in hematopoiesis. {ECO:0000255|HAMAP-Rule:MF_03168}.	Mitochondria-related;Metabolism	1	mostly SV-cycling-dependent
Akap1	0	1	0	100	O88884	A-kinase anchor protein 1, mitochondrial	reviewed	Binds to type I and II regulatory subunits of protein kinase A and anchors them to the cytoplasmic face of the mitochondrial outer membrane.	Signaling;Mitochondria-related	1	mostly SV-cycling-dependent
Akap12	1	0	100	0	Q5QD51	A-kinase anchor protein 12	reviewed	Anchoring protein that mediates the subcellular compartmentation of protein kinase A (PKA) and protein kinase C (PKC). {ECO:0000250}.	Signaling	1	mostly primary Ca-dependent
Akap6	0	1	0	100	Q9WVC7	A-kinase anchor protein 6	reviewed	Binds to type II regulatory subunits of protein kinase A and anchors/targets them to the nuclear membrane or sarcoplasmic reticulum. May act as an adapter for assembling multiprotein complexes (By similarity). {ECO:0000250}.	Signaling	1	mostly SV-cycling-dependent
Aldoa	0	1	0	100	P05065	Fructose-bisphosphate aldolase A	reviewed	Plays a key role in glycolysis and gluconeogenesis. In addition, may also function as scaffolding protein (By similarity). {ECO:0000250}.	Metabolism	1	mostly SV-cycling-dependent
Aldoc	1	0	100	0	P09117	Fructose-bisphosphate aldolase C	reviewed			1	mostly primary Ca-dependent
Als2	2	0	100	0	P0C5Y8	Alsin	reviewed	May act as a GTPase regulator (By similarity). Controls survival and growth of spinal motoneurons. {ECO:0000250, ECO:0000269|PubMed:16802292}.	Signaling	2	mostly primary Ca-dependent
Ampd2	2	0	100	0	Q02356	AMP deaminase 2	reviewed	AMP deaminase plays a critical role in energy metabolism. Catalyzes the deamination of AMP to IMP and plays an important role in the purine nucleotide cycle (By similarity). {ECO:0000250}.	Metabolism	2	mostly primary Ca-dependent
Ampd3	0	1	0	100	O09178	AMP deaminase 3	reviewed	AMP deaminase plays a critical role in energy metabolism.	Metabolism	1	mostly SV-cycling-dependent
Amph	8	0	100	0	O08838	Amphiphysin	reviewed	May participate in mechanisms of regulated exocytosis in synapses and certain endocrine cell types. May control the properties of the membrane associated cytoskeleton (By similarity). {ECO:0000250}.	Endocytosis	8	mostly primary Ca-dependent
Ank3	0	4	0	100	O70511	Ankyrin-3	reviewed	Membrane-cytoskeleton linker. May participate in the maintenance/targeting of ion channels and cell adhesion molecules at the nodes of Ranvier and axonal initial segments. In skeletal muscle, required for costamere localization of DMD and betaDAG1 (By similarity). Regulates KCNA1 channel activity in function of dietary Mg(2+) levels, and thereby contributes to the regulation of renal Mg(2+) reabs…	Cytoskeleton	4	mostly SV-cycling-dependent
Ankrd34a	4	0	100	0	Q5BJT1	Ankyrin repeat domain-containing protein 34A	reviewed			4	mostly primary Ca-dependent
Anks1b	0	1	0	100	P0C6S7	Ankyrin repeat and sterile alpha motif domain-containing protein 1B	reviewed	Isoform 2 may participate in the regulation of nucleoplasmic coilin protein interactions in neuronal and transformed cells. {ECO:0000269|PubMed:17334360}.; Isoform 3 can regulate global protein synthesis by altering nucleolar numbers. {ECO:0000269|PubMed:17334360}.	Signaling	1	mostly SV-cycling-dependent
Ap2b1	0	1	0	100	P62944	AP-2 complex subunit beta	reviewed	Component of the adaptor protein complex 2 (AP-2). Adaptor protein complexes function in protein transport via transport vesicles in different membrane traffic pathways. Adaptor protein complexes are vesicle coat components and appear to be involved in cargo selection and vesicle formation. AP-2 is involved in clathrin-dependent endocytosis in which cargo proteins are incorporated into vesicles s…	Endocytosis	1	mostly SV-cycling-dependent
Apba1	1	0	100	0	O35430	Amyloid-beta A4 precursor protein-binding family A member 1	reviewed	Putative function in synaptic vesicle exocytosis by binding to Munc18-1, an essential component of the synaptic vesicle exocytotic machinery. May modulate processing of the amyloid-beta precursor protein (APP) and hence formation of APP-beta.	Exocytosis	1	mostly primary Ca-dependent
Arfgef1	2	1	66.6667	33.3333	D4A631	Brefeldin A-inhibited guanine nucleotide-exchange protein 1	reviewed	Promotes guanine-nucleotide exchange on ARF1 and ARF3. Promotes the activation of ARF1/ARF3 through replacement of GDP with GTP. Involved in vesicular trafficking. Required for the maintenance of Golgi structure; the function may be independent of its GEF activity. Required for the maturaion of integrin beta-1 in the Golgi. Involved in the establishment and persistence of cell polarity during dir…	GEF;Signaling;Arf	3	mostly primary Ca-dependent
Arfip2	4	0	100	0	Q6AY65	Arfaptin-2	reviewed	Plays a role in constitutive metalloproteinase (MMP) secretion from the trans Golgi network. May have important functions during vesicle biogenesis at certain cargo subdomains, which could be predominantly utilized by secreted MMPs, such as MMP7 and MMP2. Participates also in autophagy by regulating the starvation-depdendent trafficking of ATG9A vesicles which deliver the PI4-kinase to the autoph…	Endosomes, Golgi, ER;Autophagy	4	mostly primary Ca-dependent
Arhgap44	2	0	100	0	F1LQX4	Rho GTPase-activating protein 44	reviewed	GTPase-activating protein (GAP) that stimulates the GTPase activity of Rho-type GTPases. Thereby, controls Rho-type GTPases cycling between their active GTP-bound and inactive GDP-bound states. Acts as a GAP at least for CDC42 and RAC1 (PubMed:25498153). In neurons, is involved in dendritic spine formation and synaptic plasticity in a specific RAC1-GAP activity (PubMed:25498153). Limits the initi…	Gap;Signaling;Cdc42, Rac	2	mostly primary Ca-dependent
Arhgdia	1	0	100	0	Q5XI73	Rho GDP-dissociation inhibitor 1	reviewed	Controls Rho proteins homeostasis. Regulates the GDP/GTP exchange reaction of the Rho proteins by inhibiting the dissociation of GDP from them, and the subsequent binding of GTP to them. Retains Rho proteins such as CDC42, RAC1 and RHOA in an inactive cytosolic pool, regulating their stability and protecting them from degradation. Actively involved in the recycling and distribution of activated R…	Signaling;Rho	1	mostly primary Ca-dependent
Arhgef25	1	0	100	0	Q6P720	Rho guanine nucleotide exchange factor 25	reviewed	May play a role in actin cytoskeleton reorganization in different tissues since its activation induces formation of actin stress fibers. It works as a guanine nucleotide exchange factor for Rho family of small GTPases. Links specifically G alpha q/11-coupled receptors to RHOA activation. May be an important regulator of processes involved in axon and dendrite formation. In neurons seems to be an …		1	mostly primary Ca-dependent
Armc10	0	1	0	100	B1WBW4	Armadillo repeat-containing protein 10	reviewed	May play a role in cell survival and cell growth. May suppress the transcriptional activity of p53/TP53 (By similarity). {ECO:0000250}.	Signaling	1	mostly SV-cycling-dependent
Asap1	4	1	80	20	Q1AAU6	Arf-GAP with SH3 domain, ANK repeat and PH domain-containing protein 1	reviewed	Possesses phosphatidylinositol 4,5-bisphosphate-dependent GTPase-activating protein activity for ARF1 (ADP ribosylation factor 1) and ARF5 and a lesser activity towards ARF6. May coordinate membrane trafficking with cell growth or actin cytoskeleton remodeling by binding to both SRC and PIP2. May function as a signal transduction protein involved in the differentiation of fibroblasts into adipocy…	GAP;Signaling;Arf	5	mostly primary Ca-dependent
Asic1	0	1	0	100	P55926	Acid-sensing ion channel 1	reviewed	Proton-gated sodium channel; it is activated by a drop of the extracellular pH and then becomes rapidly desensitized. Generates a biphasic current with a fast inactivating and a slow sustained phase. Has high selectivity for sodium ions and can also transport lithium ions with high efficiency. Can also transport potassium ions, but with lower efficiency. It is nearly impermeable to the larger rub…	Channel;Na-Channel	1	mostly SV-cycling-dependent
Atad3	0	1	0	100	Q3KRE0	ATPase family AAA domain-containing protein 3	reviewed	Essential for mitochondrial network organization, mitochondrial metabolism and cell growth at organism and cellular level. May play an important role in mitochondrial protein synthesis. May also participate in mitochondrial DNA replication. May bind to mitochondrial DNA D-loops and contribute to nucleoid stability. Required for enhanced channeling of cholesterol for hormone-dependent steroidogene…	Mitochondria-related	1	mostly SV-cycling-dependent
Atp1a1	0	3	0	100	P06685	Sodium/potassium-transporting ATPase subunit alpha-1	reviewed	This is the catalytic component of the active enzyme, which catalyzes the hydrolysis of ATP coupled with the exchange of sodium and potassium ions across the plasma membrane. This action creates the electrochemical gradient of sodium and potassium ions, providing the energy for active transport of various nutrients. {ECO:0000269|PubMed:30388404}.	Transporter;Na-Transporter;K-Transporter	3	mostly SV-cycling-dependent
Atp1a2	0	4	0	100	P06686	Sodium/potassium-transporting ATPase subunit alpha-2	reviewed	This is the catalytic component of the active enzyme, which catalyzes the hydrolysis of ATP coupled with the exchange of sodium and potassium ions across the plasma membrane. This action creates the electrochemical gradient of sodium and potassium ions, providing the energy for active transport of various nutrients.	Transporter;Na-Transporter;K-Transporter	4	mostly SV-cycling-dependent
Atp1a3	0	2	0	100	P06687	Sodium/potassium-transporting ATPase subunit alpha-3	reviewed	This is the catalytic component of the active enzyme, which catalyzes the hydrolysis of ATP coupled with the exchange of sodium and potassium ions across the plasma membrane. This action creates the electrochemical gradient of sodium and potassium ions, providing the energy for active transport of various nutrients.	Transporter;Na-Transporter;K-Transporter	2	mostly SV-cycling-dependent
Atp2b1	0	4	0	100	P11505	Plasma membrane calcium-transporting ATPase 1	reviewed	Catalyzes the hydrolysis of ATP coupled with the transport of calcium from the cytoplasm to the extracellular space thereby maintaining intracellular calcium homeostasis. Plays a role in blood pressure regulation through regulation of intracellular calcium concentration and nitric oxide production leading to regulation of vascular smooth muscle cells vasoconstriction. Positively regulates bone mi…	Transporter;Ca-Transporter	4	mostly SV-cycling-dependent
Atp2b2	4	9	30.7692	69.2308	P11506	Plasma membrane calcium-transporting ATPase 2	reviewed	This magnesium-dependent enzyme catalyzes the hydrolysis of ATP coupled with the transport of calcium out of the cell.	Transporter;Ca-Transporter	13	mostly SV-cycling-dependent
Atp5f1a	0	2	0	100	P15999	ATP synthase subunit alpha, mitochondrial	reviewed	Mitochondrial membrane ATP synthase (F(1)F(0) ATP synthase or Complex V) produces ATP from ADP in the presence of a proton gradient across the membrane which is generated by electron transport complexes of the respiratory chain. F-type ATPases consist of two structural domains, F(1) - containing the extramembraneous catalytic core, and F(0) - containing the membrane proton channel, linked togethe…	Mitochondria-related	2	mostly SV-cycling-dependent
Atxn1	0	1	0	100	Q63540	Ataxin-1	reviewed	Chromatin-binding factor that repress Notch signaling in the absence of Notch intracellular domain by acting as a CBF1 corepressor. Binds to the HEY promoter and might assist, along with NCOR2, RBPJ-mediated repression. Binds RNA in vitro. May be involved in RNA metabolism. In concert with CIC and ATXN1L, involved brain development. {ECO:0000250|UniProtKB:P54253, ECO:0000250|UniProtKB:P54254}.	Signaling;Notch	1	mostly SV-cycling-dependent
Axin1	0	1	0	100	O70239	Axin-1	reviewed	Component of the beta-catenin destruction complex required for regulating CTNNB1 levels through phosphorylation and ubiquitination, and modulating Wnt-signaling (By similarity). Controls dorsoventral patterning via two opposing effects; down-regulates beta-catenin to inhibit the Wnt signaling pathway and ventralize embryos, but also dorsalizes embryos by activating a Wnt-independent JNK signaling…	Signaling;Wnt	1	mostly SV-cycling-dependent
Baiap2	1	2	33.3333	66.6667	Q6GMN2	Brain-specific angiogenesis inhibitor 1-associated protein 2	reviewed	Adapter protein that links membrane-bound small G-proteins to cytoplasmic effector proteins. Necessary for CDC42-mediated reorganization of the actin cytoskeleton and for RAC1-mediated membrane ruffling. Involved in the regulation of the actin cytoskeleton by WASF family members and the Arp2/3 complex. Plays a role in neurite growth. Acts syngeristically with ENAH to promote filipodia formation. …	Signaling;Rho;Adapter;Cytoskeleton	3	mostly SV-cycling-dependent
Basp1	2	7	22.2222	77.7778	Q05175	Brain acid soluble protein 1	reviewed			9	mostly SV-cycling-dependent
Bcl10	0	1	0	100	Q9QYN5	B-cell lymphoma/leukemia 10	reviewed	Involved in adaptive immune response. Promotes apoptosis, pro-caspase-9 maturation and activation of NF-kappa-B via NIK and IKK. May be an adapter protein between upstream TNFR1-TRADD-RIP complex and the downstream NIK-IKK-IKAP complex. Is a substrate for MALT1. {ECO:0000250|UniProtKB:O95999}.	Signaling;Apoptosis	1	mostly SV-cycling-dependent
Begain	0	4	0	100	O88881	Brain-enriched guanylate kinase-associated protein	reviewed	May sustain the structure of the postsynaptic density (PSD).	Cytoskeleton	4	mostly SV-cycling-dependent
Bin1	8	0	100	0	O08839	Myc box-dependent-interacting protein 1	reviewed	Is a key player in the control of plasma membrane curvature, and membrane shaping and remodeling. Required in muscle cells for the formation of T-tubules, tubular invaginations of the plasma membrane that function in depolarization-contraction coupling. Required in muscle cells for the formation of T-tubules, tubular invaginations of the plasma membrane that function in depolarization-contraction…	Endocytosis	8	mostly primary Ca-dependent
Brsk1	4	1	80	20	B2DD29	Serine/threonine-protein kinase BRSK1	reviewed	Serine/threonine-protein kinase that plays a key role in polarization of neurons and centrosome duplication. Phosphorylates CDC25B, CDC25C, MAPT/TAU, RIMS1, TUBG1, TUBG2 and WEE1. Following phosphorylation and activation by STK11/LKB1, acts as a key regulator of polarization of cortical neurons, probably by mediating phosphorylation of microtubule-associated proteins such as MAPT/TAU at 'Thr-523'…	Signaling;Kinase;Cytoskeleton;Microtubuli	5	mostly primary Ca-dependent
Brsk2	1	0	100	0	D3ZML2	Serine/threonine-protein kinase BRSK2	reviewed	Serine/threonine-protein kinase that plays a key role in polarization of neurons and axonogenesis, cell cycle progress and insulin secretion. Phosphorylates CDK16, CDC25C, MAPT/TAU, PAK1 and WEE1. Following phosphorylation and activation by STK11/LKB1, acts as a key regulator of polarization of cortical neurons, probably by mediating phosphorylation of microtubule-associated proteins such as MAPT…	Signaling;Kinase;Cytoskeleton;Microtubuli	1	mostly primary Ca-dependent
Cacna1c	0	2	0	100	P22002	Voltage-dependent L-type calcium channel subunit alpha-1C	reviewed	Pore-forming, alpha-1C subunit of the voltage-gated calcium channel that gives rise to L-type calcium currents (Probable) (PubMed:15140941, PubMed:15170217). Mediates influx of calcium ions into the cytoplasm, and thereby triggers calcium release from the sarcoplasm (By similarity). Plays an important role in excitation-contraction coupling in the heart (By similarity). Required for normal heart …	Channel;Ca-Channel	2	mostly SV-cycling-dependent
Cacnb4	1	3	25	75	D4A055	Voltage-dependent L-type calcium channel subunit beta-4	reviewed	The beta subunit of voltage-dependent calcium channels contributes to the function of the calcium channel by increasing peak calcium current, shifting the voltage dependencies of activation and inactivation, modulating G protein inhibition and controlling the alpha-1 subunit membrane targeting. {ECO:0000250|UniProtKB:O00305}.	Channel;Ca-Channel	4	mostly SV-cycling-dependent
Cacng2	0	4	0	100	Q71RJ2	Voltage-dependent calcium channel gamma-2 subunit	reviewed	Regulates the trafficking and gating properties of AMPA-selective glutamate receptors (AMPARs). Promotes their targeting to the cell membrane and synapses and modulates their gating properties by slowing their rates of activation, deactivation and desensitization. Does not show subunit-specific AMPA receptor regulation and regulates all AMPAR subunits. Thought to stabilize the calcium channel in …	Channel;Ca-Channel	4	mostly SV-cycling-dependent
Cacng8	2	2	50	50	Q8VHW5	Voltage-dependent calcium channel gamma-8 subunit	reviewed	Regulates the activity of L-type calcium channels that contain CACNA1C as pore-forming subunit (By similarity). Regulates the trafficking and gating properties of AMPA-selective glutamate receptors (AMPARs). Promotes their targeting to the cell membrane and synapses and modulates their gating properties by slowing their rates of activation, deactivation and desensitization and by mediating their …	Channel;Ca-Channel	4	Mixed
Calr	0	1	0	100	P18418	Calreticulin	reviewed	Calcium-binding chaperone that promotes folding, oligomeric assembly and quality control in the endoplasmic reticulum (ER) via the calreticulin/calnexin cycle. This lectin interacts transiently with almost all of the monoglucosylated glycoproteins that are synthesized in the ER. Interacts with the DNA-binding domain of NR3C1 and mediates its nuclear export. Involved in maternal gene expression re…	Signaling;Endosomes, Golgi, ER	1	mostly SV-cycling-dependent
Camk2a	3	6	33.3333	66.6667	P11275	Calcium/calmodulin-dependent protein kinase type II subunit alpha	reviewed	Calcium/calmodulin-dependent protein kinase that functions autonomously after Ca(2+)/calmodulin-binding and autophosphorylation, and is involved in synaptic plasticity, neurotransmitter release and long-term potentiation. Member of the NMDAR signaling complex in excitatory synapses, it regulates NMDAR-dependent potentiation of the AMPAR and therefore excitatory synaptic transmission (PubMed:15312…	Signaling;Kinase	9	mostly SV-cycling-dependent
Camk2b	11	1	91.6667	8.33333	P08413	Calcium/calmodulin-dependent protein kinase type II subunit beta	reviewed	Calcium/calmodulin-dependent protein kinase that functions autonomously after Ca(2+)/calmodulin-binding and autophosphorylation, and is involved in dendritic spine and synapse formation, neuronal plasticity and regulation of sarcoplasmic reticulum Ca(2+) transport in skeletal muscle. In neurons, plays an essential structural role in the reorganization of the actin cytoskeleton during plasticity b…	Signaling;Kinase	12	mostly primary Ca-dependent
Camk2d	5	0	100	0	P15791	Calcium/calmodulin-dependent protein kinase type II subunit delta	reviewed	Calcium/calmodulin-dependent protein kinase involved in the regulation of Ca(2+) homeostatis and excitation-contraction coupling (ECC) in heart by targeting ion channels, transporters and accessory proteins involved in Ca(2+) influx into the myocyte, Ca(2+) release from the sarcoplasmic reticulum (SR), SR Ca(2+) uptake and Na(+) and K(+) channel transport. Targets also transcription factors and s…	Signaling;Kinase	5	mostly primary Ca-dependent
Camk2g	8	4	66.6667	33.3333	P11730	Calcium/calmodulin-dependent protein kinase type II subunit gamma	reviewed	Calcium/calmodulin-dependent protein kinase that functions autonomously after Ca(2+)/calmodulin-binding and autophosphorylation, and is involved in sarcoplasmic reticulum Ca(2+) transport in skeletal muscle and may function in dendritic spine and synapse formation and neuronal plasticity. In slow-twitch muscles, is involved in regulation of sarcoplasmic reticulum (SR) Ca(2+) transport and in fast…	Signaling;Kinase	12	mostly primary Ca-dependent
Camkk1	1	0	100	0	P97756	Calcium/calmodulin-dependent protein kinase kinase 1	reviewed	Calcium/calmodulin-dependent protein kinase that belongs to a proposed calcium-triggered signaling cascade involved in a number of cellular processes. Phosphorylates CAMK1, CAMK1D, CAMK1G and CAMK4. Involved in regulating cell apoptosis. Promotes cell survival by phosphorylating AKT1/PKB that inhibits pro-apoptotic BAD/Bcl2-antagonist of cell death. {ECO:0000269|PubMed:7642608, ECO:0000269|PubMed…	Signaling;Kinase;Apoptosis	1	mostly primary Ca-dependent
Camkv	0	2	0	100	Q63092	CaM kinase-like vesicle-associated protein	reviewed	Has no detectable kinase activity in vitro.	Signaling;Pseudokinase	2	mostly SV-cycling-dependent
Camsap2	0	1	0	100	D4AEC2	Calmodulin-regulated spectrin-associated protein 2	reviewed	Key microtubule-organizing protein that specifically binds the minus-end of non-centrosomal microtubules and regulates their dynamics and organization (PubMed:24908486). Specifically recognizes growing microtubule minus-ends and autonomously decorates and stabilizes microtubule lattice formed by microtubule minus-end polymerization (By similarity). Acts on free microtubule minus-ends that are not…	Cytoskeleton;Microtubuli	1	mostly SV-cycling-dependent
Canx	1	1	50	50	P35565	Calnexin	reviewed	Calcium-binding protein that interacts with newly synthesized glycoproteins in the endoplasmic reticulum. It may act in assisting protein assembly and/or in the retention within the ER of unassembled protein subunits. It seems to play a major role in the quality control apparatus of the ER by the retention of incorrectly folded proteins. Associated with partial T-cell antigen receptor complexes t…	Signaling;Endosomes, Golgi, ER	2	Mixed
Carhsp1	2	0	100	0	Q9WU49	Calcium-regulated heat stable protein 1	reviewed	Binds mRNA and regulates the stability of target mRNA. {ECO:0000250}.	RNA-binding	2	mostly primary Ca-dependent
Caskin1	9	5	64.2857	35.7143	Q8VHK2	Caskin-1	reviewed	May link the scaffolding protein CASK to downstream intracellular effectors.	Exocytosis;Scaffold	14	mostly primary Ca-dependent
Ccdc43	1	0	100	0	Q5BK07	Coiled-coil domain-containing protein 43	reviewed			1	mostly primary Ca-dependent
Ccs	1	0	100	0	Q9JK72	Copper chaperone for superoxide dismutase	reviewed	Delivers copper to copper zinc superoxide dismutase (SOD1). {ECO:0000250}.		1	mostly primary Ca-dependent
Cdc42bpb	0	4	0	100	Q7TT49	Serine/threonine-protein kinase MRCK beta	reviewed	Serine/threonine-protein kinase which is an important downstream effector of CDC42 and plays a role in the regulation of cytoskeleton reorganization and cell migration. Regulates actin cytoskeletal reorganization via phosphorylation of PPP1R12C and MYL9/MLC2 (PubMed:21240187, PubMed:21457715). In concert with MYO18A and LURAP1, is involved in modulating lamellar actomyosin retrograde flow that is…	Signaling;Kinase;Cytoskeleton;Actin	4	mostly SV-cycling-dependent
Cdh22	0	1	0	100	Q63315	Cadherin-22	reviewed	Cadherins are calcium-dependent cell adhesion proteins. They preferentially interact with themselves in a homophilic manner in connecting cells; cadherins may thus contribute to the sorting of heterogeneous cell types. PB-cadherins may have a role in the morphological organization of pituitary gland and brain tissues.	Cell-cell/matrix contacts;Adhesion	1	mostly SV-cycling-dependent
Cdk18	1	0	100	0	O35832	Cyclin-dependent kinase 18	reviewed	May play a role in signal transduction cascades in terminally differentiated cells.		1	mostly primary Ca-dependent
Cds2	1	0	100	0	Q91XU8	Phosphatidate cytidylyltransferase 2	reviewed	Provides CDP-diacylglycerol, an important precursor for the synthesis of phosphatidylinositol, phosphatidylglycerol, and cardiolipin. {ECO:0000256|PIRNR:PIRNR018269}.	Lipid composition of membranes;Metabolism	1	mostly primary Ca-dependent
Cdv3	0	1	0	100	Q5XIM5	Protein CDV3 homolog	reviewed			1	mostly SV-cycling-dependent
Celsr2	0	1	0	100	Q9QYP2	Cadherin EGF LAG seven-pass G-type receptor 2 (Fragment)	reviewed	Receptor that may have an important role in cell/cell signaling during nervous system formation.	Signaling;Receptor	1	mostly SV-cycling-dependent
Cend1	2	5	28.5714	71.4286	Q5FVI4	Cell cycle exit and neuronal differentiation protein 1	reviewed	Involved in neuronal differentiation. {ECO:0000250|UniProtKB:Q9JKC6}.	Development	7	mostly SV-cycling-dependent
Chchd6	0	2	0	100	D4A7N1	MICOS complex subunit Mic25	reviewed	Component of the MICOS complex, a large protein complex of the mitochondrial inner membrane that plays crucial roles in the maintenance of crista junctions, inner membrane architecture, and formation of contact sites to the outer membrane. {ECO:0000250|UniProtKB:Q9BRQ6}.	Mitochondria-related	2	mostly SV-cycling-dependent
Chgb	1	1	50	50	O35314	Secretogranin-1	reviewed	Secretogranin-1 is a neuroendocrine secretory granule protein, which may be the precursor for other biologically active peptides.		2	Mixed
Cir1	0	2	0	100	Q5U2T8	Corepressor interacting with RBPJ 1	reviewed	May modulate splice site selection during alternative splicing of pre-mRNAs. Regulates transcription and acts as corepressor for RBPJ. Recruits RBPJ to the Sin3-histone deacetylase complex (HDAC). Required for RBPJ-mediated repression of transcription (By similarity). {ECO:0000250}.	Transcription;RNA-splicing	2	mostly SV-cycling-dependent
Ckb	0	1	0	100	P07335	Creatine kinase B-type	reviewed	Reversibly catalyzes the transfer of phosphate between ATP and various phosphogens (e.g. creatine phosphate). Creatine kinase isoenzymes play a central role in energy transduction in tissues with large, fluctuating energy demands, such as skeletal muscle, heart, brain and spermatozoa.	Metabolism	1	mostly SV-cycling-dependent
Clta	0	1	0	100	P08081	Clathrin light chain A	reviewed	Clathrin is the major protein of the polyhedral coat of coated pits and vesicles. Acts as component of the TACC3/ch-TOG/clathrin complex proposed to contribute to stabilization of kinetochore fibers of the mitotic spindle by acting as inter-microtubule bridge (By similarity). {ECO:0000250|UniProtKB:P09496}.	Endocytosis	1	mostly SV-cycling-dependent
Cltc	0	2	0	100	P11442	Clathrin heavy chain 1	reviewed	Clathrin is the major protein of the polyhedral coat of coated pits and vesicles. Two different adapter protein complexes link the clathrin lattice either to the plasma membrane or to the trans-Golgi network (By similarity). Acts as component of the TACC3/ch-TOG/clathrin complex proposed to contribute to stabilization of kinetochore fibers of the mitotic spindle by acting as inter-microtubule bri…	Endocytosis	2	mostly SV-cycling-dependent
Cnr1	1	3	25	75	P20272	Cannabinoid receptor 1	reviewed	G-protein coupled receptor for cannabinoids, including endocannabinoids (eCBs), such as N-arachidonoylethanolamide (also called anandamide or AEA) and 2-arachidonoylglycerol (2-AG) (PubMed:2165569). Mediates many cannabinoid-induced effects, acting, among others, on food intake, memory loss, gastrointestinal motility, catalepsy, ambulatory activity, anxiety, chronic pain. Signaling typically invo…	Signaling;Receptor;GPCR;Endocannabinoid	4	mostly SV-cycling-dependent
Cobl	0	2	0	100	D3ZUI5	Protein cordon-bleu	reviewed	Plays an important role in the reorganization of the actin cytoskeleton. Binds to and sequesters actin monomers (G actin). Nucleates actin polymerization by assembling three actin monomers in cross-filament orientation and thereby promotes growth of actin filaments at the barbed end. Can also mediate actin depolymerization at barbed ends and severing of actin filaments. Promotes formation of cell…	Cytoskeleton;Actin	2	mostly SV-cycling-dependent
Comt	0	1	0	100	P22734	Catechol O-methyltransferase	reviewed	Catalyzes the O-methylation, and thereby the inactivation, of catecholamine neurotransmitters and catechol hormones. Also shortens the biological half-lives of certain neuroactive drugs, like L-DOPA, alpha-methyl DOPA and isoproterenol.	Metabolism	1	mostly SV-cycling-dependent
Copb2	0	1	0	100	O35142	Coatomer subunit beta'	reviewed	The coatomer is a cytosolic protein complex that binds to dilysine motifs and reversibly associates with Golgi non-clathrin-coated vesicles, which further mediate biosynthetic protein transport from the ER, via the Golgi up to the trans Golgi network. Coatomer complex is required for budding from Golgi membranes, and is essential for the retrograde Golgi-to-ER transport of dilysine-tagged protein…	Endosomes, Golgi, ER	1	mostly SV-cycling-dependent
Coro1a	1	0	100	0	Q91ZN1	Coronin-1A	reviewed	May be a crucial component of the cytoskeleton of highly motile cells, functioning both in the invagination of large pieces of plasma membrane, as well as in forming protrusions of the plasma membrane involved in cell locomotion. {ECO:0000250}.	Cytoskeleton	1	mostly primary Ca-dependent
Coro6	0	1	0	100	Q920J3	Coronin-6	reviewed			1	mostly SV-cycling-dependent
Cox4i1	0	2	0	100	P10888	Cytochrome c oxidase subunit 4 isoform 1, mitochondrial	reviewed	Component of the cytochrome c oxidase, the last enzyme in the mitochondrial electron transport chain which drives oxidative phosphorylation. The respiratory chain contains 3 multisubunit complexes succinate dehydrogenase (complex II, CII), ubiquinol-cytochrome c oxidoreductase (cytochrome b-c1 complex, complex III, CIII) and cytochrome c oxidase (complex IV, CIV), that cooperate to transfer elect…	Mitochondria-related	2	mostly SV-cycling-dependent
Cox7c	1	0	100	0	P80432	Cytochrome c oxidase subunit 7C, mitochondrial	reviewed	Component of the cytochrome c oxidase, the last enzyme in the mitochondrial electron transport chain which drives oxidative phosphorylation. The respiratory chain contains 3 multisubunit complexes succinate dehydrogenase (complex II, CII), ubiquinol-cytochrome c oxidoreductase (cytochrome b-c1 complex, complex III, CIII) and cytochrome c oxidase (complex IV, CIV), that cooperate to transfer elect…	Mitochondria-related	1	mostly primary Ca-dependent
Cplx1	0	1	0	100	P63041	Complexin-1	reviewed	Positively regulates a late step in exocytosis of various cytoplasmic vesicles, such as synaptic vesicles and other secretory vesicles. Organizes the SNAREs into a cross-linked zigzag topology that, when interposed between the vesicle and plasma membranes, is incompatible with fusion, thereby preventing SNAREs from releasing neurotransmitters until an action potential arrives at the synapse. Also…	Exocytosis	1	mostly SV-cycling-dependent
Crip2	0	1	0	100	P36201	Cysteine-rich protein 2	reviewed			1	mostly SV-cycling-dependent
Crmp1	4	1	80	20	Q62950	Dihydropyrimidinase-related protein 1	reviewed	Necessary for signaling by class 3 semaphorins and subsequent remodeling of the cytoskeleton (By similarity). Plays a role in axon guidance (By similarity). During the axon guidance process, acts downstream of SEMA3A to promote FLNA dissociation from F-actin which results in the rearrangement of the actin cytoskeleton and the collapse of the growth cone (By similarity). Involved in invasive growt…	Signaling;Semaphorins;Cytoskeleton	5	mostly primary Ca-dependent
Crtc1	1	0	100	0	Q157S1	CREB-regulated transcription coactivator 1	reviewed	Transcriptional coactivator for CREB1 which activates transcription through both consensus and variant cAMP response element (CRE) sites. Acts as a coactivator, in the SIK/TORC signaling pathway, being active when dephosphorylated and acts independently of CREB1 'Ser-133' phosphorylation. Enhances the interaction of CREB1 with TAF4. Regulates the expression of specific CREB-activated genes such a…	Signaling;Transcription	1	mostly primary Ca-dependent
Cs	0	2	0	100	Q8VHF5	Citrate synthase, mitochondrial	reviewed		Mitochondria-related;Metabolism	2	mostly SV-cycling-dependent
Csde1	0	1	0	100	P18395	Cold shock domain-containing protein E1	reviewed	RNA-binding protein. May be involved in translationally coupled mRNA turnover. Implicated with other RNA-binding proteins in the cytoplasmic deadenylation/translational and decay interplay of the FOS mRNA mediated by the major coding-region determinant of instability (mCRD) domain (By similarity). {ECO:0000250}.	Transcription;RNA deadenylation	1	mostly SV-cycling-dependent
Csnk2b	0	2	0	100	P67874	Casein kinase II subunit beta	reviewed	Participates in Wnt signaling. Plays a complex role in regulating the basal catalytic activity of the alpha subunit (By similarity). {ECO:0000250, ECO:0000269|PubMed:16818610}.	Signaling;Kinase;Wnt	2	mostly SV-cycling-dependent
Cttn	5	3	62.5	37.5	Q66HL2	Src substrate cortactin	reviewed	Contributes to the organization of the actin cytoskeleton and cell shape (PubMed:18768925). Plays a role in the formation of lamellipodia and in cell migration (PubMed:18768925). Plays a role in the regulation of neuron morphology, axon growth and formation of neuronal growth cones (PubMed:21210813). Through its interaction with CTTNBP2, involved in the regulation of neuronal spine density (By si…	Cytoskeleton;Actin	8	mostly primary Ca-dependent
Cttnbp2	0	2	0	100	Q2IBD4	Cortactin-binding protein 2	reviewed	Regulates the dendritic spine distribution of CTTN/cortactin in hippocampal neurons, and thus controls dendritic spinogenesis and dendritic spine maintenance. {ECO:0000269|PubMed:22262902}.	Cytoskeleton;Actin	2	mostly SV-cycling-dependent
Cyb5r1	0	1	0	100	Q5EB81	NADH-cytochrome b5 reductase 1	reviewed	NADH-cytochrome b5 reductases are involved in desaturation and elongation of fatty acids, cholesterol biosynthesis, drug metabolism, and, in erythrocyte, methemoglobin reduction. {ECO:0000250}.	Lipid biosynthesis	1	mostly SV-cycling-dependent
Cyld	0	3	0	100	Q66H62	Ubiquitin carboxyl-terminal hydrolase CYLD	reviewed	Deubiquitinase that specifically cleaves 'Lys-63'- and linear 'Met-1'-linked polyubiquitin chains and is involved in NF-kappa-B activation and TNF-alpha-induced necroptosis. Plays an important role in the regulation of pathways leading to NF-kappa-B activation. Contributes to the regulation of cell survival, proliferation and differentiation via its effects on NF-kappa-B activation. Negative regu…	Signaling;Ubiquitin-related;Wnt;NFKB;Cytoskeleton;Microtubuli	3	mostly SV-cycling-dependent
Dab1	0	1	0	100	Q8CJH2	Disabled homolog 1	reviewed	Adapter molecule functioning in neural development. May regulate SIAH1 activity. {ECO:0000250|UniProtKB:P97318}.	Development	1	mostly SV-cycling-dependent
Dagla	0	4	0	100	Q5YLM1	Sn1-specific diacylglycerol lipase alpha	reviewed	Catalyzes the hydrolysis of diacylglycerol (DAG) to 2-arachidonoyl-glycerol (2-AG), the most abundant endocannabinoid in tissues. Required for axonal growth during development and for retrograde synaptic signaling at mature synapses (By similarity). {ECO:0000250}.	Signaling;Endocannabinoid	4	mostly SV-cycling-dependent
Dbnl	1	0	100	0	Q9JHL4	Drebrin-like protein	reviewed	Adapter protein that binds F-actin and DNM1, and thereby plays a role in receptor-mediated endocytosis. Required for the formation of organized podosome rosettes. May act as a common effector of antigen receptor-signaling pathways in leukocytes. Acts as a key component of the immunological synapse that regulates T-cell activation by bridging TCRs and the actin cytoskeleton to gene activation and …	Endocytosis	1	mostly primary Ca-dependent
Dcx	0	1	0	100	Q9ESI7	Neuronal migration protein doublecortin	reviewed	Microtubule-associated protein required for initial steps of neuronal dispersion and cortex lamination during cerebral cortex development. May act by competing with the putative neuronal protein kinase DCLK1 in binding to a target protein. May in that way participate in a signaling pathway that is crucial for neuronal interaction before and during migration, possibly as part of a calcium ion-depe…	Cytoskeleton;Microtubuli;Signaling	1	mostly SV-cycling-dependent
Dgkb	0	1	0	100	P49621	Diacylglycerol kinase beta	reviewed	Exhibits high phosphorylation activity for long-chain diacylglycerols.	Signaling	1	mostly SV-cycling-dependent
Dixdc1	1	0	100	0	Q2VUH7	Dixin	reviewed	Positive effector of the Wnt signaling pathway; activates WNT3A signaling via DVL2. Regulates JNK activation by AXIN1 and DVL2 (By similarity). {ECO:0000250}.	Signaling;Wnt	1	mostly primary Ca-dependent
Dlg2	0	7	0	100	Q63622	Disks large homolog 2	reviewed	Required for perception of chronic pain through NMDA receptor signaling. Regulates surface expression of NMDA receptors in dorsal horn neurons of the spinal cord. Interacts with the cytoplasmic tail of NMDA receptor subunits as well as inward rectifying potassium channels. Involved in regulation of synaptic stability at cholinergic synapses. Part of the postsynaptic protein scaffold of excitatory…	Regulation of channel activity	7	mostly SV-cycling-dependent
Dlg3	0	1	0	100	Q62936	Disks large homolog 3	reviewed	Required for learning most likely through its role in synaptic plasticity following NMDA receptor signaling. {ECO:0000250}.	Regulation of channel activity	1	mostly SV-cycling-dependent
Dlg4	1	0	100	0	P31016	Disks large homolog 4	reviewed	Interacts with the cytoplasmic tail of NMDA receptor subunits and shaker-type potassium channels. Required for synaptic plasticity associated with NMDA receptor signaling. Overexpression or depletion of DLG4 changes the ratio of excitatory to inhibitory synapses in hippocampal neurons. May reduce the amplitude of ASIC3 acid-evoked currents by retaining the channel intracellularly. May regulate th…	Regulation of channel activity	1	mostly primary Ca-dependent
Dlgap2	1	6	14.2857	85.7143	P97837	Disks large-associated protein 2	reviewed	May play a role in the molecular organization of synapses and neuronal cell signaling. Could be an adapter protein linking ion channel to the subsynaptic cytoskeleton. May induce enrichment of PSD-95/SAP90 at the plasma membrane.	Cytoskeleton	7	mostly SV-cycling-dependent
Dnajc5	0	2	0	100	P60905	DnaJ homolog subfamily C member 5	reviewed	Acts as a general chaperone in regulated exocytosis (By similarity). Acts as a co-chaperone for the SNARE protein SNAP-25 (By similarity). Involved in the calcium-mediated control of a late stage of exocytosis (By similarity). May have an important role in presynaptic function. May be involved in calcium-dependent neurotransmitter release at nerve endings (By similarity). {ECO:0000250, ECO:000025…	Exocytosis;Chaperone	2	mostly SV-cycling-dependent
Dnm1	8	1	88.8889	11.1111	P21575	Dynamin-1	reviewed	Microtubule-associated force-producing protein involved in producing microtubule bundles and able to bind and hydrolyze GTP. Most probably involved in vesicular trafficking processes. Involved in receptor-mediated endocytosis (By similarity). {ECO:0000250}.	Endocytosis	9	mostly primary Ca-dependent
Dnm3	2	0	100	0	Q08877	Dynamin-3	reviewed	Microtubule-associated force-producing protein involved in producing microtubule bundles and able to bind and hydrolyze GTP. Most probably involved in vesicular trafficking processes, in particular endocytosis.	Endocytosis	2	mostly primary Ca-dependent
Dnmt3a	0	1	0	100	Q1LZ53	DNA (cytosine-5)-methyltransferase 3A	reviewed	Required for genome-wide de novo methylation and is essential for the establishment of DNA methylation patterns during development. DNA methylation is coordinated with methylation of histones. It modifies DNA in a non-processive manner and also methylates non-CpG sites. May preferentially methylate DNA linker between 2 nucleosomal cores and is inhibited by histone H1. Plays a role in paternal and…	Transcription	1	mostly SV-cycling-dependent
Dpysl2	5	2	71.4286	28.5714	P47942	Dihydropyrimidinase-related protein 2	reviewed	Plays a role in neuronal development and polarity, as well as in axon growth and guidance, neuronal growth cone collapse and cell migration. Necessary for signaling by class 3 semaphorins and subsequent remodeling of the cytoskeleton. May play a role in endocytosis (By similarity). {ECO:0000250}.	Signaling;Semaphorins;Cytoskeleton	7	mostly primary Ca-dependent
Dpysl3	5	0	100	0	Q62952	Dihydropyrimidinase-related protein 3	reviewed	Necessary for signaling by class 3 semaphorins and subsequent remodeling of the cytoskeleton. Plays a role in axon guidance, neuronal growth cone collapse and cell migration. {ECO:0000269|PubMed:12684468}.	Signaling;Semaphorins;Cytoskeleton	5	mostly primary Ca-dependent
Dpysl4	3	0	100	0	Q62951	Dihydropyrimidinase-related protein 4 (Fragment)	reviewed	Necessary for signaling by class 3 semaphorins and subsequent remodeling of the cytoskeleton. Plays a role in axon guidance, neuronal growth cone collapse and cell migration (By similarity). {ECO:0000250}.	Signaling;Semaphorins;Cytoskeleton	3	mostly primary Ca-dependent
Dpysl5	4	0	100	0	Q9JHU0	Dihydropyrimidinase-related protein 5	reviewed	May have a function in neuronal differentiation and/or axon growth.	Signaling;Semaphorins;Cytoskeleton	4	mostly primary Ca-dependent
Drd1	0	1	0	100	P18901	D(1A) dopamine receptor	reviewed	Dopamine receptor whose activity is mediated by G proteins which activate adenylyl cyclase.	Signaling;Signlaing;GPCR;Receptor;Dopamine	1	mostly SV-cycling-dependent
Drp2	0	1	0	100	Q9EPA0	Dystrophin-related protein 2	reviewed	Required for normal myelination and for normal organization of the cytoplasm and the formation of Cajal bands in myelinating Schwann cells. Required for normal PRX location at appositions between the abaxonal surface of the myelin sheath and the Schwann cell plasma membrane. Possibly involved in membrane-cytoskeleton interactions of the central nervous system. {ECO:0000250, ECO:0000250|UniProtKB:…	Cytoskeleton	1	mostly SV-cycling-dependent
Dync1li1	1	0	100	0	Q9QXU8	Cytoplasmic dynein 1 light intermediate chain 1	reviewed	Acts as one of several non-catalytic accessory components of the cytoplasmic dynein 1 complex that are thought to be involved in linking dynein to cargos and to adapter proteins that regulate dynein function. Cytoplasmic dynein 1 acts as a motor for the intracellular retrograde motility of vesicles and organelles along microtubules. May play a role in binding dynein to membranous organelles or ch…	Cytoskeleton;Microtubuli;Transport	1	mostly primary Ca-dependent
Dync1li2	0	1	0	100	Q62698	Cytoplasmic dynein 1 light intermediate chain 2	reviewed	Acts as one of several non-catalytic accessory components of the cytoplasmic dynein 1 complex that are thought to be involved in linking dynein to cargos and to adapter proteins that regulate dynein function. Cytoplasmic dynein 1 acts as a motor for the intracellular retrograde motility of vesicles and organelles along microtubules. May play a role in binding dynein to membranous organelles or ch…	Cytoskeleton;Microtubuli;Transport	1	mostly SV-cycling-dependent
Eci1	0	1	0	100	P23965	Enoyl-CoA delta isomerase 1, mitochondrial	reviewed	Able to isomerize both 3-cis and 3-trans double bonds into the 2-trans form in a range of enoyl-CoA species.	Mitochondria-related;Metabolism	1	mostly SV-cycling-dependent
Eef1d	0	1	0	100	Q68FR9	Elongation factor 1-delta	reviewed	[Isoform 1]: EF-1-beta and EF-1-delta stimulate the exchange of GDP bound to EF-1-alpha to GTP, regenerating EF-1-alpha for another round of transfer of aminoacyl-tRNAs to the ribosome. {ECO:0000250}.; [Isoform 2]: Regulates induction of heat-shock-responsive genes through association with heat shock transcription factors and direct DNA-binding at heat shock promoter elements (HSE). {ECO:0000250}.	Transcription	1	mostly SV-cycling-dependent
Eif3d	1	0	100	0	Q6AYK8	Eukaryotic translation initiation factor 3 subunit D	reviewed	mRNA cap-binding component of the eukaryotic translation initiation factor 3 (eIF-3) complex, a complex required for several steps in the initiation of protein synthesis of a specialized repertoire of mRNAs. The eIF-3 complex associates with the 40S ribosome and facilitates the recruitment of eIF-1, eIF-1A, eIF-2:GTP:methionyl-tRNAi and eIF-5 to form the 43S pre-initiation complex (43S PIC). The …	Translation	1	mostly primary Ca-dependent
Eno1	0	1	0	100	P04764	Alpha-enolase	reviewed	Glycolytic enzyme the catalyzes the conversion of 2-phosphoglycerate to phosphoenolpyruvate. In addition to glycolysis, involved in various processes such as growth control, hypoxia tolerance and allergic responses. May also function in the intravascular and pericellular fibrinolytic system due to its ability to serve as a receptor and activator of plasminogen on the cell surface of several cell-…	Metabolism	1	mostly SV-cycling-dependent
Ensa	2	0	100	0	P60841	Alpha-endosulfine	reviewed	Protein phosphatase inhibitor that specifically inhibits protein phosphatase 2A (PP2A) during mitosis. When phosphorylated at Ser-67 during mitosis, specifically interacts with PPP2R2D (PR55-delta) and inhibits its activity, leading to inactivation of PP2A, an essential condition to keep cyclin-B1-CDK1 activity high during M phase. Also acts as a stimulator of insulin secretion by interacting wit…	Signaling	2	mostly primary Ca-dependent
Epb41l1	7	10	41.1765	58.8235	Q9WTP0	Band 4.1-like protein 1	reviewed	May function to confer stability and plasticity to neuronal membrane via multiple interactions, including the spectrin-actin-based cytoskeleton, integral membrane channels and membrane-associated guanylate kinases. {ECO:0000250}.	Cytoskeleton	17	Mixed
Erc2	3	0	100	0	Q8K3M6	ERC protein 2	reviewed	Thought to be involved in the organization of the cytomatrix at the nerve terminals active zone (CAZ) which regulates neurotransmitter release. Seems to act together with BSN. May recruit liprin-alpha proteins to the CAZ.	Exocytosis	3	mostly primary Ca-dependent
Evl	3	2	60	40	O08719	Ena/VASP-like protein	reviewed	Ena/VASP proteins are actin-associated proteins involved in a range of processes dependent on cytoskeleton remodeling and cell polarity such as axon guidance and lamellipodial and filopodial dynamics in migrating cells. EVL enhances actin nucleation and polymerization (By similarity). {ECO:0000250}.	Cytoskeleton;Actin	5	mostly primary Ca-dependent
Exoc8	1	0	100	0	O54924	Exocyst complex component 8	reviewed	Component of the exocyst complex involved in the docking of exocytic vesicles with fusion sites on the plasma membrane.	Exocytosis;Exocyst complex	1	mostly primary Ca-dependent
Faf1	0	2	0	100	Q924K2	FAS-associated factor 1	reviewed	Ubiquitin-binding protein. Required for the progression of DNA replication forks by targeting DNA replication licensing factor CDT1 for degradation. Potentiates but cannot initiate FAS-induced apoptosis. {ECO:0000250|UniProtKB:P54731, ECO:0000250|UniProtKB:Q9UNN5}.	Ubiquitin-related;Apoptosis	2	mostly SV-cycling-dependent
Faim2	0	2	0	100	O88407	Protein lifeguard 2	reviewed	Antiapoptotic protein which protects cells uniquely from Fas-induced apoptosis. Regulates Fas-mediated apoptosis in neurons by interfering with caspase-8 activation. Plays a role in cerebellar development by affecting cerebellar size, internal granular layer (IGL) thickness, and Purkinje cell (PC) development (By similarity). {ECO:0000250}.	Apoptosis	2	mostly SV-cycling-dependent
Farp1	0	1	0	100	F1LYQ8	FERM, ARHGEF and pleckstrin domain-containing protein 1	reviewed	May play a role in semaphorin signaling (By similarity). Functions as guanine nucleotide exchange factor for RAC1. Plays a role in the assembly and disassembly of dendritic filopodia, the formation of dendritic spines, regulation of dendrite length and ultimately the formation of synapses. {ECO:0000250, ECO:0000269|PubMed:23209303}.	Signaling;Semaphorins;GEF;Rac	1	mostly SV-cycling-dependent
Fasn	0	1	0	100	P12785	Fatty acid synthase	reviewed	Fatty acid synthetase catalyzes the formation of long-chain fatty acids from acetyl-CoA, malonyl-CoA and NADPH. This multifunctional protein has 7 catalytic activities as an acyl carrier protein.	Metabolism	1	mostly SV-cycling-dependent
Fcho2	1	0	100	0	D3ZYR1	F-BAR domain only protein 2	reviewed	Functions in an early step of clathrin-mediated endocytosis. Has both a membrane binding/bending activity and the ability to recruit proteins essential to the formation of functional clathrin-coated pits. Has a lipid-binding activity with a preference for membranes enriched in phosphatidylserine and phosphoinositides (Pi(4,5) biphosphate) like the plasma membrane. Its membrane-bending activity mi…	Endocytosis	1	mostly primary Ca-dependent
Fgf14	0	1	0	100	Q8R5L7	Fibroblast growth factor 14	reviewed	Probably involved in nervous system development and function. {ECO:0000250}.	Development	1	mostly SV-cycling-dependent
Fis1	0	1	0	100	P84817	Mitochondrial fission 1 protein	reviewed	Involved in the fragmentation of the mitochondrial network and its perinuclear clustering. Plays a minor role in the recruitment and association of the fission mediator dynamin-related protein 1 (DNM1L) to the mitochondrial surface and mitochondrial fission. Can induce cytochrome c release from the mitochondrion to the cytosol, ultimately leading to apoptosis. Also mediates peroxisomal fission (B…	Mitochondria-related	1	mostly SV-cycling-dependent
Frmd8	0	1	0	100	Q5U2R3	FERM domain-containing protein 8	reviewed	Promotes the cell surface stability of iRhom1/RHBDF1 and iRhom2/RHBDF2 and prevents their degradation via the endolysosomal pathway. By acting on iRhoms, involved in ADAM17-mediated shedding of TNF, amphiregulin/AREG, HBEGF and TGFA from the cell surface (By similarity). Negatively regulates Wnt signaling, possibly by antagonizing the recruitment of AXIN1 to LRP6 (By similarity). {ECO:0000250|Uni…	Endosomes, Golgi, ER;Signaling;Wnt	1	mostly SV-cycling-dependent
Fscn1	0	2	0	100	P85845	Fascin	reviewed	Actin-binding protein that contains 2 major actin binding sites (PubMed:8769857). Organizes filamentous actin into parallel bundles (PubMed:8769857). Plays a role in the organization of actin filament bundles and the formation of microspikes, membrane ruffles, and stress fibers. Important for the formation of a diverse set of cell protrusions, such as filopodia, and for cell motility and migratio…	Cytoskeleton;Actin	2	mostly SV-cycling-dependent
Fth1	0	1	0	100	P19132	Ferritin heavy chain	reviewed	Stores iron in a soluble, non-toxic, readily available form. Important for iron homeostasis. Has ferroxidase activity. Iron is taken up in the ferrous form and deposited as ferric hydroxides after oxidation. Also plays a role in delivery of iron to cells. Mediates iron uptake in capsule cells of the developing kidney (By similarity). {ECO:0000250}.	Iron homeostasis	1	mostly SV-cycling-dependent
Gab2	0	1	0	100	Q9EQH1	GRB2-associated-binding protein 2	reviewed	Adapter protein which acts downstream of several membrane receptors including cytokine, antigen, hormone, cell matrix and growth factor receptors to regulate multiple signaling pathways. Regulates osteoclast differentiation mediating the TNFRSF11A/RANK signaling. In allergic response, it plays a role in mast cells activation and degranulation through PI-3-kinase regulation. Also involved in the r…	Signaling	1	mostly SV-cycling-dependent
Gabbr2	0	1	0	100	O88871	Gamma-aminobutyric acid type B receptor subunit 2	reviewed	Component of a heterodimeric G-protein coupled receptor for GABA, formed by GABBR1 and GABBR2 (PubMed:9872315, PubMed:9872317, PubMed:9872744). Within the heterodimeric GABA receptor, only GABBR1 seems to bind agonists, while GABBR2 mediates coupling to G proteins (PubMed:9872317, PubMed:10658574). Ligand binding causes a conformation change that triggers signaling via guanine nucleotide-binding …	Signaling;GPCR;Receptor;GABA	1	mostly SV-cycling-dependent
Gad1	1	0	100	0	P18088	Glutamate decarboxylase 1	reviewed	Catalyzes the production of GABA.	Metabolism;GABA	1	mostly primary Ca-dependent
Gap43	3	4	42.8571	57.1429	P07936	Neuromodulin	reviewed	This protein is associated with nerve growth. It is a major component of the motile 'growth cones' that form the tips of elongating axons. Plays a role in axonal and dendritic filopodia induction (By similarity). {ECO:0000250}.	Cytoskeleton;Microtubuli	7	Mixed
Gipc1	1	0	100	0	Q9Z254	PDZ domain-containing protein GIPC1	reviewed	May be involved in G protein-linked signaling. {ECO:0000250}.	Signaling;GPCR	1	mostly primary Ca-dependent
Git1	5	0	100	0	Q9Z272	ARF GTPase-activating protein GIT1	reviewed	GTPase-activating protein for the ADP ribosylation factor family. May serve as a scaffold to bring together molecules to form signaling modules controlling vesicle trafficking, adhesion and cytoskeletal organization. Increases the speed of cell migration, as well as the size and rate of formation of protrusions, possibly by targeting PAK1 to adhesions and the leading edge of lamellipodia. Sequest…	Exocytosis;Signaling;GAP;Arf	5	mostly primary Ca-dependent
Gja1	3	2	60	40	P08050	Gap junction alpha-1 protein	reviewed	Gap junction protein that acts as a regulator of bladder capacity. A gap junction consists of a cluster of closely packed pairs of transmembrane channels, the connexons, through which materials of low MW diffuse from one cell to a neighboring cell. Negative regulator of bladder functional capacity: acts by enhancing intercellular electrical and chemical transmission, thus sensitizing bladder musc…	Cell-cell/matrix contacts;Gap junctions	5	mostly primary Ca-dependent
Gjc2	0	2	0	100	Q80XF7	Gap junction gamma-2 protein	reviewed	One gap junction consists of a cluster of closely packed pairs of transmembrane channels, the connexons, through which materials of low MW diffuse from one cell to a neighboring cell. May play a role in myelination in central and peripheral nervous systems (By similarity). {ECO:0000250}.	Cell-cell/matrix contacts;Gap junctions	2	mostly SV-cycling-dependent
Glud1	0	4	0	100	P10860	Glutamate dehydrogenase 1, mitochondrial	reviewed	Mitochondrial glutamate dehydrogenase that converts L-glutamate into alpha-ketoglutarate. Plays a key role in glutamine anaplerosis by producing alpha-ketoglutarate, an important intermediate in the tricarboxylic acid cycle (By similarity). May be involved in learning and memory reactions by increasing the turnover of the excitatory neurotransmitter glutamate. {ECO:0000250, ECO:0000269|PubMed:927…	Metabolism;Mitochondria-related	4	mostly SV-cycling-dependent
Gnb1	0	1	0	100	P54311	Guanine nucleotide-binding protein G(I)/G(S)/G(T) subunit beta-1	reviewed	Guanine nucleotide-binding proteins (G proteins) are involved as a modulator or transducer in various transmembrane signaling systems. The beta and gamma chains are required for the GTPase activity, for replacement of GDP by GTP, and for G protein-effector interaction.	Signaling	1	mostly SV-cycling-dependent
Gnl1	1	0	100	0	Q6MG06	Guanine nucleotide-binding protein-like 1	reviewed	Possible regulatory or functional link with the histocompatibility cluster. {ECO:0000250}.	Signaling	1	mostly primary Ca-dependent
Got2	0	1	0	100	P00507	Aspartate aminotransferase, mitochondrial	reviewed	Catalyzes the irreversible transamination of the L-tryptophan metabolite L-kynurenine to form kynurenic acid (KA). Plays a key role in amino acid metabolism. Important for metabolite exchange between mitochondria and cytosol. Facilitates cellular uptake of long-chain free fatty acids (By similarity). {ECO:0000250, ECO:0000269|PubMed:17442055}.	Metabolism	1	mostly SV-cycling-dependent
Gphn	1	4	20	80	Q03555	Gephyrin	reviewed	Microtubule-associated protein involved in membrane protein-cytoskeleton interactions. It is thought to anchor the inhibitory glycine receptor (GLYR) to subsynaptic microtubules (PubMed:8264797). Catalyzes two steps in the biosynthesis of the molybdenum cofactor. In the first step, molybdopterin is adenylated. Subsequently, molybdate is inserted into adenylated molybdopterin and AMP is released (…	Cytoskeleton;Metabolism	5	mostly SV-cycling-dependent
Gpi	0	1	0	100	Q6P6V0	Glucose-6-phosphate isomerase	reviewed	In the cytoplasm, catalyzes the conversion of glucose-6-phosphate to fructose-6-phosphate, the second step in glycolysis, and the reverse reaction during gluconeogenesis (PubMed:2709006). Besides it's role as a glycolytic enzyme, also acts as a secreted cytokine: acts as an angiogenic factor (AMF) that stimulates endothelial cell motility. Acts as a neurotrophic factor, neuroleukin, for spinal an…	Metabolism	1	mostly SV-cycling-dependent
Gprasp1	0	1	0	100	Q920R4	G-protein coupled receptor-associated sorting protein 1	reviewed	Modulates lysosomal sorting and functional down-regulation of a variety of G-protein coupled receptors. Targets receptors for degradation in lysosomes via its interaction with BECN2 (By similarity). {ECO:0000250, ECO:0000269|PubMed:16049099}.	Signaling;GPCR	1	mostly SV-cycling-dependent
Gprc5c	0	1	0	100	Q3KRC4	G-protein coupled receptor family C group 5 member C	reviewed	This retinoic acid-inducible G-protein coupled receptor provide evidence for a possible interaction between retinoid and G-protein signaling pathways. {ECO:0000250}.	Signaling;GPCR;Retinoic acid	1	mostly SV-cycling-dependent
Gramd1a	0	2	0	100	Q3KR56	Protein Aster-A	reviewed	Cholesterol transporter that mediates non-vesicular transport of cholesterol from the plasma membrane (PM) to the endoplasmic reticulum (ER) (By similarity). Contains unique domains for binding cholesterol and the PM, thereby serving as a molecular bridge for the transfer of cholesterol from the PM to the ER (By similarity). Plays a crucial role in cholesterol homeostasis and has the unique abili…	Lipid composition of membranes	2	mostly SV-cycling-dependent
Grb10	0	1	0	100	P0CE43	Growth factor receptor-bound protein 10	reviewed	Adapter protein which modulates coupling of a number of cell surface receptor kinases with specific signaling pathways. Binds to, and suppress signals from, activated receptors tyrosine kinases, including the insulin (INSR) and insulin-like growth factor (IGF1R) receptors. The inhibitory effect can be achieved by 2 mechanisms: interference with the signaling pathway and increased receptor degrada…	Signaling;Signling;Insulin;Wnt	1	mostly SV-cycling-dependent
Grid2	0	2	0	100	Q63226	Glutamate receptor ionotropic, delta-2	reviewed	Receptor for glutamate. L-glutamate acts as an excitatory neurotransmitter at many synapses in the central nervous system. The postsynaptic actions of Glu are mediated by a variety of receptors that are named according to their selective agonists. Promotes synaptogenesis and mediates the D-Serine-dependent long term depression signals and AMPA receptor endocytosis of cerebellar parallel fiber-Pur…	Signaling;Receptor;Glutamate	2	mostly SV-cycling-dependent
Grin1	0	1	0	100	P35439	Glutamate receptor ionotropic, NMDA 1	reviewed	Component of NMDA receptor complexes that function as heterotetrameric, ligand-gated ion channels with high calcium permeability and voltage-dependent sensitivity to magnesium. Channel activation requires binding of the neurotransmitter glutamate to the epsilon subunit, glycine binding to the zeta subunit, plus membrane depolarization to eliminate channel inhibition by Mg(2+) (PubMed:1350383, Pub…	Signaling;NMDA	1	mostly SV-cycling-dependent
Grin2a	0	5	0	100	Q00959	Glutamate receptor ionotropic, NMDA 2A	reviewed	Component of NMDA receptor complexes that function as heterotetrameric, ligand-gated ion channels with high calcium permeability and voltage-dependent sensitivity to magnesium. Channel activation requires binding of the neurotransmitter glutamate to the epsilon subunit, glycine binding to the zeta subunit, plus membrane depolarization to eliminate channel inhibition by Mg(2+). Sensitivity to glut…	Signaling;NMDA	5	mostly SV-cycling-dependent
Grin2b	0	6	0	100	Q00960	Glutamate receptor ionotropic, NMDA 2B	reviewed	Component of NMDA receptor complexes that function as heterotetrameric, ligand-gated ion channels with high calcium permeability and voltage-dependent sensitivity to magnesium. Channel activation requires binding of the neurotransmitter glutamate to the epsilon subunit, glycine binding to the zeta subunit, plus membrane depolarization to eliminate channel inhibition by Mg(2+) (PubMed:1350383, Pub…	Signaling;NMDA	6	mostly SV-cycling-dependent
Grip1	2	1	66.6667	33.3333	P97879	Glutamate receptor-interacting protein 1	reviewed	May play a role as a localized scaffold for the assembly of a multiprotein signaling complex and as mediator of the trafficking of its binding partners at specific subcellular location in neurons (PubMed:9069286). Through complex formation with NSG1, GRIA2 and STX12 controls the intracellular fate of AMPAR and the endosomal sorting of the GRIA2 subunit toward recycling and membrane targeting (Pub…	Signaling;Scaffold;Endosomes, Golgi, ER	3	mostly primary Ca-dependent
Grk2	2	0	100	0	P26817	Beta-adrenergic receptor kinase 1	reviewed	Specifically phosphorylates the agonist-occupied form of the beta-adrenergic and closely related receptors, probably inducing a desensitization of them. Key regulator of LPAR1 signaling. Competes with RALA for binding to LPAR1 thus affecting the signaling properties of the receptor. Desensitizes LPAR1 and LPAR2 in a phosphorylation-independent manner. Positively regulates ciliary smoothened (SMO)…	Signaling;LPAR1;Hedgehog	2	mostly primary Ca-dependent
Grm1	0	1	0	100	P23385	Metabotropic glutamate receptor 1	reviewed	G-protein coupled receptor for glutamate. Ligand binding causes a conformation change that triggers signaling via guanine nucleotide-binding proteins (G proteins) and modulates the activity of down-stream effectors. Signaling activates a phosphatidylinositol-calcium second messenger system. May participate in the central action of glutamate in the CNS, such as long-term potentiation in the hippoc…	Signaling;GPCR;Glutamate	1	mostly SV-cycling-dependent
Gucy1a2	0	1	0	100	Q9WVI4	Guanylate cyclase soluble subunit alpha-2	reviewed	Has guanylyl cyclase on binding to the beta-1 subunit.	Signaling	1	mostly SV-cycling-dependent
Gys1	0	1	0	100	A2RRU1	Glycogen [starch] synthase, muscle	reviewed	Transfers the glycosyl residue from UDP-Glc to the non-reducing end of alpha-1,4-glucan. {ECO:0000250}.	Glycosylation	1	mostly SV-cycling-dependent
Hcn2	0	1	0	100	Q9JKA9	Potassium/sodium hyperpolarization-activated cyclic nucleotide-gated channel 2	reviewed	Hyperpolarization-activated ion channel exhibiting weak selectivity for potassium over sodium ions. Contributes to the native pacemaker currents in heart (If) and in neurons (Ih). Can also transport ammonium in the distal nephron. Produces a large instantaneous current. {ECO:0000269|PubMed:21796099}.	Channel;K-Channel	1	mostly SV-cycling-dependent
Hk1	0	1	0	100	P05708	Hexokinase-1	reviewed	Catalyzes the phosphorylation of various hexoses, such as D-glucose, D-glucosamine, D-fructose, D-mannose and 2-deoxy-D-glucose, to hexose 6-phosphate (D-glucose 6-phosphate, D-glucosamine 6-phosphate, D-fructose 6-phosphate, D-mannose 6-phosphate and 2-deoxy-D-glucose 6-phosphate, respectively) (PubMed:13211595, PubMed:5871820, PubMed:3579310). Mediates the initial step of glycolysis by catalyzi…	Metabolism	1	mostly SV-cycling-dependent
Hmgcs1	0	1	0	100	P17425	Hydroxymethylglutaryl-CoA synthase, cytoplasmic	reviewed	This enzyme condenses acetyl-CoA with acetoacetyl-CoA to form HMG-CoA, which is the substrate for HMG-CoA reductase.	Metabolism	1	mostly SV-cycling-dependent
Hmgn3	0	1	0	100	Q66H40	High mobility group nucleosome-binding domain-containing protein 3	reviewed	Binds to nucleosomes, regulating chromatin structure and consequently, chromatin-dependent processes such as transcription, DNA replication and DNA repair. Affects both insulin and glucagon levels and modulates the expression of pancreatic genes involved in insulin secretion. Regulates the expression of the glucose transporter SLC2A2 by binding specifically to its promoter region and recruiting P…	Transcription	1	mostly SV-cycling-dependent
Hnrnpa1	0	2	0	100	P04256	Heterogeneous nuclear ribonucleoprotein A1	reviewed	Involved in the packaging of pre-mRNA into hnRNP particles, transport of poly(A) mRNA from the nucleus to the cytoplasm and may modulate splice site selection (By similarity). May bind to specific miRNA hairpins (By similarity). {ECO:0000250|UniProtKB:P09651}.	RNA-splicing	2	mostly SV-cycling-dependent
Hnrnph1	0	1	0	100	Q8VHV7	Heterogeneous nuclear ribonucleoprotein H	reviewed	This protein is a component of the heterogeneous nuclear ribonucleoprotein (hnRNP) complexes which provide the substrate for the processing events that pre-mRNAs undergo before becoming functional, translatable mRNAs in the cytoplasm. Mediates pre-mRNA alternative splicing regulation. Inhibits, together with CUGBP1, insulin receptor (IR) pre-mRNA exon 11 inclusion in myoblast. Binds to the IR RNA…	RNA-splicing	1	mostly SV-cycling-dependent
Hp1bp3	0	1	0	100	Q6P747	Heterochromatin protein 1-binding protein 3	reviewed	Component of heterochromatin that maintains heterochromatin integrity during G1/S progression and regulates the duration of G1 phase to critically influence cell proliferative capacity. May play a role in hypoxia-induced oncogenesis. {ECO:0000250|UniProtKB:Q5SSJ5}.	Chromatin	1	mostly SV-cycling-dependent
Hpca	0	1	0	100	P84076	Neuron-specific calcium-binding protein hippocalcin	reviewed	Calcium-binding protein that may play a role in the regulation of voltage-dependent calcium channels (By similarity). May also play a role in cyclic-nucleotide-mediated signaling through the regulation of adenylate and guanylate cyclases (PubMed:15336960). {ECO:0000250|UniProtKB:P84074, ECO:0000269|PubMed:15336960}.	Channel	1	mostly SV-cycling-dependent
Hsp90aa1	1	0	100	0	P82995	Heat shock protein HSP 90-alpha	reviewed	Molecular chaperone that promotes the maturation, structural maintenance and proper regulation of specific target proteins involved for instance in cell cycle control and signal transduction. Undergoes a functional cycle that is linked to its ATPase activity which is essential for its chaperone activity. This cycle probably induces conformational changes in the client proteins, thereby causing th…	Chaperone	1	mostly primary Ca-dependent
Hsp90ab1	0	2	0	100	P34058	Heat shock protein HSP 90-beta	reviewed	Molecular chaperone that promotes the maturation, structural maintenance and proper regulation of specific target proteins involved for instance in cell cycle control and signal transduction. Undergoes a functional cycle that is linked to its ATPase activity. This cycle probably induces conformational changes in the client proteins, thereby causing their activation. Interacts dynamically with var…	Chaperone	2	mostly SV-cycling-dependent
Hspa4	0	1	0	100	O88600	Heat shock 70 kDa protein 4	reviewed		Chaperone	1	mostly SV-cycling-dependent
Hspa8	0	1	0	100	P63018	Heat shock cognate 71 kDa protein	reviewed	Molecular chaperone implicated in a wide variety of cellular processes, including protection of the proteome from stress, folding and transport of newly synthesized polypeptides, activation of proteolysis of misfolded proteins and the formation and dissociation of protein complexes. Plays a pivotal role in the protein quality control system, ensuring the correct folding of proteins, the re-foldin…	Chaperone	1	mostly SV-cycling-dependent
Hspd1	0	1	0	100	P63039	60 kDa heat shock protein, mitochondrial	reviewed	Chaperonin implicated in mitochondrial protein import and macromolecular assembly. Together with Hsp10, facilitates the correct folding of imported proteins. May also prevent misfolding and promote the refolding and proper assembly of unfolded polypeptides generated under stress conditions in the mitochondrial matrix. The functional units of these chaperonins consist of heptameric rings of the la…	Chaperone	1	mostly SV-cycling-dependent
Hsph1	0	1	0	100	Q66HA8	Heat shock protein 105 kDa	reviewed	Acts as a nucleotide-exchange factor (NEF) for chaperone proteins HSPA1A and HSPA1B, promoting the release of ADP from HSPA1A/B thereby triggering substrate release. Prevents the aggregation of denatured proteins in cells under severe stress, on which the ATP levels decrease markedly. Inhibits HSPA8/HSC70 ATPase and chaperone activities. {ECO:0000250|UniProtKB:Q61699, ECO:0000250|UniProtKB:Q92598…	Chaperone	1	mostly SV-cycling-dependent
Idh3a	0	1	0	100	Q99NA5	Isocitrate dehydrogenase [NAD] subunit alpha, mitochondrial	reviewed	Catalytic subunit of the enzyme which catalyzes the decarboxylation of isocitrate (ICT) into alpha-ketoglutarate. The heterodimer composed of the alpha (IDH3A) and beta (IDH3B) subunits and the heterodimer composed of the alpha (IDH3A) and gamma (IDH3G) subunits, have considerable basal activity but the full activity of the heterotetramer (containing two subunits of IDH3A, one of IDH3B and one of…	Metabolism	1	mostly SV-cycling-dependent
Igsf9b	0	4	0	100	D3ZB51	Protein turtle homolog B	reviewed	Transmembrane protein which is abundantly expressed in interneurons, where it may regulate inhibitory synapse development (PubMed:23751499). May mediate homophilic cell adhesion (By similarity). {ECO:0000250|UniProtKB:E9PZ19, ECO:0000269|PubMed:23751499}.	Cell-cell/matrix contacts;Adhesion	4	mostly SV-cycling-dependent
Il4r	0	1	0	100	Q63257	Interleukin-4 receptor subunit alpha	reviewed	Receptor for both interleukin 4 and interleukin 13. Couples to the JAK1/2/3-STAT6 pathway. The IL4 response is involved in promoting Th2 differentiation. The IL4/IL13 responses are involved in regulating IgE production and, chemokine and mucus production at sites of allergic inflammation. In certain cell types, can signal through activation of insulin receptor substrates, IRS1/IRS2 (By similarity…	Signaling;Receptor;IL	1	mostly SV-cycling-dependent
Immt	0	3	0	100	Q3KR86	MICOS complex subunit Mic60 (Fragment)	reviewed	Component of the MICOS complex, a large protein complex of the mitochondrial inner membrane that plays crucial roles in the maintenance of crista junctions, inner membrane architecture, and formation of contact sites to the outer membrane. Plays an important role in the maintenance of the MICOS complex stability and the mitochondrial cristae morphology. {ECO:0000250|UniProtKB:Q16891}.	Mitchondria	3	mostly SV-cycling-dependent
Ino80c	0	1	0	100	Q5BJY3	INO80 complex subunit C	reviewed	Proposed core component of the chromatin remodeling INO80 complex which is involved in transcriptional regulation, DNA replication and probably DNA repair.	Transcription	1	mostly SV-cycling-dependent
Inpp5e	1	0	100	0	Q9WVR1	72 kDa inositol polyphosphate 5-phosphatase	reviewed	Phosphatidylinositol (PtdIns) phosphatase that specifically hydrolyzes the 5-phosphate of phosphatidylinositol-3,4,5-trisphosphate (PtdIns(3,4,5)P3), phosphatidylinositol 4,5-bisphosphate PtdIns (4,5)P2 and phosphatidylinositol 3,5-bisphosphate (PtdIns(3,5)P2). Specific for lipid substrates, inactive towards water soluble inositol phosphates (By similarity) (PubMed:10405344). Plays an essential r…	Signaling;Lipid composition of membranes	1	mostly primary Ca-dependent
Inpp5j	6	1	85.7143	14.2857	Q9JMC1	Phosphatidylinositol 4,5-bisphosphate 5-phosphatase A	reviewed	Inositol 5-phosphatase, which converts inositol 1,4,5-trisphosphate to inositol 1,4-bisphosphate. Also converts phosphatidylinositol 4,5-bisphosphate to phosphatidylinositol 4-phosphate and inositol 1,3,4,5-tetrakisphosphate to inositol 1,3,4-trisphosphate in vitro. May be involved in modulation of the function of inositol and phosphatidylinositol polyphosphate-binding proteins that are present a…	Signaling;Lipid composition of membranes	7	mostly primary Ca-dependent
Iqsec3	0	3	0	100	Q76M68	IQ motif and SEC7 domain-containing protein 3	reviewed	Acts as a guanine nucleotide exchange factor (GEF) for ARF1. {ECO:0000250|UniProtKB:Q9UPP2}.	Signaling;GEF;Arf	3	mostly SV-cycling-dependent
Irf2bpl	0	1	0	100	Q5EIC4	Interferon regulatory factor 2-binding protein-like	reviewed	Probable E3 ubiquitin protein ligase involved in the proteasome-mediated ubiquitin-dependent degradation of target proteins. Through the degradation of CTNNB1, functions downstream of FOXF2 to negatively regulate the Wnt signaling pathway. Probably plays a role in the development of the central nervous system and in neuronal maintenance (By similarity). Also acts as a transcriptional regulator of…	Ubiquitin-related	1	mostly SV-cycling-dependent
Irs1	0	1	0	100	P35570	Insulin receptor substrate 1	reviewed	May mediate the control of various cellular processes by insulin. When phosphorylated by the insulin receptor binds specifically to various cellular proteins containing SH2 domains such as phosphatidylinositol 3-kinase p85 subunit or GRB2. Activates phosphatidylinositol 3-kinase when bound to the regulatory p85 subunit. {ECO:0000269|PubMed:1380456}.	Signaling;Insulin	1	mostly SV-cycling-dependent
Itpka	2	0	100	0	P17105	Inositol-trisphosphate 3-kinase A	reviewed			2	mostly primary Ca-dependent
Itsn1	6	0	100	0	Q9WVE9	Intersectin-1	reviewed	Adapter protein that provides a link between the endocytic membrane traffic and the actin assembly machinery. Acts as guanine nucleotide exchange factor (GEF) for CDC42, and thereby stimulates actin nucleation mediated by WASL and the ARP2/3 complex (By similarity). Plays a role in the assembly and maturation of clathrin-coated vesicles (PubMed:20448150). Recruits FCHSD2 to clathrin-coated pits (…	Endocytosis;GEF;Cdc42	6	mostly primary Ca-dependent
JPT1	3	1	75	25	Q6AXU6	Jupiter microtubule associated homolog 1	reviewed	Modulates negatively AKT-mediated GSK3B signaling. Induces CTNNB1 'Ser-33' phosphorylation and degradation through the suppression of the inhibitory 'Ser-9' phosphorylation of GSK3B, which represses the function of the APC:CTNNB1:GSK3B complex and the interaction with CDH1/E-cadherin in adherent junctions. Plays a role in the regulation of cell cycle and cell adhesion. Has an inhibitory role on A…	Signaling	4	mostly primary Ca-dependent
Jakmip1	0	1	0	100	Q3SWS9	Janus kinase and microtubule-interacting protein 1	reviewed	Associates with microtubules and may play a role in the microtubule-dependent transport of the GABA-B receptor. May play a role in JAK1 signaling and regulate microtubule cytoskeleton rearrangements. {ECO:0000269|PubMed:17532644}.	Signaling;Cytoskeleton;Microtubuli	1	mostly SV-cycling-dependent
Jph4	0	1	0	100	Q69FB3	Junctophilin-4	reviewed	Junctophilins contribute to the formation of junctional membrane complexes (JMCs) which link the plasma membrane with the endoplasmic or sarcoplasmic reticulum in excitable cells. Provides a structural foundation for functional cross-talk between the cell surface and intracellular calcium release channels. JPH4 is brain-specific and appears to have an active role in certain neurons involved in mo…	Endosomes, Golgi, ER	1	mostly SV-cycling-dependent
Kazn	0	1	0	100	Q5FWS6	Kazrin	reviewed	Component of the cornified envelope of keratinocytes. May be involved in the interplay between adherens junctions and desmosomes. The function in the nucleus is not known (By similarity). {ECO:0000250}.	Cell-cell/matrix contacts;Adhesion	1	mostly SV-cycling-dependent
Kcna2	0	4	0	100	P63142	Potassium voltage-gated channel subfamily A member 2	reviewed	Voltage-gated potassium channel that mediates transmembrane potassium transport in excitable membranes, primarily in the brain and the central nervous system, but also in the cardiovascular system. Prevents aberrant action potential firing and regulates neuronal output. Forms tetrameric potassium-selective channels through which potassium ions pass in accordance with their electrochemical gradien…	Channel;K-Channel	4	mostly SV-cycling-dependent
Kcna4	0	1	0	100	P15385	Potassium voltage-gated channel subfamily A member 4	reviewed	Voltage-gated potassium channel that mediates transmembrane potassium transport in excitable membranes. Forms tetrameric potassium-selective channels through which potassium ions pass in accordance with their electrochemical gradient. The channel alternates between opened and closed conformations in response to the voltage difference across the membrane. Can form functional homotetrameric channel…	Channel;K-Channel	1	mostly SV-cycling-dependent
Kcnab2	0	1	0	100	P62483	Voltage-gated potassium channel subunit beta-2	reviewed	Cytoplasmic potassium channel subunit that modulates the characteristics of the channel-forming alpha-subunits (PubMed:9763623, PubMed:21357749). Contributes to the regulation of nerve signaling, and prevents neuronal hyperexcitability (By similarity). Promotes expression of the pore-forming alpha subunits at the cell membrane, and thereby increases channel activity (PubMed:10896669, PubMed:16770…	Channel;K-Channel	1	mostly SV-cycling-dependent
Kcnb1	0	6	0	100	P15387	Potassium voltage-gated channel subfamily B member 1	reviewed	Voltage-gated potassium channel that mediates transmembrane potassium transport in excitable membranes, primarily in the brain, but also in the pancreas and cardiovascular system. Contributes to the regulation of the action potential (AP) repolarization, duration and frequency of repetitive AP firing in neurons, muscle cells and endocrine cells and plays a role in homeostatic attenuation of elect…	Channel;K-Channel	6	mostly SV-cycling-dependent
Kcnb2	0	2	0	100	Q63099	Potassium voltage-gated channel subfamily B member 2	reviewed	Voltage-gated potassium channel that mediates transmembrane potassium transport in excitable membranes, primarily in the brain and smooth muscle cells (PubMed:1550672). Channels open or close in response to the voltage difference across the membrane, letting potassium ions pass in accordance with their electrochemical gradient. Homotetrameric channels mediate a delayed-rectifier voltage-dependent…	Channel;K-Channel	2	mostly SV-cycling-dependent
Kcnd2	0	5	0	100	Q63881	Potassium voltage-gated channel subfamily D member 2	reviewed	Voltage-gated potassium channel that mediates transmembrane potassium transport in excitable membranes, primarily in the brain, but also in rodent heart (PubMed:1840649, PubMed:1722463, PubMed:9093524, PubMed:9058605, PubMed:10676964, PubMed:12592409, PubMed:12754210, PubMed:16207878, PubMed:16123112, PubMed:19279261, PubMed:25352783, PubMed:14980206). Mediates the major part of the dendritic A-t…	Channel;K-Channel	5	mostly SV-cycling-dependent
Kcnh1	2	0	100	0	Q63472	Potassium voltage-gated channel subfamily H member 1	reviewed	Pore-forming (alpha) subunit of a voltage-gated delayed rectifier potassium channel (PubMed:7925287, PubMed:9400421, PubMed:24495567, PubMed:27516594). Channel properties are modulated by subunit assembly. Mediates IK(NI) current in myoblasts. Involved in the regulation of cell proliferation and differentiation, in particular adipogenic and osteogenic differentiation in bone marrow-derived mesenc…	Channel;K-Channel	2	mostly primary Ca-dependent
Kcnk10	0	1	0	100	Q9JIS4	Potassium channel subfamily K member 10	reviewed	Outward rectifying potassium channel. Produces rapidly activating and non-inactivating outward rectifier K(+) currents. Activated by arachidonic acid and other naturally occurring unsaturated free fatty acids.	Channel;K-Channel	1	mostly SV-cycling-dependent
Kcnq2	0	2	0	100	O88943	Potassium voltage-gated channel subfamily KQT member 2	reviewed	Associates with KCNQ3 to form a potassium channel with essentially identical properties to the channel underlying the native M-current, a slowly activating and deactivating potassium conductance which plays a critical role in determining the subthreshold electrical excitability of neurons as well as the responsiveness to synaptic inputs. Therefore, it is important in the regulation of neuronal ex…	Channel;K-Channel	2	mostly SV-cycling-dependent
Khsrp	0	1	0	100	Q99PF5	Far upstream element-binding protein 2	reviewed	Part of a ternary complex that binds to the downstream control sequence (DCS) of the pre-mRNA. Mediates exon inclusion in transcripts that are subject to tissue-specific alternative splicing. May interact with single-stranded DNA from the far-upstream element (FUSE). May activate gene expression. Also involved in degradation of inherently unstable mRNAs that contain AU-rich elements (AREs) in the…	RNA-binding	1	mostly SV-cycling-dependent
Kiaa1107	3	3	50	50	D4A0X3	AP2-interacting clathrin-endocytosis protein	reviewed	Involved in clathrin-mediated endocytosis at the synapse. Plays a role in neuronal development and in synaptic vesicle recycling in mature neurons, a process required for normal synaptic transmission. {ECO:0000250|UniProtKB:Q80TK0}.	Endocytosis	6	Mixed
Kidins220	0	1	0	100	Q9EQG6	Kinase D-interacting substrate of 220 kDa	reviewed	Promotes a prolonged MAP-kinase signaling by neurotrophins through activation of a Rap1-dependent mechanism. Provides a docking site for the CRKL-C3G complex, resulting in Rap1-dependent sustained ERK activation. May play an important role in regulating postsynaptic signal transduction through the syntrophin-mediated localization of receptor tyrosine kinases such as EPHA4. In cooperation with SNT…	Signaling;MAPK	1	mostly SV-cycling-dependent
Kif1c	0	1	0	100	O35787	Kinesin-like protein KIF1C	reviewed	Probable motor protein.	Cytoskeleton;Microtubuli;Transport;Axonal transport	1	mostly SV-cycling-dependent
Kif2a	0	1	0	100	Q9WV63	Kinesin-like protein KIF2A	reviewed	Plus end-directed microtubule-dependent motor required for normal brain development. May regulate microtubule dynamics during axonal growth. Required for normal progression through mitosis. Required for normal congress of chromosomes at the metaphase plate. Required for normal spindle dynamics during mitosis. Promotes spindle turnover. Implicated in formation of bipolar mitotic spindles. Has micr…	Cytoskeleton;Microtubuli;Transport;Axonal transport	1	mostly SV-cycling-dependent
Klc1	0	1	0	100	P37285	Kinesin light chain 1	reviewed	Kinesin is a microtubule-associated force-producing protein that may play a role in organelle transport. The light chain may function in coupling of cargo to the heavy chain or in the modulation of its ATPase activity. {ECO:0000269|PubMed:19861499}.	Cytoskeleton;Microtubuli;Transport;Axonal transport	1	mostly SV-cycling-dependent
Klc4	1	0	100	0	Q5PQM2	Kinesin light chain 4	reviewed	Kinesin is a microtubule-associated force-producing protein that may play a role in organelle transport. The light chain may function in coupling of cargo to the heavy chain or in the modulation of its ATPase activity (By similarity). {ECO:0000250}.	Cytoskeleton;Microtubuli;Transport;Axonal transport	1	mostly primary Ca-dependent
Kpna5	0	1	0	100	Q56R16	Importin subunit alpha-6	reviewed	Functions in nuclear protein import as an adapter protein for nuclear receptor KPNB1. Binds specifically and directly to substrates containing either a simple or bipartite NLS motif. Docking of the importin/substrate complex to the nuclear pore complex (NPC) is mediated by KPNB1 through binding to nucleoporin FxFG repeats and the complex is subsequently translocated through the pore by an energy …	Nuclear import	1	mostly SV-cycling-dependent
Lasp1	0	1	0	100	Q99MZ8	LIM and SH3 domain protein 1	reviewed	Plays an important role in the regulation of dynamic actin-based, cytoskeletal activities. Agonist-dependent changes in LASP1 phosphorylation may also serve to regulate actin-associated ion transport activities, not only in the parietal cell but also in certain other F-actin-rich secretory epithelial cell types. {ECO:0000269|PubMed:10806114}.	Cytoskeleton;Actin	1	mostly SV-cycling-dependent
Leo1	0	1	0	100	Q641X2	RNA polymerase-associated protein LEO1	reviewed	Component of the PAF1 complex (PAF1C) which has multiple functions during transcription by RNA polymerase II and is implicated in regulation of development and maintenance of embryonic stem cell pluripotency. PAF1C associates with RNA polymerase II through interaction with POLR2A CTD non-phosphorylated and 'Ser-2'- and 'Ser-5'-phosphorylated forms and is involved in transcriptional elongation, ac…	Transcription	1	mostly SV-cycling-dependent
Lin7b	1	0	100	0	Q9Z252	Protein lin-7 homolog B	reviewed	Plays a role in establishing and maintaining the asymmetric distribution of channels and receptors at the plasma membrane of polarized cells. Forms membrane-associated multiprotein complexes that may regulate delivery and recycling of proteins to the correct membrane domains. The tripartite complex composed of LIN7 (LIN7A, LIN7B or LIN7C), CASK and APBA1 may have the potential to couple synaptic …	Exocytosis	1	mostly primary Ca-dependent
Lmna	0	3	0	100	P48679	Prelamin-A/C	reviewed	Lamins are components of the nuclear lamina, a fibrous layer on the nucleoplasmic side of the inner nuclear membrane, which is thought to provide a framework for the nuclear envelope and may also interact with chromatin. Lamin A and C are present in equal amounts in the lamina of mammals. Plays an important role in nuclear assembly, chromatin organization, nuclear membrane and telomere dynamics. …	Nuclear membrane integrity	3	mostly SV-cycling-dependent
Lmod1	0	1	0	100	A0A0G2K0D3	Leiomodin-1	reviewed	Mediates nucleation of actin filaments. {ECO:0000250|UniProtKB:P29536}.	Cytoskeleton;Actin	1	mostly SV-cycling-dependent
Lrfn1	0	1	0	100	P0C7J6	Leucine-rich repeat and fibronectin type III domain-containing protein 1	reviewed	Promotes neurite outgrowth in hippocampal neurons (By similarity). Involved in the regulation of the differentiation and maintenance of excitatory synapses. Induces the clustering of excitatory postsynaptic proteins, including DLG4, DLGAP1, GRIA1 and GRIN1. {ECO:0000250, ECO:0000269|PubMed:16630835}.	Neurite outgrowth	1	mostly SV-cycling-dependent
Lrrc4b	0	1	0	100	P0CC10	Leucine-rich repeat-containing protein 4B	reviewed	Synaptic adhesion protein. Regulates the formation of excitatory synapses. The trans-synaptic adhesion between LRRC4B and PTPRF regulates the formation of excitatory synapses in a bidirectional manner. {ECO:0000269|PubMed:19252495}.	Cell-cell/matrix contacts;Adhesion	1	mostly SV-cycling-dependent
Lrrc7	0	12	0	100	P70587	Leucine-rich repeat-containing protein 7	reviewed	Required for normal synaptic spine architecture and function. Necessary for DISC1 and GRM5 localization to postsynaptic density complexes and for both N-methyl D-aspartate receptor-dependent and metabotropic glutamate receptor-dependent long term depression (By similarity). {ECO:0000250}.	Cytoskeleton	12	mostly SV-cycling-dependent
Lrrfip2	1	0	100	0	Q4V7E8	Leucine-rich repeat flightless-interacting protein 2	reviewed	May function as activator of the canonical Wnt signaling pathway, in association with DVL3, upstream of CTNNB1/beta-catenin. Positively regulates Toll-like receptor (TLR) signaling in response to agonist probably by competing with the negative FLII regulator for MYD88-binding (By similarity). {ECO:0000250}.		1	mostly primary Ca-dependent
Lrrn1	0	1	0	100	Q32Q07	Leucine-rich repeat neuronal protein 1	reviewed			1	mostly SV-cycling-dependent
Luzp1	0	2	0	100	Q9ESV1	Leucine zipper protein 1	reviewed			2	mostly SV-cycling-dependent
Lysmd1	1	0	100	0	Q5HZA4	LysM and putative peptidoglycan-binding domain-containing protein 1	reviewed			1	mostly primary Ca-dependent
Lzts1	0	1	0	100	Q8CFC9	Leucine zipper putative tumor suppressor 1	reviewed	Involved in the regulation of cell growth. May stabilize the active CDC2-cyclin B1 complex and thereby contribute to the regulation of the cell cycle and the prevention of uncontrolled cell proliferation. May act as tumor suppressor (By similarity). {ECO:0000250}.	Proliferation	1	mostly SV-cycling-dependent
Maco1	0	2	0	100	Q4V7D3	Macoilin	reviewed	Plays a role in the regulation of neuronal activity. {ECO:0000250|UniProtKB:Q8N5G2}.	Endosomes, Golgi, ER	2	mostly SV-cycling-dependent
Madd	6	0	100	0	O08873	MAP kinase-activating death domain protein	reviewed	Plays a significant role in regulating cell proliferation, survival and death through alternative mRNA splicing. Converts GDP-bound inactive form of RAB3A, RAB3C and RAB3D to the GTP-bound active forms. Component of the TNFRSF1A signaling complex: MADD links TNFRSF1A with MAP kinase activation. Plays an important regulatory role in physiological cell death (TNF-alpha-induced, caspase-mediated apo…	Signaling;Kinase;MAPK	6	mostly primary Ca-dependent
Mageh1	0	1	0	100	Q5PPP4	Melanoma-associated antigen H1	reviewed			1	mostly SV-cycling-dependent
Map1a	3	35	7.89474	92.1053	P34926	Microtubule-associated protein 1A	reviewed	Structural protein involved in the filamentous cross-bridging between microtubules and other skeletal elements.	Cytoskeleton;Microtubuli	38	mostly SV-cycling-dependent
Map1b	16	26	38.0952	61.9048	P15205	Microtubule-associated protein 1B	reviewed	Phosphorylated MAP1B may play a role in the cytoskeletal changes that accompany neurite extension. Possibly MAP1B binds to at least two tubulin subunits in the polymer, and this bridging of subunits might be involved in nucleating microtubule polymerization and in stabilizing microtubules. Acts as a positive cofactor in DAPK1-mediated autophagic vesicle formation and membrane blebbing. Facilitate…	Cytoskeleton;Microtubuli	42	mostly SV-cycling-dependent
Map1s	1	1	50	50	P0C5W1	Microtubule-associated protein 1S	reviewed	Microtubule-associated protein that mediates aggregation of mitochondria resulting in cell death and genomic destruction (MAGD). Plays a role in anchoring the microtubule organizing center to the centrosomes. Binds to DNA. Plays a role in apoptosis. Involved in the formation of microtubule bundles (By similarity). {ECO:0000250}.	Cytoskeleton;Microtubuli	2	Mixed
Map2k7	1	0	100	0	Q4KSH7	Dual specificity mitogen-activated protein kinase kinase 7	reviewed	Dual specificity protein kinase which acts as an essential component of the MAP kinase signal transduction pathway. Essential component of the stress-activated protein kinase/c-Jun N-terminal kinase (SAP/JNK) signaling pathway. With MAP2K4/MKK4, is the one of the only known kinase to directly activate the stress-activated protein kinase/c-Jun N-terminal kinases MAPK8/JNK1, MAPK9/JNK2 and MAPK10/J…	Signaling;MAPK	1	mostly primary Ca-dependent
Map3k10	1	0	100	0	D3ZG83	Mitogen-activated protein kinase kinase kinase 10	reviewed	Activates the JUN N-terminal pathway. {ECO:0000250}.	Signaling;MAPK	1	mostly primary Ca-dependent
Map6	0	4	0	100	Q63560	Microtubule-associated protein 6	reviewed	Involved in microtubule stabilization in many cell types, including neuronal cells (PubMed:8700896, PubMed:9660871, PubMed:3456161, PubMed:11413126, PubMed:28521134). Specifically has microtubule cold stabilizing activity (PubMed:3456161). Involved in dendrite morphogenesis and maintenance by regulating lysosomal trafficking via its interaction with TMEM106B (By similarity). Regulates KIF5A-media…	Cytoskeleton;Microtubuli	4	mostly SV-cycling-dependent
Mapk1	3	0	100	0	P63086	Mitogen-activated protein kinase 1	reviewed	Serine/threonine kinase which acts as an essential component of the MAP kinase signal transduction pathway. MAPK1/ERK2 and MAPK3/ERK1 are the 2 MAPKs which play an important role in the MAPK/ERK cascade. They participate also in a signaling cascade initiated by activated KIT and KITLG/SCF. Depending on the cellular context, the MAPK/ERK cascade mediates diverse biological functions such as cell g…	Signaling;MAPK	3	mostly primary Ca-dependent
Mapk3	2	0	100	0	P21708	Mitogen-activated protein kinase 3	reviewed	Serine/threonine kinase which acts as an essential component of the MAP kinase signal transduction pathway. MAPK1/ERK2 and MAPK3/ERK1 are the 2 MAPKs which play an important role in the MAPK/ERK cascade. They participate also in a signaling cascade initiated by activated KIT and KITLG/SCF. Depending on the cellular context, the MAPK/ERK cascade mediates diverse biological functions such as cell g…	Signaling;MAPK	2	mostly primary Ca-dependent
Mapk8ip3	3	0	100	0	E9PSK7	C-Jun-amino-terminal kinase-interacting protein 3	reviewed	The JNK-interacting protein (JIP) group of scaffold proteins selectively mediates JNK signaling by aggregating specific components of the MAPK cascade to form a functional JNK signaling module. May function as a regulator of vesicle transport, through interactions with the JNK-signaling components and motor proteins (By similarity). Promotes neuronal axon elongation in a kinesin- and JNK-dependen…	Signaling;MAPK	3	mostly primary Ca-dependent
March7	1	0	100	0	Q5XI50	E3 ubiquitin-protein ligase MARCH7	reviewed	E3 ubiquitin-protein ligase which may specifically enhance the E2 activity of HIP2. E3 ubiquitin ligases accept ubiquitin from an E2 ubiquitin-conjugating enzyme in the form of a thioester and then directly transfer the ubiquitin to targeted substrates (By similarity). May be involved in T-cell proliferation by regulating LIF secretion (By similarity). May play a role in lysosome homeostasis (By …		1	mostly primary Ca-dependent
Marcks	5	2	71.4286	28.5714	P30009	Myristoylated alanine-rich C-kinase substrate	reviewed	MARCKS is the most prominent cellular substrate for protein kinase C. This protein binds calmodulin, actin, and synapsin. MARCKS is a filamentous (F) actin cross-linking protein.	Cytoskeleton;Actin	7	mostly primary Ca-dependent
Marcksl1	1	2	33.3333	66.6667	Q9EPH2	MARCKS-related protein	reviewed	Controls cell movement by regulating actin cytoskeleton homeostasis and filopodium and lamellipodium formation. When unphosphorylated, induces cell migration. When phosphorylated by MAPK8, induces actin bundles formation and stabilization, thereby reducing actin plasticity, hence restricting cell movement, including neuronal migration. May be involved in coupling the protein kinase C and calmodul…	Cytoskeleton;Actin	3	mostly SV-cycling-dependent
Mark1	3	0	100	0	O08678	Serine/threonine-protein kinase MARK1	reviewed	Serine/threonine-protein kinase (By similarity). Involved in cell polarity and microtubule dynamics regulation. Phosphorylates DCX, MAP2 and MAP4. Phosphorylates the microtubule-associated protein MAPT/TAU (By similarity). Involved in cell polarity by phosphorylating the microtubule-associated proteins MAP2, MAP4 and MAPT/TAU at KXGS motifs, causing detachment from microtubules, and their disasse…	Signaling;Kinase;Cytoskeleton;Microtubuli	3	mostly primary Ca-dependent
Mark3	1	1	50	50	Q8VHF0	MAP/microtubule affinity-regulating kinase 3	reviewed	Serine/threonine-protein kinase. Involved in the specific phosphorylation of microtubule-associated proteins for MAPT/TAU, MAP2 and MAP4. Phosphorylates CDC25C. Regulates localization and activity of some histone deacetylases by mediating phosphorylation of HDAC7, promoting subsequent interaction between HDAC7 and 14-3-3 and export from the nucleus. Negatively regulates the Hippo signaling pathwa…	Signaling;Kinase;Cytoskeleton;Microtubuli	2	Mixed
Mast1	2	0	100	0	Q810W7	Microtubule-associated serine/threonine-protein kinase 1	reviewed	Microtubule-associated protein essential for correct brain development (By similarity). Appears to link the dystrophin/utrophin network with microtubule filaments via the syntrophins. Phosphorylation of DMD or UTRN may modulate their affinities for associated proteins. Isoform 2 may play a role in neuronal transcriptional regulation. {ECO:0000250|UniProtKB:Q9R1L5, ECO:0000269|PubMed:12614677, ECO…	Cytoskeleton;Microtubuli	2	mostly primary Ca-dependent
Matr3	0	1	0	100	P43244	Matrin-3	reviewed	May play a role in transcription or may interact with other nuclear matrix proteins to form the internal fibrogranular network. In association with the SFPQ-NONO heteromer may play a role in nuclear retention of defective RNAs. Plays a role in the regulation of DNA virus-mediated innate immune response by assembling into the HDP-RNP complex, a complex that serves as a platform for IRF3 phosphoryl…	Transcription	1	mostly SV-cycling-dependent
Mcf2l	1	0	100	0	Q63406	Guanine nucleotide exchange factor DBS	reviewed	Guanine nucleotide exchange factor that catalyzes guanine nucleotide exchange on RHOA and CDC42, and thereby contributes to the regulation of RHOA and CDC42 signaling pathways. Seems to lack activity with RAC1. Becomes activated and highly tumorigenic by truncation of the N-terminus. {ECO:0000269|PubMed:7957046}.	Signaling;GEF;Rho;Cdc42	1	mostly primary Ca-dependent
Mcrip1	0	1	0	100	B0BN72	Mapk-regulated corepressor-interacting protein 1	reviewed	The phosphorylation status of MCRIP1 functions as a molecular switch to regulate epithelial-mesenchymal transition. Unphosphorylated MCRIP1 binds to and inhibits the transcriptional corepressor CTBP(s). When phosphorylated by MAPK/ERK, MCRIP1 releases CTBP(s) resulting in transcriptional silencing of the E-cadherin gene and induction of epithelial-mesenchymal transition. {ECO:0000250|UniProtKB:C9…	Transcription	1	mostly SV-cycling-dependent
Mdh2	0	1	0	100	P04636	Malate dehydrogenase, mitochondrial	reviewed		Mitochondria-related;Metabolism	1	mostly SV-cycling-dependent
Mgrn1	0	1	0	100	Q5XIQ4	E3 ubiquitin-protein ligase MGRN1	reviewed	E3 ubiquitin-protein ligase. Mediates TSG101 monoubiquitination at multiple sites. Plays a role in the regulation of endosome-to-lysosome trafficking. Impairs MC1R- and MC4R-signaling by competing with GNAS-binding to MCRs and inhibiting agonist-induced cAMP production. Does not inhibit ADRB2-signaling. Does not promote MC1R ubiquitination. Acts also as a negative regulator of hedgehog signaling …	Ubiquitin-related	1	mostly SV-cycling-dependent
Mief1	1	0	100	0	Q5XIS8	Mitochondrial dynamics protein MID51	reviewed	Mitochondrial outer membrane protein which regulates mitochondrial fission. Promotes the recruitment and association of the fission mediator dynamin-related protein 1 (DNM1L) to the mitochondrial surface independently of the mitochondrial fission FIS1 and MFF proteins. Regulates DNM1L GTPase activity and DNM1L oligomerization. Binds ADP and can also bind GDP, although with lower affinity. Does no…	Mitochondria-related;Endocytosis	1	mostly primary Ca-dependent
Minar1	0	1	0	100	D3ZJ47	Major intrinsically disordered Notch2-binding receptor 1	reviewed	Intrinsically disordered protein which may negatively regulate mTOR signaling pathway by stabilizing the mTOR complex component DEPTOR (PubMed:30080879). Negatively regulates angiogenesis (By similarity). Negatively regulates cell growth (By similarity). Negatively regulates neurite outgrowth in hippocampal neurons (PubMed:30080879). {ECO:0000250|UniProtKB:Q9UPX6, ECO:0000269|PubMed:30080879}.	Signaling;mTOR;Neurite outgrowth	1	mostly SV-cycling-dependent
Mindy1	0	2	0	100	Q5BJQ2	Ubiquitin carboxyl-terminal hydrolase MINDY-1	reviewed	Hydrolase that can specifically remove 'Lys-48'-linked conjugated ubiquitin from proteins. Has exodeubiquitinase activity and has a preference for long polyubiquitin chains. May play a regulatory role at the level of protein turnover. {ECO:0000250|UniProtKB:Q8N5J2}.	Ubiquitin-related	2	mostly SV-cycling-dependent
Mlip	0	2	0	100	A0A096MK47	Muscular LMNA-interacting protein	reviewed	Required for precocious cardiac adaptation to stress through integrated regulation of the AKT/mTOR pathways and FOXO1. Regulates cardiac homeostasis and plays an important role in protection against cardiac hypertrophy (PubMed:22343712, PubMed:26436652). Acts as a transcriptional cofactor, represses transactivator activity of ISL1 and MYOCD (By similarity). {ECO:0000250|UniProtKB:Q5FW52, ECO:0000…	Transcription	2	mostly SV-cycling-dependent
Mobp	1	1	50	50	Q63327	Myelin-associated oligodendrocyte basic protein	reviewed	May play a role in compacting or stabilizing the myelin sheath, possibly by binding the negatively charged acidic phospholipids of the cytoplasmic membrane. {ECO:0000269|PubMed:7989345}.	Myelin	2	Mixed
Mtpn	1	0	100	0	P62775	Myotrophin	reviewed	Plays a role in the regulation of the growth of actin filaments. Inhibits the activity of the F-actin-capping protein complex formed by the CAPZA1 and CAPZB heterodimer (By similarity). Promotes dimerization of NF-kappa-B subunits and regulates NF-kappa-B transcription factor activity. Promotes growth of cardiomyocytes, but not cardiomyocyte proliferation. Promotes cardiac muscle hypertrophy. {EC…	Cytoskeleton;Actin	1	mostly primary Ca-dependent
Myh10	4	0	100	0	Q9JLT0	Myosin-10	reviewed	Involved with LARP6 in the stabilization of type I collagen mRNAs for CO1A1 and CO1A2. During cell spreading, plays an important role in cytoskeleton reorganization, focal contacts formation (in the central part but not the margins of spreading cells), and lamellipodial extension; this function is mechanically antagonized by MYH9 (By similarity). Cellular myosin that appears to play a role in cyt…	Cytoskeleton	4	mostly primary Ca-dependent
Myh9	0	1	0	100	Q62812	Myosin-9	reviewed	During cell spreading, plays an important role in cytoskeleton reorganization, focal contacts formation (in the margins but not the central part of spreading cells), and lamellipodial retraction; this function is mechanically antagonized by MYH10 (By similarity). Cellular myosin that appears to play a role in cytokinesis, cell shape, and specialized functions such as secretion and capping. {ECO:0…	Cytoskeleton	1	mostly SV-cycling-dependent
Myo5a	3	0	100	0	Q9QYF3	Unconventional myosin-Va	reviewed	Processive actin-based motor that can move in large steps approximating the 36-nm pseudo-repeat of the actin filament. Involved in melanosome transport. Also mediates the transport of vesicles to the plasma membrane. May also be required for some polarization process involved in dendrite formation. {ECO:0000269|PubMed:19812310}.	Cytoskeleton	3	mostly primary Ca-dependent
Myo9a	0	1	0	100	Q9Z1N3	Unconventional myosin-IXa	reviewed	Myosins are actin-based motor molecules with ATPase activity. Unconventional myosins serve in intracellular movements (PubMed:9819351). Regulates Rho by stimulating it's GTPase activity in neurons (PubMed:9819351). Required for the regulation of neurite branching and motor neuron axon guidance (By similarity). {ECO:0000250|UniProtKB:Q8C170, ECO:0000269|PubMed:9819351}.	Cytoskeleton	1	mostly SV-cycling-dependent
Napepld	0	1	0	100	Q769K2	N-acyl-phosphatidylethanolamine-hydrolyzing phospholipase D	reviewed	Hydrolyzes N-acyl-phosphatidylethanolamines (NAPEs) to produce N-acylethanolamines (NAEs) and phosphatidic acid. Responsible for the generation of these bioactive fatty acid ethanolamides (FAEs), including anandamide (N-arachidonoylethanolamine), the ligand of cannabinoid and vanilloid receptors (PubMed:14634025, PubMed:16527816). As a regulator of lipid metabolism in the adipose tissue, mediates…	Signaling;Lipid composition of membranes	1	mostly SV-cycling-dependent
Ndrg2	0	1	0	100	Q8VBU2	Protein NDRG2	reviewed	Contributes to the regulation of the Wnt signaling pathway. Down-regulates CTNNB1-mediated transcriptional activation of target genes, such as CCND1, and may thereby act as tumor suppressor (By similarity). May be involved in dendritic cell and neuron differentiation. {ECO:0000250, ECO:0000269|PubMed:16039777}.	Signaling;Wnt	1	mostly SV-cycling-dependent
Nf1	1	2	33.3333	66.6667	P97526	Neurofibromin	reviewed	Stimulates the GTPase activity of Ras. NF1 shows greater affinity for Ras GAP, but lower specific activity. May be a regulator of Ras activity (By similarity). {ECO:0000250}.	Signaling;GAP;Ras	3	mostly SV-cycling-dependent
Nfasc	0	4	0	100	P97685	Neurofascin	reviewed	Cell adhesion, ankyrin-binding protein which may be involved in neurite extension, axonal guidance, synaptogenesis, myelination and neuron-glial cell interactions. Isoform 2/isoform 3 may be responsible for mediating and signaling axon-glial interaction during the early stages of myelination. {ECO:0000269|PubMed:10931875, ECO:0000269|PubMed:16039564, ECO:0000269|PubMed:9562181}.	Cell-cell/matrix contacts;Adhesion	4	mostly SV-cycling-dependent
Ngef	1	0	100	0	Q5BKC9	Ephexin-1	reviewed	Acts as a guanine nucleotide exchange factor (GEF) which differentially activates the GTPases RHOA, RAC1 and CDC42. Plays a role in axon guidance regulating ephrin-induced growth cone collapse and dendritic spine morphogenesis. Upon activation by ephrin through EPHA4, the GEF activity switches toward RHOA resulting in its activation. Activated RHOA promotes cone retraction at the expense of RAC1-…	Signaling;GEF;Rho;Rac;Cdc42	1	mostly primary Ca-dependent
Nmt1	0	1	0	100	Q8K1Q0	Glycylpeptide N-tetradecanoyltransferase 1	reviewed	Adds a myristoyl group to the N-terminal glycine residue of certain cellular and viral proteins. {ECO:0000250|UniProtKB:P30419}.	Protein modification	1	mostly SV-cycling-dependent
Nolc1	0	1	0	100	P41777	Nucleolar and coiled-body phosphoprotein 1	reviewed	Nucleolar protein that acts as a regulator of RNA polymerase I by connecting RNA polymerase I with enzymes responsible for ribosomal processing and modification. Required for neural crest specification: following monoubiquitination by the BCR(KBTBD8) complex, associates with TCOF1 and acts as a platform to connect RNA polymerase I with enzymes responsible for ribosomal processing and modification…	Transcription	1	mostly SV-cycling-dependent
Nptxr	1	0	100	0	O35764	Neuronal pentraxin receptor	reviewed	May be involved in mediating uptake of synaptic material during synapse remodeling or in mediating the synaptic clustering of AMPA glutamate receptors at a subset of excitatory synapses. {ECO:0000269|PubMed:10748068}.	Regulation of channel activity	1	mostly primary Ca-dependent
Nrdc	1	0	100	0	P47245	Nardilysin	reviewed	Cleaves peptide substrates on the N-terminus of arginine residues in dibasic pairs.	Protein modification	1	mostly primary Ca-dependent
Nrxn1	1	0	100	0	Q63372	Neurexin-1	reviewed	Cell surface protein involved in cell-cell-interactions, exocytosis of secretory granules and regulation of signal transmission. Function is isoform-specific. Alpha-type isoforms have a long N-terminus with six laminin G-like domains and play an important role in synaptic signal transmission. Alpha-type isoforms play a role in the regulation of calcium channel activity and Ca(2+)-triggered neurot…	Cell-cell/matrix contacts;Adhesion;Exocytosis	1	mostly primary Ca-dependent
Nsfl1c	1	0	100	0	O35987	NSFL1 cofactor p47	reviewed	Reduces the ATPase activity of VCP (PubMed:9824302, PubMed:9214505). Necessary for the fragmentation of Golgi stacks during mitosis and for VCP-mediated reassembly of Golgi stacks after mitosis (PubMed:12411482). May play a role in VCP-mediated formation of transitional endoplasmic reticulum (tER) (PubMed:10930451). Inhibits the activity of CTSL (in vitro) (By similarity). Together with UBXN2B/p3…	Endosomes, Golgi, ER	1	mostly primary Ca-dependent
Numb	3	0	100	0	Q2LC84	Protein numb homolog	reviewed	Plays a role in the process of neurogenesis. Required throughout embryonic neurogenesis to maintain neural progenitor cells, also called radial glial cells (RGCs), by allowing their daughter cells to choose progenitor over neuronal cell fate. Not required for the proliferation of neural progenitor cells before the onset of neurogenesis. Also involved postnatally in the subventricular zone (SVZ) n…	Development	3	mostly primary Ca-dependent
Numbl	1	0	100	0	A1L1I3	Numb-like protein	reviewed	Plays a role in the process of neurogenesis. Required throughout embryonic neurogenesis to maintain neural progenitor cells, also called radial glial cells (RGCs), by allowing their daughter cells to choose progenitor over neuronal cell fate. Not required for the proliferation of neural progenitor cells before the onset of embryonic neurogenesis. Also required postnatally in the subventricular zo…	Signaling;Development	1	mostly primary Ca-dependent
Ociad1	0	2	0	100	Q5XIG4	OCIA domain-containing protein 1	reviewed	Maintains stem cell potency (By similarity). Increases STAT3 phosphorylation and controls ERK phosphorylation (By similarity). May act as a scaffold, increasing STAT3 recruitment onto endosomes (By similarity). {ECO:0000250|UniProtKB:Q9CRD0}.	Signaling;Scaffold;MAPK;STAT3	2	mostly SV-cycling-dependent
Oprm1	1	0	100	0	P33535	Mu-type opioid receptor	reviewed	Receptor for endogenous opioids such as beta-endorphin and endomorphin. Receptor for natural and synthetic opioids including morphine, heroin, DAMGO, fentanyl, etorphine, buprenorphin and methadone. Agonist binding to the receptor induces coupling to an inactive GDP-bound heterotrimeric G-protein complex and subsequent exchange of GDP for GTP in the G-protein alpha subunit leading to dissociation…	Signaling;Receptor;GPCR;Opioid	1	mostly primary Ca-dependent
Otof	2	0	100	0	Q9ERC5	Otoferlin	reviewed	Key calcium ion sensor involved in the Ca(2+)-triggered synaptic vesicle-plasma membrane fusion and in the control of neurotransmitter release at these output synapses. Interacts in a calcium-dependent manner to the presynaptic SNARE proteins at ribbon synapses of cochlear inner hair cells (IHCs) to trigger exocytosis of neurotransmitter. Also essential to synaptic exocytosis in immature outer ha…	Exocytosis	2	mostly primary Ca-dependent
P33monox	0	4	0	100	Q5U2R6	Putative monooxygenase p33MONOX	reviewed	Potential NADPH-dependent oxidoreductase. May be involved in the regulation of neuronal survival, differentiation and axonal outgrowth (By similarity). {ECO:0000250}.	Neurite outgrowth	4	mostly SV-cycling-dependent
Pacs1	5	3	62.5	37.5	O88588	Phosphofurin acidic cluster sorting protein 1	reviewed	Coat protein that is involved in the localization of trans-Golgi network (TGN) membrane proteins that contain acidic cluster sorting motifs. Controls the endosome-to-Golgi trafficking of furin and mannose-6-phosphate receptor by connecting the acidic-cluster-containing cytoplasmic domain of these molecules with the adapter-protein complex-1 (AP-1) of endosomal clathrin-coated membrane pits. {ECO:…	Endosomes, Golgi, ER	8	mostly primary Ca-dependent
Pacsin1	4	0	100	0	Q9Z0W5	Protein kinase C and casein kinase substrate in neurons protein 1	reviewed	Binds to membranes via its F-BAR domain and mediates membrane tubulation. Plays a role in the reorganization of the microtubule cytoskeleton via its interaction with MAPT; this decreases microtubule stability and inhibits MAPT-induced microtubule polymerization. Plays a role in cellular transport processes by recruiting DNM1, DNM2 and DNM3 to membranes. Plays a role in the reorganization of the a…	Cytoskeleton;Microtubuli	4	mostly primary Ca-dependent
Pak1	4	0	100	0	P35465	Serine/threonine-protein kinase PAK 1	reviewed	Protein kinase involved in intracellular signaling pathways downstream of integrins and receptor-type kinases that plays an important role in cytoskeleton dynamics, in cell adhesion, migration, proliferation, apoptosis, mitosis, and in vesicle-mediated transport processes. Can directly phosphorylate BAD and protects cells against apoptosis. Activated by interaction with CDC42 and RAC1. Functions …	Signaling;Kinase;Pak	4	mostly primary Ca-dependent
Pak3	2	1	66.6667	33.3333	Q62829	Serine/threonine-protein kinase PAK 3	reviewed	Serine/threonine protein kinase that plays a role in a variety of different signaling pathways including cytoskeleton regulation, cell migration, or cell cycle regulation. Plays a role in dendrite spine morphogenesis as well as synapse formation and plasticity. Acts as downstream effector of the small GTPases CDC42 and RAC1. Activation by the binding of active CDC42 and RAC1 results in a conforma…	Signaling;Kinase;Pak	3	mostly primary Ca-dependent
Palm	0	11	0	100	Q920Q0	Paralemmin-1	reviewed	Involved in plasma membrane dynamics and cell process formation. Necessary for axonal and dendritic filopodia induction, for dendritic spine maturation and synapse formation in a palmitoylation-dependent manner (By similarity). {ECO:0000250}.	Neurite outgrowth	11	mostly SV-cycling-dependent
Palmd	0	3	0	100	Q4KM62	Palmdelphin	reviewed			3	mostly SV-cycling-dependent
Pam	0	1	0	100	P14925	Peptidyl-glycine alpha-amidating monooxygenase	reviewed	Bifunctional enzyme that catalyzes the post-translational modification of inactive peptidylglycine precursors to the corresponding bioactive alpha-amidated peptides, a terminal modification in biosynthesis of many neural and endocrine peptides (By similarity). Alpha-amidation involves two sequential reactions, both of which are catalyzed by separate catalytic domains of the enzyme. The first step…	Metabolism	1	mostly SV-cycling-dependent
Pcdh8	1	0	100	0	D3ZE55	Protocadherin-8	reviewed	Calcium-dependent cell-adhesion protein. May play a role in activity-induced synaptic reorganization underlying long term memory. Could be involved in CDH2 internalization through TAOK2/p38 MAPK pathway. In hippocampal neurons, may play a role in the down-regulation of dendritic spines, maybe through its action on CDH2 endocytosis. {ECO:0000269|PubMed:10383464, ECO:0000269|PubMed:17988630}.	Cell-cell/matrix contacts;Adhesion	1	mostly primary Ca-dependent
Pclo	51	11	82.2581	17.7419	Q9JKS6	Protein piccolo	reviewed	Scaffold protein of the presynaptic cytomatrix at the active zone (CAZ) which is the place in the synapse where neurotransmitter is released (PubMed:22875941). After synthesis, participates in the formation of Golgi-derived membranous organelles termed Piccolo-Bassoon transport vesicles (PTVs) that are transported along axons to sites of nascent synaptic contacts (PubMed:22875941). At the presyna…	Exocytosis;Scaffold	62	mostly primary Ca-dependent
Pcyt1a	0	1	0	100	P19836	Choline-phosphate cytidylyltransferase A	reviewed	Controls phosphatidylcholine synthesis.	Metabolism	1	mostly SV-cycling-dependent
Pde10a	0	1	0	100	Q9QYJ6	cAMP and cAMP-inhibited cGMP 3',5'-cyclic phosphodiesterase 10A	reviewed	Plays a role in signal transduction by regulating the intracellular concentration of cyclic nucleotides. Can hydrolyze both cAMP and cGMP, but has higher affinity for cAMP and is more efficient with cAMP as substrate. {ECO:0000269|PubMed:10583409}.	Signaling	1	mostly SV-cycling-dependent
Pde1b	1	0	100	0	Q01066	Calcium/calmodulin-dependent 3',5'-cyclic nucleotide phosphodiesterase 1B	reviewed	Cyclic nucleotide phosphodiesterase with a dual-specificity for the second messengers cAMP and cGMP, which are key regulators of many important physiological processes. Has a preference for cGMP as a substrate (By similarity). {ECO:0000250}.	Signaling	1	mostly primary Ca-dependent
Pde4a	1	0	100	0	P54748	cAMP-specific 3',5'-cyclic phosphodiesterase 4A	reviewed	Hydrolyzes the second messenger cAMP, which is a key regulator of many important physiological processes. {ECO:0000250}.	Signaling	1	mostly primary Ca-dependent
Pde4b	2	0	100	0	P14646	cAMP-specific 3',5'-cyclic phosphodiesterase 4B	reviewed	Hydrolyzes the second messenger cAMP, which is a key regulator of many important physiological processes. {ECO:0000250}.	Signaling	2	mostly primary Ca-dependent
Pde4d	1	0	100	0	P14270	cAMP-specific 3',5'-cyclic phosphodiesterase 4D	reviewed	Hydrolyzes the second messenger cAMP, which is a key regulator of many important physiological processes.	Signaling	1	mostly primary Ca-dependent
Pdha1	3	0	100	0	P26284	Pyruvate dehydrogenase E1 component subunit alpha, somatic form, mitochondrial	reviewed	The pyruvate dehydrogenase complex catalyzes the overall conversion of pyruvate to acetyl-CoA and CO(2), and thereby links the glycolytic pathway to the tricarboxylic cycle. {ECO:0000250}.	Metabolism	3	mostly primary Ca-dependent
Pdlim5	0	1	0	100	Q62920	PDZ and LIM domain protein 5	reviewed	May play an important role in the heart development by scaffolding PKC to the Z-disk region. May play a role in the regulation of cardiomyocyte expansion. Isoforms lacking the LIM domains may negatively modulate the scaffolding activity of isoform 1. Overexpression promotes the development of heart hypertrophy. Contributes to the regulation of dendritic spine morphogenesis in neurons (PubMed:2009…	Signaling;Scaffold;Neurite outgrowth	1	mostly SV-cycling-dependent
Pdpk1	1	0	100	0	O55173	3-phosphoinositide-dependent protein kinase 1	reviewed	Serine/threonine kinase which acts as a master kinase, phosphorylating and activating a subgroup of the AGC family of protein kinases. Its targets include: protein kinase B (PKB/AKT1, PKB/AKT2, PKB/AKT3), p70 ribosomal protein S6 kinase (RPS6KB1), p90 ribosomal protein S6 kinase (RPS6KA1, RPS6KA2 and RPS6KA3), cyclic AMP-dependent protein kinase (PRKACA), protein kinase C (PRKCD and PRKCZ), serum…	Signaling;Kinase	1	mostly primary Ca-dependent
Pds5b	0	1	0	100	Q6TRW4	Sister chromatid cohesion protein PDS5 homolog B	reviewed	Regulator of sister chromatid cohesion in mitosis which may stabilize cohesin complex association with chromatin. May couple sister chromatid cohesion during mitosis to DNA replication. Cohesion ensures that chromosome partitioning is accurate in both meiotic and mitotic cells and plays an important role in DNA repair. Plays a role in androgen-induced proliferative arrest in prostate cells. {ECO:…	DNA-repair	1	mostly SV-cycling-dependent
Pebp1	0	1	0	100	P31044	Phosphatidylethanolamine-binding protein 1	reviewed	Binds ATP, opioids and phosphatidylethanolamine. Has lower affinity for phosphatidylinositol and phosphatidylcholine. Serine protease inhibitor which inhibits thrombin, neuropsin and chymotrypsin but not trypsin, tissue type plasminogen activator and elastase (By similarity). Inhibits the kinase activity of RAF1 by inhibiting its activation and by dissociating the RAF1/MEK complex and acting as a…	Signaling	1	mostly SV-cycling-dependent
Pex14	0	1	0	100	Q642G4	Peroxisomal membrane protein PEX14	reviewed	Peroxisome membrane protein that is an essential component of the peroxisomal import machinery. Functions as a docking factor for the predominantly cytoplasmic PTS1 receptor (PEX5). Plays a key role for peroxisome movement through a direct interaction with tubulin. {ECO:0000250|UniProtKB:O75381}.	Peroxisomes	1	mostly SV-cycling-dependent
Pfkl	1	0	100	0	P30835	ATP-dependent 6-phosphofructokinase, liver type	reviewed	Catalyzes the phosphorylation of D-fructose 6-phosphate to fructose 1,6-bisphosphate by ATP, the first committing step of glycolysis (By similarity). Negatively regulates the phagocyte oxidative burst in response to bacterial infection by controlling cellular NADPH biosynthesis and NADPH oxidase-derived reactive oxygen species. Upon macrophage activation, drives the metabolic switch toward glycol…	Metabolism	1	mostly primary Ca-dependent
Pfkp	1	1	50	50	P47860	ATP-dependent 6-phosphofructokinase, platelet type	reviewed	Catalyzes the phosphorylation of D-fructose 6-phosphate to fructose 1,6-bisphosphate by ATP, the first committing step of glycolysis. {ECO:0000255|HAMAP-Rule:MF_03184}.	Metabolism	2	Mixed
Phactr1	2	0	100	0	P62024	Phosphatase and actin regulator 1	reviewed	Binds actin monomers (G actin) and plays a role in multiple processes including the regulation of actin cytoskeleton dynamics, actin stress fibers formation, cell motility and survival, formation of tubules by endothelial cells, and regulation of PPP1CA activity (By similarity). Involved in the regulation of cortical neuron migration and dendrite arborization (By similarity). {ECO:0000250|UniProt…	Cytoskeleton;Actin;Signaling;Phosphatase	2	mostly primary Ca-dependent
Phactr3	1	0	100	0	Q6RFY2	Phosphatase and actin regulator 3	reviewed		Cytoskeleton;Actin;Signaling;Phosphatase	1	mostly primary Ca-dependent
Phb2	0	3	0	100	Q5XIH7	Prohibitin-2	reviewed	Acts as a mediator of transcriptional repression by nuclear hormone receptors via recruitment of histone deacetylases. Functions as an estrogen receptor (ER)-selective coregulator that potentiates the inhibitory activities of antiestrogens and represses the activity of estrogens. Competes with NCOA1 for modulation of ER transcriptional activity. Probably involved in regulating mitochondrial respi…	Transcription	3	mostly SV-cycling-dependent
Pitpnm1	0	1	0	100	Q5U2N3	Membrane-associated phosphatidylinositol transfer protein 1	reviewed	Regulates RHOA activity, and plays a role in cytoskeleton remodeling. Necessary for normal completion of cytokinesis. Plays a role in maintaining normal diacylglycerol levels in the Golgi apparatus. Binds phosphatidyl inositol phosphates (in vitro). May catalyze the transfer of phosphatidylinositol and phosphatidylcholine between membranes. Necessary for maintaining the normal structure of the en…	Signaling;Rho;Lipid composition of membranes;Endosomes, Golgi, ER	1	mostly SV-cycling-dependent
Pkm	0	1	0	100	P11980	Pyruvate kinase PKM	reviewed	Glycolytic enzyme that catalyzes the transfer of a phosphoryl group from phosphoenolpyruvate (PEP) to ADP, generating ATP (By similarity). Stimulates POU5F1-mediated transcriptional activation (By similarity). Promotes in a STAT1-dependent manner, the expression of the immune checkpoint protein CD274 in ARNTL/BMAL1-deficient macrophages (By similarity). {ECO:0000250|UniProtKB:P14618, ECO:0000250|…	Metabolism	1	mostly SV-cycling-dependent
Plcb1	1	0	100	0	P10687	1-phosphatidylinositol 4,5-bisphosphate phosphodiesterase beta-1	reviewed	The production of the second messenger molecules diacylglycerol (DAG) and inositol 1,4,5-trisphosphate (IP3) is mediated by activated phosphatidylinositol-specific phospholipase C enzymes. {ECO:0000256|PIRNR:PIRNR000956}.	Signaling;Lipid composition of membranes	1	mostly primary Ca-dependent
Plcg1	1	0	100	0	P10686	1-phosphatidylinositol 4,5-bisphosphate phosphodiesterase gamma-1	reviewed	Mediates the production of the second messenger molecules diacylglycerol (DAG) and inositol 1,4,5-trisphosphate (IP3). Plays an important role in the regulation of intracellular signaling cascades. {ECO:0000256|PIRNR:PIRNR000952}.	Signaling;Lipid composition of membranes	1	mostly primary Ca-dependent
Plgrkt	0	1	0	100	D4ACN8	Plasminogen receptor (KT)	reviewed	Receptor for plasminogen. Regulates urokinase plasminogen activator-dependent and stimulates tissue-type plasminogen activator-dependent cell surface plasminogen activation. Proposed to be part of a local catecholaminergic cell plasminogen activation system that regulates neuroendocrine prohormone processing. Involved in regulation of inflammatory response; regulates monocyte chemotactic migratio…	Signaling	1	mostly SV-cycling-dependent
Plp1	0	4	0	100	P60203	Myelin proteolipid protein	reviewed	This is the major myelin protein from the central nervous system. It plays an important role in the formation or maintenance of the multilamellar structure of myelin.	Myelin	4	mostly SV-cycling-dependent
Plpp6	0	2	0	100	Q66H88	Phospholipid phosphatase 6	reviewed	Phosphatase that dephosphorylates presqualene diphosphate (PSDP) into presqualene monophosphate (PSMP), suggesting that it may be indirectly involved in innate immunity. PSDP is a bioactive lipid that rapidly remodels to presqualene monophosphate PSMP upon cell activation. Displays diphosphate phosphatase activity with a substrate preference for PSDP > FDP > phosphatidic acid (By similarity). {EC…	Lipid composition of membranes	2	mostly SV-cycling-dependent
Pnpo	0	1	0	100	O88794	Pyridoxine-5'-phosphate oxidase	reviewed	Catalyzes the oxidation of either pyridoxine 5'-phosphate (PNP) or pyridoxamine 5'-phosphate (PMP) into pyridoxal 5'-phosphate (PLP). {ECO:0000269|PubMed:9601034}.	Metabolism	1	mostly SV-cycling-dependent
Ppfia3	2	0	100	0	Q91Z79	Liprin-alpha-3	reviewed	May regulate the disassembly of focal adhesions. May localize receptor-like tyrosine phosphatases type 2A at specific sites on the plasma membrane, possibly regulating their interaction with the extracellular environment and their association with substrates. {ECO:0000250|UniProtKB:O75145}.	Cell-cell/matrix contacts;Adhesion	2	mostly primary Ca-dependent
Ppid	1	0	100	0	Q6DGG0	Peptidyl-prolyl cis-trans isomerase D	reviewed	PPIase that catalyzes the cis-trans isomerization of proline imidic peptide bonds in oligopeptides and may therefore assist protein folding. Proposed to act as a co-chaperone in HSP90 complexes such as in unligated steroid receptors heterocomplexes. Different co-chaperones seem to compete for association with HSP90 thus establishing distinct HSP90-co-chaperone-receptor complexes with the potentia…	Chaperone	1	mostly primary Ca-dependent
Ppm1h	2	1	66.6667	33.3333	Q5M821	Protein phosphatase 1H	reviewed	Dephosphorylates CDKN1B at 'Thr-187', thus removing a signal for proteasomal degradation. {ECO:0000250|UniProtKB:Q9ULR3}.	Proteasome	3	mostly primary Ca-dependent
Ppp1r12a	3	1	75	25	Q10728	Protein phosphatase 1 regulatory subunit 12A	reviewed	Key regulator of protein phosphatase 1C (PPP1C). Mediates binding to myosin. As part of the PPP1C complex, involved in dephosphorylation of PLK1. Capable of inhibiting HIF1AN-dependent suppression of HIF1A activity (By similarity). {ECO:0000250|UniProtKB:O14974, ECO:0000269|PubMed:8543033}.	Signaling;Phosphatase;PP1	4	mostly primary Ca-dependent
Ppp1r1a	3	0	100	0	P19103	Protein phosphatase 1 regulatory subunit 1A	reviewed	Inhibitor of protein-phosphatase 1. This protein may be important in hormonal control of glycogen metabolism. Hormones that elevate intracellular cAMP increase I-1 activity in many tissues. I-1 activation may impose cAMP control over proteins that are not directly phosphorylated by PKA. Following a rise in intracellular calcium, I-1 is inactivated by calcineurin (or PP2B). Does not inhibit type-2…	Signaling;Phosphatase;PP1	3	mostly primary Ca-dependent
Ppp1r1b	2	0	100	0	Q6J4I0	Protein phosphatase 1 regulatory subunit 1B	reviewed	Inhibitor of protein-phosphatase 1. {ECO:0000250}.	Signaling;Phosphatase;PP1	2	mostly primary Ca-dependent
Ppp1r2	1	0	100	0	P50411	Protein phosphatase inhibitor 2	reviewed	Inhibitor of protein-phosphatase 1.	Signaling;Phosphatase;PP1	1	mostly primary Ca-dependent
Ppp1r3e	1	0	100	0	P0C7L8	Protein phosphatase 1 regulatory subunit 3E	reviewed	Acts as a glycogen-targeting subunit for PP1. PP1 is involved in glycogen metabolism and contributes to the activation of glycogen synthase leading to an increase in glycogen synthesis. {ECO:0000269|PubMed:15752363}.	Signaling;Phosphatase;PP1	1	mostly primary Ca-dependent
Ppp1r7	4	0	100	0	Q5HZV9	Protein phosphatase 1 regulatory subunit 7	reviewed	Regulatory subunit of protein phosphatase 1. {ECO:0000250}.	Signaling;Phosphatase;PP1	4	mostly primary Ca-dependent
Ppp1r9a	0	5	0	100	O35867	Neurabin-1	reviewed	Binds to actin filaments (F-actin) and shows cross-linking activity. Binds along the sides of the F-actin. May be involved in neurite formation. Inhibits protein phosphatase 1-alpha activity. May play an important role in linking the actin cytoskeleton to the plasma membrane at the synaptic junction.	Signaling;Phosphatase;PP1	5	mostly SV-cycling-dependent
Ppp1r9b	1	0	100	0	O35274	Neurabin-2	reviewed	Seems to act as a scaffold protein in multiple signaling pathways. Modulates excitatory synaptic transmission and dendritic spine morphology. Binds to actin filaments (F-actin) and shows cross-linking activity. Binds along the sides of the F-actin. May play an important role in linking the actin cytoskeleton to the plasma membrane at the synaptic junction. Believed to target protein phosphatase 1…	Signaling;Scaffold;Phosphatase	1	mostly primary Ca-dependent
Ppp3ca	1	1	50	50	P63329	Serine/threonine-protein phosphatase 2B catalytic subunit alpha isoform	reviewed	Calcium-dependent, calmodulin-stimulated protein phosphatase which plays an essential role in the transduction of intracellular Ca(2+)-mediated signals (PubMed:1322410, PubMed:24018048). Many of the substrates contain a PxIxIT motif and/or a LxVP motif (By similarity). In response to increased Ca(2+) levels, dephosphorylates and activates phosphatase SSH1 which results in cofilin dephosphorylatio…	Signaling;Phosphatase;PP2	2	Mixed
Prkaa1	0	1	0	100	P54645	5'-AMP-activated protein kinase catalytic subunit alpha-1	reviewed	Catalytic subunit of AMP-activated protein kinase (AMPK), an energy sensor protein kinase that plays a key role in regulating cellular energy metabolism. In response to reduction of intracellular ATP levels, AMPK activates energy-producing pathways and inhibits energy-consuming processes: inhibits protein, carbohydrate and lipid biosynthesis, as well as cell growth and proliferation. AMPK acts vi…	Signaling;Kinase;Pka	1	mostly SV-cycling-dependent
Prkab1	1	0	100	0	P80386	5'-AMP-activated protein kinase subunit beta-1	reviewed	Non-catalytic subunit of AMP-activated protein kinase (AMPK), an energy sensor protein kinase that plays a key role in regulating cellular energy metabolism. In response to reduction of intracellular ATP levels, AMPK activates energy-producing pathways and inhibits energy-consuming processes: inhibits protein, carbohydrate and lipid biosynthesis, as well as cell growth and proliferation. AMPK act…		1	mostly primary Ca-dependent
Prkacb	0	2	0	100	P68182	cAMP-dependent protein kinase catalytic subunit beta	reviewed	Mediates cAMP-dependent signaling triggered by receptor binding to GPCRs. PKA activation regulates diverse cellular processes such as cell proliferation, the cell cycle, differentiation and regulation of microtubule dynamics, chromatin condensation and decondensation, nuclear envelope disassembly and reassembly, as well as regulation of intracellular transport mechanisms and ion flux. Regulates t…	Signaling;Kinase;Pka	2	mostly SV-cycling-dependent
Prkcg	1	0	100	0	P63319	Protein kinase C gamma type	reviewed	Calcium-activated, phospholipid- and diacylglycerol (DAG)-dependent serine/threonine-protein kinase that plays diverse roles in neuronal cells and eye tissues, such as regulation of the neuronal receptors GRIA4/GLUR4 and GRIN1/NMDAR1, modulation of receptors and neuronal functions related to sensitivity to opiates, pain and alcohol, mediation of synaptic function and cell survival after ischemia,…	Signaling;Kinase	1	mostly primary Ca-dependent
Prkra	0	1	0	100	Q4V8C7	Interferon-inducible double-stranded RNA-dependent protein kinase activator A	reviewed	Activates EIF2AK2/PKR in the absence of double-stranded RNA (dsRNA), leading to phosphorylation of EIF2S1/EFI2-alpha and inhibition of translation and induction of apoptosis. Required for siRNA production by DICER1 and for subsequent siRNA-mediated post-transcriptional gene silencing. Does not seem to be required for processing of pre-miRNA to miRNA by DICER1. Promotes UBC9-p53/TP53 association, …	Signaling	1	mostly SV-cycling-dependent
Prpf38b	0	1	0	100	Q6AXY7	Pre-mRNA-splicing factor 38B	reviewed	May be required for pre-mRNA splicing. {ECO:0000305}.	RNA-splicing	1	mostly SV-cycling-dependent
Prpsap2	0	1	0	100	O08618	Phosphoribosyl pyrophosphate synthase-associated protein 2	reviewed	Seems to play a negative regulatory role in 5-phosphoribose 1-diphosphate synthesis.	Metabolism	1	mostly SV-cycling-dependent
Prrc2a	0	1	0	100	Q6MG48	Protein PRRC2A	reviewed	May play a role in the regulation of pre-mRNA splicing. {ECO:0000250}.	RNA-splicing	1	mostly SV-cycling-dependent
Prrt2	3	0	100	0	D3ZFB6	Proline-rich transmembrane protein 2	reviewed	As a component of the outer core of AMPAR complex, may be involved in synaptic transmission in the central nervous system. In hippocampal neurons, in presynaptic terminals, plays an important role in the final steps of neurotransmitter release, possibly by regulating Ca(2+)-sensing. In the cerebellum, may inhibit SNARE complex formation and downregulate short-term facilitation. {ECO:0000250|UniPr…	Exocytosis	3	mostly primary Ca-dependent
Psip1	0	1	0	100	Q812D1	PC4 and SFRS1-interacting protein	reviewed	Transcriptional coactivator involved in neuroepithelial stem cell differentiation and neurogenesis. Involved in particular in lens epithelial cell gene regulation and stress responses. May play an important role in lens epithelial to fiber cell terminal differentiation. May play a protective role during stress-induced apoptosis (By similarity). {ECO:0000250|UniProtKB:O75475}.	Apoptosis	1	mostly SV-cycling-dependent
Psmd1	0	2	0	100	O88761	26S proteasome non-ATPase regulatory subunit 1	reviewed	Component of the 26S proteasome, a multiprotein complex involved in the ATP-dependent degradation of ubiquitinated proteins. This complex plays a key role in the maintenance of protein homeostasis by removing misfolded or damaged proteins, which could impair cellular functions, and by removing proteins whose functions are no longer required. Therefore, the proteasome participates in numerous cell…	Proteasome	2	mostly SV-cycling-dependent
Psmd2	1	0	100	0	Q4FZT9	26S proteasome non-ATPase regulatory subunit 2	reviewed	Component of the 26S proteasome, a multiprotein complex involved in the ATP-dependent degradation of ubiquitinated proteins. This complex plays a key role in the maintenance of protein homeostasis by removing misfolded or damaged proteins, which could impair cellular functions, and by removing proteins whose functions are no longer required. Therefore, the proteasome participates in numerous cell…	Proteasome	1	mostly primary Ca-dependent
Ptprs	0	1	0	100	Q64605	Receptor-type tyrosine-protein phosphatase S	reviewed	Cell surface receptor that binds to glycosaminoglycans, including chondroitin sulfate proteoglycans and heparan sulfate proteoglycans. Binding to chondroitin sulfate and heparan sulfate proteoglycans has opposite effects on PTPRS oligomerization and regulation of neurite outgrowth. Contributes to the inhibition of neurite and axonal outgrowth by chondroitin sulfate proteoglycans, also after nerve…	Neurite outgrowth	1	mostly SV-cycling-dependent
Rab1A	1	0	100	0	Q6NYB7	Ras-related protein Rab-1A	reviewed	The small GTPases Rab are key regulators of intracellular membrane trafficking, from the formation of transport vesicles to their fusion with membranes. Rabs cycle between an inactive GDP-bound form and an active GTP-bound form that is able to recruit to membranes different sets of downstream effectors directly responsible for vesicle formation, movement, tethering and fusion. RAB1A regulates ves…	Signaling;Rab	1	mostly primary Ca-dependent
Rab3a	1	0	100	0	P63012	Ras-related protein Rab-3A	reviewed	Small GTP-binding protein that plays a central role in regulated exocytosis and secretion. Controls the recruitment, tethering and docking of secretory vesicles to the plasma membrane (PubMed:21689256). Upon stimulation, switches to its active GTP-bound form, cycles to vesicles and recruits effectors such as RIMS1, RIMS2, Rabphilin-3A/RPH3A, RPH3AL or SYTL4 to help the docking of vesicules onto t…	Signaling;Rab	1	mostly primary Ca-dependent
Ralgapa1	2	2	50	50	O55007	Ral GTPase-activating protein subunit alpha-1	reviewed	Catalytic subunit of the heterodimeric RalGAP1 complex which acts as a GTPase activator for the Ras-like small GTPases RALA and RALB. {ECO:0000250}.	Signaling;GAP;Ral	4	Mixed
Ralgapb	1	1	50	50	P86410	Ral GTPase-activating protein subunit beta	reviewed	Non-catalytic subunit of the heterodimeric RalGAP1 and RalGAP2 complexes which act as GTPase activators for the Ras-like small GTPases RALA and RALB. {ECO:0000269|PubMed:19520869}.	Signaling;GAP;Ral	2	Mixed
Rbmxrtl	0	2	0	100	P84586	RNA-binding motif protein, X chromosome retrogene-like	reviewed	RNA-binding protein that plays several role in the regulation of pre- and post-transcriptional processes. Implicated in tissue-specific regulation of gene transcription and alternative splicing of pre-mRNAs. Associates with chromatin. Associates with nascent mRNAs transcribed by RNA polymerase II. Component of the supraspliceosome complex that regulates pre-mRNA alternative splice site selection.…	RNA-binding	2	mostly SV-cycling-dependent
Rims2	8	0	100	0	Q9JIS1	Regulating synaptic membrane exocytosis protein 2	reviewed	Rab effector involved in exocytosis. May act as scaffold protein. Plays a role in dendrite formation by melanocytes (By similarity). {ECO:0000250|UniProtKB:Q9UQ26}.	Exocytosis;Scaffold	8	mostly primary Ca-dependent
Rmdn2	0	1	0	100	Q498D5	Regulator of microtubule dynamics protein 2	reviewed			1	mostly SV-cycling-dependent
Rmdn3	0	1	0	100	Q66H15	Regulator of microtubule dynamics protein 3	reviewed	Involved in cellular calcium homeostasis regulation (By similarity). May participate in differentiation and apoptosis of keratinocytes. Overexpression induces apoptosis (By similarity). {ECO:0000250}.	Ion Homeostasis;Apoptosis	1	mostly SV-cycling-dependent
Rock2	0	1	0	100	Q62868	Rho-associated protein kinase 2	reviewed	Protein kinase which is a key regulator of actin cytoskeleton and cell polarity. {ECO:0000256|PIRNR:PIRNR037568}.	Signaling;Kinase;Rock;Actin	1	mostly SV-cycling-dependent
Rph3a	1	0	100	0	P47709	Rabphilin-3A	reviewed	Plays an essential role in docking and fusion steps of regulated exocytosis (PubMed:8617225, PubMed:16203731). At the presynaptic level, RPH3A is recruited by RAB3A to the synaptic vesicle membrane in a GTP-dependent manner where it modulates synaptic vesicle trafficking and calcium-triggered neurotransmitter release (PubMed:8617225). In the post-synaptic compartment, forms a ternary complex with…	Exocytosis	1	mostly primary Ca-dependent
Rpl34	0	1	0	100	P11250	60S ribosomal protein L34	reviewed	Component of the large ribosomal subunit. {ECO:0000250|UniProtKB:P49207}.	Ribosome	1	mostly SV-cycling-dependent
Rplp0	0	2	0	100	P19945	60S acidic ribosomal protein P0	reviewed	Ribosomal protein P0 is the functional equivalent of E.coli protein L10.	Ribosome	2	mostly SV-cycling-dependent
Rplp2	0	1	0	100	P02401	60S acidic ribosomal protein P2	reviewed	Plays an important role in the elongation step of protein synthesis.	Ribosome	1	mostly SV-cycling-dependent
Rps2	0	1	0	100	P27952	40S ribosomal protein S2	reviewed		Ribosome	1	mostly SV-cycling-dependent
Rtn4	3	4	42.8571	57.1429	Q9JK11	Reticulon-4	reviewed	Required to induce the formation and stabilization of endoplasmic reticulum (ER) tubules. They regulate membrane morphogenesis in the ER by promoting tubular ER production. They influence nuclear envelope expansion, nuclear pore complex formation and proper localization of inner nuclear membrane proteins. However each isoform have specific functions mainly depending on their tissue expression spe…	Endosomes, Golgi, ER	7	Mixed
Ryr2	0	1	0	100	B0LPN4	Ryanodine receptor 2	reviewed	Calcium channel that mediates the release of Ca(2+) from the sarcoplasmic reticulum into the cytoplasm and thereby plays a key role in triggering cardiac muscle contraction. Aberrant channel activation can lead to cardiac arrhythmia. In cardiac myocytes, calcium release is triggered by increased Ca(2+) levels due to activation of the L-type calcium channel CACNA1C. The calcium channel activity is…	Channel;Ca-Channel;Endosomes, Golgi, ER	1	mostly SV-cycling-dependent
S1pr1	0	2	0	100	P48303	Sphingosine 1-phosphate receptor 1	reviewed	G-protein coupled receptor for the bioactive lysosphingolipid sphingosine 1-phosphate (S1P) that seems to be coupled to the G(i) subclass of heteromeric G proteins. Signaling leads to the activation of RAC1, SRC, PTK2/FAK1 and MAP kinases. Plays an important role in cell migration, probably via its role in the reorganization of the actin cytoskeleton and the formation of lamellipodia in response …	Signaling;Receptor	2	mostly SV-cycling-dependent
Safb	0	1	0	100	O88453	Scaffold attachment factor B1	reviewed	Binds to scaffold/matrix attachment region (S/MAR) DNA and forms a molecular assembly point to allow the formation of a 'transcriptosomal' complex (consisting of SR proteins and RNA polymerase II) coupling transcription and RNA processing. When associated with RBMX, binds to and stimulates transcription from the SREBF1 promoter (By similarity). {ECO:0000250}.	Transcription	1	mostly SV-cycling-dependent
Samd14	1	0	100	0	Q5BJU3	Sterile alpha motif domain-containing protein 14	reviewed			1	mostly primary Ca-dependent
Samm50	0	1	0	100	Q6AXV4	Sorting and assembly machinery component 50 homolog	reviewed	Plays a crucial role in the maintenance of the structure of mitochondrial cristae and the proper assembly of the mitochondrial respiratory chain complexes. Required for the assembly of TOMM40 into the TOM complex. {ECO:0000250|UniProtKB:Q9Y512}.	Mitochondria-related	1	mostly SV-cycling-dependent
Sccpdh	0	2	0	100	Q6AY30	Saccharopine dehydrogenase-like oxidoreductase	reviewed		Metabolism	2	mostly SV-cycling-dependent
Scn1a	1	2	33.3333	66.6667	P04774	Sodium channel protein type 1 subunit alpha	reviewed	Mediates the voltage-dependent sodium ion permeability of excitable membranes. Assuming opened or closed conformations in response to the voltage difference across the membrane, the protein forms a sodium-selective channel through which Na(+) ions may pass in accordance with their electrochemical gradient. Plays a key role in brain, probably by regulating the moment when neurotransmitters are rel…	Channel;Na-Channel	3	mostly SV-cycling-dependent
Scn2b	0	2	0	100	P54900	Sodium channel subunit beta-2	reviewed	Crucial in the assembly, expression, and functional modulation of the heterotrimeric complex of the sodium channel. The subunit beta-2 causes an increase in the plasma membrane surface area and in its folding into microvilli. Interacts with TNR may play a crucial role in clustering and regulation of activity of sodium channels at nodes of Ranvier. {ECO:0000269|PubMed:9861042}.	Channel;Na-Channel	2	mostly SV-cycling-dependent
Scn3a	0	1	0	100	P08104	Sodium channel protein type 3 subunit alpha	reviewed	Mediates the voltage-dependent sodium ion permeability of excitable membranes. Assuming opened or closed conformations in response to the voltage difference across the membrane, forms a sodium-selective channel through which Na(+) ions may pass in accordance with their electrochemical gradient (By similarity). May contribute to the regulation of serotonin/5-hydroxytryptamine release by enterochro…	Channel;Na-Channel	1	mostly SV-cycling-dependent
Sept7	1	0	100	0	Q9WVC0	Septin-7	reviewed	Filament-forming cytoskeletal GTPase. Required for normal organization of the actin cytoskeleton. Required for normal progress through mitosis. Involved in cytokinesis. Required for normal association of CENPE with the kinetochore. Plays a role in ciliogenesis and collective cell movements. Forms a filamentous structure with SEPTIN12, SEPTIN6, SEPTIN2 and probably SEPTIN4 at the sperm annulus whi…		1	mostly primary Ca-dependent
Serbp1	0	2	0	100	Q6AXS5	Plasminogen activator inhibitor 1 RNA-binding protein	reviewed	May play a role in the regulation of mRNA stability. Binds to the 3'-most 134 nt of the SERPINE1/PAI1 mRNA, a region which confers cyclic nucleotide regulation of message decay. Seems to play a role in PML-nuclear bodies formation. {ECO:0000250|UniProtKB:Q8NC51}.	RNA-binding	2	mostly SV-cycling-dependent
Sgip1	6	0	100	0	P0DJJ3	SH3-containing GRB2-like protein 3-interacting protein 1	reviewed	May function in clathrin-mediated endocytosis. Has both a membrane binding/tubulating activity and the ability to recruit proteins essential to the formation of functional clathrin-coated pits. Has a preference for membranes enriched in phosphatidylserine and phosphoinositides and is required for the endocytosis of the transferrin receptor. May also bind tubulin. May play a role in the regulation…	Endocytosis	6	mostly primary Ca-dependent
Sgta	1	0	100	0	O70593	Small glutamine-rich tetratricopeptide repeat-containing protein alpha	reviewed	Co-chaperone that binds misfolded and hydrophobic patches-containing client proteins in the cytosol. Mediates their targeting to the endoplasmic reticulum but also regulates their sorting to the proteasome when targeting fails. Functions in tail-anchored/type II transmembrane proteins membrane insertion constituting with ASNA1 and the BAG6 complex a targeting module. Functions upstream of the BAG…	Chaperone	1	mostly primary Ca-dependent
Sgtb	3	0	100	0	Q80W98	Small glutamine-rich tetratricopeptide repeat-containing protein beta	reviewed	Co-chaperone that binds directly to HSC70 and HSP70 and regulates their ATPase activity. {ECO:0000269|PubMed:12878599}.	Chaperone	3	mostly primary Ca-dependent
Sh3bp1	0	1	0	100	D3ZFJ3	SH3 domain-binding protein 1	reviewed	GTPase activating protein/GAP which specifically converts GTP-bound Rho-type GTPases including RAC1 and CDC42 in their inactive GDP-bound form. By specifically inactivating RAC1 at the leading edge of migrating cells, it regulates the spatiotemporal organization of cell protrusions which is important for proper cell migration (PubMed:21658605). Also negatively regulates CDC42 in the process of ac…	Signaling;GAP;Rac;Cdc42	1	mostly SV-cycling-dependent
Sh3gl1	1	0	100	0	O35964	Endophilin-A2	reviewed	Implicated in endocytosis. May recruit other proteins to membranes with high curvature (By similarity). {ECO:0000250}.	Endocytosis	1	mostly primary Ca-dependent
Sh3kbp1	1	0	100	0	Q925Q9	SH3 domain-containing kinase-binding protein 1	reviewed	Adapter protein involved in regulating diverse signal transduction pathways. Involved in the regulation of endocytosis and lysosomal degradation of ligand-induced receptor tyrosine kinases, including EGFR and MET/hepatocyte growth factor receptor, through an association with CBL and endophilins. The association with CBL, and thus the receptor internalization, may be inhibited by an interaction wi…	Signaling;Adapter	1	mostly primary Ca-dependent
Shank1	0	10	0	100	Q9WV48	SH3 and multiple ankyrin repeat domains protein 1	reviewed	Seems to be an adapter protein in the postsynaptic density (PSD) of excitatory synapses that interconnects receptors of the postsynaptic membrane including NMDA-type and metabotropic glutamate receptors, and the actin-based cytoskeleton. Plays a role in the structural and functional organization of the dendritic spine and synaptic junction. Overexpression promotes maturation of dendritic spines a…	Cytoskeleton;Scaffold	10	mostly SV-cycling-dependent
Shank2	1	6	14.2857	85.7143	Q9QX74	SH3 and multiple ankyrin repeat domains protein 2	reviewed	Seems to be an adapter protein in the postsynaptic density (PSD) of excitatory synapses that interconnects receptors of the postsynaptic membrane including NMDA-type and metabotropic glutamate receptors, and the actin-based cytoskeleton. May play a role in the structural and functional organization of the dendritic spine and synaptic junction. {ECO:0000269|PubMed:10506216}.	Cytoskeleton;Scaffold	7	mostly SV-cycling-dependent
Shank3	0	4	0	100	Q9JLU4	SH3 and multiple ankyrin repeat domains protein 3	reviewed	Major scaffold postsynaptic density protein which interacts with multiple proteins and complexes to orchestrate the dendritic spine and synapse formation, maturation and maintenance. Interconnects receptors of the postsynaptic membrane including NMDA-type and metabotropic glutamate receptors via complexes with GKAP/PSD-95 and HOMER, respectively, and the actin-based cytoskeleton. Plays a role in …	Cytoskeleton;Scaffold	4	mostly SV-cycling-dependent
Shroom2	3	0	100	0	Q7TP36	Protein Shroom2	reviewed	May be involved in endothelial cell morphology changes during cell spreading. In the retinal pigment epithelium, may regulate the biogenesis of melanosomes and promote their association with the apical cell surface by inducing gamma-tubulin redistribution (By similarity). {ECO:0000250}.	Cytoskeleton;Microtubuli	3	mostly primary Ca-dependent
Shtn1	0	1	0	100	A0MZ67	Shootin-1	reviewed	Involved in the generation of internal asymmetric signals required for neuronal polarization and neurite outgrowth (PubMed:17030985, PubMed:17439943, PubMed:18519736, PubMed:20664640). Mediates netrin-1-induced F-actin-substrate coupling or 'clutch engagement' within the axon growth cone through activation of CDC42, RAC1 and PAK1-dependent signaling pathway, thereby converting the F-actin retrogr…	Signaling	1	mostly SV-cycling-dependent
Sipa1l1	4	5	44.4444	55.5556	O35412	Signal-induced proliferation-associated 1-like protein 1	reviewed	Stimulates the GTPase activity of RAP2A. Promotes reorganization of the actin cytoskeleton and recruits DLG4 to F-actin. Contributes to the regulation of dendritic spine morphogenesis. {ECO:0000269|PubMed:11502259}.	Signaling;Rap;Actin	9	Mixed
Slc12a5	0	3	0	100	Q63633	Solute carrier family 12 member 5	reviewed	Mediates electroneutral potassium-chloride cotransport in mature neurons and is required for neuronal Cl(-) homeostasis. As major extruder of intracellular chloride, it establishes the low neuronal Cl(-) levels required for chloride influx after binding of GABA-A and glycine to their receptors, with subsequent hyperpolarization and neuronal inhibition (PubMed:9930699). Involved in the regulation …	Transporter;K-Transpoter;Cl-Transporter	3	mostly SV-cycling-dependent
Slc16a1	0	2	0	100	P53987	Monocarboxylate transporter 1	reviewed	Proton-coupled monocarboxylate transporter. Catalyzes the rapid transport across the plasma membrane of many monocarboxylates such as lactate, pyruvate, branched-chain oxo acids derived from leucine, valine and isoleucine, and the ketone bodies acetoacetate, beta-hydroxybutyrate and acetate. Depending on the tissue and on cicumstances, mediates the import or export of lactic acid and ketone bodie…	Transporter;Monocarboxylate transporter	2	mostly SV-cycling-dependent
Slc16a7	0	1	0	100	Q63344	Monocarboxylate transporter 2	reviewed	Proton-coupled monocarboxylate transporter. Catalyzes the rapid transport across the plasma membrane of many monocarboxylates such as lactate, pyruvate, branched-chain oxo acids derived from leucine, valine and isoleucine, and the ketone bodies acetoacetate, beta-hydroxybutyrate and acetate. Functions as high-affinity pyruvate transporter. {ECO:0000269|PubMed:20695846}.	Transporter;Monocarboxylate transporter	1	mostly SV-cycling-dependent
Slc20a2	0	1	0	100	Q63488	Sodium-dependent phosphate transporter 2	reviewed	Sodium-phosphate symporter which seems to play a fundamental housekeeping role in phosphate transport by absorbing phosphate from interstitial fluid for normal cellular functions such as cellular metabolism, signal transduction, and nucleic acid and lipid synthesis. In vitro, sodium-dependent phosphate uptake is not significantly affected by acidic and alkaline conditions, however sodium-independ…	Transporter;Na-Transpoter;Phosphate-Transporter	1	mostly SV-cycling-dependent
Slc22a5	0	1	0	100	O70594	Solute carrier family 22 member 5	reviewed	Sodium-ion dependent, high affinity carnitine transporter. Involved in the active cellular uptake of carnitine. Transports one sodium ion with one molecule of carnitine. Also transports organic cations such as tetraethylammonium (TEA) without the involvement of sodium. Also relative uptake activity ratio of carnitine to TEA is 11.3.	Transporter;Carnitine-Transporter;Na-Transporter	1	mostly SV-cycling-dependent
Slc23a2	0	1	0	100	Q9WTW8	Solute carrier family 23 member 2	reviewed	Sodium/ascorbate cotransporter. Mediates electrogenic uptake of vitamin C, with a stoichiometry of 2 Na(+) for each ascorbate.	Transporter;Ascorbate-Transpoter;Na-Transporter	1	mostly SV-cycling-dependent
Slc24a2	3	0	100	0	O54701	Sodium/potassium/calcium exchanger 2	reviewed	Critical component of the visual transduction cascade, controlling the calcium concentration of outer segments during light and darkness. Light causes a rapid lowering of cytosolic free calcium in the outer segment of both retinal rod and cone photoreceptors and the light-induced lowering of calcium is caused by extrusion via this protein which plays a key role in the process of light adaptation.…	Transporter;Na-Transporter;K-Transporter;Ca-Transporter	3	mostly primary Ca-dependent
Slc25a4	0	2	0	100	Q05962	ADP/ATP translocase 1	reviewed	Involved in mitochondrial ADP/ATP transport. Catalyzes the exchange of cytoplasmic ADP with mitochondrial ATP across the mitochondrial inner membrane. {ECO:0000250|UniProtKB:P12235}.	Transporter;Mitochondria-related	2	mostly SV-cycling-dependent
Slc2a13	4	0	100	0	Q921A2	Proton myo-inositol cotransporter	reviewed	H(+)-myo-inositol cotransporter (PubMed:11500374). Can also transport related stereoisomers (PubMed:11500374). {ECO:0000269|PubMed:11500374}.	Transporter	4	mostly primary Ca-dependent
Slc30a3	2	0	100	0	Q6QIX3	Zinc transporter 3	reviewed	Involved in accumulation of zinc in synaptic vesicles. {ECO:0000250|UniProtKB:P97441}.	Transporter;Zink-Transporter	2	mostly primary Ca-dependent
Slc4a2	0	3	0	100	P23347	Anion exchange protein 2	reviewed	Plasma membrane anion exchange protein of wide distribution.	Transporter;Anion-Transporter	3	mostly SV-cycling-dependent
Slc4a3	0	1	0	100	P23348	Anion exchange protein 3	reviewed	Plasma membrane anion exchange protein.	Transpoter;Anion	1	mostly SV-cycling-dependent
Slc4a7	1	0	100	0	Q9R1N3	Sodium bicarbonate cotransporter 3	reviewed	Electroneutral sodium- and bicarbonate-dependent cotransporter with a Na(+):HCO3(-) 1:1 stoichiometry. Regulates intracellular pH and may play a role in bicarbonate salvage in secretory epithelia. May also have an associated sodium channel activity. {ECO:0000269|PubMed:10850716}.	Transporter;Na-Transporter;Bicarbonate-Transporter	1	mostly primary Ca-dependent
Slc6a15	0	1	0	100	Q08469	Sodium-dependent neutral amino acid transporter B(0)AT2	reviewed	Functions as a sodium-dependent neutral amino acid transporter. Exhibits preference for methionine and for the branched-chain amino acids, particularly leucine, valine and isoleucine. Mediates the saturable, pH-sensitive and electrogenic cotransport of proline and sodium ions with a stoichiometry of 1:1. May have a role as transporter for neurotransmitter precursors into neurons. In contrast to o…	Transporter;Na-Transporter;Amino acid transporter	1	mostly SV-cycling-dependent
Slc6a17	8	0	100	0	P31662	Sodium-dependent neutral amino acid transporter SLC6A17	reviewed	Functions as a sodium-dependent vesicular transporter selective for proline, glycine, leucine and alanine. In contrast to other members of this neurotransmitter transporter family, does not appear to be chloride-dependent. {ECO:0000269|PubMed:18768736}.	Transporter;Na-Transporter;Amino acid transporter	8	mostly primary Ca-dependent
Slc7a8	0	2	0	100	Q9WVR6	Large neutral amino acids transporter small subunit 2	reviewed	Sodium-independent, high-affinity transport of small and large neutral amino acids such as alanine, serine, threonine, cysteine, phenylalanine, tyrosine, leucine, arginine and tryptophan, when associated with SLC3A2/4F2hc. Acts as an amino acid exchanger. Has higher affinity for L-phenylalanine than LAT1 but lower affinity for glutamine and serine. L-alanine is transported at physiological concen…	Transporter;Amino acid transporter	2	mostly SV-cycling-dependent
Slc8a1	0	1	0	100	Q01728	Sodium/calcium exchanger 1	reviewed	Mediates the exchange of one Ca(2+) ion against three to four Na(+) ions across the cell membrane, and thereby contributes to the regulation of cytoplasmic Ca(2+) levels and Ca(2+)-dependent cellular processes (PubMed:8422940, PubMed:8454039, PubMed:10894800, PubMed:12502557). Contributes to Ca(2+) transport during excitation-contraction coupling in muscle. In a first phase, voltage-gated channel…	Transporter;Ca-Transporter;Na-Transporter	1	mostly SV-cycling-dependent
Slc8a2	0	1	0	100	P48768	Sodium/calcium exchanger 2	reviewed	Mediates the electrogenic exchange of Ca(2+) against Na(+) ions across the cell membrane, and thereby contributes to the regulation of cytoplasmic Ca(2+) levels and Ca(2+)-dependent cellular processes (PubMed:8021246, PubMed:9486131). Contributes to cellular Ca(2+) homeostasis in excitable cells. Contributes to the rapid decrease of cytoplasmic Ca(2+) levels back to baseline after neuronal activa…	Transporter;Ca-Transporter;Na-Transporter	1	mostly SV-cycling-dependent
Slc9a1	5	1	83.3333	16.6667	P26431	Sodium/hydrogen exchanger 1	reviewed	Involved in pH regulation to eliminate acids generated by active metabolism or to counter adverse environmental conditions. Major proton extruding system driven by the inward sodium ion chemical gradient. Plays an important role in signal transduction.	Transporter;Proton-Transporter	6	mostly primary Ca-dependent
Snap25	0	1	0	100	P60881	Synaptosomal-associated protein 25	reviewed	t-SNARE involved in the molecular regulation of neurotransmitter release (PubMed:8243676, PubMed:8103915). May play an important role in the synaptic function of specific neuronal systems. Associates with proteins involved in vesicle docking and membrane fusion. Regulates plasma membrane recycling through its interaction with CENPF. Modulates the gating characteristics of the delayed rectifier vo…	Exocytosis;SNARE	1	mostly SV-cycling-dependent
Snph	0	3	0	100	B5DF41	Syntaphilin	reviewed	Inhibits SNARE complex formation by absorbing free syntaxin-1. {ECO:0000250}.	Exocytosis	3	mostly SV-cycling-dependent
Snx16	1	0	100	0	P57769	Sorting nexin-16	reviewed	May be involved in several stages of intracellular trafficking. Plays a role in protein transport from early to late endosomes. Plays a role in protein transport to the lysosome. Promotes degradation of EGFR after EGF signaling. {ECO:0000269|PubMed:15292396}.	Endosomes, Golgi, ER	1	mostly primary Ca-dependent
Sorbs2	0	10	0	100	O35413	Sorbin and SH3 domain-containing protein 2	reviewed	Adapter protein that plays a role in the assembling of signaling complexes, being a link between ABL kinases and actin cytoskeleton. Can form complex with ABL1 and CBL, thus promoting ubiquitination and degradation of ABL1 (By similarity). May play a role in the regulation of pancreatic cell adhesion, possibly by acting on WASF1 phosphorylation, enhancing phosphorylation by ABL1, as well as depho…	Signaling;Adapter;Abl	10	mostly SV-cycling-dependent
Sord	0	1	0	100	P27867	Sorbitol dehydrogenase	reviewed	Polyol dehydrogenase that catalyzes the reversible NAD(+)-dependent oxidation of various sugar alcohols (By similarity). Is active with D-sorbitol (D-glucitol) leading to the C2-oxidized product D-fructose (PubMed:6862079). Is a key enzyme in the polyol pathway that interconverts glucose and fructose via sorbitol, which constitutes an important alternate route for glucose metabolism. May play a r…	Metabolism	1	mostly SV-cycling-dependent
Spast	1	0	100	0	B2RYN7	Spastin	reviewed	ATP-dependent microtubule severing protein that specifically recognizes and cuts microtubules that are polyglutamylated. Preferentially recognizes and acts on microtubules decorated with short polyglutamate tails: severing activity increases as the number of glutamates per tubulin rises from one to eight, but decreases beyond this glutamylation threshold. Severing activity is not dependent on tub…	Cytoskeleton;Microtubuli	1	mostly primary Ca-dependent
Speg	0	3	0	100	Q63638	Striated muscle-specific serine/threonine-protein kinase	reviewed	Isoform 2 may have a role in regulating the growth and differentiation of arterial smooth muscle cells.		3	mostly SV-cycling-dependent
Sptbn2	0	2	0	100	Q9QWN8	Spectrin beta chain, non-erythrocytic 2	reviewed	Probably plays an important role in neuronal membrane skeleton.	Cytoskeleton	2	mostly SV-cycling-dependent
Srcin1	32	6	84.2105	15.7895	Q9QXY2	SRC kinase signaling inhibitor 1	reviewed	Acts as a negative regulator of SRC by activating CSK which inhibits SRC activity and downstream signaling, leading to impaired cell spreading and migration. Regulates dendritic spine morphology. Involved in calcium-dependent exocytosis. May play a role in neurotransmitter release or synapse maintenance. {ECO:0000269|PubMed:10625663, ECO:0000269|PubMed:19146815}.	Signaling;Src	38	mostly primary Ca-dependent
Srfbp1	0	1	0	100	Q66H19	Serum response factor-binding protein 1	reviewed	May be involved in regulating transcriptional activation of cardiac genes during the aging process. May play a role in biosynthesis and/or processing of SLC2A4 in adipose cells (By similarity). {ECO:0000250|UniProtKB:Q9CZ91}.	Transcription	1	mostly SV-cycling-dependent
Srgap2	3	0	100	0	D4A208	SLIT-ROBO Rho GTPase-activating protein 2	reviewed	RAC1 GTPase activating protein (GAP) that binds and deforms membranes, and regulates actin dynamics to regulate cell migration and differentiation. Plays an important role in different aspects of neuronal morphogenesis and migration mainly during development of the cerebral cortex. This includes the biogenesis of neurites, where it is required for both axons and dendrites outgrowth, and the matur…	Signaling;Signlaing;GAP;Rac	3	mostly primary Ca-dependent
Ssh3	1	0	100	0	Q5XIS1	Protein phosphatase Slingshot homolog 3	reviewed	Protein phosphatase which may play a role in the regulation of actin filament dynamics. Can dephosphorylate and activate the actin binding/depolymerizing factor cofilin, which subsequently binds to actin filaments and stimulates their disassembly (By similarity). {ECO:0000250}.	Signaling;Phosphatase;Actin	1	mostly primary Ca-dependent
Ssr3	1	0	100	0	Q08013	Translocon-associated protein subunit gamma	reviewed	TRAP proteins are part of a complex whose function is to bind calcium to the ER membrane and thereby regulate the retention of ER resident proteins.	Endosomes, Golgi, ER	1	mostly primary Ca-dependent
Stip1	0	1	0	100	O35814	Stress-induced-phosphoprotein 1	reviewed	Acts as a co-chaperone for HSP90AA1 (By similarity). Mediates the association of the molecular chaperones HSPA8/HSC70 and HSP90 (PubMed:9528774). {ECO:0000250|UniProtKB:P31948, ECO:0000269|PubMed:9528774}.	Chaperone	1	mostly SV-cycling-dependent
Stmn1	3	0	100	0	P13668	Stathmin	reviewed	Involved in the regulation of the microtubule (MT) filament system by destabilizing microtubules. Prevents assembly and promotes disassembly of microtubules (By similarity). Its phosphorylation at Ser-16 may be required for axon formation during neurogenesis. Involved in the control of the learned and innate fear (By similarity). {ECO:0000250, ECO:0000269|PubMed:16982419}.	Cytoskeleton;Microtubuli	3	mostly primary Ca-dependent
Stx12	1	0	100	0	G3V7P1	Syntaxin-12	reviewed	SNARE that acts to regulate protein transport between endosomes and the trans-Golgi network (By similarity). The SNARE complex containing STX6, STX12, VAMP4 and VTI1A mediates vesicle fusion (in vitro). Through complex formation with GRIP1, GRIA2 and NSG1 controls the intracellular fate of AMPAR and the endosomal sorting of the GRIA2 subunit toward recycling and membrane targeting (PubMed:1603781…	Endosomes, Golgi, ER	1	mostly primary Ca-dependent
Stx1a	0	4	0	100	P32851	Syntaxin-1A	reviewed	Plays an essential role in hormone and neurotransmitter calcium-dependent exocytosis and endocytosis (PubMed:7901002, PubMed:17301173, PubMed:18167541, PubMed:20484665, PubMed:22411134, PubMed:28813412). Part of the SNARE (Soluble NSF Attachment Receptor) complex composed of SNAP25, STX1A and VAMP2 which mediates the fusion of synaptic vesicles with the presynaptic plasma membrane (PubMed:1466562…	Exocytosis;SNARE	4	mostly SV-cycling-dependent
Stxbp1	0	2	0	100	P61765	Syntaxin-binding protein 1	reviewed	Participates in the regulation of synaptic vesicle docking and fusion through interaction with GTP-binding proteins (PubMed:21689256). Essential for neurotransmission and binds syntaxin, a component of the synaptic vesicle fusion machinery probably in a 1:1 ratio. Can interact with syntaxins 1, 2, and 3 but not syntaxin 4. May play a role in determining the specificity of intracellular fusion rea…	Exocytosis;SNARE	2	mostly SV-cycling-dependent
Stxbp5	1	1	50	50	Q9WU70	Syntaxin-binding protein 5	reviewed	Inhibits translocation of GLUT4 from intracellular vesicles to the plasma membrane (By similarity). Plays a regulatory role in calcium-dependent exocytosis and neurotransmitter release. Inhibits membrane fusion between transport vesicles and the plasma membrane. May modulate the assembly of trans-SNARE complexes between transport vesicles and the plasma membrane. Competes with STXBP1 for STX1 bin…	Exocytosis	2	Mixed
Sugp1	0	1	0	100	Q68FU8	SURP and G-patch domain-containing protein 1	reviewed	Plays a role in pre-mRNA splicing. {ECO:0000250}.	RNA-splicing	1	mostly SV-cycling-dependent
Sv2a	2	0	100	0	Q02563	Synaptic vesicle glycoprotein 2A	reviewed	Plays a role in the control of regulated secretion in neural and endocrine cells, enhancing selectively low-frequency neurotransmission. Positively regulates vesicle fusion by maintaining the readily releasable pool of secretory vesicles.; (Microbial infection) Receptor for C.botulinum neurotoxin type A (BoNT/A, botA); the toxin binds via extracellular loop 4 (PubMed:16543415). Restores uptake of…	Exocytosis	2	mostly primary Ca-dependent
Sv2b	0	1	0	100	Q63564	Synaptic vesicle glycoprotein 2B	reviewed	Probably plays a role in the control of regulated secretion in neural and endocrine cells. {ECO:0000250}.; (Microbial infection) Receptor for C.botulinum neurotoxin type A (BoNT/A, botA); the toxin binds via extracellular loop 4 (PubMed:16543415). Restores uptake of BoNT/A in mouse and rat cells that are deleted for SV2 receptor (PubMed:16543415, PubMed:18815274). Glycosylation of SV2B is not ess…	Exocytosis	1	mostly SV-cycling-dependent
Svop	0	1	0	100	Q9Z2I7	Synaptic vesicle 2-related protein	reviewed		Exocytosis	1	mostly SV-cycling-dependent
Syn1	26	3	89.6552	10.3448	P09951	Synapsin-1	reviewed	Neuronal phosphoprotein that coats synaptic vesicles, binds to the cytoskeleton, and is believed to function in the regulation of neurotransmitter release.	Exocytosis	29	mostly primary Ca-dependent
Syn2	5	0	100	0	Q63537	Synapsin-2	reviewed	Neuronal phosphoprotein that coats synaptic vesicles, binds to the cytoskeleton, and is believed to function in the regulation of neurotransmitter release. May play a role in noradrenaline secretion by sympathetic neurons (By similarity). {ECO:0000250}.	Exocytosis	5	mostly primary Ca-dependent
Syn3	12	1	92.3077	7.69231	O70441	Synapsin-3	reviewed	May be involved in the regulation of neurotransmitter release and synaptogenesis. Binds ATP with high affinity and ADP with a lower affinity. This is consistent with a catalytic role of the C-domain in which ADP would be dissociated by cellular ATP after bound ATP was hydrolyzed.	Exocytosis	13	mostly primary Ca-dependent
Syngap1	1	9	10	90	Q9QUH6	Ras/Rap GTPase-activating protein SynGAP	reviewed	Major constituent of the PSD essential for postsynaptic signaling. Inhibitory regulator of the Ras-cAMP pathway. Member of the NMDAR signaling complex in excitatory synapses, it may play a role in NMDAR-dependent control of AMPAR potentiation, AMPAR membrane trafficking and synaptic plasticity. Regulates AMPAR-mediated miniature excitatory postsynaptic currents. Exhibits dual GTPase-activating sp…	Signaling;GAP;Ras	10	mostly SV-cycling-dependent
Synpo	0	5	0	100	Q9Z327	Synaptopodin	reviewed	Actin-associated protein that may play a role in modulating actin-based shape and motility of dendritic spines and renal podocyte foot processes. Seems to be essential for the formation of spine apparatuses in spines of telencephalic neurons, which is involved in synaptic plasticity. {ECO:0000269|PubMed:11595771}.	Cytoskeleton;Actin	5	mostly SV-cycling-dependent
Synrg	0	1	0	100	Q9JKC9	Synergin gamma	reviewed	May play a role in endocytosis and/or membrane trafficking at the trans-Golgi network (TGN). May act by linking the adapter protein complex AP-1 to other proteins.	Endocytosis	1	mostly SV-cycling-dependent
Syt1	0	1	0	100	P21707	Synaptotagmin-1	reviewed	Calcium sensor that participates in triggering neurotransmitter release at the synapse (PubMed:30107533). May have a regulatory role in the membrane interactions during trafficking of synaptic vesicles at the active zone of the synapse. It binds acidic phospholipids with a specificity that requires the presence of both an acidic head group and a diacyl backbone. A Ca(2+)-dependent interaction bet…	Exocytosis	1	mostly SV-cycling-dependent
Syt10	1	0	100	0	O08625	Synaptotagmin-10	reviewed	Ca(2+) sensor specifically required for the Ca(2+)-dependent exocytosis of secretory vesicles containing IGF1 in neurons of the olfactory bulb. Exocytosis of IGF1 is required for sensory perception of smell. Not involved in Ca(2+)-dependent synaptic vesicle exocytosis (By similarity). Acts through Ca(2+) and phospholipid binding to the C2 domain: Ca(2+) induces binding of the C2-domains to phosph…	Exocytosis	1	mostly primary Ca-dependent
Syt17	4	0	100	0	Q62807	Synaptotagmin-17	reviewed	Plays a role in dendrite formation by melanocytes. {ECO:0000250|UniProtKB:Q9BSW7}.	Exocytosis	4	mostly primary Ca-dependent
Syt6	2	0	100	0	Q62746	Synaptotagmin-6	reviewed	May be involved in Ca(2+)-dependent exocytosis of secretory vesicles through Ca(2+) and phospholipid binding to the C2 domain or may serve as Ca(2+) sensors in the process of vesicular trafficking and exocytosis. May mediate Ca(2+)-regulation of exocytosis in acrosomal reaction in sperm (By similarity). {ECO:0000250|UniProtKB:Q9R0N8}.	Exocytosis	2	mostly primary Ca-dependent
Syt9	2	0	100	0	Q925C0	Synaptotagmin-9	reviewed	May be involved in Ca(2+)-dependent exocytosis of secretory vesicles through Ca(2+) and phospholipid binding to the C2 domain or may serve as Ca(2+) sensors in the process of vesicular trafficking and exocytosis.	Exocytosis	2	mostly primary Ca-dependent
Sytl5	1	0	100	0	Q812E4	Synaptotagmin-like protein 5	reviewed	May act as Rab effector protein and play a role in vesicle trafficking. Binds phospholipids (By similarity). {ECO:0000250}.	Exocytosis	1	mostly primary Ca-dependent
Tagln3	1	0	100	0	P37805	Transgelin-3	reviewed			1	mostly primary Ca-dependent
Tenm2	1	0	100	0	Q9R1K2	Teneurin-2	reviewed	Involved in neural development, regulating the establishment of proper connectivity within the nervous system. Promotes the formation of filopodia and enlarged growth cone in neuronal cells. Mediates axon guidance and homophilic and heterophilic cell-cell adhesion. May function as a cellular signal transducer (By similarity). Acts as a ligand of the ADGRL1 receptor. {ECO:0000250, ECO:0000269|PubM…	Development;Neurite outgrowth	1	mostly primary Ca-dependent
Th	2	0	100	0	P04177	Tyrosine 3-monooxygenase	reviewed	Plays an important role in the physiology of adrenergic neurons.	Metabolism	2	mostly primary Ca-dependent
Thop1	0	1	0	100	P24155	Thimet oligopeptidase	reviewed	Involved in the metabolism of neuropeptides under 20 amino acid residues long. Involved in cytoplasmic peptide degradation.	Metabolism	1	mostly SV-cycling-dependent
Thrap3	0	1	0	100	Q5M7V8	Thyroid hormone receptor-associated protein 3	reviewed	Involved in pre-mRNA splicing. Remains associated with spliced mRNA after splicing which probably involves interactions with the exon junction complex (EJC). Can trigger mRNA decay which seems to be independent of nonsense-mediated decay involving premature stop codons (PTC) recognition. May be involved in nuclear mRNA decay. Involved in regulation of signal-induced alternative splicing. During s…	RNA-splicing	1	mostly SV-cycling-dependent
Tjp1	0	1	0	100	A0A0G2K2P5	Tight junction protein ZO-1	reviewed	TjpP1, Tjp2, and Tjp3 are closely related scaffolding proteins that link tight junction (TJ) transmembrane proteins such as claudins, junctional adhesion molecules, and occludin to the actin cytoskeleton (PubMed:9707407). The tight junction acts to limit movement of substances through the paracellular space and as a boundary between the compositionally distinct apical and basolateral plasma membr…	Cell-cell/matrix contacts;Adhesion	1	mostly SV-cycling-dependent
Tmem163	0	2	0	100	A9CMA6	Transmembrane protein 163	reviewed	May bind zinc and other divalent cations and recruit them to vesicular organelles. {ECO:0000269|PubMed:21668449}.	Ion homeostasis	2	mostly SV-cycling-dependent
Tmem178a	0	1	0	100	Q68FV0	Transmembrane protein 178A	reviewed	Acts as a negative regulator of osteoclast differentiation in basal and inflammatory conditions by regulating TNFSF11-induced Ca (2+) fluxes, thereby controlling the induction of NFATC1. {ECO:0000250|UniProtKB:Q9CZ16}.	Signaling	1	mostly SV-cycling-dependent
Tmem43	0	1	0	100	Q5XIP9	Transmembrane protein 43	reviewed	May have an important role in maintaining nuclear envelope structure by organizing protein complexes at the inner nuclear membrane. Required for retaining emerin at the inner nuclear membrane (By similarity). {ECO:0000250}.	Nuclear membrane integrity	1	mostly SV-cycling-dependent
Tmpo	0	1	0	100	Q62733	Lamina-associated polypeptide 2, isoform beta	reviewed	Binds directly to lamin B1 and chromosomes in a mitotic phosphorylation-regulated manner. May play an important role in nuclear envelope reassembly at the end of mitosis and/or anchoring of the nuclear lamina and interphase chromosomes to the nuclear envelope.	Nuclear membrane integrity	1	mostly SV-cycling-dependent
Tmsb4x	1	0	100	0	P62329	Thymosin beta-4	reviewed	Plays an important role in the organization of the cytoskeleton. Binds to and sequesters actin monomers (G actin) and therefore inhibits actin polymerization (By similarity). {ECO:0000250}.; Seraspenide inhibits the entry of hematopoietic pluripotent stem cells into the S-phase. {ECO:0000250}.	Cytoskeleton;Actin	1	mostly primary Ca-dependent
Tomm70	0	1	0	100	Q75Q39	Mitochondrial import receptor subunit TOM70	reviewed	Receptor that accelerates the import of all mitochondrial precursor proteins. {ECO:0000269|PubMed:11956321, ECO:0000269|PubMed:19401463}.	Mitochondria-related	1	mostly SV-cycling-dependent
Tor1aip1	1	0	100	0	Q5PQX1	Torsin-1A-interacting protein 1	reviewed	Required for nuclear membrane integrity. Induces TOR1A and TOR1B ATPase activity and is required for their location on the nuclear membrane. Binds to A- and B-type lamins. Possible role in membrane attachment and assembly of the nuclear lamina.	Nuclear membrane integrity	1	mostly primary Ca-dependent
Tp53i11	0	1	0	100	B3DMA0	Tumor protein p53-inducible protein 11	reviewed			1	mostly SV-cycling-dependent
Tpd52l2	1	0	100	0	Q6PCT3	Tumor protein D54	reviewed			1	mostly primary Ca-dependent
Tppp3	0	1	0	100	Q5PPN5	Tubulin polymerization-promoting protein family member 3	reviewed	Regulator of microtubule dynamic that has microtubule bundling activity (By similarity). Required for embryo implantation; possibly by regulating beta-catenin (By similarity). Also required for decidualization via regulation of beta-catenin (By similarity). {ECO:0000250|UniProtKB:Q9BW30, ECO:0000250|UniProtKB:Q9CRB6}.	Cytoskeleton;Microtubuli	1	mostly SV-cycling-dependent
Trim2	3	0	100	0	D3ZQG6	Tripartite motif-containing protein 2	reviewed	E3 ubiquitin-protein ligase that mediates the ubiquitination of phosphorylated BCL2L11. Also mediates the UBE2D1-dependent ubiquitination of NEFL (By similarity). Plays a neuroprotective function (By similarity). May play a role in neuronal rapid ischemic tolerance. {ECO:0000250|UniProtKB:Q9ESN6, ECO:0000269|PubMed:21478148}.	Ubiquitin-related	3	mostly primary Ca-dependent
Trio	4	1	80	20	F1M0Z1	Triple functional domain protein	reviewed	Guanine nucleotide exchange factor (GEF) for RHOA and RAC1 GTPases. Involved in coordinating actin remodeling, which is necessary for cell migration and growth (By similarity). In developing hippocampal neurons, limits dendrite formation, without affecting the establishment of axon polarity. Once dendrites are formed, involved in the control of synaptic function by regulating the endocytosis of A…	Signaling;GEF;Rho;Rac	5	mostly primary Ca-dependent
Trip12	1	2	33.3333	66.6667	F1LP64	E3 ubiquitin-protein ligase TRIP12	reviewed	E3 ubiquitin-protein ligase involved in ubiquitin fusion degradation (UFD) pathway and regulation of DNA repair. Part of the ubiquitin fusion degradation (UFD) pathway, a process that mediates ubiquitination of protein at their N-terminus, regardless of the presence of lysine residues in target proteins. Acts as a key regulator of DNA damage response by acting as a suppressor of RNF168, an E3 ubi…	Ubiquitin-related	3	mostly SV-cycling-dependent
Trpv2	0	1	0	100	Q9WUD2	Transient receptor potential cation channel subfamily V member 2	reviewed	Calcium-permeable, non-selective cation channel with an outward rectification. Seems to be regulated, at least in part, by growth factors, like IGF1, PDGF and morphogenetic neuropeptide/head activator. May transduce physical stimuli in mast cells. Activated by temperatures higher than 52 degrees Celsius; is not activated by vanilloids and acidic pH (By similarity). {ECO:0000250, ECO:0000269|PubMe…	Channel	1	mostly SV-cycling-dependent
Tsc1	1	0	100	0	Q9Z136	Hamartin	reviewed	In complex with TSC2, inhibits the nutrient-mediated or growth factor-stimulated phosphorylation of S6K1 and EIF4EBP1 by negatively regulating mTORC1 signaling (By similarity). Implicated as a tumor suppressor. Involved in microtubule-mediated protein transport, but this seems to be due to unregulated mTOR signaling (PubMed:16707451). Acts as a co-chaperone for HSP90AA1 facilitating HSP90AA1 chap…	Signaling;Chaperone	1	mostly primary Ca-dependent
Tsc22d4	0	2	0	100	Q3B8N7	TSC22 domain family protein 4	reviewed	Transcriptional repressor. {ECO:0000250}.	Transcription	2	mostly SV-cycling-dependent
Tub	0	1	0	100	O88808	Tubby protein homolog	reviewed	Functions in signal transduction from heterotrimeric G protein-coupled receptors. Binds to membranes containing phosphatidylinositol 4,5-bisphosphate. Can bind DNA (in vitro). May contribute to the regulation of transcription in the nucleus. Could be involved in the hypothalamic regulation of body weight (By similarity). Contribute to stimulation of phagocytosis of apoptotic retinal pigment epith…	Signaling;GPCR	1	mostly SV-cycling-dependent
Tuba4a	0	2	0	100	Q5XIF6	Tubulin alpha-4A chain	reviewed	Tubulin is the major constituent of microtubules. It binds two moles of GTP, one at an exchangeable site on the beta chain and one at a non-exchangeable site on the alpha chain (By similarity). {ECO:0000250}.	Cytoskeleton;Microtubuli	2	mostly SV-cycling-dependent
Tubb5	2	2	50	50	P69897	Tubulin beta-5 chain	reviewed	Tubulin is the major constituent of microtubules. It binds two moles of GTP, one at an exchangeable site on the beta chain and one at a non-exchangeable site on the alpha chain.	Cytoskeleton;Microtubuli	4	Mixed
Uba1	1	0	100	0	Q5U300	Ubiquitin-like modifier-activating enzyme 1	reviewed	Catalyzes the first step in ubiquitin conjugation to mark cellular proteins for degradation through the ubiquitin-proteasome system. Activates ubiquitin by first adenylating its C-terminal glycine residue with ATP, and thereafter linking this residue to the side chain of a cysteine residue in E1, yielding a ubiquitin-E1 thioester and free AMP. Essential for the formation of radiation-induced foci…	Ubiquitin-related	1	mostly primary Ca-dependent
Uba5	1	0	100	0	Q5M7A4	Ubiquitin-like modifier-activating enzyme 5	reviewed	E1-like enzyme which activates UFM1 and SUMO2. {ECO:0000250|UniProtKB:Q9GZZ9}.	Ubiquitin-related	1	mostly primary Ca-dependent
Ube2f	0	1	0	100	Q5U203	NEDD8-conjugating enzyme UBE2F	reviewed	Accepts the ubiquitin-like protein NEDD8 from the UBA3-NAE1 E1 complex and catalyzes its covalent attachment to other proteins. The specific interaction with the E3 ubiquitin ligase RBX2, but not RBX1, suggests that the RBX2-UBE2F complex neddylates specific target proteins, such as CUL5. {ECO:0000250|UniProtKB:Q969M7}.	Ubiquitin-related	1	mostly SV-cycling-dependent
Ubxn2b	3	0	100	0	P0C627	UBX domain-containing protein 2B	reviewed	Adapter protein required for Golgi and endoplasmic reticulum biogenesis. Involved in Golgi and endoplasmic reticulum maintenance during interphase and in their reassembly at the end of mitosis. The complex formed with VCP has membrane fusion activity; membrane fusion activity requires USO1-GOLGA2 tethering and BET1L. VCPIP1 is also required, but not its deubiquitinating activity. Together with NS…	Endosomes, Golgi, ER;Adapter	3	mostly primary Ca-dependent
Ufd1	0	1	0	100	Q9ES53	Ubiquitin recognition factor in ER-associated degradation protein 1	reviewed	Essential component of the ubiquitin-dependent proteolytic pathway which degrades ubiquitin fusion proteins. The ternary complex containing UFD1, VCP and NPLOC4 binds ubiquitinated proteins and is necessary for the export of misfolded proteins from the ER to the cytoplasm, where they are degraded by the proteasome. The NPLOC4-UFD1-VCP complex regulates spindle disassembly at the end of mitosis an…	Ubiquitin-related	1	mostly SV-cycling-dependent
Uqcrc1	0	1	0	100	Q68FY0	Cytochrome b-c1 complex subunit 1, mitochondrial	reviewed	Component of the ubiquinol-cytochrome c oxidoreductase, a multisubunit transmembrane complex that is part of the mitochondrial electron transport chain which drives oxidative phosphorylation. The respiratory chain contains 3 multisubunit complexes succinate dehydrogenase (complex II, CII), ubiquinol-cytochrome c oxidoreductase (cytochrome b-c1 complex, complex III, CIII) and cytochrome c oxidase …	Mitochondria-related	1	mostly SV-cycling-dependent
Uqcrfs1	0	1	0	100	P20788	Cytochrome b-c1 complex subunit Rieske, mitochondrial	reviewed	[Cytochrome b-c1 complex subunit Rieske, mitochondrial]: Component of the ubiquinol-cytochrome c oxidoreductase, a multisubunit transmembrane complex that is part of the mitochondrial electron transport chain which drives oxidative phosphorylation. The respiratory chain contains 3 multisubunit complexes succinate dehydrogenase (complex II, CII), ubiquinol-cytochrome c oxidoreductase (cytochrome b…	Mitochondria-related	1	mostly SV-cycling-dependent
Vamp2	0	1	0	100	P63045	Vesicle-associated membrane protein 2	reviewed	Involved in the targeting and/or fusion of transport vesicles to their target membrane (Probable). Modulates the gating characteristics of the delayed rectifier voltage-dependent potassium channel KCNB1 (PubMed:19690160). {ECO:0000250, ECO:0000269|PubMed:19690160, ECO:0000305|PubMed:1331807}.	Exocytosis	1	mostly SV-cycling-dependent
Vcpip1	4	1	80	20	Q8CF97	Deubiquitinating protein VCIP135	reviewed	Acts as a deubiquitinating enzyme. Necessary for VCP-mediated reassembly of Golgi stacks after mitosis. May play a role in VCP-mediated formation of transitional endoplasmic reticulum (tER). Mediates dissociation of the ternary complex containing STX5A, NSFL1C and VCP. Hydrolyzes 'Lys-11'- and 'Lys-48'-linked polyubiquitin chains. {ECO:0000269|PubMed:12473691, ECO:0000269|PubMed:15037600}.	Ubiquitin-related;Endosomes, Golgi, ER	5	mostly primary Ca-dependent
Vdac1	0	1	0	100	Q9Z2L0	Voltage-dependent anion-selective channel protein 1	reviewed	Forms a channel through the mitochondrial outer membrane and also the plasma membrane. The channel at the outer mitochondrial membrane allows diffusion of small hydrophilic molecules; in the plasma membrane it is involved in cell volume regulation and apoptosis. It adopts an open conformation at low or zero membrane potential and a closed conformation at potentials above 30-40 mV. The open state …	Mitochondria-related;Channel	1	mostly SV-cycling-dependent
Vdac2	0	1	0	100	P81155	Voltage-dependent anion-selective channel protein 2	reviewed	Forms a channel through the mitochondrial outer membrane that allows diffusion of small hydrophilic molecules. The channel adopts an open conformation at low or zero membrane potential and a closed conformation at potentials above 30-40 mV. The open state has a weak anion selectivity whereas the closed state is cation-selective (By similarity). {ECO:0000250}.	Mitochondria-related;Channel	1	mostly SV-cycling-dependent
Vps4a	0	1	0	100	Q793F9	Vacuolar protein sorting-associated protein 4A	reviewed	Involved in late steps of the endosomal multivesicular bodies (MVB) pathway. Recognizes membrane-associated ESCRT-III assemblies and catalyzes their disassembly, possibly in combination with membrane fission. Redistributes the ESCRT-III components to the cytoplasm for further rounds of MVB sorting. MVBs contain intraluminal vesicles (ILVs) that are generated by invagination and scission from the …	Endosomes, Golgi, ER	1	mostly SV-cycling-dependent
Vps50	0	2	0	100	F1LSG8	Syndetin	reviewed	Acts as component of the EARP complex that is involved in endocytic recycling. The EARP complex associates with Rab4-positive endosomes and promotes recycling of internalized transferrin receptor (TFRC) to the plasma membrane. Within the EARP complex, required to tether the complex to recycling endosomes. Not involved in retrograde transport from early and late endosomes to the trans-Golgi networ…	Endocytosis	2	mostly SV-cycling-dependent
Washc2	0	3	0	100	Q80X08	WASH complex subunit 2	reviewed	Acts at least in part as component of the WASH core complex whose assembly at the surface of endosomes inhibits WASH nucleation-promoting factor (NPF) activity in recruiting and activating the Arp2/3 complex to induce actin polymerization and is involved in the fission of tubules that serve as transport intermediates during endosome sorting. Mediates the recruitment of the WASH core complex to en…	Endosomes, Golgi, ER;Actin	3	mostly SV-cycling-dependent
Wdr7	3	0	100	0	Q9ERH3	WD repeat-containing protein 7	reviewed			3	mostly primary Ca-dependent
Whrn	0	1	0	100	Q810W9	Whirlin	reviewed	Involved in hearing and vision as member of the USH2 complex. Necessary for elongation and maintenance of inner and outer hair cell stereocilia in the organ of Corti in the inner ear. Involved in the maintenance of the hair bundle ankle region, which connects stereocilia in cochlear hair cells of the inner ear. In retina photoreceptors, required for the maintenance of periciliary membrane complex…	Transport;Protein transport	1	mostly SV-cycling-dependent
Wrnip1	0	1	0	100	Q8CG07	ATPase WRNIP1	reviewed	Functions as a modulator of initiation or reinitiation events during DNA polymerase delta-mediated DNA synthesis. In the presence of ATP, stimulation of DNA polymerase delta-mediated DNA synthesis is decreased. Plays also a role in the innate immune defense against viruses. Stabilizes the RIG-I/DDX58 dsRNA interaction and promotes RIG-I/DDX58 'Lys-63'-linked polyubiquitination. In turn, RIG-I/DDX…	Ubiquitin-related	1	mostly SV-cycling-dependent
Xkr4	1	0	100	0	Q5GH59	XK-related protein 4	reviewed			1	mostly primary Ca-dependent
Xkr7	0	1	0	100	Q5GH56	XK-related protein 7	reviewed			1	mostly SV-cycling-dependent
Ybx1	0	3	0	100	P62961	Nuclease-sensitive element-binding protein 1	reviewed	DNA- and RNA-binding protein involved in various processes, such as translational repression, RNA stabilization, mRNA splicing, DNA repair and transcription regulation. Predominantly acts as a RNA-binding protein: binds preferentially to the 5'-[CU]CUGCG-3' RNA motif and specifically recognizes mRNA transcripts modified by C5-methylcytosine (m5C). Promotes mRNA stabilization: acts by binding to m…	RNA-binding	3	mostly SV-cycling-dependent
Ywhae	0	1	0	100	P62260	14-3-3 protein epsilon	reviewed	Adapter protein implicated in the regulation of a large spectrum of both general and specialized signaling pathways. Binds to a large number of partners, usually by recognition of a phosphoserine or phosphothreonine motif. Binding generally results in the modulation of the activity of the binding partner. Positively regulates phosphorylated protein HSF1 nuclear export to the cytoplasm. {ECO:00002…	Signaling;Adapter	1	mostly SV-cycling-dependent
Ywhag	0	1	0	100	P61983	14-3-3 protein gamma	reviewed	Adapter protein implicated in the regulation of a large spectrum of both general and specialized signaling pathways. Binds to a large number of partners, usually by recognition of a phosphoserine or phosphothreonine motif. Binding generally results in the modulation of the activity of the binding partner.	Signaling;Adapter	1	mostly SV-cycling-dependent
Ywhaz	0	1	0	100	P63102	14-3-3 protein zeta/delta	reviewed	Adapter protein implicated in the regulation of a large spectrum of both general and specialized signaling pathways. Binds to a large number of partners, usually by recognition of a phosphoserine or phosphothreonine motif. Binding generally results in the modulation of the activity of the binding partner. Induces ARHGEF7 activity on RAC1 as well as lamellipodia and membrane ruffle formation (PubM…	Signaling;Adapter	1	mostly SV-cycling-dependent
Zdhhc5	0	3	0	100	Q2THW7	Palmitoyltransferase ZDHHC5	reviewed	Palmitoyl acyltransferase for the G-protein coupled receptor SSTR5 and for FLOT2. {ECO:0000250}.	Signaling;GPCR	3	mostly SV-cycling-dependent
Znf365	1	1	50	50	Q5PQS2	Protein ZNF365	reviewed	Involved in the positive regulation of oligodendrocyte differentiation during postnatal growth (PubMed:24481677). Involved in the morphogenesis of basket cells in the somatosensory cortex during embryogenesis. Involved in dendritic arborization, morphogenesis of spine density dendrite, and establishment of postsynaptic dendrite density in cortical pyramidal neurons (By similarity). Involved in th…	Development	2	Mixed
Znf622	0	1	0	100	Q7TM96	Zinc finger protein 622	reviewed	May behave as an activator of the bound transcription factor, MYBL2, and be involved in embryonic development.	Transcription	1	mostly SV-cycling-dependent
Zranb2	0	1	0	100	O35986	Zinc finger Ran-binding domain-containing protein 2	reviewed	Splice factor required for alternative splicing of TRA2B/SFRS10 transcripts. May interfere with constitutive 5'-splice site selection (By similarity). {ECO:0000250}.	RNA-splicing	1	mostly SV-cycling-dependent
Abi2	0	1	0	100	F1LYA6	Abl-interactor 2	unreviewed	Regulator of actin cytoskeleton dynamics underlying cell motility and adhesion. Functions as a component of the WAVE complex, which activates actin nucleating machinery Arp2/3 to drive lamellipodia formation (By similarity). Acts as regulator and substrate of nonreceptor tyrosine kinases ABL1 and ABL2 involved in processes linked to cell growth and differentiation. Positively regulates ABL1-media…	Cytoskeleton;Actin;Signaling	1	mostly SV-cycling-dependent
Abl2	3	0	100	0	F1M0N1	Tyrosine-protein kinase	unreviewed	Non-receptor tyrosine-protein kinase that plays an ABL1-overlapping role in key processes linked to cell growth and survival such as cytoskeleton remodeling in response to extracellular stimuli, cell motility and adhesion, receptor endocytosis, autophagy, DNA damage response and apoptosis. Coordinates actin remodeling through tyrosine phosphorylation of proteins controlling cytoskeleton dynamics …	Signaling;Cytoskeleton;Actin	3	mostly primary Ca-dependent
Ablim3	3	0	100	0	F1M8U2	Actin-binding LIM protein family, member 3	unreviewed	May act as scaffold protein. May stimulate ABRA activity and ABRA-dependent SRF transcriptional activity.	Signaling;Scaffold	3	mostly primary Ca-dependent
Acap2	2	0	100	0	A0A0G2K4T3	Arf-GAP with coiled-coil, ANK repeat and PH domain-containing protein 2	unreviewed	GTPase-activating protein (GAP) for ADP ribosylation factor 6 (ARF6). {ECO:0000250|UniProtKB:Q15057}.	Signaling;GAP;Arf	2	mostly primary Ca-dependent
Acin1	0	1	0	100	E9PST5	Apoptotic chromatin condensation inducer 1	unreviewed	Auxiliary component of the splicing-dependent multiprotein exon junction complex (EJC) deposited at splice junction on mRNAs. The EJC is a dynamic structure consisting of core proteins and several peripheral nuclear and cytoplasmic associated factors that join the complex only transiently either during EJC assembly or during subsequent mRNA metabolism. Component of the ASAP complexes which bind R…	Signaling	1	mostly SV-cycling-dependent
Adam22	7	0	100	0	M0R5P8	ADAM metallopeptidase domain 22	unreviewed	Probable ligand for integrin in the brain. This is a non catalytic metalloprotease-like protein. Involved in regulation of cell adhesion and spreading and in inhibition of cell proliferation (By similarity). Neuronal receptor for LGI1. {ECO:0000250|UniProtKB:Q9P0K1, ECO:0000269|PubMed:16990550}.	Cell-cell/matrix contacts;Adhesion;Cytoskeleton	7	mostly primary Ca-dependent
Adcy1	0	1	0	100	D4A3N4	Adenylate cyclase	unreviewed	Catalyzes the formation of the signaling molecule cAMP in response to G-protein signaling. {ECO:0000256|PIRNR:PIRNR039050}.	Signaling;GPCR	1	mostly SV-cycling-dependent
Adcy9	2	1	66.6667	33.3333	M0R5U4	Adenylate cyclase 9	unreviewed	Adenylyl cyclase that catalyzes the formation of the signaling molecule cAMP in response to activation of G protein-coupled receptors. Contributes to signaling cascades activated by CRH (corticotropin-releasing factor), corticosteroids and by beta-adrenergic receptors. {ECO:0000250|UniProtKB:O60503, ECO:0000269|PubMed:8662814}.	Signaling	3	mostly primary Ca-dependent
Adgrb2	0	1	0	100	A0A0G2K6N2	Adhesion G protein-coupled receptor B2	unreviewed	Orphan G-protein coupled receptor involved in cell adhesion and probably in cell-cell interactions. Activates NFAT-signaling pathway, a transcription factor, via the G-protein GNAZ. Involved in angiogenesis inhibition (PubMed:12218411). {ECO:0000250|UniProtKB:O60241, ECO:0000269|PubMed:12218411}.	Cell-cell/matrix contacts;Adhesion;Signaling;GPCR	1	mostly SV-cycling-dependent
Adgrb3	0	1	0	100	D4A831	Adhesion G protein-coupled receptor B3	unreviewed	Receptor that plays a role in the regulation of synaptogenesis and dendritic spine formation at least partly via interaction with ELMO1 and RAC1 activity (PubMed:23628982). Promotes myoblast fusion through ELMO/DOCK1 (By similarity). {ECO:0000250|UniProtKB:O60242, ECO:0000269|PubMed:23628982}.	Signaling	1	mostly SV-cycling-dependent
Aftph	0	1	0	100	D3ZQQ1	Aftiphilin	unreviewed	May play a role in membrane trafficking. {ECO:0000250}.	Endocytosis	1	mostly SV-cycling-dependent
Agap1	1	0	100	0	A0A0G2K847	ArfGAP with GTPase domain, ankyrin repeat and PH domain 1	unreviewed	GTPase-activating protein for ARF1 and, to a lesser extent, ARF5. Directly and specifically regulates the adapter protein 3 (AP-3)-dependent trafficking of proteins in the endosomal-lysosomal system (By similarity). {ECO:0000250}.	GAP;Signaling;Arf;Endosomes, Golgi, ER	1	mostly primary Ca-dependent
Agap3	1	0	100	0	A0A0G2JZ83	ArfGAP with GTPase domain, ankyrin repeat and PH domain 3	unreviewed	GTPase-activating protein for the ADP ribosylation factor family (Potential). GTPase which may be involved in the degradation of expanded polyglutamine proteins through the ubiquitin-proteasome pathway. {ECO:0000269|PubMed:16461359, ECO:0000305}.	GAP;Signaling	1	mostly primary Ca-dependent
Agtpbp1	0	1	0	100	G3V8G1	ATP/GTP binding protein 1 (Predicted), isoform CRA_a	unreviewed	Metallocarboxypeptidase that mediates deglutamylation of target proteins. Catalyzes the deglutamylation of polyglutamate side chains generated by post-translational polyglutamylation in proteins such as tubulins (PubMed:30420557). Also removes gene-encoded polyglutamates from the carboxy-terminus of target proteins such as MYLK. Acts as a long-chain deglutamylase and specifically shortens long po…	Microbutuli;Cytoskeleton;Neuroprotection	1	mostly SV-cycling-dependent
Ajm1	0	6	0	100	D3ZTF0	Apical junction component 1 homolog	unreviewed	May be involved in the control of adherens junction integrity. {ECO:0000250|UniProtKB:A0A1C3NSL9}.	Cell-cell/matrix contacts;Adhesion;Cytoskeleton	6	mostly SV-cycling-dependent
Akap5	0	2	0	100	F1LPP6	A-kinase anchor protein 5	unreviewed	May anchor the PKA kinase to cytoskeletal and/or organelle-associated proteins, targeting the signal carried by cAMP to specific intracellular effectors.	Signaling	2	mostly SV-cycling-dependent
Aldoart2	0	1	0	100	Q6AY07	Fructose-bisphosphate aldolase	unreviewed			1	mostly SV-cycling-dependent
Amer2	0	1	0	100	A0A0G2JWK6	APC membrane recruitment protein 2	unreviewed	Negative regulator of the canonical Wnt signaling pathway involved in neuroectodermal patterning. Acts by specifically binding phosphatidylinositol 4,5-bisphosphate (PtdIns(4,5)P2), translocating to the cell membrane and interacting with key regulators of the canonical Wnt signaling pathway, such as components of the beta-catenin destruction complex (By similarity). {ECO:0000250}.	Signaling;Wnt	1	mostly SV-cycling-dependent
Amotl1	0	2	0	100	F1LZQ6	Angiomotin-like 1	unreviewed	Inhibits the Wnt/beta-catenin signaling pathway, probably by recruiting CTNNB1 to recycling endosomes and hence preventing its translocation to the nucleus. {ECO:0000250}.	Signaling;Wnt	2	mostly SV-cycling-dependent
Ank1	0	1	0	100	D3Z9Z0	Ankyrin 1	unreviewed	Attaches integral membrane proteins to cytoskeletal elements; binds to the erythrocyte membrane protein band 4.2, to Na-K ATPase, to the lymphocyte membrane protein GP85, and to the cytoskeletal proteins fodrin, tubulin, vimentin and desmin. Erythrocyte ankyrins also link spectrin (beta chain) to the cytoplasmic domain of the erythrocytes anion exchange protein; they retain most or all of these b…	Cytoskeleton	1	mostly SV-cycling-dependent
Ank2	5	10	33.3333	66.6667	A0A0G2JZ56	Ankyrin 2	unreviewed	Plays an essential role in the localization and membrane stabilization of ion transporters and ion channels in several cell types, including cardiomyocytes, as well as in striated muscle cells. In skeletal muscle, required for proper localization of DMD and DCTN4 and for the formation and/or stability of a special subset of microtubules associated with costameres and neuromuscular junctions (PubM…	Cytoskeleton	15	mostly SV-cycling-dependent
Ankrd34b	1	0	100	0	D3ZKP1	Ankyrin repeat domain 34B	unreviewed			1	mostly primary Ca-dependent
Ankrd50	1	0	100	0	F1LWB9	Ankyrin repeat domain 50	unreviewed			1	mostly primary Ca-dependent
Anks1a	0	1	0	100	A0A0G2K2G7	Ankyrin repeat and sterile alpha motif domain-containing 1A	unreviewed	Regulator of different signaling pathways. Regulates EPHA8 receptor tyrosine kinase signaling to control cell migration and neurite retraction. {ECO:0000269|PubMed:17875921}.	Signaling	1	mostly SV-cycling-dependent
Anln	1	0	100	0	D4A0V6	Anillin, actin-binding protein	unreviewed	Required for cytokinesis. Essential for the structural integrity of the cleavage furrow and for completion of cleavage furrow ingression. Plays a role in bleb assembly during metaphase and anaphase of mitosis. May play a significant role in podocyte cell migration. {ECO:0000250|UniProtKB:Q9NQW6}.		1	mostly primary Ca-dependent
Ano8	0	1	0	100	A0A0G2K5K1	Anoctamin	unreviewed	Does not exhibit calcium-activated chloride channel (CaCC) activity. {ECO:0000250}.	Channel	1	mostly SV-cycling-dependent
Ap3d1	0	2	0	100	B5DFK6	Adaptor-related protein complex 3 subunit delta 1	unreviewed	Part of the AP-3 complex, an adaptor-related complex which is not clathrin-associated. The complex is associated with the Golgi region as well as more peripheral structures. It facilitates the budding of vesicles from the Golgi membrane and may be directly involved in trafficking to lysosomes (By similarity). Involved in process of CD8+ T-cell and NK cell degranulation (By similarity). In concert…	Endosomes, Golgi, ER	2	mostly SV-cycling-dependent
Apc	6	11	35.2941	64.7059	A0A0G2K8G0	Adenomatous polyposis coli protein	unreviewed	Tumor suppressor. Promotes rapid degradation of CTNNB1 and participates in Wnt signaling as a negative regulator. APC activity is correlated with its phosphorylation state. Activates the GEF activity of SPATA13 and ARHGEF4. Plays a role in hepatocyte growth factor (HGF)-induced cell migration. Required for MMP9 up-regulation via the JNK signaling pathway in colorectal tumor cells. Acts as a media…	Signaling;Wnt	17	mostly SV-cycling-dependent
Apc2	0	1	0	100	A0A0G2JZW4	APC2, WNT-signaling pathway regulator	unreviewed	Stabilizes microtubules and may regulate actin fiber dynamics through the activation of Rho family GTPases. May also function in Wnt signaling by promoting the rapid degradation of CTNNB1. {ECO:0000250|UniProtKB:O95996}.	Signaling;Wnt;Cytoskeleton	1	mostly SV-cycling-dependent
Arfgap1	2	0	100	0	Q3S4A4	ADP-ribosylation factor GTPase activating protein 1 heart isoform	unreviewed	GTPase-activating protein (GAP) for the ADP ribosylation factor 1 (ARF1). Involved in membrane trafficking and /or vesicle transport. Promotes hydrolysis of the ARF1-bound GTP and thus, is required for the dissociation of coat proteins from Golgi-derived membranes and vesicles, a prerequisite for vesicle's fusion with target compartment. Probably regulates ARF1-mediated transport via its interact…	GAP;Signaling;Arf	2	mostly primary Ca-dependent
Arfgef3	0	1	0	100	D3ZF86	ARFGEF family member 3	unreviewed	Participates in the regulation of systemic glucose homeostasis, where it negatively regulates insulin granule biogenesis in pancreatic islet beta cells (PubMed:24711543). Also regulates glucagon granule production in pancreatic alpha cells (PubMed:25737957). Inhibits nuclear translocation of the transcriptional coregulator PHB2 and may enhance estrogen receptor alpha (ESR1) transcriptional activi…	GEF;Signaling;Arf	1	mostly SV-cycling-dependent
Arhgap1	1	2	33.3333	66.6667	D4A6C5	Rho GTPase-activating protein 1	unreviewed	GTPase activator for the Rho, Rac and Cdc42 proteins, converting them to the putatively inactive GDP-bound state. Cdc42 seems to be the preferred substrate (By similarity). {ECO:0000250}.	GAP;Signaling;Rho;Cdc42	3	mostly SV-cycling-dependent
Arhgap12	1	0	100	0	A0A0G2K1Z2	Rho GTPase-activating protein 12	unreviewed	GTPase activator for the Rho-type GTPases by converting them to an inactive GDP-bound state. {ECO:0000250}.	GAP;Signaling;Rho	1	mostly primary Ca-dependent
Arhgap21	0	4	0	100	F1LXQ7	Rho GTPase-activating protein 21	unreviewed	Functions as a GTPase-activating protein (GAP) for RHOA and CDC42. Downstream partner of ARF1 which may control Golgi apparatus structure and function. Also required for CTNNA1 recruitment to adherens junctions (By similarity). {ECO:0000250}.	GAP;Signaling;Rho;Cdc42	4	mostly SV-cycling-dependent
Arhgap32	0	5	0	100	F1MAK3	Rho GTPase-activating protein 32	unreviewed	GTPase-activating protein (GAP) promoting GTP hydrolysis on RHOA, CDC42 and RAC1 small GTPases. May be involved in the differentiation of neuronal cells during the formation of neurite extensions. Involved in NMDA receptor activity-dependent actin reorganization in dendritic spines. May mediate cross-talks between Ras- and Rho-regulated signaling pathways in cell growth regulation. Isoform 2 has …	Signaling;Gap;Signlaing;Rho;Cdc42;Rac	5	mostly SV-cycling-dependent
Arhgap33	1	0	100	0	D4A9G6	Rho GTPase-activating protein 33	unreviewed	May be involved in several stages of intracellular trafficking (By similarity). Could play an important role in the regulation of glucose transport by insulin. May act as a downstream effector of RHOQ/TC10 in the regulation of insulin-stimulated glucose transport. {ECO:0000250}.	Gap;Signaling;Rho	1	mostly primary Ca-dependent
Arhgap39	3	2	60	40	F1LR18	Rho GTPase-activating protein 39	unreviewed		Gap;Signaling;Rho	5	mostly primary Ca-dependent
Arhgap5	0	1	0	100	A0A0G2K7N9	Rho GTPase-activating protein 5	unreviewed	GTPase-activating protein for Rho family members. {ECO:0000250|UniProtKB:Q13017}.	Gap;Signaling;Rho	1	mostly SV-cycling-dependent
Arhgef11	3	0	100	0	F1LQS9	Rho guanine nucleotide exchange factor 11	unreviewed	May play a role in the regulation of RhoA GTPase by guanine nucleotide-binding alpha-12 (GNA12) and alpha-13 (GNA13). Acts as guanine nucleotide exchange factor (GEF) for RhoA GTPase and may act as GTPase-activating protein (GAP) for GNA12 and GNA13. Involved in neurotrophin-induced neurite outgrowth (By similarity). {ECO:0000250, ECO:0000269|PubMed:11242047}.	GEF;Signaling;Rho	3	mostly primary Ca-dependent
Arhgef33	0	2	0	100	D3Z8W6	Rho guanine nucleotide exchange factor 33	unreviewed		GEF;Signaling;Rho	2	mostly SV-cycling-dependent
Arhgef7	2	1	66.6667	33.3333	A0A0G2QC21	Rho guanine nucleotide exchange factor 7	unreviewed	Acts as a RAC1 guanine nucleotide exchange factor (GEF) and can induce membrane ruffling. Functions in cell migration, attachment and cell spreading. Promotes targeting of RAC1 to focal adhesions. May function as a positive regulator of apoptosis. Downstream of NMDA receptors and CaMKK-CaMK1 signaling cascade, promotes the formation of spines and synapses in hippocampal neurons (By similarity). {…	GEF;Signaling;Rac	3	mostly primary Ca-dependent
Arid1a	0	1	0	100	D4A3E3	AT-rich interaction domain 1A	unreviewed	Involved in transcriptional activation and repression of select genes by chromatin remodeling (alteration of DNA-nucleosome topology). Component of SWI/SNF chromatin remodeling complexes that carry out key enzymatic activities, changing chromatin structure by altering DNA-histone contacts within a nucleosome in an ATP-dependent manner. Binds DNA non-specifically (PubMed:22952240, PubMed:26601204)…	Signaling	1	mostly SV-cycling-dependent
Armcx2	0	1	0	100	Q642B5	Armadillo repeat-containing, X-linked 2	unreviewed	May regulate the dynamics and distribution of mitochondria in neural cells. {ECO:0000269|PubMed:22569362}.	Signaling	1	mostly SV-cycling-dependent
Arpp21	1	0	100	0	A0A0G2JVX9	cAMP-regulated phosphoprotein 21	unreviewed	Isoform 2 may act as a competitive inhibitor of calmodulin-dependent enzymes such as calcineurin in neurons. {ECO:0000269|PubMed:15499021}.	Signaling	1	mostly primary Ca-dependent
Arvcf	0	3	0	100	B4F7F3	ARVCF, delta catenin family member	unreviewed	Involved in protein-protein interactions at adherens junctions. {ECO:0000250}.	Cell-cell/matrix contacts;Signaling;Wnt;Adhesion	3	mostly SV-cycling-dependent
Astn2	0	1	0	100	A0A0G2JYU3	Astrotactin 2	unreviewed	Mediates recycling of the neuronal cell adhesion molecule ASTN1 to the anterior pole of the cell membrane in migrating neurons. Promotes ASTN1 internalization and intracellular transport of endocytosed ASTN1 (PubMed:20573900). Selectively binds inositol-4,5-bisphosphate, inositol-3,4,5-trisphosphate and inositol-1,3,4,5-tetrakisphosphate, suggesting it is recruited to membranes that contain lipid…	Signaling	1	mostly SV-cycling-dependent
Atg16l1	2	0	100	0	A0A0G2K9U6	Autophagy-related 16-like 1	unreviewed	Plays an essential role in autophagy: interacts with ATG12-ATG5 to mediate the conjugation of phosphatidylethanolamine (PE) to LC3 (MAP1LC3A, MAP1LC3B or MAP1LC3C), to produce a membrane-bound activated form of LC3 named LC3-II. Thereby, controls the elongation of the nascent autophagosomal membrane (PubMed:18849966, PubMed:12665549, PubMed:24954904, PubMed:24553140, PubMed:23392225). Regulates m…	Autophagy;Mitochondria-related	2	mostly primary Ca-dependent
Atg2b	1	0	100	0	F1MAF8	Autophagy related 2B	unreviewed	Required for both autophagosome formation and regulation of lipid droplet morphology and dispersion. {ECO:0000250}.	Autophagy	1	mostly primary Ca-dependent
Atp2b3	2	0	100	0	A0A0G2K9Q6	Calcium-transporting ATPase	unreviewed	This magnesium-dependent enzyme catalyzes the hydrolysis of ATP coupled with the transport of calcium out of the cell.	Transporter;Ca-Transporter	2	mostly primary Ca-dependent
Atp6v1d	0	1	0	100	Q6P503	ATPase H+-transporting V1 subunit D	unreviewed	Subunit of the peripheral V1 complex of vacuolar ATPase. Vacuolar ATPase is responsible for acidifying a variety of intracellular compartments in eukaryotic cells, thus providing most of the energy required for transport processes in the vacuolar system. May play a role in cilium biogenesis through regulation of the transport and the localization of proteins to the cilium (By similarity). {ECO:00…	Transporter;Proton-Transporter	1	mostly SV-cycling-dependent
Atp8a2	0	1	0	100	D4A3X6	Phospholipid-transporting ATPase	unreviewed	Catalytic component of a P4-ATPase flippase complex which catalyzes the hydrolysis of ATP coupled to the transport of aminophospholipids from the outer to the inner leaflet of various membranes and ensures the maintenance of asymmetric distribution of phospholipids. Phospholipid translocation seems also to be implicated in vesicle formation and in uptake of lipid signaling molecules. Reconstitute…	Lipid composition of membranes	1	mostly SV-cycling-dependent
Atrx	0	1	0	100	A0A0G2JXZ3	Transcriptional regulator ATRX	unreviewed	Involved in transcriptional regulation and chromatin remodeling. Facilitates DNA replication in multiple cellular environments and is required for efficient replication of a subset of genomic loci. Binds to DNA tandem repeat sequences in both telomeres and euchromatin and in vitro binds DNA quadruplex structures. May help stabilizing G-rich regions into regular chromatin structures by remodeling …	Signaling	1	mostly SV-cycling-dependent
Atxn2	0	1	0	100	F1M049	Ataxin 2	unreviewed	Involved in EGFR trafficking, acting as negative regulator of endocytic EGFR internalization at the plasma membrane. {ECO:0000269|PubMed:18602463}.	Signaling	1	mostly SV-cycling-dependent
Atxn2l	1	1	50	50	A0A0G2JYE0	Ataxin 2-like	unreviewed	Involved in the regulation of stress granule and P-body formation. {ECO:0000250|UniProtKB:Q8WWM7}.	Signaling	2	Mixed
Baz1b	0	1	0	100	G3V661	Bromodomain adjacent to zinc finger domain protein 1B	unreviewed	Atypical tyrosine-protein kinase that plays a central role in chromatin remodeling and acts as a transcription regulator. Involved in DNA damage response by phosphorylating 'Tyr-142' of histone H2AX (H2AXY142ph). H2AXY142ph plays a central role in DNA repair and acts as a mark that distinguishes between apoptotic and repair responses to genotoxic stress. Essential component of the WICH complex, a…	Signaling;Kinase;Apoptosis	1	mostly SV-cycling-dependent
Bclaf1	0	3	0	100	B1WC16	BCL2-associated transcription factor 1, isoform CRA_a	unreviewed	Death-promoting transcriptional repressor. May be involved in cyclin-D1/CCND1 mRNA stability through the SNARP complex which associates with both the 3'end of the CCND1 gene and its mRNA (By similarity). {ECO:0000250}.	Signaling;Apoptosis	3	mostly SV-cycling-dependent
Bri3bp	0	2	0	100	Q5U3Z5	BRI3-binding protein	unreviewed	Involved in tumorigenesis and may function by stabilizing p53/TP53. {ECO:0000269|PubMed:17943721}.	Apoptosis	2	mostly SV-cycling-dependent
Bsn	44	17	72.1311	27.8689	G3V984	Protein bassoon	unreviewed	Scaffold protein of the presynaptic cytomatrix at the active zone (CAZ) which is the place in the synapse where neurotransmitter is released (PubMed:22875941). After synthesis, participates in the formation of Golgi-derived membranous organelles termed Piccolo-Bassoon transport vesicles (PTVs) that are transported along axons to sites of nascent synaptic contacts (PubMed:22875941). At the presyna…	Exocytosis;Scaffold	61	mostly primary Ca-dependent
C2cd2l	1	7	12.5	87.5	A0A0G2K2V4	C2CD2-like	unreviewed	Lipid-binding protein that transports phosphatidylinositol, the precursor of phosphatidylinositol 4,5-bisphosphate (PI(4,5)P2), from its site of synthesis in the endoplasmic reticulum to the cell membrane (By similarity). It thereby maintains the pool of cell membrane phosphoinositides, which are degraded during phospholipase C (PLC) signaling (By similarity). Plays a key role in the coordination…	Lipid composition of membranes	8	mostly SV-cycling-dependent
C2cd4c	8	0	100	0	D3ZLU0	C2 calcium-dependent domain-containing 4C	unreviewed			8	mostly primary Ca-dependent
C2cd5	1	1	50	50	A0A0G2K543	C2 calcium-dependent domain-containing 5	unreviewed	Required for insulin-stimulated glucose transport and glucose transporter SLC2A4/GLUT4 translocation from intracellular glucose storage vesicle (GSV) to the plasma membrane (PM) in adipocytes. Binds phospholipid membranes in a calcium-dependent manner and is necessary for the optimal membrane fusion between SLC2A4/GLUT4 GSV and the PM. {ECO:0000269|PubMed:21907143}.	Signaling;Insulin	2	Mixed
Cacna1a	4	4	50	50	A0A0G2JXK1	Voltage-dependent P/Q-type calcium channel subunit alpha	unreviewed	Voltage-sensitive calcium channels (VSCC) mediate the entry of calcium ions into excitable cells and are also involved in a variety of calcium-dependent processes, including muscle contraction, hormone or neurotransmitter release, gene expression, cell motility, cell division and cell death. The isoform alpha-1A gives rise to P and/or Q-type calcium currents. {ECO:0000256|RuleBase:RU003808}.	Channel;Ca-Channel	8	Mixed
Cacna1b	2	2	50	50	F1LQ87	Voltage-dependent N-type calcium channel subunit alpha	unreviewed	Voltage-sensitive calcium channels (VSCC) mediate the entry of calcium ions into excitable cells and are also involved in a variety of calcium-dependent processes, including muscle contraction, hormone or neurotransmitter release, gene expression, cell motility, cell division and cell death. The isoform alpha-1B gives rise to N-type calcium currents. N-type calcium channels belong to the 'high-vo…	Channel;Ca-Channel	4	Mixed
Cacna1e	1	5	16.6667	83.3333	F1LMS1	Voltage-dependent R-type calcium channel subunit alpha	unreviewed	Voltage-sensitive calcium channels (VSCC) mediate the entry of calcium ions into excitable cells and are also involved in a variety of calcium-dependent processes, including muscle contraction, hormone or neurotransmitter release, gene expression, cell motility, cell division and cell death. The isoform alpha-1E gives rise to R-type calcium currents. R-type calcium channels belong to the 'high-vo…	Channel;Ca-Channel	6	mostly SV-cycling-dependent
Cacna1g	0	5	0	100	Q9WUB8	Voltage-dependent T-type calcium channel subunit alpha	unreviewed	Voltage-sensitive calcium channels (VSCC) mediate the entry of calcium ions into excitable cells and are also involved in a variety of calcium-dependent processes, including muscle contraction, hormone or neurotransmitter release, gene expression, cell motility, cell division and cell death. The isoform alpha-1G gives rise to T-type calcium currents. T-type calcium channels belong to the 'low-vol…	Channel;Ca-Channel	5	mostly SV-cycling-dependent
Cacnb1	3	0	100	0	G3V6K8	Calcium channel, voltage-dependent, beta 1 subunit, isoform CRA_a	unreviewed	Regulatory subunit of L-type calcium channels. Regulates the activity of L-type calcium channels that contain CACNA1A as pore-forming subunit (By similarity). Regulates the activity of L-type calcium channels that contain CACNA1C as pore-forming subunit and increases the presence of the channel complex at the cell membrane (Probable). Required for functional expression L-type calcium channels tha…	Channel;Ca-Channel	3	mostly primary Ca-dependent
Cadps	4	1	80	20	F1LLX6	Calcium-dependent secretion activator 1	unreviewed	Calcium-binding protein involved in exocytosis of vesicles filled with neurotransmitters and neuropeptides. Probably acts upstream of fusion in the biogenesis or maintenance of mature secretory vesicles. Regulates catecholamine loading of DCVs. May specifically mediate the Ca(2+)-dependent exocytosis of large dense-core vesicles (DCVs) and other dense-core vesicles by acting as a PtdIns(4,5)P2-bi…	Exocytosis	5	mostly primary Ca-dependent
Cadps2	1	0	100	0	F1LWT1	Calcium-dependent secretion activator 2	unreviewed	Calcium-binding protein involved in exocytosis of vesicles filled with neurotransmitters and neuropeptides. Probably acts upstream of fusion in the biogenesis or maintenance of mature secretory vesicles. Regulates neurotrophin release from granule cells leading to regulate cell differentiation and survival during cerebellar development. May specifically mediate the Ca(2+)-dependent exocytosis of …	Exocytosis	1	mostly primary Ca-dependent
Camsap1	1	0	100	0	A0A0G2K5T1	Calmodulin-regulated spectrin-associated protein 1	unreviewed	Key microtubule-organizing protein that specifically binds the minus-end of non-centrosomal microtubules and regulates their dynamics and organization (PubMed:19508979, PubMed:24117850). Specifically recognizes growing microtubule minus-ends and stabilizes microtubules (By similarity). Acts on free microtubule minus-ends that are not capped by microtubule-nucleating proteins or other factors and …	Cytoskeleton;Microtubuli	1	mostly primary Ca-dependent
Camsap3	2	0	100	0	D3ZXQ2	Calmodulin-regulated spectrin-associated protein family, member 3	unreviewed	Key microtubule-organizing protein that specifically binds the minus-end of non-centrosomal microtubules and regulates their dynamics and organization (PubMed:23169647, PubMed:24706919, PubMed:26715742). Specifically recognizes growing microtubule minus-ends and autonomously decorates and stabilizes microtubule lattice formed by microtubule minus-end polymerization (PubMed:24706919). Acts on free…	Cytoskeleton;Microtubuli	2	mostly primary Ca-dependent
Carmil2	1	0	100	0	D3ZC15	Capping protein regulator and myosin 1 linker 2	unreviewed	Cell membrane-cytoskeleton-associated protein that plays a role in the regulation of actin polymerization at the barbed end of actin filaments. Prevents F-actin heterodimeric capping protein (CP) activity at the leading edges of migrating cells, and hence generates uncapped barbed ends and enhances actin polymerization. Plays a role in cell protrusion formations; involved in cell polarity, lamell…	Cytoskeleton;Actin	1	mostly primary Ca-dependent
Cbarp	4	1	80	20	F1MAS1	CACN subunit beta-associated regulatory protein	unreviewed	Negatively regulates voltage-gated calcium channels by preventing the interaction between their alpha and beta subunits. Thereby, negatively regulates calcium channels activity at the plasma membrane and indirectly inhibits calcium-regulated exocytosis. {ECO:0000269|PubMed:24751537}.	Regulation of channel activity	5	mostly primary Ca-dependent
Ccdc120	0	1	0	100	A0A0G2JUY5	Coiled-coil domain-containing 120	unreviewed	Centriolar protein required for centriole subdistal appendage assembly and microtubule anchoring in interphase cells (PubMed:28422092). Together with CCDC68, cooperate with subdistal appendage components ODF2, NIN and CEP170 for hierarchical subdistal appendage assembly (PubMed:28422092). Recruits NIN and CEP170 to centrosomes (PubMed:28422092). Also required for neurite growth (By similarity). L…	Cytoskeleton	1	mostly SV-cycling-dependent
Ccdc177	2	0	100	0	D4A8V2	Coiled-coil domain-containing 177	unreviewed			2	mostly primary Ca-dependent
Ccdc28a	1	0	100	0	Q498D0	Coiled-coil domain-containing 28A	unreviewed			1	mostly primary Ca-dependent
Ccdc6	2	2	50	50	D4AEK9	Coiled-coil domain-containing 6	unreviewed			4	Mixed
Ccdc85a	0	2	0	100	D3ZMD4	Coiled-coil domain-containing protein 85A-like	unreviewed	May play a role in cell-cell adhesion and epithelium development through its interaction with proteins of the beta-catenin family. {ECO:0000250|UniProtKB:Q96PX6}.	Cell-cell/matrix contacts;Adhesion;Wnt	2	mostly SV-cycling-dependent
Cdc42ep4	0	2	0	100	B1WC33	CDC42 effector protein (Rho GTPase binding) 4 (Predicted), isoform CRA_a	unreviewed	Probably involved in the organization of the actin cytoskeleton. May act downstream of CDC42 to induce actin filament assembly leading to cell shape changes. Induces pseudopodia formation, when overexpressed in fibroblasts.	Cytoskeleton;Actin	2	mostly SV-cycling-dependent
Cdk5r2	0	1	0	100	F1M491	Cyclin-dependent kinase 5 activator	unreviewed	Activator of CDK5/TPKII.	Signaling;Cdk5	1	mostly SV-cycling-dependent
Cdk7	0	1	0	100	F1LQC8	Cyclin-dependent kinase 7	unreviewed	Serine/threonine kinase involved in cell cycle control and in RNA polymerase II-mediated RNA transcription. Cyclin-dependent kinases (CDKs) are activated by the binding to a cyclin and mediate the progression through the cell cycle. Each different complex controls a specific transition between 2 subsequent phases in the cell cycle. Required for both activation and complex formation of CDK1/cyclin…	Signaling;Kinase	1	mostly SV-cycling-dependent
Cdkl5	0	3	0	100	D3ZG85	Cyclin-dependent kinase-like 5	unreviewed	Mediates phosphorylation of MECP2. May regulate ciliogenesis. {ECO:0000250|UniProtKB:O76039}.	Signaling;Kinase	3	mostly SV-cycling-dependent
Cenpa	0	3	0	100	B2RZ23	Centromere protein A	unreviewed	Histone H3-like nucleosomal protein that is specifically found in centromeric nucleosomes. Replaces conventional H3 in the nucleosome core of centromeric chromatin at the inner plate of the kinetochore. The presence of CENPA subtly modifies the nucleosome structure and the way DNA is wrapped around the nucleosome and gives rise to protruding DNA ends that are less well-ordered and rigid compared …	Chromatin	3	mostly SV-cycling-dependent
Cep170	0	2	0	100	A0A0G2K315	Uncharacterized protein	unreviewed	Plays a role in microtubule organization. Required for centriole subdistal appendage assembly. {ECO:0000250|UniProtKB:Q5SW79}.	Cytoskeleton;Microtubuli	2	mostly SV-cycling-dependent
Cep170b	8	7	53.3333	46.6667	D4A1G8	Centrosomal protein 170B	unreviewed	Plays a role in microtubule organization. {ECO:0000250|UniProtKB:Q5SW79}.	Cytoskeleton;Microtubuli	15	Mixed
Cep68	0	1	0	100	D3ZZ61	Centrosomal protein 68	unreviewed	Involved in maintenance of centrosome cohesion, probably as part of a linker structure which prevents centrosome splitting. Required for localization of CDK5RAP2 to the centrosome during interphase. {ECO:0000250|UniProtKB:Q76N32}.	Cytoskeleton;Microtubuli	1	mostly SV-cycling-dependent
Cfl2	0	1	0	100	M0RC65	Cofilin 2	unreviewed	Controls reversibly actin polymerization and depolymerization in a pH-sensitive manner. It has the ability to bind G- and F-actin in a 1:1 ratio of cofilin to actin. It is the major component of intranuclear and cytoplasmic actin rods. Required for muscle maintenance. May play a role during the exchange of alpha-actin forms during the early postnatal remodeling of the sarcomere. {ECO:0000269|PubM…	Cytoskeleton;Actin	1	mostly SV-cycling-dependent
Chchd3	0	1	0	100	D3ZUX5	MICOS complex subunit	unreviewed	Component of the MICOS complex, a large protein complex of the mitochondrial inner membrane that plays crucial roles in the maintenance of crista junctions, inner membrane architecture, and formation of contact sites to the outer membrane. {ECO:0000256|RuleBase:RU363001}.	Mitochondria-related	1	mostly SV-cycling-dependent
Chd2	0	1	0	100	A0A0G2KA92	Chromodomain helicase DNA-binding protein 2	unreviewed	DNA-binding helicase that specifically binds to the promoter of target genes, leading to chromatin remodeling, possibly by promoting deposition of histone H3.3. Involved in myogenesis via interaction with MYOD1: binds to myogenic gene regulatory sequences and mediates incorporation of histone H3.3 prior to the onset of myogenic gene expression, promoting their expression. {ECO:0000269|PubMed:2256…	Chromatin	1	mostly SV-cycling-dependent
Chd4	0	1	0	100	E9PU01	Chromodomain helicase DNA-binding protein 4	unreviewed	Component of the histone deacetylase NuRD complex which participates in the remodeling of chromatin by deacetylating histones. {ECO:0000269|PubMed:17938210}.	Chromatin	1	mostly SV-cycling-dependent
Cit	1	1	50	50	E9PSL7	Citron rho-interacting serine/threonine kinase	unreviewed	Plays a role in cytokinesis (By similarity). Required for KIF14 localization to the central spindle and midbody (By similarity). Putative RHO/RAC effector that binds to the GTP-bound forms of RHO and RAC1 (By similarity). It probably binds p21 with a tighter specificity in vivo (By similarity). Displays serine/threonine protein kinase activity (By similarity). Plays an important role in the regul…	Signaling;Kinase;Rho	2	Mixed
Clasp1	1	0	100	0	A0A0G2JUI5	Cytoplasmic linker-associated protein 1	unreviewed	Microtubule plus-end tracking protein that promotes the stabilization of dynamic microtubules. Involved in the nucleation of noncentrosomal microtubules originating from the trans-Golgi network (TGN). Required for the polarization of the cytoplasmic microtubule arrays in migrating cells towards the leading edge of the cell. May act at the cell cortex to enhance the frequency of rescue of depolyme…	Cytoskeleton;Microtubuli	1	mostly primary Ca-dependent
Clasp2	5	0	100	0	A0A0G2JZM8	CLIP-associating protein 2	unreviewed	Microtubule plus-end tracking protein that promotes the stabilization of dynamic microtubules. Involved in the nucleation of noncentrosomal microtubules originating from the trans-Golgi network (TGN). Required for the polarization of the cytoplasmic microtubule arrays in migrating cells towards the leading edge of the cell. May act at the cell cortex to enhance the frequency of rescue of depolyme…	Cytoskeleton;Microtubuli	5	mostly primary Ca-dependent
Clint1	1	0	100	0	A0A0G2JW94	Clathrin interactor 1	unreviewed	Binds to membranes enriched in phosphatidylinositol 4,5-bisphosphate (PtdIns(4,5)P2). May have a role in transport via clathrin-coated vesicles from the trans-Golgi network to endosomes. Stimulates clathrin assembly (By similarity). {ECO:0000250}.	Endocytosis	1	mostly primary Ca-dependent
Clip2	1	2	33.3333	66.6667	A0A0G2JZF2	CAP-Gly domain-containing linker protein 2	unreviewed	Seems to link microtubules to dendritic lamellar body (DLB), a membranous organelle predominantly present in bulbous dendritic appendages of neurons linked by dendrodendritic gap junctions. May operate in the control of brain-specific organelle translocations. {ECO:0000269|PubMed:9427243}.	Cytoskeleton;Microtubuli	3	mostly SV-cycling-dependent
Clk2	0	1	0	100	A0A0G2K5Q8	Secretory carrier-associated membrane protein	unreviewed	Dual specificity kinase acting on both serine/threonine and tyrosine-containing substrates. Phosphorylates serine- and arginine-rich (SR) proteins of the spliceosomal complex. May be a constituent of a network of regulatory mechanisms that enable SR proteins to control RNA splicing and can cause redistribution of SR proteins from speckles to a diffuse nucleoplasmic distribution. Acts as a suppres…	Signaling;Kinase	1	mostly SV-cycling-dependent
Clmn	0	3	0	100	D4A626	Calmin	unreviewed			3	mostly SV-cycling-dependent
Cnnm1	0	2	0	100	D4A1C0	Cyclin M1 (Predicted)	unreviewed	Probable metal transporter. {ECO:0000250}.	Transporter	2	mostly SV-cycling-dependent
Cnot2	0	1	0	100	A0A0G2K717	CCR4-NOT transcription complex, subunit 2	unreviewed	Component of the CCR4-NOT complex which is one of the major cellular mRNA deadenylases and is linked to various cellular processes including bulk mRNA degradation, miRNA-mediated repression, translational repression during translational initiation and general transcription regulation. Additional complex functions may be a consequence of its influence on mRNA expression. Required for the CCR4-NOT …	Transcription;RNA deadenylation	1	mostly SV-cycling-dependent
Cnot3	0	1	0	100	D3ZUV9	CCR4-NOT transcription complex, subunit 3	unreviewed	Component of the CCR4-NOT complex which is one of the major cellular mRNA deadenylases and is linked to various cellular processes including bulk mRNA degradation, miRNA-mediated repression, translational repression during translational initiation and general transcription regulation. Additional complex functions may be a consequence of its influence on mRNA expression. May be involved in metabol…	Transcription;RNA deadenylation	1	mostly SV-cycling-dependent
Cnst	0	1	0	100	D3ZKK3	Consortin, connexin sorting protein	unreviewed	Required for targeting of connexins to the plasma membrane. {ECO:0000250}.	Cell-cell/matrix contacts;Gap junctions	1	mostly SV-cycling-dependent
Col4a3bp	0	1	0	100	D4ACN6	Collagen type IV alpha 3-binding protein	unreviewed	Shelters ceramides and diacylglycerol lipids inside its START domain and mediates the intracellular trafficking of ceramides and diacylglycerol lipids in a non-vesicular manner. {ECO:0000250|UniProtKB:Q9Y5P4}.	Lipid composition of membranes	1	mostly SV-cycling-dependent
Cpne5	0	1	0	100	D3ZGN2	Copine 5	unreviewed	Probable calcium-dependent phospholipid-binding protein that may play a role in calcium-mediated intracellular processes. Plays a role in dendrite formation by melanocytes. {ECO:0000250|UniProtKB:Q99829, ECO:0000250|UniProtKB:Q9HCH3}.	Cytoskeleton	1	mostly SV-cycling-dependent
Csnk1e	0	1	0	100	Q9JJ76	Casein kinase 1 epsilon	unreviewed	Casein kinases are operationally defined by their preferential utilization of acidic proteins such as caseins as substrates. Can phosphorylate a large number of proteins. Participates in Wnt signaling. Phosphorylates DVL1. Central component of the circadian clock. In balance with PP1, determines the circadian period length, through the regulation of the speed and rhythmicity of PER1 and PER2 phos…	Signaling;Kinase;Wnt	1	mostly SV-cycling-dependent
Ctnna2	0	1	0	100	D4A6H8	Catenin alpha 2	unreviewed	May function as a linker between cadherin adhesion receptors and the cytoskeleton to regulate cell-cell adhesion and differentiation in the nervous system (PubMed:12123610, PubMed:15034585). Required for proper regulation of cortical neuronal migration and neurite growth. It acts as negative regulator of Arp2/3 complex activity and Arp2/3-mediated actin polymerization. It thereby suppresses exces…	Cytoskeleton;Actin	1	mostly SV-cycling-dependent
Ctnnd1	2	1	66.6667	33.3333	D3ZZZ9	Catenin (Cadherin associated protein), delta 1 (Predicted), isoform CRA_a	unreviewed	Key regulator of cell-cell adhesion that associates with and regulates the cell adhesion properties of both C-, E- and N-cadherins, being critical for their surface stability. Beside cell-cell adhesion, regulates gene transcription through several transcription factors including ZBTB33/Kaiso2 and GLIS2, and the activity of Rho family GTPases and downstream cytoskeletal dynamics. Implicated both i…	Signaling;Wnt	3	mostly primary Ca-dependent
Ctnnd2	5	11	31.25	68.75	F1M787	Catenin delta-2	unreviewed	Has a critical role in neuronal development, particularly in the formation and/or maintenance of dendritic spines and synapses (PubMed:25807484). Involved in the regulation of canonical Wnt signaling (By similarity). It probably acts on beta-catenin turnover, facilitating beta-catenin interaction with GSK3B, phosphorylation, ubiquitination and degradation (PubMed:20623542). May be involved in neu…	Cell-cell/matrix contacts;Signaling;Wnt;Adhesion	16	mostly SV-cycling-dependent
Cul9	0	1	0	100	A0A0G2K652	Cullin 9	unreviewed	Core component of a Cul9-RING ubiquitin-protein ligase complex, a complex that mediates ubiquitination and subsequent degradation of BIRC5 and is required to maintain microtubule dynamics and genome integrity. Acts downstream of the 3M complex, which inhibits CUL9 activity, leading to prevent ubiquitination of BIRC5 (PubMed:24793696). Cytoplasmic anchor protein in p53/TP53-associated protein comp…	Ubiquitin-related;p53	1	mostly SV-cycling-dependent
Dab2ip	2	2	50	50	A0A0G2JTF2	Disabled homolog 2-interacting protein	unreviewed	Functions as a scaffold protein implicated in the regulation of a large spectrum of both general and specialized signaling pathways. Involved in several processes such as innate immune response, inflammation and cell growth inhibition, apoptosis, cell survival, angiogenesis, cell migration and maturation. Plays also a role in cell cycle checkpoint control; reduces G1 phase cyclin levels resulting…	Signaling;Wnt	4	Mixed
Dact3	0	1	0	100	M0R4J7	Dishevelled-binding antagonist of beta-catenin 3	unreviewed	May be involved in regulation of intracellular signaling pathways during development. Specifically thought to play a role in canonical and/or non-canonical Wnt signaling pathways through interaction with DSH (Dishevelled) family proteins (By similarity). {ECO:0000250}.	Signaling;Wnt	1	mostly SV-cycling-dependent
Dbn1	4	1	80	20	A0A0H2UHL9	Drebrin	unreviewed	Actin cytoskeleton-organizing protein that plays a role in the formation of cell projections (By similarity). Required for actin polymerization at immunological synapses (IS) and for the recruitment of the chemokine receptor CXCR4 to IS (By similarity). Plays a role in dendritic spine morphogenesis and organization, including the localization of the dopamine receptor DRD1 to the dendritic spines …	Cytoskeleton;Actin	5	mostly primary Ca-dependent
Dcaf6	0	1	0	100	D4A8L4	DDB1 and CUL4-associated factor 6	unreviewed	Ligand-dependent coactivator of nuclear receptors. Enhance transcriptional activity of the nuclear receptors NR3C1 and AR. May function as a substrate receptor for CUL4-DDB1 E3 ubiquitin-protein ligase complex (By similarity). {ECO:0000250}.	Transcription;Ubiquitin-related	1	mostly SV-cycling-dependent
Dclk1	4	1	80	20	A0A1W2Q6Q2	Serine/threonine-protein kinase DCLK1	unreviewed	Probable kinase that may be involved in a calcium-signaling pathway controlling neuronal migration in the developing brain. May also participate in functions of the mature nervous system (By similarity). {ECO:0000250}.	Signaling;Kinase	5	mostly primary Ca-dependent
Ddhd1	1	0	100	0	Q3ZAU5	DDHD domain-containing 1	unreviewed	Phospholipase that hydrolyzes phosphatidic acid, including 1,2-dioleoyl-sn-phosphatidic acid. The different isoforms may change the substrate specificity (By similarity). Required for the organization of the endoplasmic reticulum exit sites (ERES), also known as transitional endoplasmic reticulum (tER) (By similarity). {ECO:0000250|UniProtKB:Q8NEL9}.	Lipid composition of membranes;Endosomes, Golgi, ER	1	mostly primary Ca-dependent
Ddx3x	1	0	100	0	A0A0G2K719	DEAD-box helicase 3, X-linked	unreviewed	Multifunctional ATP-dependent RNA helicase. The ATPase activity can be stimulated by various ribo-and deoxynucleic acids indicative for a relaxed substrate specificity. In vitro can unwind partially double-stranded DNA with a preference for 5'-single-stranded DNA overhangs. Binds RNA G-quadruplex (rG4s) structures, including those located in the 5'-UTR of NRAS mRNA. Involved in many cellular proc…	Transcription;Signaling;Wnt	1	mostly primary Ca-dependent
Dip2b	1	0	100	0	A0A0G2JY22	Disco-interacting protein 2 homolog B	unreviewed			1	mostly primary Ca-dependent
Disp2	1	0	100	0	D3ZBZ6	Dispatched RND transporter family member 2	unreviewed			1	mostly primary Ca-dependent
Dlg1	0	3	0	100	A0A0G2K1M2	Disks large homolog 1	unreviewed	Essential multidomain scaffolding protein required for normal development (By similarity). Recruits channels, receptors and signaling molecules to discrete plasma membrane domains in polarized cells. Regulates the excitability of cardiac myocytes by modulating the functional expression of Kv4 channels. Functional regulator of Kv1.5 channel (By similarity). May play a role in adherens junction ass…	Regulation of channel activity	3	mostly SV-cycling-dependent
Dlgap1	0	2	0	100	G3V849	Discs, large (Drosophila) homolog-associated protein 1, isoform CRA_a	unreviewed	Part of the postsynaptic scaffold in neuronal cells.	Regulation of channel activity	2	mostly SV-cycling-dependent
Dlgap3	0	4	0	100	G3V7T8	Disks large-associated protein 3	unreviewed	May play a role in the molecular organization of synapses and neuronal cell signaling. Could be an adapter protein linking ion channel to the subsynaptic cytoskeleton. May induce enrichment of PSD-95/SAP90 at the plasma membrane.	Cytoskeleton	4	mostly SV-cycling-dependent
Dlgap4	0	7	0	100	G3V927	Discs, large homolog-associated protein 4 (Drosophila)	unreviewed	May play a role in the molecular organization of synapses and neuronal cell signaling. Could be an adapter protein linking ion channel to the subsynaptic cytoskeleton. May induce enrichment of PSD-95/SAP90 at the plasma membrane.	Cytoskeleton	7	mostly SV-cycling-dependent
Dmtn	0	3	0	100	B2GUY4	Dematin actin-binding protein	unreviewed	Membrane-cytoskeleton-associated protein with F-actin-binding activity that induces F-actin bundles formation and stabilization. Its F-actin-bundling activity is reversibly regulated upon its phosphorylation by the cAMP-dependent protein kinase A (PKA). Binds to the erythrocyte membrane glucose transporter-1 SLC2A1/GLUT1, and hence stabilizes and attaches the spectrin-actin network to the erythro…	Cytoskeleton;Actin	3	mostly SV-cycling-dependent
Dmwd	1	0	100	0	F1M3D2	DM1 locus, WD repeat-containing	unreviewed			1	mostly primary Ca-dependent
Dmxl1	1	0	100	0	D4AA13	Dmx-like 1	unreviewed			1	mostly primary Ca-dependent
Dmxl2	12	0	100	0	F1M3W5	Dmx-like 2	unreviewed	May serve as a scaffold protein for MADD and RAB3GA on synaptic vesicles of neuronal and endocrine homeostatic processes (By similarity). Plays a role in the brain as a key controller of neuronal and endocrine homeostatic processes (PubMed:25248098). {ECO:0000250|UniProtKB:Q8TDJ6, ECO:0000269|PubMed:25248098}.	Signaling;Scaffold	12	mostly primary Ca-dependent
Dnajb1	1	0	100	0	D3ZUU5	DnaJ (Hsp40) homolog, subfamily B, member 1 (Predicted), isoform CRA_a	unreviewed	Interacts with HSP70 and can stimulate its ATPase activity. Stimulates the association between HSC70 and HIP. Negatively regulates heat shock-induced HSF1 transcriptional activity during the attenuation and recovery phase period of the heat shock response. Stimulates ATP hydrolysis and the folding of unfolded proteins mediated by HSPA1A/B (in vitro). {ECO:0000250|UniProtKB:P25685}.	Chaperone	1	mostly primary Ca-dependent
Dnajb4	0	1	0	100	Q5XIP0	DnaJ (Hsp40) homolog, subfamily B, member 4	unreviewed	Probable chaperone. Stimulates ATP hydrolysis and the folding of unfolded proteins mediated by HSPA1A/B (in vitro). {ECO:0000250|UniProtKB:Q9UDY4}.	Chaperone	1	mostly SV-cycling-dependent
Dnajc6	5	3	62.5	37.5	A0A0G2JY26	DnaJ heat shock protein family (Hsp40) member C6	unreviewed	Recruits HSPA8/HSC70 to clathrin-coated vesicles and promotes uncoating of clathrin-coated vesicles. Plays a role in clathrin-mediated endocytosis in neurons. {ECO:0000269|PubMed:20160091}.	Endocytosis;Chaperone	8	mostly primary Ca-dependent
Dock1	0	1	0	100	D3ZZW1	Dedicator of cyto-kinesis 1	unreviewed	Involved in cytoskeletal rearrangements required for phagocytosis of apoptotic cells and cell motility. Along with DOCK1, mediates CRK/CRKL regulation of epithelial and endothelial cell spreading and migration on type IV collagen. Functions as a guanine nucleotide exchange factor (GEF), which activates Rac Rho small GTPases by exchanging bound GDP for free GTP. Its GEF activity may be enhanced by…	GEF;Signaling;Rac	1	mostly SV-cycling-dependent
Dock3	0	2	0	100	F1M4N6	Dedicator of cyto-kinesis 3	unreviewed	Potential guanine nucleotide exchange factor (GEF). GEF proteins activate some small GTPases by exchanging bound GDP for free GTP. Its interaction with presenilin proteins as well as its ability to stimulate Tau/MAPT phosphorylation suggest that it may be involved in Alzheimer disease. Ectopic expression in nerve cells decreases the secretion of amyloid-beta APBA1 protein and lowers the rate of c…	GEF;Signaling	2	mostly SV-cycling-dependent
Dock4	0	3	0	100	M0R6K4	Dedicator of cytokinesis 4	unreviewed	Involved in regulation of adherens junction between cells. Plays a role in cell migration. Functions as a guanine nucleotide exchange factor (GEF), which activates Rap1 small GTPase by exchanging bound GDP for free GTP (By similarity). {ECO:0000250}.	GEF;Signaling;Rap	3	mostly SV-cycling-dependent
Dock7	0	1	0	100	A0A0G2K3H2	Dedicator of cytokinesis 7	unreviewed	Functions as a guanine nucleotide exchange factor (GEF), which activates Rac1 and Rac3 Rho small GTPases by exchanging bound GDP for free GTP. Does not have a GEF activity for CDC42. Required for STMN1 'Ser-15' phosphorylation during axon formation and consequently for neuronal polarization (By similarity). As part of the DISP complex, may regulate the association of septins with actin and thereb…	GEF;Signaling;Rac	1	mostly SV-cycling-dependent
Dtd1	1	0	100	0	B0K014	D-aminoacyl-tRNA deacylase	unreviewed	An aminoacyl-tRNA editing enzyme that deacylates mischarged D-aminoacyl-tRNAs. Also deacylates mischarged glycyl-tRNA(Ala), protecting cells against glycine mischarging by AlaRS. Acts via tRNA-based rather than protein-based catalysis; rejects L-amino acids rather than detecting D-amino acids in the active site. By recycling D-aminoacyl-tRNA to D-amino acids and free tRNA molecules, this enzyme c…	RNA-binding	1	mostly primary Ca-dependent
Dtnb	0	3	0	100	A0A0G2JVM6	Dystrobrevin	unreviewed		Cytoskeleton	3	mostly SV-cycling-dependent
Efnb3	1	0	100	0	G3V7D4	Ephrin B3	unreviewed	Cell surface transmembrane ligand for Eph receptors, a family of receptor tyrosine kinases which are crucial for migration, repulsion and adhesion during neuronal, vascular and epithelial development. Binds promiscuously Eph receptors residing on adjacent cells, leading to contact-dependent bidirectional signaling into neighboring cells. The signaling pathway downstream of the receptor is referre…	Signaling;Ephrin	1	mostly primary Ca-dependent
Efr3b	0	1	0	100	F1LTW9	EFR3 homolog B	unreviewed	Component of a complex required to localize phosphatidylinositol 4-kinase (PI4K) to the plasma membrane. The complex acts as a regulator of phosphatidylinositol 4-phosphate (PtdIns(4)P) synthesis. In the complex, EFR3B probably acts as the membrane-anchoring component. Also involved in responsiveness to G-protein-coupled receptors; it is however unclear whether this role is direct or indirect. {E…	Signlaing;GPCR	1	mostly SV-cycling-dependent
Ehbp1	2	0	100	0	F1LVX2	EH domain-binding protein 1	unreviewed	May play a role in actin reorganization. Links clathrin-mediated endocytosis to the actin cytoskeleton. May act as Rab effector protein and play a role in vesicle trafficking (By similarity). Required for perinuclear sorting and insulin-regulated recycling of SLC2A4/GLUT4 in adipocytes. {ECO:0000250|UniProtKB:Q8NDI1, ECO:0000269|PubMed:15247266}.	Endocytosis;Cytoskeleton;Actin	2	mostly primary Ca-dependent
Eif4b	4	0	100	0	Q5RKG9	Eukaryotic translation initiation factor 4B	unreviewed	Required for the binding of mRNA to ribosomes. Functions in close association with EIF4-F and EIF4-A. Binds near the 5'-terminal cap of mRNA in presence of EIF-4F and ATP. Promotes the ATPase activity and the ATP-dependent RNA unwinding activity of both EIF4-A and EIF4-F (By similarity). {ECO:0000250}.	Translation	4	mostly primary Ca-dependent
Eif4enif1	0	2	0	100	D4ACF1	Eukaryotic translation initiation factor 4E nuclear import factor 1	unreviewed	Nucleoplasmic shuttling protein, which inhibits translation initiation. Mediates the nuclear import of EIF4E by a piggy-back mechanism. {ECO:0000250|UniProtKB:Q9NRA8}.	Translation	2	mostly SV-cycling-dependent
Eif4g1	0	1	0	100	D3ZU13	Eukaryotic translation initiation factor 4 gamma, 1	unreviewed	Component of the protein complex eIF4F, which is involved in the recognition of the mRNA cap, ATP-dependent unwinding of 5'-terminal secondary structure and recruitment of mRNA to the ribosome. {ECO:0000250}.	Translation	1	mostly SV-cycling-dependent
Eif4g3	1	2	33.3333	66.6667	A0A0G2JY73	Eukaryotic translation initiation factor 4 gamma, 3	unreviewed	Probable component of the protein complex eIF4F, which is involved in the recognition of the mRNA cap, ATP-dependent unwinding of 5'-terminal secondary structure and recruitment of mRNA to the ribosome. Thought to be a functional homolog of EIF4G1 (By similarity). {ECO:0000250}.	Translation	3	mostly SV-cycling-dependent
Elfn1	0	1	0	100	D3ZZ44	Extracellular leucine-rich repeat and fibronectin type III domain-containing 1	unreviewed	Postsynaptic protein that regulates circuit dynamics in the central nervous system by modulating the temporal dynamics of interneuron recruitment. Specifically present in excitatory synapses onto oriens-lacunosum molecular (OLM) interneurons and acts as a regulator of presynaptic release probability to direct the formation of highly facilitating pyramidal-OLM synapses. Inhibits phosphatase activi…	Signaling	1	mostly SV-cycling-dependent
Elfn2	0	4	0	100	D3ZH36	Extracellular leucine-rich repeat and fibronectin type III domain-containing 2	unreviewed	Inhibits phosphatase activity of protein phosphatase 1 (PP1) complexes. {ECO:0000250}.	Signaling	4	mostly SV-cycling-dependent
Eml3	0	1	0	100	D4A4R1	EMAP-like 3	unreviewed	May modify the assembly dynamics of microtubules, such that microtubules are slightly longer, but more dynamic. {ECO:0000250}.	Cytoskeleton;Microtubuli	1	mostly SV-cycling-dependent
Enah	0	1	0	100	Q5XHX3	ENAH, actin regulator	unreviewed	Ena/VASP proteins are actin-associated proteins involved in a range of processes dependent on cytoskeleton remodeling and cell polarity such as axon guidance and lamellipodial and filopodial dynamics in migrating cells. ENAH induces the formation of F-actin rich outgrowths in fibroblasts. Acts synergistically with BAIAP2-alpha and downstream of NTN1 to promote filipodia formation. {ECO:0000269|Pu…	Cytoskeleton;Actin	1	mostly SV-cycling-dependent
Epb41	0	3	0	100	D3ZIP3	Erythrocyte membrane protein band 4.1	unreviewed	Protein 4.1 is a major structural element of the erythrocyte membrane skeleton. It plays a key role in regulating membrane physical properties of mechanical stability and deformability by stabilizing spectrin-actin interaction. Recruits DLG1 to membranes. Required for dynein-dynactin complex and NUMA1 recruitment at the mitotic cell cortex during anaphase. {ECO:0000250|UniProtKB:P11171}.	Cytoskeleton	3	mostly SV-cycling-dependent
Epb41l2	2	0	100	0	D3ZM69	Erythrocyte membrane protein band 4.1-like 2	unreviewed	Required for dynein-dynactin complex and NUMA1 recruitment at the mitotic cell cortex during anaphase. {ECO:0000250|UniProtKB:O43491}.	Cytoskeleton	2	mostly primary Ca-dependent
Epb41l3	2	5	28.5714	71.4286	G3V874	Erythrocyte membrane protein band 4.1-like 3	unreviewed	Tumor suppressor that inhibits cell proliferation and promotes apoptosis. Modulates the activity of protein arginine N-methyltransferases, including PRMT3 and PRMT5 (By similarity). {ECO:0000250}.	Cytoskeleton	7	mostly SV-cycling-dependent
Epb41l4a	0	3	0	100	A0A0G2JW20	Erythrocyte membrane protein band 4.1-like 4A	unreviewed		Cytoskeleton	3	mostly SV-cycling-dependent
Epb41l4b	0	4	0	100	A0A0G2K3H4	Band 4.1-like protein 4B	unreviewed	Up-regulates the activity of the Rho guanine nucleotide exchange factor ARHGEF18. Involved in the regulation of the circumferential actomyosin belt in epithelial cells. Promotes cellular adhesion, migration and motility in vitro and may play a role in wound healing. May have a role in mediating cytoskeletal changes associated with steroid-induced cell differentiation. {ECO:0000250|UniProtKB:Q9H32…	Cytoskeleton;Signaling;Rho	4	mostly SV-cycling-dependent
Epha4	0	1	0	100	D3ZZK3	Eph receptor A4	unreviewed	Receptor tyrosine kinase which binds membrane-bound ephrin family ligands residing on adjacent cells, leading to contact-dependent bidirectional signaling into neighboring cells. The signaling pathway downstream of the receptor is referred to as forward signaling while the signaling pathway downstream of the ephrin ligand is referred to as reverse signaling. Highly promiscuous, it has the unique …	Signaling;Receptor;Ephrin	1	mostly SV-cycling-dependent
Erbin	0	1	0	100	M0R9T2	Erbb2-interacting protein	unreviewed	Acts as an adapter for the receptor ERBB2, in epithelia. By binding the unphosphorylated ERBB2 'Tyr-1248' receptor, it may contribute to stabilize this unphosphorylated state (By similarity). Inhibits NOD2-dependent NF-kappa-B signaling and proinflammatory cytokine secretion (PubMed:16203728). {ECO:0000250|UniProtKB:Q96RT1, ECO:0000269|PubMed:16203728}.	Signaling	1	mostly SV-cycling-dependent
Erc1	4	0	100	0	A0A0G2JYT1	ELKS/Rab6-interacting/CAST family member 1	unreviewed	Regulatory subunit of the IKK complex. Probably recruits IkappaBalpha/NFKBIA to the complex (By similarity). May be involved in the organization of the cytomatrix at the nerve terminals active zone (CAZ) which regulates neurotransmitter release. May be involved in vesicle trafficking at the CAZ. May be involved in Rab-6 regulated endosomes to Golgi transport. {ECO:0000250}.	Exocytosis	4	mostly primary Ca-dependent
Esyt2	0	1	0	100	D3ZJ32	Extended synaptotagmin 2	unreviewed	Tethers the endoplasmic reticulum to the cell membrane and promotes the formation of appositions between the endoplasmic reticulum and the cell membrane. Binds glycerophospholipids in a barrel-like domain and may play a role in cellular lipid transport. Plays a role in FGF signaling via its role in the rapid internalization of FGFR1 that has been activated by FGF1 binding; this occurs most likely…	Endocytosis	1	mostly SV-cycling-dependent
Etl4	3	4	42.8571	57.1429	M0R5H1	Enhancer trap locus 4	unreviewed	Required for normal development of intervertebral disks. {ECO:0000269|PubMed:16204209}.	Development	7	Mixed
Exoc1	1	0	100	0	A0A0G2JYT4	Exocyst complex component 1	unreviewed	Component of the exocyst complex involved in the docking of exocytic vesicles with fusion sites on the plasma membrane. {ECO:0000250}.	Exocytosis;Exocyst complex	1	mostly primary Ca-dependent
Fam117b	0	1	0	100	F1M8D5	Amyotrophic lateral sclerosis 2 (Juvenile) chromosome region, candidate 13 (Predicted)	unreviewed			1	mostly SV-cycling-dependent
Fam126b	2	2	50	50	Q4V7D4	Family with sequence similarity 126, member B	unreviewed	Component of a complex required to localize phosphatidylinositol 4-kinase (PI4K) to the plasma membrane. {ECO:0000250|UniProtKB:Q8IXS8}.	Signaling	4	Mixed
Fam131b	3	0	100	0	F8WFH6	Protein FAM131B	unreviewed			3	mostly primary Ca-dependent
Fam135b	1	0	100	0	F1LZ91	Family with sequence similarity 135, member B	unreviewed			1	mostly primary Ca-dependent
Fam13c	0	1	0	100	F1LUC1	Family with sequence similarity 13, member C	unreviewed			1	mostly SV-cycling-dependent
Fam171a1	0	1	0	100	D4A7Y4	Family with sequence similarity 171, member A1	unreviewed			1	mostly SV-cycling-dependent
Fam171b	1	0	100	0	D3ZTG3	Family with sequence similarity 171, member B	unreviewed			1	mostly primary Ca-dependent
Fam219a	0	1	0	100	D4AAI7	Family with sequence similarity 219, member A	unreviewed			1	mostly SV-cycling-dependent
Fbrsl1	0	1	0	100	D3Z858	Fibrosin-like 1	unreviewed			1	mostly SV-cycling-dependent
Fbxo41	0	4	0	100	A0A0G2K9A9	F-box protein 41	unreviewed	Substrate-recognition component of the SCF (SKP1-CUL1-F-box protein)-type E3 ubiquitin ligase complex. {ECO:0000250}.	Ubiquitin-related	4	mostly SV-cycling-dependent
Fbxo42	3	0	100	0	A0A0G2JTS9	F-box protein 42	unreviewed	Substrate-recognition component of some SCF (SKP1-CUL1-F-box protein)-type E3 ubiquitin ligase complex. Specifically recognizes p53/TP53, promoting its ubiquitination and degradation (By similarity). {ECO:0000250}.	Ubiquitin-related;p53	3	mostly primary Ca-dependent
Fgd6	0	2	0	100	A0A0G2K7L6	FYVE, RhoGEF and PH domain-containing 6	unreviewed	May activate CDC42, a member of the Ras-like family of Rho- and Rac proteins, by exchanging bound GDP for free GTP. May play a role in regulating the actin cytoskeleton and cell shape (By similarity). {ECO:0000250}.	GEF;CDC42;Actin;Cdc42	2	mostly SV-cycling-dependent
Fhod3	1	0	100	0	F1LQJ2	Formin homology 2 domain-containing 3	unreviewed	May play a role in actin filament polymerization in cardiomyocytes (By similarity). Actin-organizing protein that may cause stress fiber formation together with cell elongation. {ECO:0000250, ECO:0000269|PubMed:15966898}.	Cytoskeleton;Actin	1	mostly primary Ca-dependent
Flii	1	0	100	0	Q5RKI5	FLII, actin-remodeling protein	unreviewed	May play a role as coactivator in transcriptional activation by hormone-activated nuclear receptors (NR) and acts in cooperation with NCOA2 and CARM1. Involved in estrogen hormone signaling (By similarity). Essential for early embryonic development. May play a role in regulation of cytoskeletal rearrangements involved in cytokinesis and cell migration, by inhibiting Rac1-dependent paxillin phosph…		1	mostly primary Ca-dependent
Frs2	0	1	0	100	A0A0G2JZZ5	Fibroblast growth factor receptor substrate 2	unreviewed	Adapter protein that links activated FGR and NGF receptors to downstream signaling pathways. Plays an important role in the activation of MAP kinases and in the phosphorylation of PIK3R1, the regulatory subunit of phosphatidylinositol 3-kinase, in response to ligand-mediated activation of FGFR1. Modulates signaling via SHC1 by competing for a common binding site on NTRK1. {ECO:0000269|PubMed:1135…	Signaling;Adapter;MAPK	1	mostly SV-cycling-dependent
Fry	1	0	100	0	A0A0G2K749	FRY microtubule-binding protein	unreviewed	Plays a crucial role in the structural integrity of mitotic centrosomes and in the maintenance of spindle bipolarity by promoting PLK1 activity at the spindle poles in early mitosis. May function as a scaffold promoting the interaction between AURKA and PLK1, thereby enhancing AURKA-mediated PLK1 phosphorylation. {ECO:0000269|PubMed:22753416}.	Signaling;Aurora;Cytoskeleton;Microtubuli	1	mostly primary Ca-dependent
G3bp2	0	2	0	100	Q6AY21	G3BP stress granule assembly factor 2	unreviewed	Scaffold protein that plays an essential role in cytoplasmic stress granule formation which acts as a platform for antiviral signaling. {ECO:0000250|UniProtKB:Q9UN86}.	Scaffold	2	mostly SV-cycling-dependent
Gab1	0	1	0	100	A0A0G2JZD5	GRB2-associated-binding protein 1	unreviewed	Adapter protein that plays a role in intracellular signaling cascades triggered by activated receptor-type kinases. Plays a role in FGFR1 signaling. Probably involved in signaling by the epidermal growth factor receptor (EGFR) and the insulin receptor (INSR). Involved in the MET/HGF-signaling pathway. {ECO:0000250|UniProtKB:Q13480}.	Signaling	1	mostly SV-cycling-dependent
Gas7	1	0	100	0	A0A0G2JT50	Growth arrest-specific protein 7	unreviewed	May play a role in promoting maturation and morphological differentiation of cerebellar neurons.	Cytoskeleton;Actin	1	mostly primary Ca-dependent
Gbf1	0	1	0	100	F1M8X9	Golgi brefeldin A-resistant guanine nucleotide exchange factor 1	unreviewed	Isomerase that catalyzes the conversion of PGH2 into the more stable prostaglandin E2 (PGE2) (By similarity). May also have transactivation activity toward IFN-gamma (IFNG), possibly via an interaction with CEBPB; however, the relevance of transcription activation activity remains unclear. {ECO:0000250|UniProtKB:Q9H7Z7, ECO:0000303|PubMed:12050152}.	GEF;Arf	1	mostly SV-cycling-dependent
Gda	0	1	0	100	Q9JKB7	Guanine deaminase	unreviewed	Catalyzes the hydrolytic deamination of guanine, producing xanthine and ammonia.	Metabolism	1	mostly SV-cycling-dependent
Gjd4	0	1	0	100	G3V8D7	Gap junction protein	unreviewed	One gap junction consists of a cluster of closely packed pairs of transmembrane channels, the connexons, through which materials of low MW diffuse from one cell to a neighboring cell. {ECO:0000256|RuleBase:RU000630, ECO:0000256|SAAS:SAAS01160248}.	Cell-cell/matrix contacts;Gap junctions	1	mostly SV-cycling-dependent
Glrx5	0	1	0	100	D4ADD7	Glutaredoxin 5	unreviewed	Monothiol glutaredoxin involved in the biogenesis of iron-sulfur clusters (By similarity). Involved in protein lipoylation, acting in the pathway that provides an iron-sulfur cluster to lipoate synthase (By similarity). Required for normal iron homeostasis (By similarity). Required for normal regulation of hemoglobin synthesis by the iron-sulfur protein ACO1 (By similarity). May protect cells aga…	Iron homeostasis;Apoptosis	1	mostly SV-cycling-dependent
Gmpr2	0	1	0	100	A0A0G2JX25	GMP reductase	unreviewed	Catalyzes the irreversible NADPH-dependent deamination of GMP to IMP. It functions in the conversion of nucleobase, nucleoside and nucleotide derivatives of G to A nucleotides, and in maintaining the intracellular balance of A and G nucleotides. {ECO:0000256|HAMAP-Rule:MF_03195}.	Metabolism;Mitochondria-related	1	mostly SV-cycling-dependent
Gng3	2	0	100	0	G3V8K2	Guanine nucleotide-binding protein subunit gamma	unreviewed	Guanine nucleotide-binding proteins (G proteins) are involved as a modulator or transducer in various transmembrane signaling systems. The beta and gamma chains are required for the GTPase activity, for replacement of GDP by GTP, and for G protein-effector interaction. {ECO:0000256|RuleBase:RU004973}.	Signaling	2	mostly primary Ca-dependent
Gpr158	4	2	66.6667	33.3333	A0A0A0MY13	Probable G-protein-coupled receptor 158	unreviewed	Orphan receptor.	Signaling;Receptor;GPCR	6	mostly primary Ca-dependent
Gpr162	0	2	0	100	D4AAS1	G protein-coupled receptor 162	unreviewed	Orphan receptor.	Signaling;Receptor;GPCR	2	mostly SV-cycling-dependent
Gprin3	2	2	50	50	D3ZF21	GPRIN family member 3	unreviewed	May be involved in neurite outgrowth. {ECO:0000250}.	Signaling;GPCR	4	Mixed
Gps1	0	1	0	100	A0A0G2JT06	COP9 signalosome complex subunit 1	unreviewed	Essential component of the COP9 signalosome complex (CSN), a complex involved in various cellular and developmental processes. The CSN complex is an essential regulator of the ubiquitin (Ubl) conjugation pathway by mediating the deneddylation of the cullin subunits of SCF-type E3 ligase complexes, leading to decrease the Ubl ligase activity of SCF-type complexes such as SCF, CSA or DDB2. The comp…	Signaling;Ubiquitin-related;p53	1	mostly SV-cycling-dependent
Gramd1b	0	3	0	100	D3ZYJ5	GRAM domain-containing 1B	unreviewed	Cholesterol transporter that mediates non-vesicular transport of cholesterol from the plasma membrane (PM) to the endoplasmic reticulum (ER) (PubMed:30220461). Contains unique domains for binding cholesterol and the PM, thereby serving as a molecular bridge for the transfer of cholesterol from the PM to the ER (PubMed:30220461). Plays a crucial role in cholesterol homeostasis in the adrenal gland…	Lipid composition of membranes	3	mostly SV-cycling-dependent
Grm3	1	0	100	0	A0A0G2JV93	Metabotropic glutamate receptor 3	unreviewed	G-protein coupled receptor for glutamate. Ligand binding causes a conformation change that triggers signaling via guanine nucleotide-binding proteins (G proteins) and modulates the activity of down-stream effectors. Signaling inhibits adenylate cyclase activity.	Signaling;GPCR;Glutamate	1	mostly primary Ca-dependent
Grm5	0	3	0	100	A0A0H2UHW6	Metabotropic glutamate receptor 5	unreviewed	G-protein coupled receptor for glutamate. Ligand binding causes a conformation change that triggers signaling via guanine nucleotide-binding proteins (G proteins) and modulates the activity of down-stream effectors. Signaling activates a phosphatidylinositol-calcium second messenger system and generates a calcium-activated chloride current. Plays an important role in the regulation of synaptic pl…	Signaling;GPCR;Glutamate	3	mostly SV-cycling-dependent
Gtf3c2	0	1	0	100	A0A0G2JY75	General transcription factor IIIC subunit 2	unreviewed	Required for RNA polymerase III-mediated transcription. Component of TFIIIC that initiates transcription complex assembly on tRNA and is required for transcription of 5S rRNA and other stable nuclear and cytoplasmic RNAs. May play a direct role in stabilizing interactions of TFIIIC2 with TFIIIC1 (By similarity). {ECO:0000250}.	Transcription	1	mostly SV-cycling-dependent
Hcn1	0	2	0	100	F1LSH6	Potassium/sodium hyperpolarization-activated cyclic nucleotide-gated channel 1	unreviewed	Hyperpolarization-activated ion channel exhibiting weak selectivity for potassium over sodium ions. Contributes to the native pacemaker currents in heart (If) and in neurons (Ih). May mediate responses to sour stimuli. {ECO:0000269|PubMed:11675786}.	Channel;K-Channel	2	mostly SV-cycling-dependent
Hdac6	1	0	100	0	A0A0G2QC41	Histone deacetylase 6	unreviewed	Responsible for the deacetylation of lysine residues on the N-terminal part of the core histones (H2A, H2B, H3 and H4) (PubMed:9891014). Histone deacetylation gives a tag for epigenetic repression and plays an important role in transcriptional regulation, cell cycle progression and developmental events (PubMed:9891014). Histone deacetylases act via the formation of large multiprotein complexes (P…	Cytoskeleton;Microtubuli	1	mostly primary Ca-dependent
Hectd1	0	2	0	100	D3ZLS5	HECT domain E3 ubiquitin protein ligase 1	unreviewed	E3 ubiquitin-protein ligase which accepts ubiquitin from an E2 ubiquitin-conjugating enzyme in the form of a thioester and then directly transfers the ubiquitin to targeted substrates (PubMed:22431752). Mediates 'Lys-63'-linked polyubiquitination of HSP90AA1 which leads to its intracellular localization and reduced secretion (PubMed:22431752). Negatively regulating HSP90AA1 secretion in cranial m…	Ubiquitin-related	2	mostly SV-cycling-dependent
Hecw2	3	0	100	0	D4ADD3	HECT, C2 and WW domain-containing E3 ubiquitin protein ligase 2	unreviewed	E3 ubiquitin-protein ligase that mediates ubiquitination of TP73. Acts to stabilize TP73 and enhance activation of transcription by TP73. Involved in the regulation of mitotic metaphase/anaphase transition. {ECO:0000250|UniProtKB:Q9P2P5}.	Ubiquitin-related	3	mostly primary Ca-dependent
Helz	0	1	0	100	D4ADZ6	Helicase with zinc finger	unreviewed	May act as a helicase that plays a role in RNA metabolism in multiple tissues and organs within the developing embryo. {ECO:0000250}.	RNA-binding	1	mostly SV-cycling-dependent
Herc1	0	1	0	100	A0A0G2JTT6	HECT and RLD domain-containing E3 ubiquitin protein ligase family member 1	unreviewed			1	mostly SV-cycling-dependent
Hnrnpab	0	1	0	100	Q9QX80	CArG-binding factor A	unreviewed	Transcriptional repressor. Binds to CArG box motifs, single-stranded and double-stranded DNA, and RNA. It may be that repression by CBF-A is a result of competitive binding of CBF, a putative positive factor, and CBF-A to the same or overlapping motifs around the CArG boxes.	Transcription	1	mostly SV-cycling-dependent
Hnrnpul2	0	2	0	100	D4ABT8	Heterogeneous nuclear ribonucleoprotein U-like 2	unreviewed			2	mostly SV-cycling-dependent
Hrc	0	1	0	100	G3V8S6	Histidine rich calcium binding protein, isoform CRA_b	unreviewed			1	mostly SV-cycling-dependent
Hs1bp3	0	1	0	100	D4A6D9	HCLS1-binding protein 3	unreviewed	May be a modulator of IL-2 signaling.	Signaling;IL	1	mostly SV-cycling-dependent
Ift140	0	1	0	100	F1LY69	Intraflagellar transport 140	unreviewed	Component of the IFT complex A (IFT-A), a complex required for retrograde ciliary transport and entry into cilia of G protein-coupled receptors (GPCRs) (By similarity). Plays a pivotal role in proper development and function of ciliated cells through its role in ciliogenesis and/or cilium maintenance (PubMed:22282595). Required for the development and maintenance of the outer segments of rod and …	Protein transport	1	mostly SV-cycling-dependent
Il16	0	2	0	100	D4A4I9	Pro-interleukin-16	unreviewed	Interleukin-16 stimulates a migratory response in CD4+ lymphocytes, monocytes, and eosinophils. Primes CD4+ T-cells for IL-2 and IL-15 responsiveness. Also induces T-lymphocyte expression of interleukin 2 receptor. Ligand for CD4. {ECO:0000256|RuleBase:RU363135}.	Signaling;IL	2	mostly SV-cycling-dependent
Ildr2	0	2	0	100	D3ZGJ1	Immunoglobulin-like domain-containing receptor 2	unreviewed	May be involved in lipid homeostasis and ER stress pathways. {ECO:0000269|PubMed:23826244}.	Endosomes, Golgi, ER	2	mostly SV-cycling-dependent
Inpp5f	5	1	83.3333	16.6667	D3ZKG7	Inositol polyphosphate-5-phosphatase F	unreviewed	Inositol 4-phosphatase which mainly acts on phosphatidylinositol 4-phosphate. May be functionally linked to OCRL, which converts phosphatidylinositol 4,5-bisphosphate to phosphatidylinositol, for a sequential dephosphorylation of phosphatidylinositol 4,5-bisphosphate at the 5 and 4 position of inositol, thus playing an important role in the endocytic recycling (PubMed:25869668, PubMed:25869669). …	Signaling;Lipid composition of membranes	6	mostly primary Ca-dependent
Insyn2	0	2	0	100	D4A4J1	Inhibitory synaptic factor 2A	unreviewed			2	mostly SV-cycling-dependent
Ipo11	0	1	0	100	M0R8E8	Importin 11	unreviewed	Functions in nuclear protein import as nuclear transport receptor. Serves as receptor for nuclear localization signals (NLS) in cargo substrates. Is thought to mediate docking of the importin/substrate complex to the nuclear pore complex (NPC) through binding to nucleoporin and the complex is subsequently translocated through the pore by an energy requiring, Ran-dependent mechanism. At the nucleo…	Protein transport	1	mostly SV-cycling-dependent
Iqsec1	9	3	75	25	A0A0G2JUG7	IQ motif and Sec7 domain 1	unreviewed	Guanine nucleotide exchange factor for ARF1 and ARF6. Guanine nucleotide exchange factor activity is enhanced by lipid binding. Accelerates GTP binding by ARFs of all three classes. Guanine nucleotide exchange protein for ARF6, mediating internalisation of beta-1 integrin. {ECO:0000250|UniProtKB:Q6DN90}.	Signaling;GEF;Arf	12	mostly primary Ca-dependent
Iqsec2	1	2	33.3333	66.6667	A0A0G2JZX5	IQ motif and Sec7 domain 2	unreviewed	Is a guanine nucleotide exchange factor for the ARF GTP-binding proteins. {ECO:0000250|UniProtKB:Q5JU85}.	Signaling;GEF;Arf	3	mostly SV-cycling-dependent
Irf2bp1	0	2	0	100	D4AAZ8	Interferon regulatory factor 2 binding protein 1 (Predicted)	unreviewed	Acts as a transcriptional corepressor in a IRF2-dependent manner; this repression is not mediated by histone deacetylase activities. May act as an E3 ligase towards JDP2, enhancing its polyubiquitination. Represses ATF2-dependent transcriptional activation. {ECO:0000250|UniProtKB:Q8IU81}.	Transcription	2	mostly SV-cycling-dependent
Irs2	0	1	0	100	F1MAL5	Insulin receptor substrate 2	unreviewed	May mediate the control of various cellular processes by insulin.	Signaling;Insulin	1	mostly SV-cycling-dependent
Itfg2	1	0	100	0	A0A0G2JZW3	Integrin alpha FG-GAP repeat-containing 2	unreviewed	As part of the KICSTOR complex functions in the amino acid-sensing branch of the TORC1 signaling pathway. Recruits, in an amino acid-independent manner, the GATOR1 complex to the lysosomal membranes and allows its interaction with GATOR2 and the RAG GTPases. Functions upstream of the RAG GTPases and is required to negatively regulate mTORC1 signaling in absence of amino acids. In absence of the K…	Signaling;mTOR	1	mostly primary Ca-dependent
Itpr1	1	0	100	0	F1LNT1	Inositol 1,4,5-trisphosphate receptor type 1	unreviewed	Intracellular channel that mediates calcium release from the endoplasmic reticulum following stimulation by inositol 1,4,5-trisphosphate. Involved in the regulation of epithelial secretion of electrolytes and fluid through the interaction with AHCYL1 Plays a role in ER stress-induced apoptosis. Cytoplasmic calcium released from the ER triggers apoptosis by the activation of CaM kinase II, eventua…	Channel;Ca-Channel;Endosomes, Golgi, ER	1	mostly primary Ca-dependent
Itsn2	0	1	0	100	M0R7A6	Intersectin 2	unreviewed	Adapter protein that may provide indirect link between the endocytic membrane traffic and the actin assembly machinery. May regulate the formation of clathrin-coated vesicles (CCPs). Seems to be involved in CCPs maturation including invagination or budding. Involved in endocytosis of integrin beta-1 (ITGB1) and transferrin receptor (TFR). Plays a role in dendrite formation by melanocytes. {ECO:00…	Endocytosis	1	mostly SV-cycling-dependent
Jam2	0	1	0	100	F1M065	Junctional adhesion molecule 2	unreviewed	Junctional adhesion protein that mediates heterotypic cell-cell interactions with its cognate receptor JAM3 to regulate different cellular processes (PubMed:16093349, PubMed:21868569, PubMed:24357068). Plays a role in homing and mobilization of hematopoietic stem and progenitor cells within the bone marrow (PubMed:21868569, PubMed:24357068). At the surface of bone marrow stromal cells, it contrib…	Cell-cell/matrix contacts;Adhesion	1	mostly SV-cycling-dependent
Jph1	0	3	0	100	D3ZQ55	Junctophilin 1	unreviewed	Junctophilins contribute to the formation of junctional membrane complexes (JMCs) which link the plasma membrane with the endoplasmic or sarcoplasmic reticulum in excitable cells. Provides a structural foundation for functional cross-talk between the cell surface and intracellular calcium release channels. {ECO:0000256|PIRNR:PIRNR037387}.	Endosomes, Golgi, ER	3	mostly SV-cycling-dependent
Kcnc3	2	0	100	0	Q811T3	Kv3.3c voltage gated potassium channel subunit splice variant C	unreviewed	Voltage-gated potassium channel that plays an important role in the rapid repolarization of fast-firing brain neurons. The channel opens in response to the voltage difference across the membrane, forming a potassium-selective channel through which potassium ions pass in accordance with their electrochemical gradient. The channel displays rapid activation and inactivation kinetics (PubMed:1381835)…	Channel;K-Channel	2	mostly primary Ca-dependent
Kcnma1	5	1	83.3333	16.6667	F1LNC7	Calcium-activated potassium channel subunit alpha-1	unreviewed	Potassium channel activated by both membrane depolarization or increase in cytosolic Ca(2+) that mediates export of K(+). It is also activated by the concentration of cytosolic Mg(2+). Its activation dampens the excitatory events that elevate the cytosolic Ca(2+) concentration and/or depolarize the cell membrane. It therefore contributes to repolarization of the membrane potential. Plays a key ro…	Channel;K-Channel	6	mostly primary Ca-dependent
Kcnq5	2	0	100	0	F1LSD6	Potassium voltage-gated channel subfamily Q member 5	unreviewed	Associates with KCNQ3 to form a potassium channel which contributes to M-type current, a slowly activating and deactivating potassium conductance which plays a critical role in determining the subthreshold electrical excitability of neurons. Therefore, it is important in the regulation of neuronal excitability. May contribute, with other potassium channels, to the molecular diversity of a heterog…	Channel;K-Channel	2	mostly primary Ca-dependent
Kctd3	0	1	0	100	D3ZNX0	Potassium channel tetramerisation domain containing 3	unreviewed	Accessory subunit of potassium/sodium hyperpolarization-activated cyclic nucleotide-gated channel 3 (HCN3) upregulating its cell-surface expression and current density without affecting its voltage dependence and kinetics. {ECO:0000269|PubMed:23382386}.	Channel;K-Channel	1	mostly SV-cycling-dependent
Kif1a	3	0	100	0	F1M4A4	Kinesin family member 1A	unreviewed	Motor for anterograde axonal transport of synaptic vesicle precursors (Probable). Also required for neuronal dense core vesicles (DCVs) transport to the dendritic spines and axons (PubMed:29166604, PubMed:30021165). The interaction calcium-dependent with CALM1 increases vesicle motility and interaction with the scaffolding proteins PPFIA2 and TANC2 recruits DCVs to synaptic sites (PubMed:30021165…	Cytoskeleton;Microtubuli;Transport;Axonal transport	3	mostly primary Ca-dependent
Kif21a	1	1	50	50	D3ZCG2	Kinesin family member 21A	unreviewed	Microtubule-binding motor protein probably involved in neuronal axonal transport. In vitro, has a plus-end directed motor activity. {ECO:0000269|PubMed:10225949}.	Cytoskeleton;Microtubuli;Transport;Axonal transport	2	Mixed
Kif5c	1	0	100	0	G3V6L4	Kinesin-like protein	unreviewed	Involved in synaptic transmission (By similarity). Mediates dendritic trafficking of mRNAs (By similarity). Kinesin is a microtubule-associated force-producing protein that may play a role in organelle transport (By similarity). Required for anterograde axonal transportation of MAPK8IP3/JIP3 which is essential for MAPK8IP3/JIP3 function in axon elongation (PubMed:23576431). {ECO:0000250|UniProtKB…	Cytoskeleton;Microtubuli;Transport;Axonal transport	1	mostly primary Ca-dependent
Kit	0	1	0	100	A0A0G2JTL4	Mast/stem cell growth factor receptor	unreviewed	Tyrosine-protein kinase that acts as cell-surface receptor for the cytokine KITLG/SCF and plays an essential role in the regulation of cell survival and proliferation, hematopoiesis, stem cell maintenance, gametogenesis, mast cell development, migration and function, and in melanogenesis. In response to KITLG/SCF binding, KIT can activate several signaling pathways. Phosphorylates PIK3R1, PLCG1, …	Signaling;Kinase	1	mostly SV-cycling-dependent
Klc2	1	1	50	50	B2GV74	Kinesin light chain 2	unreviewed	Kinesin is a microtubule-associated force-producing protein that may play a role in organelle transport. The light chain may function in coupling of cargo to the heavy chain or in the modulation of its ATPase activity.	Cytoskeleton;Microtubuli;Transport;Axonal transport	2	Mixed
Kndc1	0	1	0	100	D4A8Q2	Kinase non-catalytic C-lobe domain-containing 1	unreviewed	RAS-Guanine nucleotide exchange factor (GEF) that controls the negative regulation of neuronal dendrite growth by mediating a signaling pathway linking RAS and MAP2 (PubMed:17984326, PubMed:21385318). May be involved in cellular senescence (By similarity). {ECO:0000250|UniProtKB:Q76NI1, ECO:0000269|PubMed:17984326, ECO:0000269|PubMed:21385318}.	Signaling;GEF;Ras	1	mostly SV-cycling-dependent
Kpna3	0	1	0	100	Q56R18	Importin subunit alpha	unreviewed	Functions in nuclear protein import. {ECO:0000256|PIRNR:PIRNR005673}.	Nuclear import	1	mostly SV-cycling-dependent
Ksr2	1	0	100	0	F1LY04	Kinase suppressor of ras 2	unreviewed	Location-regulated scaffold connecting MEK to RAF. Has very low protein kinase activity and can phosphorylate MAP2K1 at several Ser and Thr residues with very low efficiency (in vitro). Acts as MAP2K1/MEK1-dependent allosteric activator of BRAF; upon binding to MAP2K1/MEK1, dimerizes with BRAF and promotes BRAF-mediated phosphorylation of MAP2K1/MEK1. Interaction with BRAF enhances KSR2-mediated …	Signaling;Scaffold;MAPK	1	mostly primary Ca-dependent
LOC100362814	0	5	0	100	F1LXC7	Hypothetical protein LOC100362814	unreviewed			5	mostly SV-cycling-dependent
LOC100909750	2	0	100	0	D3ZGM3	Tyrosine-protein kinase	unreviewed		Signaling;Kinase	2	mostly primary Ca-dependent
LOC100911440	0	1	0	100	A0A0G2K5L2	RCG47744, isoform CRA_c	unreviewed			1	mostly SV-cycling-dependent
Larp4b	0	3	0	100	D3ZF45	La ribonucleoprotein domain family, member 4B	unreviewed	Stimulates mRNA translation. {ECO:0000250|UniProtKB:Q92615}.	Translation	3	mostly SV-cycling-dependent
Ldb2	0	1	0	100	E9PTQ0	LIM domain-binding 2	unreviewed	Binds to the LIM domain of a wide variety of LIM domain-containing transcription factors.	Transcription	1	mostly SV-cycling-dependent
Limch1	0	5	0	100	F1M392	LIM and calponin homology domains 1	unreviewed	Actin stress fibers-associated protein that activates non-muscle myosin IIa. Activates the non-muscle myosin IIa complex by promoting the phosphorylation of its regulatory subunit MRLC/MYL9. Through the activation of non-muscle myosin IIa, positively regulates actin stress fibers assembly and stabilizes focal adhesions. It therefore negatively regulates cell spreading and cell migration. {ECO:000…	Cytoskeleton;Actin	5	mostly SV-cycling-dependent
Lmo7	0	7	0	100	A0A0G2K8R3	LIM domain 7	unreviewed			7	mostly SV-cycling-dependent
Lmtk2	2	1	66.6667	33.3333	D3ZBH5	Lemur tyrosine kinase 2	unreviewed	Phosphorylates PPP1C, phosphorylase b and CFTR. {ECO:0000250}.	Signaling;Kinase	3	mostly primary Ca-dependent
Lnpk	0	1	0	100	A0JN29	Limb and neural patterns	unreviewed	Endoplasmic reticulum (ER)-shaping membrane protein that plays a role in determining ER morphology. Involved in the stabilization of nascent three-way ER tubular junctions within the ER network. May also play a role as a curvature-stabilizing protein within three-way ER tubular junction network. May be involved in limb and central nervous system development (PubMed:12732147). {ECO:0000250|UniProt…	Endosomes, Golgi, ER	1	mostly SV-cycling-dependent
Lrrc47	1	0	100	0	F1LT49	Leucine-rich repeat-containing 47	unreviewed			1	mostly primary Ca-dependent
Lrrc4c	0	1	0	100	D3ZXT1	Leucine rich repeat containing 4C (Predicted), isoform CRA_a	unreviewed	May promote neurite outgrowth of developing thalamic neurons. {ECO:0000269|PubMed:14595443}.	Neurite outgrowth	1	mostly SV-cycling-dependent
Lsm11	0	2	0	100	B0BNI4	LSM11, U7 small nuclear RNA-associated	unreviewed	Component of the U7 snRNP complex that is involved in the histone 3'-end pre-mRNA processing. Increases U7 snRNA levels but not histone 3'-end pre-mRNA processing activity, when overexpressed. Required for cell cycle progression from G1 to S phases. Binds specifically to the Sm-binding site of U7 snRNA. {ECO:0000269|PubMed:12975319, ECO:0000269|PubMed:15824063, ECO:0000269|PubMed:16914750}.	RNA-splicing	2	mostly SV-cycling-dependent
Lsm14a	0	5	0	100	B2GV58	LSM14A mRNA-processing body assembly factor	unreviewed	Essential for formation of P-bodies, cytoplasmic structures that provide storage sites for non-translating mRNAs. {ECO:0000250|UniProtKB:Q8ND56}.	RNA-binding	5	mostly SV-cycling-dependent
Lsp1	0	1	0	100	Q4QQV6	Lymphocyte specific 1, isoform CRA_a	unreviewed	May play a role in mediating neutrophil activation and chemotaxis. {ECO:0000269|PubMed:17481585}.	Signaling	1	mostly SV-cycling-dependent
Lzts3	0	1	0	100	G3V8V8	Leucine zipper putative tumor suppressor 3	unreviewed	May be involved in promoting the maturation of dendritic spines, probably via regulating SIPA1L1 levels at the postsynaptic density of synapses(PubMed:27252646). {ECO:0000269|PubMed:27252646}.	Development	1	mostly SV-cycling-dependent
Magi1	1	0	100	0	M0R8T1	Membrane-associated guanylate kinase, WW and PDZ domain-containing protein 1	unreviewed	May play a role as scaffolding protein at cell-cell junctions. May regulate acid-induced ASIC3 currents by modulating its expression at the cell surface.	Cell-cell/matrix contacts;Junctions;Scaffold	1	mostly primary Ca-dependent
Map2	4	48	7.69231	92.3077	F1MAQ5	Microtubule-associated protein	unreviewed	The exact function of MAP2 is unknown but MAPs may stabilize the microtubules against depolymerization. They also seem to have a stiffening effect on microtubules.	Cytoskeleton;Microtubuli	52	mostly SV-cycling-dependent
Map2k4	2	0	100	0	F1LP57	Mitogen-activated protein kinase kinase 4	unreviewed	Dual specificity protein kinase which acts as an essential component of the MAP kinase signal transduction pathway. Essential component of the stress-activated protein kinase/c-Jun N-terminal kinase (SAP/JNK) signaling pathway. With MAP2K7/MKK7, is the one of the only known kinase to directly activate the stress-activated protein kinase/c-Jun N-terminal kinases MAPK8/JNK1, MAPK9/JNK2 and MAPK10/J…	Signaling;MAPK	2	mostly primary Ca-dependent
Map3k13	0	1	0	100	F7FMK8	Mitogen-activated protein kinase kinase kinase 13	unreviewed	Activates the JUN N-terminal pathway through activation of the MAP kinase kinase MAP2K7. Acts synergistically with PRDX3 to regulate the activation of NF-kappa-B in the cytosol. This activation is kinase-dependent and involves activating the IKK complex, the IKBKB-containing complex that phosphorylates inhibitors of NF-kappa-B (By similarity). {ECO:0000250}.	Signaling;MAPK	1	mostly SV-cycling-dependent
Map3k5	2	0	100	0	D3ZZH6	Mitogen-activated protein kinase kinase kinase 5	unreviewed	Serine/threonine kinase which acts as an essential component of the MAP kinase signal transduction pathway. Plays an important role in the cascades of cellular responses evoked by changes in the environment. Mediates signaling for determination of cell fate such as differentiation and survival. Plays a crucial role in the apoptosis signal transduction pathway through mitochondria-dependent caspas…	Signaling;MAPK	2	mostly primary Ca-dependent
Map4	1	7	12.5	87.5	A0A0G2JW88	Microtubule-associated protein	unreviewed	Non-neuronal microtubule-associated protein. Promotes microtubule assembly (By similarity). {ECO:0000250}.	Cytoskeleton;Microtubuli	8	mostly SV-cycling-dependent
Map4k4	0	3	0	100	A0A0G2K7W4	Mitogen-activated protein kinase kinase kinase kinase 4	unreviewed	Serine/threonine kinase that may play a role in the response to environmental stress and cytokines such as TNF-alpha. Appears to act upstream of the JUN N-terminal pathway. Phosphorylates SMAD1 on Thr-322 (By similarity). {ECO:0000250, ECO:0000269|PubMed:10669731, ECO:0000269|PubMed:9135144}.	Signaling;MAPK	3	mostly SV-cycling-dependent
Map7d1	0	2	0	100	D4A644	MAP7 domain-containing 1	unreviewed		Cytoskeleton;Microtubuli	2	mostly SV-cycling-dependent
Map7d2	0	1	0	100	D4A4L4	MAP7 domain-containing 2	unreviewed		Cytoskeleton;Microtubuli	1	mostly SV-cycling-dependent
Mapt	7	19	26.9231	73.0769	D4A1Q2	Microtubule-associated protein	unreviewed	Promotes microtubule assembly and stability, and might be involved in the establishment and maintenance of neuronal polarity. The C-terminus binds axonal microtubules while the N-terminus binds neural plasma membrane components, suggesting that tau functions as a linker protein between both. Axonal polarity is predetermined by tau localization (in the neuronal cell) in the domain of the cell body…	Cytoskeleton;Microtubuli	26	mostly SV-cycling-dependent
Mark4	0	1	0	100	A0A0G2JTD8	Microtubule affinity-regulating kinase 4	unreviewed	Serine/threonine-protein kinase (By similarity). Phosphorylates the microtubule-associated protein MAPT/TAU (By similarity). Also phosphorylates the microtubule-associated proteins MAP2 and MAP4 (By similarity). Involved in regulation of the microtubule network, causing reorganization of microtubules into bundles (By similarity). Required for the initiation of axoneme extension during cilium asse…	Signaling;Kinase;Cytoskeleton;Microtubuli	1	mostly SV-cycling-dependent
Mast4	0	1	0	100	M0R3L1	Microtubule-associated serine/threonine kinase family member 4	unreviewed		Cytoskeleton;Microtubuli	1	mostly SV-cycling-dependent
Mex3c	0	1	0	100	D4A2R5	Mex-3 RNA-binding family member C	unreviewed	RNA-binding protein. May be involved in post-transcriptional regulatory mechanisms, modulating levels of some mRNAs by promoting their degradation in a way involving ubiquitin ligase activity. May act as suppressor of replication stress and chromosome missegregation. {ECO:0000250}.	RNA-binding	1	mostly SV-cycling-dependent
Mex3d	0	1	0	100	F1M5V7	Mex-3 RNA-binding family member D	unreviewed	RNA binding protein, may be involved in post-transcriptional regulatory mechanisms. {ECO:0000250}.	RNA-binding	1	mostly SV-cycling-dependent
Mff	5	0	100	0	A0A0G2KAL9	Mitochondrial fission factor	unreviewed	Plays a role in mitochondrial and peroxisomal fission. Promotes the recruitment and association of the fission mediator dynamin-related protein 1 (DNM1L) to the mitochondrial surface. May be involved in regulation of synaptic vesicle membrane dynamics by recruitment of DNM1L to clathrin-containing vesicles. {ECO:0000269|PubMed:23792689}.	Mitochondria-related;Endocytosis	5	mostly primary Ca-dependent
Mfsd4a	1	0	100	0	A0A0G2K6P5	Major facilitator superfamily domain-containing 4A	unreviewed			1	mostly primary Ca-dependent
Mical3	3	5	37.5	62.5	D3ZGN7	Microtubule-associated monooxygenase, calponin and LIM domain-containing 3	unreviewed	Monooxygenase that promotes depolymerization of F-actin by mediating oxidation of specific methionine residues on actin to form methionine-sulfoxide, resulting in actin filament disassembly and preventing repolymerization. In the absence of actin, it also functions as a NADPH oxidase producing H(2)O(2). Seems to act as Rab effector protein and play a role in vesicle trafficking. Involved in exocy…	Cytoskeleton;Actin	8	mostly SV-cycling-dependent
Miga2	0	3	0	100	A0A0G2KAE6	Mitoguardin 2	unreviewed	Regulator of mitochondrial fusion (PubMed:26711011). Acts by forming homo- and heterodimers at the mitochondrial outer membrane and facilitating the formation of PLD6/MitoPLD dimers. May act by regulating phospholipid metabolism via PLD6/MitoPLD (By similarity). {ECO:0000250|UniProtKB:Q7L4E1, ECO:0000269|PubMed:26711011}.	Mitochondria-related	3	mostly SV-cycling-dependent
Mink1	0	2	0	100	F1LN69	Misshapen-like kinase 1	unreviewed	Serine/threonine kinase which acts as a negative regulator of Ras-related Rap2-mediated signal transduction to control neuronal structure and AMPA receptor trafficking. Required for normal synaptic density, dendrite complexity, as well as surface AMPA receptor expression in hippocampal neurons. Can activate the JNK and MAPK14/p38 pathways and mediates stimulation of the stress-activated protein k…	Signaling;Kinase	2	mostly SV-cycling-dependent
Mlc1	0	1	0	100	D4ABB2	Megalencephalic leukoencephalopathy with subcortical cysts 1	unreviewed	Regulates the response of astrocytes to hypo-osmosis by promoting calcium influx. {ECO:0000250}.	Ion homeostasis	1	mostly SV-cycling-dependent
Mprip	0	1	0	100	A0A0G2JUR5	Myosin phosphatase Rho-interacting protein	unreviewed	Targets myosin phosphatase to the actin cytoskeleton. Required for the regulation of the actin cytoskeleton by RhoA and ROCK1. Depletion leads to an increased number of stress fibers in smooth muscle cells through stabilization of actin fibers by phosphorylated myosin. Overexpression of MRIP as well as its F-actin-binding region leads to disassembly of stress fibers in neuronal cells (By similari…	Cytoskeleton;Actin	1	mostly SV-cycling-dependent
Mrtfa	0	1	0	100	A0A0G2JXC5	Megakaryoblastic leukemia (translocation) 1	unreviewed	Transcription coactivator that associates with the serum response factor (SRF) transcription factor to control expression of genes regulating the cytoskeleton during development, morphogenesis and cell migration (PubMed:12019265, PubMed:12732141, PubMed:17588931, PubMed:19350017, PubMed:24732378). The SRF-MRTFA complex activity responds to Rho GTPase-induced changes in cellular globular actin (G-…	Transcription	1	mostly SV-cycling-dependent
Mtch1	0	1	0	100	B0BN30	Mitochondrial carrier 1	unreviewed	Potential mitochondrial transporter. May play a role in apoptosis (By similarity). {ECO:0000250}.	Mitochondria-related	1	mostly SV-cycling-dependent
Mtcl1	0	1	0	100	D4A5D4	Microtubule crosslinking factor 1	unreviewed	Microtubule-associated factor involved in the late phase of epithelial polarization and microtubule dynamics regulation. Plays a role in the development and maintenance of non-centrosomal microtubule bundles at the lateral membrane in polarized epithelial cells. {ECO:0000269|PubMed:23902687}.	Cytoskeleton;Microtubuli	1	mostly SV-cycling-dependent
Mtss1	0	1	0	100	D3ZYM5	MTSS1, I-BAR domain-containing	unreviewed	Inhibits the nucleation of actin filaments in vitro. {ECO:0000269|PubMed:12482861}.	Cytoskeleton;Actin	1	mostly SV-cycling-dependent
Mtss1l	1	0	100	0	D4A3S6	MTSS1L, I-BAR domain-containing	unreviewed	Involved in plasma membrane dynamics. Potentiated PDGF-mediated formation of membrane ruffles and lamellipodia in fibroblasts, acting via RAC1 activation. May function in actin bundling. {ECO:0000250|UniProtKB:Q765P7}.	Cytoskeleton;Actin	1	mostly primary Ca-dependent
Mtus2	0	1	0	100	A0A0G2K4U7	Microtubule-associated scaffold protein 2	unreviewed	Binds microtubules. Together with MAPRE1 may target the microtubule depolymerase KIF2C to the plus-end of microtubules. May regulate the dynamics of microtubules at their growing distal tip (By similarity). {ECO:0000250}.	Cytoskeleton;Microtubuli	1	mostly SV-cycling-dependent
Mtx3	0	1	0	100	D3ZNK1	Metaxin 3	unreviewed			1	mostly SV-cycling-dependent
Mycbp2	0	1	0	100	D4A2D3	MYC-binding protein 2, E3 ubiquitin protein ligase	unreviewed	Atypical E3 ubiquitin-protein ligase which specifically mediates ubiquitination of threonine and serine residues on target proteins, instead of ubiquitinating lysine residues (By similarity). Shows esterification activity towards both threonine and serine, with a preference for threonine, and acts via two essential catalytic cysteine residues that relay ubiquitin to its substrate via thioester in…	Ubiquitin-related	1	mostly SV-cycling-dependent
Nacad	0	1	0	100	F1M6E5	NAC alpha domain-containing	unreviewed	May prevent inappropriate targeting of non-secretory polypeptides to the endoplasmic reticulum (ER). May bind to nascent polypeptide chains as they emerge from the ribosome and block their interaction with the signal recognition particle (SRP), which normally targets nascent secretory peptides to the ER. May also reduce the inherent affinity of ribosomes for protein translocation sites in the ER …	Endosomes, Golgi, ER	1	mostly SV-cycling-dependent
Nav1	6	3	66.6667	33.3333	D4A5I4	Neuron navigator 1	unreviewed	May be involved in neuronal migration. {ECO:0000269|PubMed:15797708}.	Development	9	mostly primary Ca-dependent
Ncam1	2	1	66.6667	33.3333	A0A0G2K0M8	Neural cell adhesion molecule 1	unreviewed	This protein is a cell adhesion molecule involved in neuron-neuron adhesion, neurite fasciculation, outgrowth of neurites, etc.	Cell-cell/matrix contacts;Adhesion	3	mostly primary Ca-dependent
Ncoa7	1	0	100	0	F1LWN1	Nuclear receptor coactivator 7	unreviewed	Enhances the transcriptional activities of several nuclear receptors. Involved in the coactivation of different nuclear receptors, such as ESR1, THRB, PPARG and RARA (By similarity). {ECO:0000250}.	Transcription	1	mostly primary Ca-dependent
Ncor2	0	3	0	100	D3ZXN9	Nuclear receptor co-repressor 2	unreviewed	Transcriptional corepressor. Mediates the transcriptional repression activity of some nuclear receptors by promoting chromatin condensation, thus preventing access of the basal transcription. Isoform 1 and isoform 5 have different affinities for different nuclear receptors. Involved in the regulation BCL6-dependent of the germinal center (GC) reactions, mainly through the control of the GC B-cell…	Transcription	3	mostly SV-cycling-dependent
Ndufa2	0	1	0	100	D3ZS58	NADH dehydrogenase [ubiquinone] 1 alpha subcomplex subunit 2	unreviewed	Accessory subunit of the mitochondrial membrane respiratory chain NADH dehydrogenase (Complex I), that is believed not to be involved in catalysis. Complex I functions in the transfer of electrons from NADH to the respiratory chain. The immediate electron acceptor for the enzyme is believed to be ubiquinone. {ECO:0000256|PIRNR:PIRNR005822}.	Mitochondria-related	1	mostly SV-cycling-dependent
Ndufb10	0	1	0	100	D4A0T0	NADH:ubiquinone oxidoreductase subunit B10	unreviewed	Accessory subunit of the mitochondrial membrane respiratory chain NADH dehydrogenase (Complex I), that is believed not to be involved in catalysis. Complex I functions in the transfer of electrons from NADH to the respiratory chain. The immediate electron acceptor for the enzyme is believed to be ubiquinone. {ECO:0000250|UniProtKB:O96000}.	Mitochondria-related	1	mostly SV-cycling-dependent
Ndufs5	0	1	0	100	B5DEL8	NADH dehydrogenase (Ubiquinone) Fe-S protein 5	unreviewed	Accessory subunit of the mitochondrial membrane respiratory chain NADH dehydrogenase (Complex I), that is believed not to be involved in catalysis. Complex I functions in the transfer of electrons from NADH to the respiratory chain. The immediate electron acceptor for the enzyme is believed to be ubiquinone. {ECO:0000250|UniProtKB:O43920}.	Mitochondria-related	1	mostly SV-cycling-dependent
Nedd4l	1	1	50	50	A0A0G2JXP3	Neural precursor cell-expressed, developmentally down-regulated 4-like, E3 ubiquitin protein ligase	unreviewed	E3 ubiquitin-protein ligase which accepts ubiquitin from an E2 ubiquitin-conjugating enzyme in the form of a thioester and then directly transfers the ubiquitin to targeted substrates. Inhibits TGF-beta signaling by triggering SMAD2 and TGFBR1 ubiquitination and proteasome-dependent degradation. Promotes ubiquitination and internalization of various plasma membrane channels such as ENaC, SCN2A/Na…	Ubiquitin-related	2	Mixed
Nefm	0	5	0	100	G3V7S2	Neurofilament medium polypeptide	unreviewed	Neurofilaments usually contain three intermediate filament proteins: L, M, and H which are involved in the maintenance of neuronal caliber.	Cytoskeleton	5	mostly SV-cycling-dependent
Nfib	0	1	0	100	O70185	Nuclear factor 1	unreviewed	Recognizes and binds the palindromic sequence 5'-TTGGCNNNNNGCCAA-3' present in viral and cellular promoters and in the origin of replication of adenovirus type 2. These proteins are individually capable of activating transcription and replication. {ECO:0000256|RuleBase:RU000690}.	Transcription	1	mostly SV-cycling-dependent
Nhsl1	1	0	100	0	A0A0G2JZL4	NHS-like 1	unreviewed			1	mostly primary Ca-dependent
Npdc1	2	0	100	0	Q6AY81	Neural proliferation, differentiation and control, 1	unreviewed	Suppresses oncogenic transformation in neural and non-neural cells and down-regulates neural cell proliferation. Might be involved in transcriptional regulation.	Transcription	2	mostly primary Ca-dependent
Nrbp2	2	0	100	0	A0A0G2JT23	Nuclear receptor-binding protein 2	unreviewed	May regulate apoptosis of neural progenitor cells during their differentiation. {ECO:0000269|PubMed:18619852}.	Apoptosis	2	mostly primary Ca-dependent
Nrcam	0	1	0	100	A0A0G2K3Q5	Neuronal cell adhesion molecule	unreviewed	Cell adhesion protein that is required for normal responses to cell-cell contacts in brain and in the peripheral nervous system. Plays a role in neurite outgrowth in response to contactin binding. Plays a role in mediating cell-cell contacts between Schwann cells and axons (By similarity). Plays a role in the formation and maintenance of the nodes of Ranvier on myelinated axons (PubMed:16039564).…	Cell-cell/matrix contacts;Adhesion	1	mostly SV-cycling-dependent
Nudt10	0	1	0	100	D3ZYH3	Nudix hydrolase 11	unreviewed	Cleaves a beta-phosphate from the diphosphate groups in PP-InsP5 (diphosphoinositol pentakisphosphate), suggesting that it may play a role in signal transduction. Also able to catalyze the hydrolysis of dinucleoside oligophosphates, with Ap6A and Ap5A being the preferred substrates. The major reaction products are ADP and p4a from Ap6A and ADP and ATP from Ap5A. Also able to hydrolyze 5-phosphori…	Signaling	1	mostly SV-cycling-dependent
Nufip2	0	2	0	100	D3ZC82	Nuclear FMR1-interacting protein 2	unreviewed	Binds RNA. {ECO:0000250|UniProtKB:Q7Z417}.	RNA-binding	2	mostly SV-cycling-dependent
Osbpl8	0	5	0	100	A0A0G2JXN8	Oxysterol-binding protein	unreviewed	Lipid transporter involved in lipid countertransport between the endoplasmic reticulum and the plasma membrane: specifically exchanges phosphatidylserine with phosphatidylinositol 4-phosphate (PI4P), delivering phosphatidylserine to the plasma membrane in exchange for PI4P, which is degraded by the SAC1/SACM1L phosphatase in the endoplasmic reticulum. Binds phosphatidylserine and PI4P in a mutual…	Endosomes, Golgi, ER;Lipid composition of membranes	5	mostly SV-cycling-dependent
Oxr1	6	0	100	0	A0A0G2K7Y2	Oxidation resistance protein 1	unreviewed	May be involved in protection from oxidative damage. {ECO:0000250}.	Oxidative stress	6	mostly primary Ca-dependent
Oxsr1	1	0	100	0	D3ZUC9	Oxidative stress-responsive kinase 1	unreviewed	Phosphorylates RELL1, RELL2, RELT and PAK1. Phosphorylates PLSCR1 in the presence of RELT. {ECO:0000250|UniProtKB:O95747}.	Signaling;Kinase;Oxidative stress	1	mostly primary Ca-dependent
Pacs2	1	0	100	0	D3ZJG4	Phosphofurin acidic cluster sorting protein 2	unreviewed	Multifunctional sorting protein that controls the endoplasmic reticulum (ER)-mitochondria communication, including the apposition of mitochondria with the ER and ER homeostasis. In addition, in response to apoptotic inducer, translocates BIB to mitochondria, which initiates a sequence of events including the formation of mitochondrial truncated BID, the release of cytochrome c, the activation of …		1	mostly primary Ca-dependent
Pak6	0	2	0	100	D3ZQ51	Non-specific serine/threonine protein kinase	unreviewed	Serine/threonine protein kinase that plays a role in the regulation of gene transcription. The kinase activity is induced by various effectors including AR or MAP2K6/MAPKK6. Phosphorylates the DNA-binding domain of androgen receptor/AR and thereby inhibits AR-mediated transcription. Inhibits also ESR1-mediated transcription. May play a role in cytoskeleton regulation by interacting with IQGAP1. M…	Signaling;Kinase;Pak	2	mostly SV-cycling-dependent
Palm3	1	1	50	50	D4A1J3	Paralemmin 3	unreviewed	ATP-binding protein, which may act as a adapter in the Toll-like receptor (TLR) signaling. {ECO:0000250}.	Signaling;TLR	2	Mixed
Pank4	1	0	100	0	G3V7T3	Pantothenate kinase 4	unreviewed	May play a role in the physiological regulation of coenzyme A (CoA) intracellular levels. The phosphatase activity shows preference for normal or oxidatively damaged intermediates of 4'-phosphopantetheine, which provides strong indirect evidence that the phosphatase activity pre-empts damage in the CoA pathway. Hydrolyzing excess 4'-phosphopantetheine could constitute a directed overflow mechanis…	Metabolism	1	mostly primary Ca-dependent
Parp9	3	0	100	0	A1A5Q1	Poly [ADP-ribose] polymerase	unreviewed	ADP-ribosyltransferase which, in association with E3 ligase DTX3L, plays a role in DNA damage repair and in immune responses including interferon-mediated antiviral defenses (PubMed:27796300). Within the complex, enhances DTX3L E3 ligase activity which is further enhanced by PARP9 binding to poly(ADP-ribose) (By similarity). In addition, positively regulates DTXL3 protein levels (By similarity). …	DNA-repair;Ubiquitin-related	3	mostly primary Ca-dependent
Paxx	0	1	0	100	A0A0G2QC22	PAXX, non-homologous end joining factor	unreviewed	Involved in non-homologous end joining (NHEJ), a major pathway to repair double-strand breaks in DNA. May act as a scaffold required to stabilize the Ku heterodimer, composed of XRCC5/Ku80 and XRCC6/Ku70, at DNA ends and thus promote assembly and/or stability of the NHEJ machinery at double-strand break sites. {ECO:0000250|UniProtKB:Q9BUH6}.	DNA-repair	1	mostly SV-cycling-dependent
Pcdh1	1	2	33.3333	66.6667	A0A0G2K6T9	Protocadherin 1	unreviewed		Cell-cell/matrix contacts;Adhesion	3	mostly SV-cycling-dependent
Pcdh17	0	2	0	100	D3ZPN0	Protocadherin 17	unreviewed		Cell-cell/matrix contacts;Adhesion	2	mostly SV-cycling-dependent
Pcdh19	0	1	0	100	A0A0G2K8I5	Protocadherin 19	unreviewed	Potential calcium-dependent cell-adhesion protein. {ECO:0000250}.	Cell-cell/matrix contacts;Adhesion	1	mostly SV-cycling-dependent
Pcdh7	0	2	0	100	Q68HB8	Protocadherin 7	unreviewed		Cell-cell/matrix contacts;Adhesion	2	mostly SV-cycling-dependent
Pcdh9	2	2	50	50	F1LS01	Protocadherin 9	unreviewed		Cell-cell/matrix contacts;Adhesion	4	Mixed
Pcdhac2	0	1	0	100	Q767H7	Cadherin-related neuronal receptor c2	unreviewed		Cell-cell/matrix contacts;Adhesion	1	mostly SV-cycling-dependent
Pcm1	1	4	20	80	A0A0G2K0X1	Pericentriolar material 1	unreviewed	Required for centrosome assembly and function (PubMed:12112146). Essential for the correct localization of several centrosomal proteins including CEP250, CETN3, PCNT and NEK2 (By similarity). Required to anchor microtubules to the centrosome (By similarity). Involved in the biogenesis of cilia (By similarity). {ECO:0000250|UniProtKB:Q15154, ECO:0000269|PubMed:12112146}.	Cytoskeleton;Microtubuli	5	mostly SV-cycling-dependent
Pcnx3	0	4	0	100	D3ZSQ1	Pecanex 3	unreviewed		Signaling;Notch;Endosomes, Golgi, ER	4	mostly SV-cycling-dependent
Pcp2	2	1	66.6667	33.3333	D3ZXP8	Purkinje cell protein 2	unreviewed	May function as a cell-type specific modulator for G protein-mediated cell signaling	Signaling;Phosphatase;Wnt	3	mostly primary Ca-dependent
Pde2a	2	0	100	0	A0A0G2K876	Phosphodiesterase	unreviewed	Cyclic nucleotide phosphodiesterase with a dual-specificity for the second messengers cAMP and cGMP, which are key regulators of many important physiological processes. {ECO:0000250}.; [Isoform PDE2A2]: Regulates mitochondrial cAMP levels and respiration (By similarity). Involved in the regulation of mitochondria morphology/dynamics and apoptotic cell death via local modulation of cAMP/PKA signal…	Signaling	2	mostly primary Ca-dependent
Pdzd2	0	3	0	100	F1M785	PDZ domain-containing protein 2	unreviewed		Cell-cell/matrix contacts;Adhesion	3	mostly SV-cycling-dependent
Pdzd8	0	1	0	100	D3ZXY2	PDZ domain containing 8 (Predicted)	unreviewed	Molecular tethering protein that connects endoplasmic reticulum and mitochondria membranes (PubMed:29097544). PDZD8-dependent endoplasmic reticulum-mitochondria membrane tethering is essential for endoplasmic reticulum-mitochondria Ca(2+) transfer (PubMed:29097544). In neurons, involved in the regulation of dendritic Ca(2+) dynamics by regulating mitochondrial Ca(2+) uptake in neurons (PubMed:290…	Endosomes, Golgi, ER;Mitochondria-related;Ion homeostasis	1	mostly SV-cycling-dependent
Peak1	0	2	0	100	D4A563	Pseudopodium-enriched atypical kinase 1	unreviewed	Probable catalytically inactive kinase. Scaffolding protein that regulates the cytoskeleton to control cell spreading and migration by modulating focal adhesion dynamics. Acts as a scaffold for mediating EGFR signaling. {ECO:0000250|UniProtKB:Q9H792}.	Signaling;Scaffold	2	mostly SV-cycling-dependent
Pex10	1	0	100	0	D3ZC81	Peroxisomal biogenesis factor 10	unreviewed	Somewhat implicated in the biogenesis of peroxisomes. {ECO:0000250}.	Peroxisomes	1	mostly primary Ca-dependent
Phactr2	0	1	0	100	A0A0G2K8Q4	Phosphatase and actin regulator	unreviewed		Cytoskeleton;Actin;Signaling;Phosphatase	1	mostly SV-cycling-dependent
Phkb	1	0	100	0	A0A0G2K9C8	Phosphorylase b kinase regulatory subunit	unreviewed	Phosphorylase b kinase catalyzes the phosphorylation of serine in certain substrates, including troponin I. {ECO:0000256|RuleBase:RU364123}.	Signaling;Kinase	1	mostly primary Ca-dependent
Phldb1	4	0	100	0	D3ZNS1	Pleckstrin homology-like domain family B member 1	unreviewed		Cytoskeleton;Microtubuli	4	mostly primary Ca-dependent
Pikfyve	2	0	100	0	D3ZYT8	Phosphoinositide kinase, FYVE-type zinc finger-containing	unreviewed	The PI(3,5)P2 regulatory complex regulates both the synthesis and turnover of phosphatidylinositol 3,5-bisphosphate (PtdIns(3,5)P2). Catalyzes the phosphorylation of phosphatidylinositol 3-phosphate on the fifth hydroxyl of the myo-inositol ring, to form phosphatidylinositol 3,5-bisphosphate. Required for endocytic-vacuolar pathway and nuclear migration. The product of the reaction it catalyzes f…	Signaling;Lipid composition of membranes	2	mostly primary Ca-dependent
Pip5k1c	3	0	100	0	F1M8H6	Phosphatidylinositol 4-phosphate 5-kinase type-1 gamma	unreviewed	Catalyzes the phosphorylation of phosphatidylinositol 4-phosphate (PtdIns4P) to form phosphatidylinositol 4,5-bisphosphate (PtdIns(4,5)P2). PtdIns(4,5)P2 is involved in a variety of cellular processes and is the substrate to form phosphatidylinositol 3,4,5-trisphosphate (PtdIns(3,4,5)P3), another second messenger. The majority of PtdIns(4,5)P2 is thought to occur via type I phosphatidylinositol 4…	Signaling;Lipid composition of membranes	3	mostly primary Ca-dependent
Pitpnm2	1	0	100	0	F1LXD6	Phosphatidylinositol transfer protein, membrane-associated 2	unreviewed	Catalyzes the transfer of phosphatidylinositol and phosphatidylcholine between membranes (in vitro). Binds calcium ions (By similarity). {ECO:0000250}.	Lipid composition of membranes	1	mostly primary Ca-dependent
Pja1	0	1	0	100	A0A0U1RRV0	Praja ring finger ubiquitin ligase 1 (Fragment)	unreviewed	Has E2-dependent E3 ubiquitin-protein ligase activity. Ubiquitinates MAGED1 antigen leading to its subsequent degradation by proteasome. May be involved in protein sorting. {ECO:0000269|PubMed:10500182, ECO:0000269|PubMed:12036302}.	Ubiquitin-related	1	mostly SV-cycling-dependent
Pkp4	4	17	19.0476	80.9524	F1M2K6	Plakophilin 4	unreviewed	Plays a role as a regulator of Rho activity during cytokinesis. May play a role in junctional plaques (By similarity). {ECO:0000250}.	Signaling;Rho	21	mostly SV-cycling-dependent
Plcb4	0	1	0	100	D4A8C5	1-phosphatidylinositol 4,5-bisphosphate phosphodiesterase	unreviewed	The production of the second messenger molecules diacylglycerol (DAG) and inositol 1,4,5-trisphosphate (IP3) is mediated by activated phosphatidylinositol-specific phospholipase C enzymes. This form has a role in retina signal transduction.	Signaling;Lipid composition of membranes	1	mostly SV-cycling-dependent
Plch2	1	2	33.3333	66.6667	D4AAX6	Phosphoinositide phospholipase C	unreviewed	The production of the second messenger molecules diacylglycerol (DAG) and inositol 1,4,5-trisphosphate (IP3) is mediated by activated phosphatidylinositol-specific phospholipase C enzymes. This phospholipase activity is very sensitive to calcium. May be important for formation and maintenance of the neuronal network in the postnatal brain. {ECO:0000269|PubMed:15899900, ECO:0000269|PubMed:16107206…	Signaling;Lipid composition of membranes	3	mostly SV-cycling-dependent
Plec	0	1	0	100	Q6S3A5	Plectin	unreviewed	Interlinks intermediate filaments with microtubules and microfilaments and anchors intermediate filaments to desmosomes or hemidesmosomes. May be involved not only in the cross-linking and stabilization of cytoskeletal intermediate filaments network, but also in the regulation of their dynamics.	Cytoskeleton;Microtubuli	1	mostly SV-cycling-dependent
Plekha5	0	3	0	100	E9PTG5	Pleckstrin homology domain-containing A5	unreviewed			3	mostly SV-cycling-dependent
Plekha7	0	3	0	100	A0A0G2K6Z8	Pleckstrin homology domain-containing A7	unreviewed	Required for zonula adherens biogenesis and maintenance. Acts via its interaction with CAMSAP3, which anchors microtubules at their minus-ends to zonula adherens, leading to the recruitment of KIFC3 kinesin to the junctional site (By similarity). Mediates docking of ADAM10 to zonula adherens through a PDZD11-dependent interaction with the ADAM10-binding protein TSPAN33 (PubMed:30463011). {ECO:000…	Cell-cell/matrix contacts;Adhesion	3	mostly SV-cycling-dependent
Plppr4	0	6	0	100	G3V864	Phospholipid phosphatase-related protein type 4	unreviewed	Hydrolyzes lysophosphatidic acid (LPA). Facilitates axonal outgrowth during development and regenerative sprouting. In the outgrowing axons acts as an ecto-enzyme and attenuates phospholipid-induced axon collapse in neurons and facilitates outgrowth in the hippocampus. {ECO:0000269|PubMed:12730698}.	Neurite outgrowth	6	mostly SV-cycling-dependent
Pnma8b	0	3	0	100	D3ZQN3	PNMA family member 8B	unreviewed			3	mostly SV-cycling-dependent
Pom121l2	0	1	0	100	D3ZGH9	POM121 transmembrane nucleoporin-like 2	unreviewed			1	mostly SV-cycling-dependent
Ppfia2	0	1	0	100	F1M8A4	PTPRF-interacting protein alpha 2	unreviewed	Alters PTPRF cellular localization and induces PTPRF clustering. May regulate the disassembly of focal adhesions. May localize receptor-like tyrosine phosphatases type 2A at specific sites on the plasma membrane, possibly regulating their interaction with the extracellular environment and their association with substrates. In neuronal cells, is a scaffolding protein in the dendritic spines which …	Cell-cell/matrix contacts;Adhesion	1	mostly SV-cycling-dependent
Ppfia4	2	0	100	0	F1M863	Liprin-alpha-4	unreviewed	May regulate the disassembly of focal adhesions. May localize receptor-like tyrosine phosphatases type 2A at specific sites on the plasma membrane, possibly regulating their interaction with the extracellular environment and their association with substrates (By similarity). {ECO:0000250}.	Cell-cell/matrix contacts;Adhesion	2	mostly primary Ca-dependent
Ppp1r12c	0	1	0	100	A0A0G2K4R1	Protein phosphatase 1, regulatory subunit 12C	unreviewed	Regulates myosin phosphatase activity. {ECO:0000250|UniProtKB:Q9BZL4}.	Signaling;Phosphatase	1	mostly SV-cycling-dependent
Ppp1r13b	0	1	0	100	A0A0G2KB61	Protein phosphatase 1, regulatory subunit 13B	unreviewed	Regulator that plays a central role in regulation of apoptosis via its interaction with p53/TP53 (By similarity). Regulates TP53 by enhancing the DNA binding and transactivation function of TP53 on the promoters of proapoptotic genes in vivo (By similarity). {ECO:0000250, ECO:0000250|UniProtKB:Q96KQ4}.	Signaling;Phosphatase;PP1	1	mostly SV-cycling-dependent
Ppp1r16b	0	1	0	100	D4AA72	Protein phosphatase 1, regulatory subunit 16B	unreviewed	Regulator of protein phosphatase 1 (PP1) that acts as a positive regulator of pulmonary endothelial cell (EC) barrier function. Protects the endothelial barrier from lipopolysaccharide (LPS)-induced vascular leakage (PubMed:21907835). Involved in the regulation of the PI3K/AKT signaling pathway (By similarity). Involved in the regulation of angiogenesis and endothelial cell proliferation through …	Signaling;Phosphatase;PP1	1	mostly SV-cycling-dependent
Ppp1r21	1	0	100	0	F1LYZ8	Protein phosphatase 1, regulatory subunit 21	unreviewed	utative regulator of protein phosphatase 1 (PP1) activity. May play a role in the endosomal sorting process or in endosome maturation pathway. {ECO:0000250|UniProtKB:Q6ZMI0}.	Signaling;Phosphatase;PP1	1	mostly primary Ca-dependent
Ppp1r3d	0	1	0	100	D3ZZ26	Protein phosphatase 1 regulatory subunit	unreviewed		Signaling;Phosphatase;PP1	1	mostly SV-cycling-dependent
Ppp2r5c	1	0	100	0	D4A1A5	Serine/threonine-protein phosphatase 2A 56 kDa regulatory subunit	unreviewed	The B regulatory subunit might modulate substrate selectivity and catalytic activity, and also might direct the localization of the catalytic enzyme to a particular subcellular compartment. {ECO:0000256|PIRNR:PIRNR028043}.	Signaling;Phosphatase;PP2	1	mostly primary Ca-dependent
Ppp6r2	0	1	0	100	A0A0G2JV49	Protein phosphatase 6, regulatory subunit 2	unreviewed	Regulatory subunit of protein phosphatase 6 (PP6). May function as a scaffolding PP6 subunit. Involved in the PP6-mediated dephosphorylation of NFKBIE opposing its degradation in response to TNF-alpha.	Signaling;Phosphatase;PP6	1	mostly SV-cycling-dependent
Prickle2	0	1	0	100	F1M0J7	Prickle planar cell polarity protein 2	unreviewed			1	mostly SV-cycling-dependent
Prkcb	3	1	75	25	F1LS42	Protein kinase C	unreviewed	Calcium-activated, phospholipid- and diacylglycerol (DAG)-dependent serine/threonine-protein kinase involved in various cellular processes such as regulation of the B-cell receptor (BCR) signalosome, oxidative stress-induced apoptosis, androgen receptor-dependent transcription regulation, insulin signaling and endothelial cells proliferation. Plays a key role in B-cell activation by regulating BC…	Signaling;Kinase;Pkc	4	mostly primary Ca-dependent
Prr36	0	1	0	100	D3ZPT0	Proline-rich 36	unreviewed			1	mostly SV-cycling-dependent
Prrt3	3	0	100	0	D3ZWQ0	Proline-rich transmembrane protein 3	unreviewed		Exocytosis	3	mostly primary Ca-dependent
Psd	0	1	0	100	G3V8J5	PH and SEC7 domain-containing protein 1	unreviewed	Guanine nucleotide exchange factor for ARF6 (By similarity). Induces cytoskeletal remodeling (By similarity). {ECO:0000250|UniProtKB:A5PKW4, ECO:0000250|UniProtKB:Q5DTT2}.	Signaling;GEF;Arf	1	mostly SV-cycling-dependent
Psd3	0	2	0	100	D3ZUW0	Pleckstrin and Sec7 domain-containing 3	unreviewed	Guanine nucleotide exchange factor for ARF6. {ECO:0000269|PubMed:16707115}.	Signaling;GEF;Arf	2	mostly SV-cycling-dependent
Ptpn4	0	1	0	100	G3V6B9	Tyrosine-protein phosphatase non-receptor type	unreviewed	May act at junctions between the membrane and the cytoskeleton. {ECO:0000256|PIRNR:PIRNR000927}.	Signaling;Phosphatase	1	mostly SV-cycling-dependent
Ptprd	0	1	0	100	M0RB22	Protein tyrosine phosphatase, receptor type, D	unreviewed	Can bidirectionally induce pre- and post-synaptic differentiation of neurons by mediating interaction with IL1RAP and IL1RAPL1 trans-synaptically (PubMed:25908590). Involved in pre-synaptic differentiation through interaction with SLITRK2 (PubMed:25989451). {ECO:0000269|PubMed:25908590, ECO:0000269|PubMed:25989451}.	Signaling;Phosphatase	1	mostly SV-cycling-dependent
Purg	0	3	0	100	D3ZYS1	Purine-rich element-binding protein G	unreviewed			3	mostly SV-cycling-dependent
R3hdm2	0	2	0	100	A0A0G2K4E8	R3H domain-containing 2	unreviewed			2	mostly SV-cycling-dependent
RGD1304884	0	1	0	100	D4A3C2	Similar to RIKEN cDNA 6430548M08	unreviewed			1	mostly SV-cycling-dependent
RGD1305178	0	1	0	100	A0A096MJX5	Similar to Hypothetical protein MGC11690	unreviewed			1	mostly SV-cycling-dependent
RGD1305455	0	3	0	100	A0A0G2KAX2	Similar to hypothetical protein FLJ10925	unreviewed			3	mostly SV-cycling-dependent
RGD1306271	0	3	0	100	D3Z9D0	Similar to KIAA1549 protein	unreviewed			3	mostly SV-cycling-dependent
RGD1306556	3	0	100	0	A0A0G2JZ88	Similar to hypothetical protein A530094D01	unreviewed			3	mostly primary Ca-dependent
RGD1307100	0	4	0	100	A0A096MJT6	Similar to RIKEN cDNA D630029K19	unreviewed			4	mostly SV-cycling-dependent
RGD1308601	1	0	100	0	D4A3X1	Similar to hypothetical protein	unreviewed			1	mostly primary Ca-dependent
RGD1310819	3	11	21.4286	78.5714	D3ZBU7	Similar to putative protein (5S487)	unreviewed			14	mostly SV-cycling-dependent
RGD1311575	1	0	100	0	D4A5F4	Hypothetical LOC289568	unreviewed			1	mostly primary Ca-dependent
RGD1559896	0	2	0	100	D3ZY47	Similar to RIKEN cDNA 2310022B05	unreviewed			2	mostly SV-cycling-dependent
RGD1561149	0	1	0	100	D3ZQK5	Similar to mKIAA1522 protein	unreviewed			1	mostly SV-cycling-dependent
Rab11fip5	1	11	8.33333	91.6667	A0A0G2K1W1	RAB11 family-interacting protein 5	unreviewed	Rab effector involved in protein trafficking from apical recycling endosomes to the apical plasma membrane. Involved in insulin granule exocytosis. May regulate V-ATPase intracellular transport in response to extracellular acidosis. {ECO:0000269|PubMed:19335615}.	Signaling;Rab	12	mostly SV-cycling-dependent
Rab22a	1	0	100	0	B0BN19	RAB22A, member RAS oncogene family	unreviewed	Plays a role in endocytosis and intracellular protein transport (PubMed:19759177, PubMed:27718357). Mediates trafficking of TF from early endosomes to recycling endosomes. Required for NGF-mediated endocytosis of NTRK1, and subsequent neurite outgrowth. Binds GTP and GDP and has low GTPase activity. Alternates between a GTP-bound active form and a GDP-bound inactive form (By similarity). {ECO:000…	Signaling;Rab	1	mostly primary Ca-dependent
Rab3ip	1	0	100	0	A0A0G2K1B4	Rab-3A-interacting protein	unreviewed	Guanine nucleotide exchange factor (GEF) which may activate RAB8A and RAB8B (PubMed:12221131). Promotes the exchange of GDP to GTP, converting inactive GDP-bound Rab proteins into their active GTP-bound form (PubMed:12221131). Mediates the release of GDP from RAB8A and RAB8B but not from RAB3A or RAB5 (By similarity). Modulates actin organization and promotes polarized transport of RAB8A-specific…	Signaling;GEF;Rab	1	mostly primary Ca-dependent
Rabgef1	1	0	100	0	G3V631	RAB guanine nucleotide exchange factor (GEF) 1 (Predicted), isoform CRA_a	unreviewed	Rab effector protein acting as linker between gamma-adaptin, RAB4A or RAB5A. Involved in endocytic membrane fusion and membrane trafficking of recycling endosomes. Stimulates nucleotide exchange on RAB5A (By similarity). Can act as a ubiquitin ligase (By similarity). {ECO:0000250}.	Signaling;GEF;Rab	1	mostly primary Ca-dependent
Ralbp1	2	0	100	0	Q5FVT1	RCG55460, isoform CRA_a	unreviewed	Can activate specifically hydrolysis of GTP bound to RAC1 and CDC42, but not RALA. Mediates ATP-dependent transport of S-(2,4-dinitrophenyl)-glutathione (DNP-SG) and doxorubicin (DOX) and is the major ATP-dependent transporter of glutathione conjugates of electrophiles (GS-E) and DOX in erythrocytes. Can catalyze transport of glutathione conjugates and xenobiotics, and may contribute to the multi…	Signaling;GAP;Rac;Cdc42	2	mostly primary Ca-dependent
Rap1gap	7	2	77.7778	22.2222	F1LV89	Rap1 GTPase-activating protein	unreviewed	GTPase activator for the nuclear Ras-related regulatory protein RAP-1A (KREV-1), converting it to the putatively inactive GDP-bound state. {ECO:0000250}.	Signaling;GAP;Rap	9	mostly primary Ca-dependent
Rap1gap2	5	0	100	0	A0A0G2K0S7	RAP1 GTPase-activating protein 2	unreviewed	GTPase activator for the nuclear Ras-related regulatory protein RAP-1A (KREV-1), converting it to the putatively inactive GDP-bound state. {ECO:0000250}.	Signaling;GAP;Rap	5	mostly primary Ca-dependent
Rapgef2	1	0	100	0	A0A0A0MP77	Rap guanine nucleotide exchange factor 2	unreviewed	Functions as a guanine nucleotide exchange factor (GEF), which activates Rap and Ras family of small GTPases by exchanging bound GDP for free GTP in a cAMP-dependent manner. Serves as a link between cell surface receptors and Rap/Ras GTPases in intracellular signaling cascades. Acts also as an effector for Rap1 by direct association with Rap1-GTP thereby leading to the amplification of Rap1-media…	Signaling;GEF;Rap	1	mostly primary Ca-dependent
Rasal2	0	1	0	100	A0A0G2JTA7	RAS protein activator-like 2	unreviewed		Signaling;Ras	1	mostly SV-cycling-dependent
Rb1cc1	2	0	100	0	D3ZHK4	RB1-inducible coiled-coil 1	unreviewed	Involved in autophagy (PubMed:23262492, PubMed:19258318). Regulates early events but also late events of autophagosome formation through direct interaction with Atg16L1 (PubMed:23392225, PubMed:23285000, PubMed:19258318). Required for the formation of the autophagosome-like double-membrane structure that surrounds the Salmonella-containing vacuole (SCV) during S.typhimurium infection and subseque…	Autophagy;DNA-repair;Transcription	2	mostly primary Ca-dependent
Rbm15	0	1	0	100	M0R3Z8	RCG28930, isoform CRA_b	unreviewed	RNA-binding protein that acts as a key regulator of N6-methyladenosine (m6A) methylation of RNAs, thereby regulating different processes, such as hematopoietic cell homeostasis, alternative splicing of mRNAs and X chromosome inactivation mediated by Xist RNA (PubMed:29535189). Associated component of the WMM complex, a complex that mediates N6-methyladenosine (m6A) methylation of RNAs, a modifica…	RNA-binding	1	mostly SV-cycling-dependent
Rbm26	0	1	0	100	D3ZRC3	RNA-binding motif protein 26	unreviewed		RNA-binding	1	mostly SV-cycling-dependent
Rbm27	0	1	0	100	F1M1R4	RNA-binding motif protein 27	unreviewed		RNA-binding	1	mostly SV-cycling-dependent
Rbm33	0	1	0	100	D3ZTA8	RNA-binding motif protein 33	unreviewed		RNA-binding	1	mostly SV-cycling-dependent
Rbsn	2	2	50	50	D3ZL11	Rabenosyn, RAB effector	unreviewed	Rab4/Rab5 effector protein acting in early endocytic membrane fusion and membrane trafficking of recycling endosomes. Required for endosome fusion either homotypically or with clathrin coated vesicles. Plays a role in the lysosomal trafficking of CTSD/cathepsin D from the Golgi to lysosomes. Also promotes the recycling of transferrin directly from early endosomes to the plasma membrane. Binds pho…	Signaling;Rab	4	Mixed
Relch	0	1	0	100	D3ZJ01	RAB11-binding and LisH domain, coiled-coil and HEAT repeat-containing	unreviewed	Regulates intracellular cholesterol distribution from recycling endosomes to the trans-Golgi network through interactions with RAB11 and OSBP. Functions in membrane tethering and promotes OSBP-mediated cholesterol transfer between RAB11-bound recycling endosomes and OSBP-bound Golgi-like membranes. {ECO:0000250|UniProtKB:Q9P260}.	Endosomes, Golgi, ER;Lipid composition of membranes	1	mostly SV-cycling-dependent
Reps1	3	0	100	0	A0A0G2JZY3	RALBP1-associated Eps domain-containing 1	unreviewed	May coordinate the cellular actions of activated EGF receptors and Ral-GTPases.	Signaling;Ral	3	mostly primary Ca-dependent
Reps2	1	1	50	50	A0A0G2K1L4	RALBP1 associated Eps domain containing protein 2	unreviewed	Involved in growth factor signaling through its influence on the Ral signaling pathway (By similarity). Interaction with ASAP1 may regulate cell migration. {ECO:0000250}.	Signaling;Ral	2	Mixed
Rgs12	1	0	100	0	A0A0G2K326	Regulator of G-protein signaling 12, isoform CRA_b	unreviewed	Regulates G protein-coupled receptor signaling cascades. Inhibits signal transduction by increasing the GTPase activity of G protein alpha subunits, thereby driving them into their inactive GDP-bound form. {ECO:0000269|PubMed:11387333, ECO:0000269|PubMed:9651375}.	Signaling;GPCR	1	mostly primary Ca-dependent
Rimbp2	4	0	100	0	A0A0G2K4J8	RIMS-binding protein 2	unreviewed	Plays a role in the synaptic transmission as bifunctional linker that interacts simultaneously with RIMS1, RIMS2, CACNA1D and CACNA1B. {ECO:0000250}.	Exocytosis	4	mostly primary Ca-dependent
Rims1	22	2	91.6667	8.33333	A0A0G2JT77	Regulating synaptic membrane exocytosis protein 1	unreviewed	Rab effector involved in exocytosis. May act as scaffold protein that regulates neurotransmitter release at the active zone. Essential for maintaining normal probability of neurotransmitter release and for regulating release during short-term synaptic plasticity. Plays a role in dendrite formation by melanocytes. {ECO:0000250|UniProtKB:Q86UR5, ECO:0000250|UniProtKB:Q99NE5}.	Exocytosis	24	mostly primary Ca-dependent
Rnf14	0	1	0	100	Q3ZAU6	RBR-type E3 ubiquitin transferase	unreviewed	Might act as an E3 ubiquitin-protein ligase which accepts ubiquitin from specific E2 ubiquitin-conjugating enzymes and then transfers it to substrates, which could be nuclear proteins. Could play a role as a coactivator for androgen- and, to a lesser extent, progesterone-dependent transcription (By similarity). {ECO:0000250}.	Ubiquitin-related	1	mostly SV-cycling-dependent
Rnf19b	0	1	0	100	A0A0G2K6H9	RBR-type E3 ubiquitin transferase	unreviewed	E3 ubiquitin-protein ligase which accepts ubiquitin from E2 ubiquitin-conjugating enzymes UBE2L3 and UBE2L6 in the form of a thioester and then directly transfers the ubiquitin to targeted substrates, such as UCKL1. Involved in the cytolytic activity of natural killer cells and cytotoxic T-cells. Protects against staurosporin-induced cell death (By similarity). {ECO:0000250|UniProtKB:Q6ZMZ0}.	Ubiquitin-related	1	mostly SV-cycling-dependent
Robo2	0	1	0	100	A0A0G2JZA1	Roundabout guidance receptor 2	unreviewed	Receptor for SLIT2, and probably SLIT1, which are thought to act as molecular guidance cue in cellular migration, including axonal navigation at the ventral midline of the neural tube and projection of axons to different regions during neuronal development. {ECO:0000269|PubMed:15091338}.	Neurite outgrowth	1	mostly SV-cycling-dependent
Rrbp1	0	2	0	100	F1M853	Ribosome-binding protein 1	unreviewed	Acts as a ribosome receptor and mediates interaction between the ribosome and the endoplasmic reticulum membrane. {ECO:0000250}.	Ribosome	2	mostly SV-cycling-dependent
Rrp1	0	1	0	100	Q5M9F3	Ribosomal RNA processing 1 homolog (S. cerevisiae)	unreviewed	Plays a critical role in the generation of 28S rRNA. {ECO:0000250|UniProtKB:P56182}.	Ribosome	1	mostly SV-cycling-dependent
Rundc3a	2	0	100	0	F1LRZ9	RUN domain-containing 3A	unreviewed	May act as an effector of RAP2A in neuronal cells. {ECO:0000269|PubMed:9523700}.		2	mostly primary Ca-dependent
Scn2a	9	2	81.8182	18.1818	F1M9G9	Sodium channel protein	unreviewed	Mediates the voltage-dependent sodium ion permeability of excitable membranes. Assuming opened or closed conformations in response to the voltage difference across the membrane, the protein forms a sodium-selective channel through which Na(+) ions may pass in accordance with their electrochemical gradient. Implicated in the regulation of hippocampal replay occurring within sharp wave ripples (SPW…	Channel;Na-Channel	11	mostly primary Ca-dependent
Scyl2	1	0	100	0	A0A0G2JVC2	SCY1-like pseudokinase 2	unreviewed	Component of AP2-containing clathrin coated structures at the plasma membrane or of endocytic coated vesicles. May be a serine/threonine-protein kinase. May regulate clathrin-dependent trafficking between the TGN and/or the endosomal system (By similarity). {ECO:0000250}.	Endocytosis	1	mostly primary Ca-dependent
Sec61b	0	1	0	100	B2RZD1	Protein transport protein Sec61 subunit beta	unreviewed	Necessary for protein translocation in the endoplasmic reticulum. {ECO:0000256|PIRNR:PIRNR006398}.	Endosomes, Golgi, ER	1	mostly SV-cycling-dependent
Sec62	0	1	0	100	Q7TP42	Ab2-292	unreviewed	Mediates post-translational transport of precursor polypeptides across endoplasmic reticulum (ER). Proposed to act as a targeting receptor for small presecretory proteins containing short and apolar signal peptides. Targets and properly positions newly synthesized presecretory proteins into the SEC61 channel-forming translocon complex, triggering channel opening for polypeptide translocation to t…	Endosomes, Golgi, ER	1	mostly SV-cycling-dependent
Sept4	1	0	100	0	A0A096MJN4	Septin 4	unreviewed	Filament-forming cytoskeletal GTPase. Forms a filamentous structure with SEPTIN12, SEPTIN6, SEPTIN2 and probably SEPTIN4 at the sperm annulus which is required for the structural integrity and motility of the sperm tail during postmeiotic differentiation (By similarity). May play a role in cytokinesis (Potential). May play a role in platelet secretion (By similarity). {ECO:0000250, ECO:0000250|Un…		1	mostly primary Ca-dependent
Sept5	3	1	75	25	D3ZDH8	Septin 5, isoform CRA_d	unreviewed	Filament-forming cytoskeletal GTPase (By similarity). May play a role in cytokinesis (Potential). May play a role in platelet secretion (By similarity). {ECO:0000250, ECO:0000305}.		4	mostly primary Ca-dependent
Sept6	1	1	50	50	A0A0U1RRT8	Septin 6	unreviewed	Filament-forming cytoskeletal GTPase. Required for normal organization of the actin cytoskeleton. Involved in cytokinesis. Forms a filamentous structure with SEPTIN12, SEPTIN6, SEPTIN2 and probably SEPTIN4 at the sperm annulus which is required for the structural integrity and motility of the sperm tail during postmeiotic differentiation (By similarity). {ECO:0000250|UniProtKB:Q14141}.		2	Mixed
Sept8	0	1	0	100	A0A0G2K7G7	Septin-8	unreviewed	Filament-forming cytoskeletal GTPase (By similarity). May play a role in platelet secretion (By similarity). Seems to participate in the process of SNARE complex formation in synaptic vesicles (PubMed:19196426). {ECO:0000250|UniProtKB:Q92599, ECO:0000269|PubMed:19196426}.		1	mostly SV-cycling-dependent
Sergef	0	1	0	100	D3ZN16	Secretion-regulating guanine nucleotide exchange factor	unreviewed	Probable guanine nucleotide exchange factor (GEF), which may be involved in the secretion process.	Signaling;GEF	1	mostly SV-cycling-dependent
Sf3b2	0	1	0	100	D3ZMS1	Splicing factor 3b, subunit 2	unreviewed		RNA-splicing	1	mostly SV-cycling-dependent
Sgsm1	5	0	100	0	D3ZAS2	Small G protein-signaling modulator 1	unreviewed	Interacts with numerous Rab family members, functioning as Rab effector for some, and as GTPase activator for others. Promotes GTP hydrolysis by RAB34 and RAB36. Probably functions as GTPase effector with RAB9A and RAB9B; does not stimulate GTP hydrolysis with RAB9A and RAB9B. {ECO:0000250|UniProtKB:Q2NKQ1}.	Signaling;GAP;Rab	5	mostly primary Ca-dependent
Sh3pxd2a	1	0	100	0	A0A0G2JX92	SH3 and PX domains 2A	unreviewed	Adapter protein involved in invadopodia and podosome formation, extracellular matrix degradation and invasiveness of some cancer cells. Binds matrix metalloproteinases (ADAMs), NADPH oxidases (NOXs) and phosphoinositides. Acts as an organizer protein that allows NOX1- or NOX3-dependent reactive oxygen species (ROS) generation and ROS localization. In association with ADAM12, mediates the neurotox…	Cytoskeleton	1	mostly primary Ca-dependent
Sh3pxd2b	0	1	0	100	D3ZAF9	SH3 and PX domains 2B	unreviewed	Adapter protein involved in invadopodia and podosome formation and extracellular matrix degradation. Binds matrix metalloproteinases (ADAMs), NADPH oxidases (NOXs) and phosphoinositides. Acts as an organizer protein that allows NOX1- or NOX3-dependent reactive oxygen species (ROS) generation and ROS localization. Plays a role in mitotic clonal expansion during the immediate early stage of adipocy…	Cytoskeleton	1	mostly SV-cycling-dependent
Shisa6	0	1	0	100	D4A4M0	Shisa family member 6	unreviewed	Involved in maintenance of high-frequency synaptic transmission at hippocampal CA3-CA1 synapses. Regulates AMPA-type glutamate receptor (AMPAR) immobilization at postsynaptic density keeping the channels in an activated state in the presence of glutamate and preventing synaptic depression (PubMed:26931375). May play a role in self-renewal and differentiation of spermatogonial stem cells by inhibi…	Synaptic transmission	1	mostly SV-cycling-dependent
Shisa7	0	1	0	100	D3ZPJ0	Shisa family member 7	unreviewed	Transmembrane protein that regulates gamma-aminobutyric acid type A receptor (GABA(A)R) trafficking, channel deactivation kinetics and pharmacology, necessary for fast inhibitory transmission in the brain (PubMed:31601770). Enhances the action of benzodiazepine, a primary GABA(A)Rs target drug, in the brain (PubMed:31601770). May affect channel kinetics of AMPA-type glutamate receptors (AMPAR), t…	Regulation of channel activity	1	mostly SV-cycling-dependent
Sipa1l3	0	2	0	100	F1LYG2	RCG54282	unreviewed	Plays a critical role in epithelial cell morphogenesis, polarity, adhesion and cytoskeletal organization in the lens (PubMed:26231217). {ECO:0000269|PubMed:26231217}.	Cell-cell/matrix contacts;Cytoskeleton;Adhesion	2	mostly SV-cycling-dependent
Slc12a2	1	0	100	0	E9PTX9	Solute carrier family 12 member 2	unreviewed	Electrically silent transporter system. Mediates sodium and chloride reabsorption. Plays a vital role in the regulation of ionic balance and cell volume.	Transporter;Na-Transporter;Cl-Transporter	1	mostly primary Ca-dependent
Slc12a6	0	1	0	100	G3V6N7	RCG27287, isoform CRA_a	unreviewed	Mediates electroneutral potassium-chloride cotransport. May be activated by cell swelling. May contribute to cell volume homeostasis in single cells. {ECO:0000269|PubMed:10347194}.	Transporter;K-Transpoter;Cl-Transporter	1	mostly SV-cycling-dependent
Slc1a2	0	1	0	100	G3V6R0	Amino acid transporter	unreviewed	Sodium-dependent, high-affinity amino acid transporter that mediates the uptake of L-glutamate and also L-aspartate and D-aspartate (PubMed:1448170, PubMed:7913472). Functions as a symporter that transports one amino acid molecule together with two or three Na(+) ions and one proton, in parallel with the counter-transport of one K(+) ion (PubMed:1448170). Mediates Cl(-) flux that is not coupled t…	Transporter;Glutamate	1	mostly SV-cycling-dependent
Slc25a12	0	1	0	100	F1LX07	Solute carrier family 25 member 12	unreviewed	Mitochondrial and calcium-binding carrier that catalyzes the calcium-dependent exchange of cytoplasmic glutamate with mitochondrial aspartate across the mitochondrial inner membrane. May have a function in the urea cycle. {ECO:0000250|UniProtKB:O75746}.	Mitochondria-related;Transporter;Glutamate;Ca-Transporter	1	mostly SV-cycling-dependent
Slc26a6	0	1	0	100	D3Z9I5	RCG25530, isoform CRA_c	unreviewed	Apical membrane anion-exchanger with wide epithelial distribution that plays a role as a component of the pH buffering system for maintaining acid-base homeostasis. Acts as a versatile DIDS-sensitive inorganic and organic anion transporter that mediates the uptake of monovalent anions like chloride, bicarbonate, formate and hydroxyl ion and divalent anions like sulfate and oxalate. Functions in m…	Transporter;Anion-transporter	1	mostly SV-cycling-dependent
Slc39a10	1	0	100	0	D4A517	Solute carrier family 39 (Zinc transporter), member 10 (Predicted), isoform CRA_a	unreviewed	May act as a zinc-influx transporter. {ECO:0000250}.	Transporter;Zink-Transporter	1	mostly primary Ca-dependent
Slc4a10	0	1	0	100	A0A0G2JYF0	Anion exchange protein	unreviewed	Sodium/bicarbonate cotransporter which plays an important role in regulating intracellular pH (PubMed:10993873, PubMed:20566632, PubMed:23409100). Has been shown to act as a sodium/bicarbonate cotransporter in exchange for intracellular chloride (PubMed:10993873, PubMed:20566632). Has also been shown to act as a sodium/biocarbonate cotransporter which does not couple net influx of bicarbonate to …	Transporter;Na-Transporter;Bicarbonate-Transporter	1	mostly SV-cycling-dependent
Slc4a4	2	4	33.3333	66.6667	A0A0H2UHB7	Anion exchange protein	unreviewed	Electrogenic sodium/bicarbonate cotransporter with a Na(+):HCO3(-) stoichiometry varying from 1:2 to 1:3. May regulate bicarbonate influx/efflux at the basolateral membrane of cells and regulate intracellular pH. {ECO:0000250|UniProtKB:Q9Y6R1, ECO:0000269|PubMed:10648705, ECO:0000269|PubMed:10837348, ECO:0000269|PubMed:9486238}.; [Isoform 2]: May have a higher activity than isoform 1. {ECO:000025…	Transporter;Na-Transporter;Bicarbonate-Transporter	6	mostly SV-cycling-dependent
Slirp	0	1	0	100	D4A4W6	RCG20695, isoform CRA_b	unreviewed	RNA-binding protein that acts as a nuclear receptor corepressor. Probably acts by binding the SRA RNA, and repressing the SRA-mediated nuclear receptor coactivation. Binds the STR7 loop of SRA RNA. Also able to repress glucocorticoid (GR), androgen (AR), thyroid (TR) and VDR-mediated transactivation (By similarity). {ECO:0000250}.	RNA-binding	1	mostly SV-cycling-dependent
Slk	0	1	0	100	G3V7I8	RCG57812, isoform CRA_b	unreviewed	Mediates apoptosis and actin stress fiber dissolution. {ECO:0000250}.	Apoptosis	1	mostly SV-cycling-dependent
Smarcc1	0	2	0	100	A0A0G2K9D6	SWI/SNF-related, matrix-associated, actin-dependent regulator of chromatin, subfamily c, member 1	unreviewed	Involved in transcriptional activation and repression of select genes by chromatin remodeling (alteration of DNA-nucleosome topology). Component of SWI/SNF chromatin remodeling complexes that carry out key enzymatic activities, changing chromatin structure by altering DNA-histone contacts within a nucleosome in an ATP-dependent manner. May stimulate the ATPase activity of the catalytic subunit of…	Development;Transcription	2	mostly SV-cycling-dependent
Smcr8	3	0	100	0	D3ZJR6	Smith-Magenis syndrome chromosome region, candidate 8	unreviewed	Component of the C9orf72-SMCR8 complex, a complex that has guanine nucleotide exchange factor (GEF) activity and regulates autophagy (PubMed:27617292). In the complex, C9orf72 and SMCR8 probably constitute the catalytic subunits that promote the exchange of GDP to GTP, converting inactive GDP-bound RAB8A and RAB39B into their active GTP-bound form, thereby promoting autophagosome maturation (By s…	Signaling;GEF;Autophagy;Rab;mTOR	3	mostly primary Ca-dependent
Smg7	0	1	0	100	D4ACJ3	SMG7 nonsense mediated mRNA decay factor	unreviewed	Plays a role in nonsense-mediated mRNA decay. Recruits UPF1 to cytoplasmic mRNA decay bodies. Together with SMG5 is thought to provide a link to the mRNA degradation machinery involving exonucleolytic pathways, and to serve as an adapter for UPF1 to protein phosphatase 2A (PP2A), thereby triggering UPF1 dephosphorylation (By similarity). {ECO:0000250}.	Signaling	1	mostly SV-cycling-dependent
Snap91	4	1	80	20	A0A0G2K0B6	Clathrin coat assembly protein AP180	unreviewed	Adaptins are components of the adapter complexes which link clathrin to receptors in coated vesicles. Clathrin-associated protein complexes are believed to interact with the cytoplasmic tails of membrane proteins, leading to their selection and concentration. Binding of AP180 to clathrin triskelia induces their assembly into 60-70 nm coats.	Endocytosis	5	mostly primary Ca-dependent
Snx11	1	0	100	0	A0A0G2JXH9	Sorting nexin 11	unreviewed	Phosphoinositide-binding protein involved in protein sorting and membrane trafficking in endosomes. {ECO:0000250}.	Endosomes, Golgi, ER	1	mostly primary Ca-dependent
Snx2	1	0	100	0	B2RYP4	Sorting nexin 2	unreviewed	Involved in several stages of intracellular trafficking. Interacts with membranes containing phosphatidylinositol 3-phosphate (PtdIns(3P)) or phosphatidylinositol 3,5-bisphosphate (PtdIns(3,5)P2). Acts in part as component of the retromer membrane-deforming SNX-BAR subcomplex. The SNX-BAR retromer mediates retrograde transport of cargo proteins from endosomes to the trans-Golgi network (TGN) and …	Endosomes, Golgi, ER	1	mostly primary Ca-dependent
Soga3	1	2	33.3333	66.6667	D4A0A1	SOGA family member 3	unreviewed			3	mostly SV-cycling-dependent
Sorbs1	6	6	50	50	F1M820	Sorbin and SH3 domain-containing protein 1	unreviewed	Plays a role in tyrosine phosphorylation of CBL by linking CBL to the insulin receptor. Required for insulin-stimulated glucose transport. Involved in formation of actin stress fibers and focal adhesions (By similarity). {ECO:0000250|UniProtKB:Q62417}.	Signaling;Insulin	12	Mixed
Sos1	0	2	0	100	D4A3T0	SOS Ras/Rac guanine nucleotide exchange factor 1	unreviewed	Promotes the exchange of Ras-bound GDP by GTP. Probably by promoting Ras activation, regulates phosphorylation of MAP kinase MAPK3 in response to EGF (By similarity). Catalytic component of a trimeric complex that participates in transduction of signals from Ras to Rac by promoting the Rac-specific guanine nucleotide exchange factor (GEF) activity (PubMed:10499589, PubMed:11524436). {ECO:0000250|…	Signaling;GEF;Ras	2	mostly SV-cycling-dependent
Specc1	0	3	0	100	A0A0G2K5D7	Sperm antigen with calponin homology and coiled-coil domains 1	unreviewed			3	mostly SV-cycling-dependent
Spire1	1	0	100	0	D3ZEX7	Spire homolog 1 (Drosophila) (Predicted), isoform CRA_b	unreviewed	Acts as an actin nucleation factor, remains associated with the slow-growing pointed end of the new filament (PubMed:21620703, PubMed:21983562). Involved in intracellular vesicle transport along actin fibers, providing a novel link between actin cytoskeleton dynamics and intracellular transport (PubMed:21983562). Required for asymmetric spindle positioning and asymmetric cell division during oocy…	Cytoskeleton;Actin	1	mostly primary Ca-dependent
Spred1	1	0	100	0	Q3C2P9	Sprouty protein with EVH-1 domain 1, related sequence	unreviewed	Tyrosine kinase substrate that inhibits growth-factor-mediated activation of MAP kinase. Negatively regulates hematopoiesis of bone marrow. {ECO:0000269|PubMed:11493923, ECO:0000269|PubMed:15465815}.	Signaling;MAPK	1	mostly primary Ca-dependent
Spry2	1	0	100	0	Q5HZA2	Sprouty RTK-signaling antagonist 2	unreviewed	May function as an antagonist of fibroblast growth factor (FGF) pathways and may negatively modulate respiratory organogenesis.	Signaling	1	mostly primary Ca-dependent
Sptan1	0	1	0	100	A0A0G2K1Y8	Spectrin alpha chain, non-erythrocytic 1	unreviewed	Fodrin, which seems to be involved in secretion, interacts with calmodulin in a calcium-dependent manner and is thus candidate for the calcium-dependent movement of the cytoskeleton at the membrane. {ECO:0000250}.	Cytoskeleton	1	mostly SV-cycling-dependent
Sptb	0	1	0	100	A0A140UHX6	Spectrin beta chain	unreviewed	Spectrin is the major constituent of the cytoskeletal network underlying the erythrocyte plasma membrane. It associates with band 4.1 and actin to form the cytoskeletal superstructure of the erythrocyte plasma membrane.	Cytoskeleton	1	mostly SV-cycling-dependent
Sptbn1	0	4	0	100	A0A0G2K8W9	Spectrin beta chain	unreviewed	Fodrin, which seems to be involved in secretion, interacts with calmodulin in a calcium-dependent manner and is thus candidate for the calcium-dependent movement of the cytoskeleton at the membrane.	Cytoskeleton	4	mostly SV-cycling-dependent
Sptbn4	0	3	0	100	A0A0G2K677	Spectrin beta chain	unreviewed		Cytoskeleton	3	mostly SV-cycling-dependent
Srgap3	4	1	80	20	F1M5M9	SLIT-ROBO Rho GTPase-activating protein 3	unreviewed	GTPase-activating protein for RAC1 and perhaps CDC42, but not for RhoA small GTPase. May attenuate RAC1 signaling in neurons (By similarity). {ECO:0000250}.	Signaling;Signlaing;GAP;Rac;Cdc42	5	mostly primary Ca-dependent
Sri	0	1	0	100	B0BNJ1	LOC683667 protein	unreviewed	Calcium-binding protein that modulates excitation-contraction coupling in the heart. Contributes to calcium homeostasis in the heart sarcoplasmic reticulum. Modulates the activity of RYR2 calcium channels. {ECO:0000269|PubMed:12824171}.	Ion homeostasis	1	mostly SV-cycling-dependent
Srrm2	0	25	0	100	A0A0G2K2M9	Serine/arginine repetitive matrix 2	unreviewed	Required for pre-mRNA splicing as component of the spliceosome. {ECO:0000250|UniProtKB:Q9UQ35}.	RNA-splicing	25	mostly SV-cycling-dependent
Stk32c	2	0	100	0	D4A3D9	Serine/threonine kinase 32C	unreviewed			2	mostly primary Ca-dependent
Strip2	1	0	100	0	A0A0G2JT26	Striatin interacting protein 2	unreviewed	Plays a role in the regulation of cell morphology and cytoskeletal organization. Required in the control of cell shape (By similarity). {ECO:0000250}.	Cytoskeleton	1	mostly primary Ca-dependent
Stxbp5l	6	3	66.6667	33.3333	D3ZU84	Syntaxin-binding protein 5-like	unreviewed	Plays a role in vesicle trafficking and exocytosis inhibition (PubMed:25002582). In pancreatic beta-cells, inhibits insulin secretion probably by interacting with and regulating STX1A and STX4, key t-SNARE proteins involved in the fusion of insulin granules to the plasma membrane (PubMed:21998599). Plays also a role in neurotransmitter release by inhibiting basal acetylcholine release from axon t…	Exocytosis;SNARE	9	mostly primary Ca-dependent
Sucla2	0	2	0	100	F1LM47	Succinate--CoA ligase [ADP-forming] subunit beta, mitochondrial	unreviewed	ATP-specific succinyl-CoA synthetase functions in the citric acid cycle (TCA), coupling the hydrolysis of succinyl-CoA to the synthesis of ATP and thus represents the only step of substrate-level phosphorylation in the TCA. The beta subunit provides nucleotide specificity of the enzyme and binds the substrate succinate, while the binding sites for coenzyme A and phosphate are found in the alpha s…	Metabolism	2	mostly SV-cycling-dependent
Susd5	1	0	100	0	D3ZSC1	Sushi domain containing 5 (Predicted)	unreviewed			1	mostly primary Ca-dependent
Sybu	0	4	0	100	F1LUC0	Similar to RIKEN cDNA 5730410E15 gene (Predicted), isoform CRA_a	unreviewed	Part of a kinesin motor-adapter complex that is critical for the anterograde axonal transport of active zone components and contributes to activity-dependent presynaptic assembly during neuronal development. {ECO:0000250}.	Cytoskeleton;Microtubuli;Transport;Axonal transport	4	mostly SV-cycling-dependent
Synj1	3	1	75	25	D4ABN3	Synaptojanin-1	unreviewed	Phosphatase that acts on various phosphoinositides, including phosphatidylinositol 4-phosphate, phosphatidylinositol (4,5)-bisphosphate and phosphatidylinositol (3,4,5)-trisphosphate (By similarity). Has a role in clathrin-mediated endocytosis (PubMed:9428629). Hydrolyzes PIP2 bound to actin regulatory proteins resulting in the rearrangement of actin filaments downstream of tyrosine kinase and AS…	Signaling;Phosphatase;Endocytosis	4	mostly primary Ca-dependent
Tanc1	0	1	0	100	G3V917	Protein TANC1	unreviewed	May be a scaffold component in the postsynaptic density.	Scaffold	1	mostly SV-cycling-dependent
Tanc2	2	4	33.3333	66.6667	A0A0G2K9J0	Tetratricopeptide repeat, ankyrin repeat and coiled-coil-containing 2	unreviewed	Scaffolding protein in the dendritic spines which acts as immobile postsynaptic posts able to recruit KIF1A-driven dense core vesicles to dendritic spines. {ECO:0000269|PubMed:30021165}.	Scaffold	6	mostly SV-cycling-dependent
Tardbp	0	1	0	100	I6L9G6	RCG31562, isoform CRA_c	unreviewed	RNA-binding protein that is involved in various steps of RNA biogenesis and processing. Preferentially binds, via its two RNA recognition motifs RRM1 and RRM2, to GU-repeats on RNA molecules predominantly localized within long introns and in the 3'UTR of mRNAs. In turn, regulates the splicing of many non-coding and protein-coding RNAs including proteins involved in neuronal survival, as well as m…	RNA-binding	1	mostly SV-cycling-dependent
Tbc1d10b	1	0	100	0	D3ZSY8	TBC1 domain family, member 10b	unreviewed	Acts as GTPase-activating protein for RAB3A, RAB22A, RAB27A, AND RAB35. Does not act on RAB2A and RAB6A (By similarity). {ECO:0000250}.	Signaling;GAP;Rab	1	mostly primary Ca-dependent
Tbc1d22b	1	0	100	0	A0A0G2JWM9	TBC1 domain family, member 22B	unreviewed			1	mostly primary Ca-dependent
Tbc1d24	3	0	100	0	A0A0G2K5B0	TBC1 domain family, member 24	unreviewed	May act as a GTPase-activating protein for Rab family protein(s) (PubMed:20727515). Involved in neuronal projections development, probably through a negative modulation of ARF6 function (PubMed:20727515). {ECO:0000269|PubMed:20727515}.	Signaling;GAP;Arf	3	mostly primary Ca-dependent
Tcf20	0	1	0	100	D3ZG21	Transcription factor 20	unreviewed	Transcriptional activator that binds to the regulatory region of MMP3 and thereby controls stromelysin expression. It stimulates the activity of various transcriptional activators such as JUN, SP1, PAX6 and ETS1, suggesting a function as a coactivator. {ECO:0000269|PubMed:7760812}.	Transcription	1	mostly SV-cycling-dependent
Tcof1	0	1	0	100	D4A206	Treacle ribosome biogenesis factor 1	unreviewed	Nucleolar protein that acts as a regulator of RNA polymerase I by connecting RNA polymerase I with enzymes responsible for ribosomal processing and modification. Required for neural crest specification: following monoubiquitination by the BCR(KBTBD8) complex, associates with NOLC1 and acts as a platform to connect RNA polymerase I with enzymes responsible for ribosomal processing and modification…	Transcription	1	mostly SV-cycling-dependent
Tenm4	0	1	0	100	F1LZ38	Teneurin transmembrane protein 4	unreviewed	Involved in neural development, regulating the establishment of proper connectivity within the nervous system. Plays a role in the establishment of the anterior-posterior axis during gastrulation. Regulates the differentiation and cellular process formation of oligodendrocytes and myelination of small-diameter axons in the central nervous system (CNS). Promotes activation of focal adhesion kinase…	Signaling;Development	1	mostly SV-cycling-dependent
Tex2	0	4	0	100	G3V9L1	Testis expressed gene 2	unreviewed			4	mostly SV-cycling-dependent
Tjp2	3	0	100	0	Q3ZB99	Tight junction protein 2	unreviewed	Plays a role in tight junctions and adherens junctions.	Cell-cell/matrix contacts;Junctions	3	mostly primary Ca-dependent
Tmcc2	2	2	50	50	D3ZE26	Similar to RIKEN cDNA 1110063G11 (Predicted)	unreviewed	May be involved in the regulation of the proteolytic processing of the amyloid precursor protein (APP) possibly also implicating APOE. {ECO:0000250|UniProtKB:O75069}.		4	Mixed
Tmem132c	0	1	0	100	F1LYB3	Transmembrane protein 132C	unreviewed			1	mostly SV-cycling-dependent
Tmem25	0	1	0	100	D3Z9V8	RCG58455, isoform CRA_a	unreviewed	In neurons, modulates the degradation of NMDA receptor GRIN2B subunit. Plays a role in the regulation of neuronal excitability. {ECO:0000269|PubMed:31424425}.	Regulation of channel activity	1	mostly SV-cycling-dependent
Tmem266	0	1	0	100	D3ZYW8	Similar to expressed sequence AI118078 (Predicted)	unreviewed	Voltage-sensor protein present on the post-synaptic side of glutamatergic mossy fibers and granule cells in the cerebellum. Despite the presence of a voltage-sensor segment, does not form a functional ion channel and its precise role remains unclear. Undergoes both rapid and slow structural rearrangements in response to changes in voltage. Contains a zinc-binding site that can regulate the slow c…		1	mostly SV-cycling-dependent
Tmem94	0	2	0	100	F1LUG5	Transmembrane protein 94	unreviewed			2	mostly SV-cycling-dependent
Tmx1	1	0	100	0	Q52KJ9	Thioredoxin domain containing 1	unreviewed	May participate in various redox reactions through the reversible oxidation of its active center dithiol to a disulfide and catalyze dithiol-disulfide exchange reactions.		1	mostly primary Ca-dependent
Tnik	0	6	0	100	A0A0G2K490	TRAF2 and NCK-interacting kinase	unreviewed	Serine/threonine kinase that acts as an essential activator of the Wnt signaling pathway. Recruited to promoters of Wnt target genes and required to activate their expression. May act by phosphorylating TCF4/TCF7L2. Appears to act upstream of the JUN N-terminal pathway. May play a role in the response to environmental stress. Part of a signaling complex composed of NEDD4, RAP2A and TNIK which reg…	Signaling;Kinase;Wnt	6	mostly SV-cycling-dependent
Tnks1bp1	1	2	33.3333	66.6667	D3ZF26	Tankyrase 1-binding protein 1	unreviewed			3	mostly SV-cycling-dependent
Tnrc6b	0	1	0	100	A0A0G2K6R0	Trinucleotide repeat-containing 6B	unreviewed	Plays a role in RNA-mediated gene silencing by both micro-RNAs (miRNAs) and short interfering RNAs (siRNAs). Required for miRNA-dependent translational repression and siRNA-dependent endonucleolytic cleavage of complementary mRNAs by argonaute family proteins As scaffoldng protein associates with argonaute proteins bound to partially complementary mRNAs and simultaneously can recruit CCR4-NOT and…	RNA-binding	1	mostly SV-cycling-dependent
Tom1	1	0	100	0	Q5XI21	Target of myb1 homolog (Chicken)	unreviewed	May be involved in intracellular trafficking. Probable association with membranes.	Transport;Protein transport	1	mostly primary Ca-dependent
Tom1l2	3	0	100	0	A0A0G2K9L2	Target of myb1-like 2 membrane-trafficking protein	unreviewed	Probable role in protein transport. May regulate growth factor-induced mitogenic signaling (By similarity). {ECO:0000250}.	Cytoskeleton;Microtubuli;Transport;Protein transport	3	mostly primary Ca-dependent
Tpd52l1	1	0	100	0	A0A0G2K8M7	TPD52-like 1	unreviewed			1	mostly primary Ca-dependent
Tppp	2	1	66.6667	33.3333	A0A0G2K2D6	Tubulin polymerization-promoting protein	unreviewed	Regulator of microtubule dynamics that plays a key role in myelination by promoting elongation of the myelin sheath (PubMed:19606501). Acts as a microtubule nucleation factor in oligodendrocytes: specifically localizes to the postsynaptic Golgi apparatus region, also named Golgi outpost, and promotes microtubule nucleation, an important step for elongation of the myelin sheath (By similarity). Re…	Cytoskeleton;Microtubuli	3	mostly primary Ca-dependent
Trappc12	1	0	100	0	D3ZE49	Trafficking protein particle complex 12	unreviewed	Component of the TRAPP complex, which is involved in endoplasmic reticulum to Golgi apparatus trafficking at a very early stage. Also plays a role in chromosome congression, kinetochore assembly and stability and controls the recruitment of CENPE to the kinetochores. {ECO:0000250|UniProtKB:Q8WVT3}.	Endosomes, Golgi, ER	1	mostly primary Ca-dependent
Trerf1	0	1	0	100	A0A0G2K2H9	Transcriptional-regulating factor 1	unreviewed	Binds DNA and activates transcription of CYP11A1. Interaction with CREBBP and EP300 results in a synergistic transcriptional activation of CYP11A1. {ECO:0000250|UniProtKB:Q96PN7}.	Transcription	1	mostly SV-cycling-dependent
Tsc2	2	0	100	0	D3ZLW4	Tuberin	unreviewed	In complex with TSC1, this tumor suppressor inhibits the nutrient-mediated or growth factor-stimulated phosphorylation of S6K1 and EIF4EBP1 by negatively regulating mTORC1 signaling (By similarity). Acts as a GTPase-activating protein (GAP) for the small GTPase RHEB, a direct activator of the protein kinase activity of mTORC1 (By similarity). May also play a role in microtubule-mediated protein t…	Signaling;GAP	2	mostly primary Ca-dependent
Ttbk1	0	4	0	100	D3ZAU7	Tau tubulin kinase 1	unreviewed	Serine/threonine kinase that acts as a key regulator of ciliogenesis: controls the initiation of ciliogenesis by binding to the distal end of the basal body and promoting the removal of CCP110, which caps the mother centriole, leading to the recruitment of IFT proteins, which build the ciliary axoneme. Has some substrate preference for proteins that are already phosphorylated on a Tyr residue at …	Signaling;Kinase	4	mostly SV-cycling-dependent
Ttbk2	0	1	0	100	A0A0G2JYZ1	Tau tubulin kinase 2	unreviewed	Serine/threonine kinase that acts as a key regulator of ciliogenesis: controls the initiation of ciliogenesis by binding to the distal end of the basal body and promoting the removal of CCP110, which caps the mother centriole, leading to the recruitment of IFT proteins, which build the ciliary axoneme. Has some substrate preference for proteins that are already phosphorylated on a Tyr residue at …	Signaling;Kinase	1	mostly SV-cycling-dependent
Ttc3	1	0	100	0	D3ZSP7	Tetratricopeptide repeat domain 3	unreviewed	E3 ubiquitin-protein ligase which catalyzes the formation of 'Lys-48'-polyubiquitin chains (By similarity). Mediates the ubiquitination and subsequent degradation of phosphorylated Akt (AKT1, AKT2 and AKT3) in the nucleus (By similarity). Acts as a terminal regulator of Akt signaling after activation; its phosphorylation by Akt, which is a prerequisite for ubiquitin ligase activity, suggests the …	Ubiquitin-related	1	mostly primary Ca-dependent
Ttc7b	0	1	0	100	A0A0G2JXJ6	Tetratricopeptide repeat domain 7B	unreviewed	Component of a complex required to localize phosphatidylinositol 4-kinase (PI4K) to the plasma membrane. The complex acts as a regulator of phosphatidylinositol 4-phosphate (PtdIns(4)P) synthesis. In the complex, plays a central role in bridging PI4KA to EFR3B and FAM126A, via direct interactions. {ECO:0000250|UniProtKB:Q86TV6}.	Signaling;Lipid composition of membranes	1	mostly SV-cycling-dependent
Ttll7	0	1	0	100	D4ACG4	Tubulin tyrosine ligase-like family, member 7	unreviewed	Polyglutamylase which preferentially modifies beta-tubulin (PubMed:16901895, PubMed:17499049, PubMed:19152315). Mediates both ATP-dependent initiation and elongation of polyglutamylation of microtubules (PubMed:16901895, PubMed:19152315). Required for neurite growth; responsible for the strong increase in tubulin polyglutamylation during postnatal neuronal maturation (PubMed:16901895). {ECO:00002…	Cytoskeleton;Microtubuli	1	mostly SV-cycling-dependent
Tubb6	0	1	0	100	Q4QQV0	Tubulin beta chain	unreviewed	Tubulin is the major constituent of microtubules. It binds two moles of GTP, one at an exchangeable site on the beta chain and one at a non-exchangeable site on the alpha chain. {ECO:0000256|RuleBase:RU000352, ECO:0000256|SAAS:SAAS00031082}.	Cytoskeleton;Microtubuli	1	mostly SV-cycling-dependent
Ubap2l	0	4	0	100	A0A0G2JYC6	RCG62582, isoform CRA_c	unreviewed	Plays an important role in the activity of long-term repopulating hematopoietic stem cells (LT-HSCs) (PubMed:25185265). {ECO:0000269|PubMed:25185265}.	Ubiquitin-related	4	mostly SV-cycling-dependent
Ube2j1	0	1	0	100	A0A096MJH0	Ubiquitin-conjugating enzyme E2, J1 (Fragment)	unreviewed	Catalyzes the covalent attachment of ubiquitin to other proteins. Functions in the selective degradation of misfolded membrane proteins from the endoplasmic reticulum (ERAD). {ECO:0000255|PROSITE-ProRule:PRU00388}.	Ubiquitin-related	1	mostly SV-cycling-dependent
Ube2m	0	2	0	100	D3ZNQ6	Ubiquitin-conjugating enzyme E2M	unreviewed	Accepts the ubiquitin-like protein NEDD8 from the UBA3-NAE1 E1 complex and catalyzes its covalent attachment to other proteins. The specific interaction with the E3 ubiquitin ligase RBX1, but not RBX2, suggests that the RBX1-UBE2M complex neddylates specific target proteins, such as CUL1, CUL2, CUL3 and CUL4. Involved in cell proliferation (By similarity). {ECO:0000250}.	Ubiquitin-related	2	mostly SV-cycling-dependent
Ube2ql1	0	1	0	100	D3ZXV0	Ubiquitin-conjugating enzyme E2Q family-like 1	unreviewed	Probable E2 ubiquitin-protein ligase that catalyzes the covalent attachment of ubiquitin to target proteins. May facilitate the monoubiquitination and degradation of MTOR and CCNE1 through interaction with FBXW7. {ECO:0000250|UniProtKB:A1L167}.	Ubiquitin-related	1	mostly SV-cycling-dependent
Ubxn6	2	0	100	0	A0A0G2K012	UBX domain protein 6	unreviewed	May negatively regulate the ATPase activity of VCP, an ATP-driven segregase that associates with different cofactors to control a wide variety of cellular processes. As a cofactor of VCP, it may play a role in the transport of CAV1 to lysosomes for degradation. It may also play a role in endoplasmic reticulum-associated degradation (ERAD) of misfolded proteins. Together with VCP and other cofacto…	Endosomes, Golgi, ER;Autophagy	2	mostly primary Ca-dependent
Uhrf1bp1	0	1	0	100	D3ZMR2	UHRF1-binding protein 1	unreviewed			1	mostly SV-cycling-dependent
Uhrf1bp1l	1	1	50	50	M0R8V0	UHRF1-binding protein 1-like	unreviewed			2	Mixed
Ulk1	2	0	100	0	D3ZMG0	Serine/threonine-protein kinase	unreviewed	Serine/threonine-protein kinase involved in autophagy in response to starvation. {ECO:0000256|PIRNR:PIRNR000580}.	Signaling;Kinase;Autophagy	2	mostly primary Ca-dependent
Upf2	0	1	0	100	D3ZT03	UPF2, regulator of nonsense mediated mRNA decay	unreviewed	Involved in nonsense-mediated decay (NMD) of mRNAs containing premature stop codons by associating with the nuclear exon junction complex (EJC). Recruited by UPF3B associated with the EJC core at the cytoplasmic side of the nuclear envelope and the subsequent formation of an UPF1-UPF2-UPF3 surveillance complex (including UPF1 bound to release factors at the stalled ribosome) is believed to activa…	RNA-binding	1	mostly SV-cycling-dependent
Uprt	0	1	0	100	D4ABC7	Uracil phosphoribosyltransferase homolog	unreviewed			1	mostly SV-cycling-dependent
Uqcr10	0	1	0	100	A0A0G2K8Q8	Ubiquinol-cytochrome c reductase, complex III subunit X	unreviewed	Component of the ubiquinol-cytochrome c oxidoreductase, a multisubunit transmembrane complex that is part of the mitochondrial electron transport chain which drives oxidative phosphorylation. The respiratory chain contains 3 multisubunit complexes succinate dehydrogenase (complex II, CII), ubiquinol-cytochrome c oxidoreductase (cytochrome b-c1 complex, complex III, CIII) and cytochrome c oxidase …	Mitochondria-related	1	mostly SV-cycling-dependent
Usp14	0	1	0	100	Q5U2N2	Ubiquitin specific protease 14	unreviewed	Deubiquitinating enzyme that removes conjugated ubiquitin from specific proteins to regulate different cellular processes. {ECO:0000256|RuleBase:RU366025}.	Ubiquitin-related	1	mostly SV-cycling-dependent
Usp20	0	2	0	100	D3ZLQ8	Ubiquitinyl hydrolase 1	unreviewed	Deubiquitinating enzyme that removes conjugated ubiquitin from specific proteins to regulate different cellular processes. {ECO:0000256|RuleBase:RU366025}.	Ubiquitin-related	2	mostly SV-cycling-dependent
Usp31	0	1	0	100	A0A0G2K2V3	Ubiquitin-specific peptidase 31	unreviewed		Ubiquitin-related	1	mostly SV-cycling-dependent
Usp32	2	0	100	0	A0A0G2K952	Ubiquitin-specific peptidase 32	unreviewed		Ubiquitin-related	2	mostly primary Ca-dependent
Usp5	1	0	100	0	D3ZVQ0	Ubiquitin carboxyl-terminal hydrolase	unreviewed	Deubiquitinating enzyme that removes conjugated ubiquitin from specific proteins to regulate different cellular processes. {ECO:0000256|RuleBase:RU366025}.	Ubiquitin-related	1	mostly primary Ca-dependent
Usp6nl	0	1	0	100	D3ZL57	USP6 N-terminal like (Predicted), isoform CRA_a	unreviewed	Acts as a GTPase-activating protein for RAB5A and RAB43. Involved in receptor trafficking. In complex with EPS8 inhibits internalization of EGFR. Involved in retrograde transport from the endocytic pathway to the Golgi apparatus. Involved in the transport of Shiga toxin from early and recycling endosomes to the trans-Golgi network. Required for structural integrity of the Golgi complex (By simila…	Signaling;GAP;Rab	1	mostly SV-cycling-dependent
Vps26b	1	0	100	0	B1WBS4	Similar to Vacuolar protein sorting 26 homolog (VPS26 protein homolog), isoform CRA_a	unreviewed	Acts as component of the retromer cargo-selective complex (CSC) (PubMed:21040701, PubMed:21920005). The CSC is believed to be the core functional component of retromer or respective retromer complex variants acting to prevent missorting of selected transmembrane cargo proteins into the lysosomal degradation pathway. The recruitment of the CSC to the endosomal membrane involves RAB7A and SNX3. The…	Endocytosis	1	mostly primary Ca-dependent
Vwa5b1	1	0	100	0	D3ZP60	von Willebrand factor A domain-containing 5B1	unreviewed			1	mostly primary Ca-dependent
Vwa5b2	1	0	100	0	D4A7U5	RGD1564491 (Predicted)	unreviewed			1	mostly primary Ca-dependent
Wasf3	1	0	100	0	M0R7F3	WAS protein family, member 3	unreviewed	Downstream effector molecules involved in the transmission of signals from tyrosine kinase receptors and small GTPases to the actin cytoskeleton. Plays a role in the regulation of cell morphology and cytoskeletal organization. Required in the control of cell shape (By similarity). {ECO:0000250}.	Signaling;Actin	1	mostly primary Ca-dependent
Wdfy3	0	1	0	100	A0A0G2K9M4	WD repeat and FYVE domain-containing 3	unreviewed	Required for selective macroautophagy (aggrephagy). Acts as an adapter protein by linking specific proteins destined for degradation to the core autophagic machinery members, such as the ATG5-ATG12-ATG16L E3-like ligase, SQSTM1 and LC3. Involved in the formation and autophagic degradation of cytoplasmic ubiquitin-containing inclusions (p62 bodies, ALIS/aggresome-like induced structures) (By simil…	Autophagy	1	mostly SV-cycling-dependent
Wdr11	0	1	0	100	D3Z9L5	WD repeat domain 11	unreviewed	Involved in the Hedgehog (Hh) signaling pathway, is essential for normal ciliogenesis (PubMed:29263200). Regulates the proteolytic processing of GLI3 and cooperates with the transcription factor EMX1 in the induction of downstream Hh pathway gene expression and gonadotropin-releasing hormone production (PubMed:29263200). WDR11 complex facilitates the tethering of Adaptor protein-1 complex (AP-1)-…	Signaling;Hedgehog	1	mostly SV-cycling-dependent
Wdr37	2	0	100	0	D3ZQ02	WD repeat domain 37	unreviewed			2	mostly primary Ca-dependent
Wdr47	1	0	100	0	G3V9M3	RCG28460	unreviewed			1	mostly primary Ca-dependent
Wdr48	0	1	0	100	A0A0G2KAW5	WD repeat domain 48	unreviewed	Regulator of deubiquitinating complexes. Acts as a strong activator of USP1 and USP46. Enhances the USP1-mediated deubiquitination of FANCD2; USP1 being almost inactive by itself. Also activates deubiquitinating activity of complexes containing USP12. Activates deubiquitination by increasing the catalytic turnover without increasing the affinity of deubiquitinating enzymes for the substrate. {ECO…	Ubiquitin-related	1	mostly SV-cycling-dependent
Wdr60	0	1	0	100	A0A0G2K1X3	WD repeat domain 60	unreviewed	May play a role in ciliogenesis. {ECO:0000250|UniProtKB:Q8WVS4}.	Ciliogenesis	1	mostly SV-cycling-dependent
Wfs1	1	1	50	50	E9PT53	Wolfram syndrome 1 homolog (Human)	unreviewed	Participates in the regulation of cellular Ca(2+) homeostasis, at least partly, by modulating the filling state of the endoplasmic reticulum Ca(2+) store. {ECO:0000250}.	Endosomes, Golgi, ER;Ion homeostasis	2	Mixed
Wipf2	2	0	100	0	D3ZUD3	WAS/WASL-interacting protein family, member 2	unreviewed	Plays an active role in the formation of cell surface protrusions downstream of activated PDGFB receptors. Plays an important role in actin-microspike formation through cooperation with WASL. May cooperate with WASP and WASL to induce mobilization and reorganization of the actin filament system (By similarity). {ECO:0000250}.	Cytoskeleton;Actin	2	mostly primary Ca-dependent
Wnk2	1	1	50	50	D3ZMJ7	WNK lysine deficient protein kinase 2	unreviewed	Serine/threonine kinase which plays an important role in the regulation of electrolyte homeostasis, cell signaling, survival, and proliferation. Acts as an activator and inhibitor of sodium-coupled chloride cotransporters and potassium-coupled chloride cotransporters respectively. Activates SLC12A2, SCNN1A, SCNN1B, SCNN1D and SGK1 and inhibits SLC12A5. Negatively regulates the EGF-induced activat…	Signaling;Kinase	2	Mixed
Wwc3	1	0	100	0	M0R8P6	WWC family member 3	unreviewed			1	mostly primary Ca-dependent
Wwp2	0	1	0	100	F7EYF1	WW domain-containing E3 ubiquitin protein ligase 2 (Fragment)	unreviewed	E3 ubiquitin-protein ligase which accepts ubiquitin from an E2 ubiquitin-conjugating enzyme in the form of a thioester and then directly transfers the ubiquitin to targeted substrates. Polyubiquitinates POU5F1 by 'Lys-63'-linked conjugation and promotes it to proteasomal degradation; regulates POU5F1 protein level during differentiation of embryonal carcinoma cells (ECCs) but not in undifferentia…	Ubiquitin-related	1	mostly SV-cycling-dependent
Xrn1	0	1	0	100	D4ABN8	5'-3' exoribonuclease 1	unreviewed	Major 5'-3' exoribonuclease involved in mRNA decay. Required for the 5'-3'-processing of the G4 tetraplex-containing DNA and RNA substrates. The kinetic of hydrolysis is faster for G4 RNA tetraplex than for G4 DNA tetraplex and monomeric RNA tetraplex. Binds to RNA and DNA. Plays a role in replication-dependent histone mRNA degradation (By similarity). {ECO:0000250|UniProtKB:Q8IZH2, ECO:0000269|P…	RNA-binding	1	mostly SV-cycling-dependent
Zbtb16	0	2	0	100	Q5S3S9	Promyelocytic leukemia zinc finger protein	unreviewed			2	mostly SV-cycling-dependent
Zc2hc1a	0	1	0	100	A0A0G2K782	Zinc finger, C2HC-type-containing 1A	unreviewed			1	mostly SV-cycling-dependent
Zdhhc8	0	3	0	100	Q2THW6	Palmitoyltransferase	unreviewed	Palmitoyltransferase involved in glutamatergic transmission. Mediates palmitoylation of ABCA1. {ECO:0000269|PubMed:15184899}.	Synaptic transmission	3	mostly SV-cycling-dependent
Zfp592	0	1	0	100	D3ZJG8	Zinc finger protein 592	unreviewed	May be involved in transcriptional regulation.	Transcription	1	mostly SV-cycling-dependent
Zfp704	1	0	100	0	A0A0G2K951	Zinc finger protein 704	unreviewed	Transcription factor which binds to RE2 sequence elements in the MYOD1 enhancer. {ECO:0000269|PubMed:17693064}.	Transcription	1	mostly primary Ca-dependent
Zmym4	0	1	0	100	D4A069	Zinc finger MYM-type-containing 4	unreviewed	Plays a role in the regulation of cell morphology and cytoskeletal organization. {ECO:0000250}.	Cytoskeleton	1	mostly SV-cycling-dependent
Zrsr1	0	1	0	100	Q5RK33	Zinc finger (CCCH type), RNA-binding motif and serine/arginine-rich 1	unreviewed	Plays a role in splicing of the U12-type introns (PubMed:29617656). Implicated also in removal of U2 introns positioned adjacent to a U12 intron (PubMed:29617656). {ECO:0000269|PubMed:29617656}.	RNA-splicing	1	mostly SV-cycling-dependent
