# Supplementary material for: Protein Phosphorylation in Depolarized Synaptosomes: Dissecting Primary Effects of Calcium from Synaptic Vesicle Cycling
Source: Mol Cell Proteomics. 2021 Feb 12;20:100061. doi: 10.1016/j.mcpro.2021.100061 (PMC7995663; doi:10.1016/j.mcpro.2021.100061)
Supplement: Supplemental Material 7 [file mmc7.xlsx]

## Sheet: SupplData07_Deposited_Files_PRI
file	file.type	bRP.fraction	Injection.Replicate	Enrichment	Experiment	Isotopic.Labeling	Instrument
ISilbern_09052018_Prep16_Ph_bRP_01-01.raw	raw	1	1	TiO2-enriched phosphopeptides	Ca vs EGTA	TMT6	QExactive HF-X
ISilbern_09052018_Prep16_Ph_bRP_01-02.raw	raw	2	1	TiO2-enriched phosphopeptides	Ca vs EGTA	TMT6	QExactive HF-X
ISilbern_09052018_Prep16_Ph_bRP_01-03.raw	raw	3	1	TiO2-enriched phosphopeptides	Ca vs EGTA	TMT6	QExactive HF-X
ISilbern_09052018_Prep16_Ph_bRP_01-04.raw	raw	4	1	TiO2-enriched phosphopeptides	Ca vs EGTA	TMT6	QExactive HF-X
ISilbern_09052018_Prep16_Ph_bRP_01-05.raw	raw	5	1	TiO2-enriched phosphopeptides	Ca vs EGTA	TMT6	QExactive HF-X
ISilbern_09052018_Prep16_Ph_bRP_01-06.raw	raw	6	1	TiO2-enriched phosphopeptides	Ca vs EGTA	TMT6	QExactive HF-X
ISilbern_09052018_Prep16_Ph_bRP_01-07.raw	raw	7	1	TiO2-enriched phosphopeptides	Ca vs EGTA	TMT6	QExactive HF-X
ISilbern_09052018_Prep16_Ph_bRP_01-08.raw	raw	8	1	TiO2-enriched phosphopeptides	Ca vs EGTA	TMT6	QExactive HF-X
ISilbern_09052018_Prep16_Ph_bRP_01-09.raw	raw	9	1	TiO2-enriched phosphopeptides	Ca vs EGTA	TMT6	QExactive HF-X
ISilbern_09052018_Prep16_Ph_bRP_01-10.raw	raw	10	1	TiO2-enriched phosphopeptides	Ca vs EGTA	TMT6	QExactive HF-X
ISilbern_09052018_Prep16_Ph_bRP_01-11.raw	raw	11	1	TiO2-enriched phosphopeptides	Ca vs EGTA	TMT6	QExactive HF-X
ISilbern_09052018_Prep16_Ph_bRP_01-12.raw	raw	12	1	TiO2-enriched phosphopeptides	Ca vs EGTA	TMT6	QExactive HF-X
ISilbern_09052018_Prep16_Ph_bRP_02-01.raw	raw	1	2	TiO2-enriched phosphopeptides	Ca vs EGTA	TMT6	QExactive HF-X
ISilbern_09052018_Prep16_Ph_bRP_02-02.raw	raw	2	2	TiO2-enriched phosphopeptides	Ca vs EGTA	TMT6	QExactive HF-X
ISilbern_09052018_Prep16_Ph_bRP_02-03.raw	raw	3	2	TiO2-enriched phosphopeptides	Ca vs EGTA	TMT6	QExactive HF-X
ISilbern_09052018_Prep16_Ph_bRP_02-04.raw	raw	4	2	TiO2-enriched phosphopeptides	Ca vs EGTA	TMT6	QExactive HF-X
ISilbern_09052018_Prep16_Ph_bRP_02-05.raw	raw	5	2	TiO2-enriched phosphopeptides	Ca vs EGTA	TMT6	QExactive HF-X
ISilbern_09052018_Prep16_Ph_bRP_02-06.raw	raw	6	2	TiO2-enriched phosphopeptides	Ca vs EGTA	TMT6	QExactive HF-X
ISilbern_09052018_Prep16_Ph_bRP_02-07.raw	raw	7	2	TiO2-enriched phosphopeptides	Ca vs EGTA	TMT6	QExactive HF-X
ISilbern_09052018_Prep16_Ph_bRP_02-08.raw	raw	8	2	TiO2-enriched phosphopeptides	Ca vs EGTA	TMT6	QExactive HF-X
ISilbern_09052018_Prep16_Ph_bRP_02-09.raw	raw	9	2	TiO2-enriched phosphopeptides	Ca vs EGTA	TMT6	QExactive HF-X
ISilbern_09052018_Prep16_Ph_bRP_02-10.raw	raw	10	2	TiO2-enriched phosphopeptides	Ca vs EGTA	TMT6	QExactive HF-X
ISilbern_09052018_Prep16_Ph_bRP_02-11.raw	raw	11	2	TiO2-enriched phosphopeptides	Ca vs EGTA	TMT6	QExactive HF-X
ISilbern_09052018_Prep16_Ph_bRP_02-12.raw	raw	12	2	TiO2-enriched phosphopeptides	Ca vs EGTA	TMT6	QExactive HF-X
ISilbern_09052018_Prep16_Ph_bRP_03-01.raw	raw	1	3	TiO2-enriched phosphopeptides	Ca vs EGTA	TMT6	QExactive HF-X
ISilbern_09052018_Prep16_Ph_bRP_03-02.raw	raw	2	3	TiO2-enriched phosphopeptides	Ca vs EGTA	TMT6	QExactive HF-X
ISilbern_09052018_Prep16_Ph_bRP_03-03.raw	raw	3	3	TiO2-enriched phosphopeptides	Ca vs EGTA	TMT6	QExactive HF-X
ISilbern_09052018_Prep16_Ph_bRP_03-04.raw	raw	4	3	TiO2-enriched phosphopeptides	Ca vs EGTA	TMT6	QExactive HF-X
ISilbern_09052018_Prep16_Ph_bRP_03-05.raw	raw	5	3	TiO2-enriched phosphopeptides	Ca vs EGTA	TMT6	QExactive HF-X
ISilbern_09052018_Prep16_Ph_bRP_03-06.raw	raw	6	3	TiO2-enriched phosphopeptides	Ca vs EGTA	TMT6	QExactive HF-X
ISilbern_09052018_Prep16_Ph_bRP_03-07.raw	raw	7	3	TiO2-enriched phosphopeptides	Ca vs EGTA	TMT6	QExactive HF-X
ISilbern_09052018_Prep16_Ph_bRP_03-08.raw	raw	8	3	TiO2-enriched phosphopeptides	Ca vs EGTA	TMT6	QExactive HF-X
ISilbern_09052018_Prep16_Ph_bRP_03-09.raw	raw	9	3	TiO2-enriched phosphopeptides	Ca vs EGTA	TMT6	QExactive HF-X
ISilbern_09052018_Prep16_Ph_bRP_03-10.raw	raw	10	3	TiO2-enriched phosphopeptides	Ca vs EGTA	TMT6	QExactive HF-X
ISilbern_09052018_Prep16_Ph_bRP_03-11.raw	raw	11	3	TiO2-enriched phosphopeptides	Ca vs EGTA	TMT6	QExactive HF-X
ISilbern_09052018_Prep16_Ph_bRP_03-12.raw	raw	12	3	TiO2-enriched phosphopeptides	Ca vs EGTA	TMT6	QExactive HF-X
ISilbern_08062018_Prep18_Ph_TMT_bRP_01-01.raw	raw	1	1	TiO2-enriched phosphopeptides	Ca vs EGTA	TMT6	QExactive HF-X
ISilbern_08062018_Prep18_Ph_TMT_bRP_01-02.raw	raw	2	1	TiO2-enriched phosphopeptides	Ca vs EGTA	TMT6	QExactive HF-X
ISilbern_08062018_Prep18_Ph_TMT_bRP_01-03.raw	raw	3	1	TiO2-enriched phosphopeptides	Ca vs EGTA	TMT6	QExactive HF-X
ISilbern_08062018_Prep18_Ph_TMT_bRP_01-04.raw	raw	4	1	TiO2-enriched phosphopeptides	Ca vs EGTA	TMT6	QExactive HF-X
ISilbern_08062018_Prep18_Ph_TMT_bRP_01-05.raw	raw	5	1	TiO2-enriched phosphopeptides	Ca vs EGTA	TMT6	QExactive HF-X
ISilbern_08062018_Prep18_Ph_TMT_bRP_01-06.raw	raw	6	1	TiO2-enriched phosphopeptides	Ca vs EGTA	TMT6	QExactive HF-X
ISilbern_08062018_Prep18_Ph_TMT_bRP_01-07.raw	raw	7	1	TiO2-enriched phosphopeptides	Ca vs EGTA	TMT6	QExactive HF-X
ISilbern_08062018_Prep18_Ph_TMT_bRP_01-08.raw	raw	8	1	TiO2-enriched phosphopeptides	Ca vs EGTA	TMT6	QExactive HF-X
ISilbern_08062018_Prep18_Ph_TMT_bRP_01-09.raw	raw	9	1	TiO2-enriched phosphopeptides	Ca vs EGTA	TMT6	QExactive HF-X
ISilbern_08062018_Prep18_Ph_TMT_bRP_01-10.raw	raw	10	1	TiO2-enriched phosphopeptides	Ca vs EGTA	TMT6	QExactive HF-X
ISilbern_08062018_Prep18_Ph_TMT_bRP_01-11.raw	raw	11	1	TiO2-enriched phosphopeptides	Ca vs EGTA	TMT6	QExactive HF-X
ISilbern_08062018_Prep18_Ph_TMT_bRP_01-12.raw	raw	12	1	TiO2-enriched phosphopeptides	Ca vs EGTA	TMT6	QExactive HF-X
ISilbern_08062018_Prep18_Ph_TMT_bRP_02-01.raw	raw	1	2	TiO2-enriched phosphopeptides	Ca vs EGTA	TMT6	QExactive HF-X
ISilbern_08062018_Prep18_Ph_TMT_bRP_02-02.raw	raw	2	2	TiO2-enriched phosphopeptides	Ca vs EGTA	TMT6	QExactive HF-X
ISilbern_08062018_Prep18_Ph_TMT_bRP_02-03.raw	raw	3	2	TiO2-enriched phosphopeptides	Ca vs EGTA	TMT6	QExactive HF-X
ISilbern_08062018_Prep18_Ph_TMT_bRP_02-04.raw	raw	4	2	TiO2-enriched phosphopeptides	Ca vs EGTA	TMT6	QExactive HF-X
ISilbern_08062018_Prep18_Ph_TMT_bRP_02-05.raw	raw	5	2	TiO2-enriched phosphopeptides	Ca vs EGTA	TMT6	QExactive HF-X
ISilbern_08062018_Prep18_Ph_TMT_bRP_02-06.raw	raw	6	2	TiO2-enriched phosphopeptides	Ca vs EGTA	TMT6	QExactive HF-X
ISilbern_08062018_Prep18_Ph_TMT_bRP_02-07.raw	raw	7	2	TiO2-enriched phosphopeptides	Ca vs EGTA	TMT6	QExactive HF-X
ISilbern_08062018_Prep18_Ph_TMT_bRP_02-08.raw	raw	8	2	TiO2-enriched phosphopeptides	Ca vs EGTA	TMT6	QExactive HF-X
ISilbern_08062018_Prep18_Ph_TMT_bRP_02-09.raw	raw	9	2	TiO2-enriched phosphopeptides	Ca vs EGTA	TMT6	QExactive HF-X
ISilbern_08062018_Prep18_Ph_TMT_bRP_02-10.raw	raw	10	2	TiO2-enriched phosphopeptides	Ca vs EGTA	TMT6	QExactive HF-X
ISilbern_08062018_Prep18_Ph_TMT_bRP_02-11.raw	raw	11	2	TiO2-enriched phosphopeptides	Ca vs EGTA	TMT6	QExactive HF-X
ISilbern_08062018_Prep18_Ph_TMT_bRP_02-12.raw	raw	12	2	TiO2-enriched phosphopeptides	Ca vs EGTA	TMT6	QExactive HF-X
ISilbern_08062018_Prep18_Ph_TMT_bRP_03-01.raw	raw	1	3	TiO2-enriched phosphopeptides	Ca vs EGTA	TMT6	QExactive HF-X
ISilbern_08062018_Prep18_Ph_TMT_bRP_03-02.raw	raw	2	3	TiO2-enriched phosphopeptides	Ca vs EGTA	TMT6	QExactive HF-X
ISilbern_08062018_Prep18_Ph_TMT_bRP_03-03.raw	raw	3	3	TiO2-enriched phosphopeptides	Ca vs EGTA	TMT6	QExactive HF-X
ISilbern_08062018_Prep18_Ph_TMT_bRP_03-04.raw	raw	4	3	TiO2-enriched phosphopeptides	Ca vs EGTA	TMT6	QExactive HF-X
ISilbern_08062018_Prep18_Ph_TMT_bRP_03-05.raw	raw	5	3	TiO2-enriched phosphopeptides	Ca vs EGTA	TMT6	QExactive HF-X
ISilbern_11062018_Prep18_Ph_TMT_bRP_03-06.raw	raw	6	3	TiO2-enriched phosphopeptides	Ca vs EGTA	TMT6	QExactive HF-X
ISilbern_11062018_Prep18_Ph_TMT_bRP_03-07.raw	raw	7	3	TiO2-enriched phosphopeptides	Ca vs EGTA	TMT6	QExactive HF-X
ISilbern_11062018_Prep18_Ph_TMT_bRP_03-08.raw	raw	8	3	TiO2-enriched phosphopeptides	Ca vs EGTA	TMT6	QExactive HF-X
ISilbern_11062018_Prep18_Ph_TMT_bRP_03-09.raw	raw	9	3	TiO2-enriched phosphopeptides	Ca vs EGTA	TMT6	QExactive HF-X
ISilbern_11062018_Prep18_Ph_TMT_bRP_03-10.raw	raw	10	3	TiO2-enriched phosphopeptides	Ca vs EGTA	TMT6	QExactive HF-X
ISilbern_11062018_Prep18_Ph_TMT_bRP_03-11.raw	raw	11	3	TiO2-enriched phosphopeptides	Ca vs EGTA	TMT6	QExactive HF-X
ISilbern_11062018_Prep18_Ph_TMT_bRP_03-12.raw	raw	12	3	TiO2-enriched phosphopeptides	Ca vs EGTA	TMT6	QExactive HF-X
ISilbern_310719_Prep31_Synapt_Ph_TMT_bRP_01_01.raw	raw	1	1	TiO2-enriched phosphopeptides	Mock(A+D) vs BoNT(A+D)	TMT6	QExactive HF-X
ISilbern_310719_Prep31_Synapt_Ph_TMT_bRP_01_02.raw	raw	2	1	TiO2-enriched phosphopeptides	Mock(A+D) vs BoNT(A+D)	TMT6	QExactive HF-X
ISilbern_310719_Prep31_Synapt_Ph_TMT_bRP_01_03.raw	raw	3	1	TiO2-enriched phosphopeptides	Mock(A+D) vs BoNT(A+D)	TMT6	QExactive HF-X
ISilbern_310719_Prep31_Synapt_Ph_TMT_bRP_01_04.raw	raw	4	1	TiO2-enriched phosphopeptides	Mock(A+D) vs BoNT(A+D)	TMT6	QExactive HF-X
ISilbern_310719_Prep31_Synapt_Ph_TMT_bRP_01_05.raw	raw	5	1	TiO2-enriched phosphopeptides	Mock(A+D) vs BoNT(A+D)	TMT6	QExactive HF-X
ISilbern_310719_Prep31_Synapt_Ph_TMT_bRP_01_06.raw	raw	6	1	TiO2-enriched phosphopeptides	Mock(A+D) vs BoNT(A+D)	TMT6	QExactive HF-X
ISilbern_310719_Prep31_Synapt_Ph_TMT_bRP_01_07.raw	raw	7	1	TiO2-enriched phosphopeptides	Mock(A+D) vs BoNT(A+D)	TMT6	QExactive HF-X
ISilbern_310719_Prep31_Synapt_Ph_TMT_bRP_01_08.raw	raw	8	1	TiO2-enriched phosphopeptides	Mock(A+D) vs BoNT(A+D)	TMT6	QExactive HF-X
ISilbern_310719_Prep31_Synapt_Ph_TMT_bRP_01_09.raw	raw	9	1	TiO2-enriched phosphopeptides	Mock(A+D) vs BoNT(A+D)	TMT6	QExactive HF-X
ISilbern_310719_Prep31_Synapt_Ph_TMT_bRP_01_10.raw	raw	10	1	TiO2-enriched phosphopeptides	Mock(A+D) vs BoNT(A+D)	TMT6	QExactive HF-X
ISilbern_310719_Prep31_Synapt_Ph_TMT_bRP_01_11.raw	raw	11	1	TiO2-enriched phosphopeptides	Mock(A+D) vs BoNT(A+D)	TMT6	QExactive HF-X
ISilbern_310719_Prep31_Synapt_Ph_TMT_bRP_01_12.raw	raw	12	1	TiO2-enriched phosphopeptides	Mock(A+D) vs BoNT(A+D)	TMT6	QExactive HF-X
ISilbern_310719_Prep31_Synapt_Ph_TMT_bRP_01_13.raw	raw	13	1	TiO2-enriched phosphopeptides	Mock(A+D) vs BoNT(A+D)	TMT6	QExactive HF-X
ISilbern_310719_Prep31_Synapt_Ph_TMT_bRP_01_14.raw	raw	14	1	TiO2-enriched phosphopeptides	Mock(A+D) vs BoNT(A+D)	TMT6	QExactive HF-X
ISilbern_310719_Prep31_Synapt_Ph_TMT_bRP_01_15.raw	raw	15	1	TiO2-enriched phosphopeptides	Mock(A+D) vs BoNT(A+D)	TMT6	QExactive HF-X
ISilbern_310719_Prep31_Synapt_Ph_TMT_bRP_01_16.raw	raw	16	1	TiO2-enriched phosphopeptides	Mock(A+D) vs BoNT(A+D)	TMT6	QExactive HF-X
ISilbern_310719_Prep31_Synapt_Ph_TMT_bRP_01_17.raw	raw	17	1	TiO2-enriched phosphopeptides	Mock(A+D) vs BoNT(A+D)	TMT6	QExactive HF-X
ISilbern_310719_Prep31_Synapt_Ph_TMT_bRP_01_18.raw	raw	18	1	TiO2-enriched phosphopeptides	Mock(A+D) vs BoNT(A+D)	TMT6	QExactive HF-X
ISilbern_310719_Prep31_Synapt_Ph_TMT_bRP_01_19.raw	raw	19	1	TiO2-enriched phosphopeptides	Mock(A+D) vs BoNT(A+D)	TMT6	QExactive HF-X
ISilbern_310719_Prep31_Synapt_Ph_TMT_bRP_01_20.raw	raw	20	1	TiO2-enriched phosphopeptides	Mock(A+D) vs BoNT(A+D)	TMT6	QExactive HF-X
ISilbern_310719_Prep31_Synapt_Ph_TMT_bRP_01_21.raw	raw	21	1	TiO2-enriched phosphopeptides	Mock(A+D) vs BoNT(A+D)	TMT6	QExactive HF-X
ISilbern_310719_Prep31_Synapt_Ph_TMT_bRP_01_22.raw	raw	22	1	TiO2-enriched phosphopeptides	Mock(A+D) vs BoNT(A+D)	TMT6	QExactive HF-X
ISilbern_310719_Prep31_Synapt_Ph_TMT_bRP_01_23.raw	raw	23	1	TiO2-enriched phosphopeptides	Mock(A+D) vs BoNT(A+D)	TMT6	QExactive HF-X
ISilbern_310719_Prep31_Synapt_Ph_TMT_bRP_01_24.raw	raw	24	1	TiO2-enriched phosphopeptides	Mock(A+D) vs BoNT(A+D)	TMT6	QExactive HF-X
ISilbern_310719_Prep31_Synapt_Ph_TMT_bRP_02_01.raw	raw	1	2	TiO2-enriched phosphopeptides	Mock(A+D) vs BoNT(A+D)	TMT6	QExactive HF-X
ISilbern_310719_Prep31_Synapt_Ph_TMT_bRP_02_02.raw	raw	2	2	TiO2-enriched phosphopeptides	Mock(A+D) vs BoNT(A+D)	TMT6	QExactive HF-X
ISilbern_310719_Prep31_Synapt_Ph_TMT_bRP_02_03.raw	raw	3	2	TiO2-enriched phosphopeptides	Mock(A+D) vs BoNT(A+D)	TMT6	QExactive HF-X
ISilbern_310719_Prep31_Synapt_Ph_TMT_bRP_02_04.raw	raw	4	2	TiO2-enriched phosphopeptides	Mock(A+D) vs BoNT(A+D)	TMT6	QExactive HF-X
ISilbern_310719_Prep31_Synapt_Ph_TMT_bRP_02_05.raw	raw	5	2	TiO2-enriched phosphopeptides	Mock(A+D) vs BoNT(A+D)	TMT6	QExactive HF-X
ISilbern_310719_Prep31_Synapt_Ph_TMT_bRP_02_06.raw	raw	6	2	TiO2-enriched phosphopeptides	Mock(A+D) vs BoNT(A+D)	TMT6	QExactive HF-X
ISilbern_310719_Prep31_Synapt_Ph_TMT_bRP_02_07.raw	raw	7	2	TiO2-enriched phosphopeptides	Mock(A+D) vs BoNT(A+D)	TMT6	QExactive HF-X
ISilbern_310719_Prep31_Synapt_Ph_TMT_bRP_02_08.raw	raw	8	2	TiO2-enriched phosphopeptides	Mock(A+D) vs BoNT(A+D)	TMT6	QExactive HF-X
ISilbern_310719_Prep31_Synapt_Ph_TMT_bRP_02_09.raw	raw	9	2	TiO2-enriched phosphopeptides	Mock(A+D) vs BoNT(A+D)	TMT6	QExactive HF-X
ISilbern_310719_Prep31_Synapt_Ph_TMT_bRP_02_10.raw	raw	10	2	TiO2-enriched phosphopeptides	Mock(A+D) vs BoNT(A+D)	TMT6	QExactive HF-X
ISilbern_310719_Prep31_Synapt_Ph_TMT_bRP_02_11.raw	raw	11	2	TiO2-enriched phosphopeptides	Mock(A+D) vs BoNT(A+D)	TMT6	QExactive HF-X
ISilbern_310719_Prep31_Synapt_Ph_TMT_bRP_02_12.raw	raw	12	2	TiO2-enriched phosphopeptides	Mock(A+D) vs BoNT(A+D)	TMT6	QExactive HF-X
ISilbern_310719_Prep31_Synapt_Ph_TMT_bRP_02_13.raw	raw	13	2	TiO2-enriched phosphopeptides	Mock(A+D) vs BoNT(A+D)	TMT6	QExactive HF-X
ISilbern_310719_Prep31_Synapt_Ph_TMT_bRP_02_14.raw	raw	14	2	TiO2-enriched phosphopeptides	Mock(A+D) vs BoNT(A+D)	TMT6	QExactive HF-X
ISilbern_310719_Prep31_Synapt_Ph_TMT_bRP_02_15.raw	raw	15	2	TiO2-enriched phosphopeptides	Mock(A+D) vs BoNT(A+D)	TMT6	QExactive HF-X
ISilbern_310719_Prep31_Synapt_Ph_TMT_bRP_02_16.raw	raw	16	2	TiO2-enriched phosphopeptides	Mock(A+D) vs BoNT(A+D)	TMT6	QExactive HF-X
ISilbern_310719_Prep31_Synapt_Ph_TMT_bRP_02_17.raw	raw	17	2	TiO2-enriched phosphopeptides	Mock(A+D) vs BoNT(A+D)	TMT6	QExactive HF-X
ISilbern_310719_Prep31_Synapt_Ph_TMT_bRP_02_18.raw	raw	18	2	TiO2-enriched phosphopeptides	Mock(A+D) vs BoNT(A+D)	TMT6	QExactive HF-X
ISilbern_310719_Prep31_Synapt_Ph_TMT_bRP_02_19.raw	raw	19	2	TiO2-enriched phosphopeptides	Mock(A+D) vs BoNT(A+D)	TMT6	QExactive HF-X
ISilbern_310719_Prep31_Synapt_Ph_TMT_bRP_02_20.raw	raw	20	2	TiO2-enriched phosphopeptides	Mock(A+D) vs BoNT(A+D)	TMT6	QExactive HF-X
ISilbern_310719_Prep31_Synapt_Ph_TMT_bRP_02_21.raw	raw	21	2	TiO2-enriched phosphopeptides	Mock(A+D) vs BoNT(A+D)	TMT6	QExactive HF-X
ISilbern_310719_Prep31_Synapt_Ph_TMT_bRP_02_22.raw	raw	22	2	TiO2-enriched phosphopeptides	Mock(A+D) vs BoNT(A+D)	TMT6	QExactive HF-X
ISilbern_310719_Prep31_Synapt_Ph_TMT_bRP_02_23.raw	raw	23	2	TiO2-enriched phosphopeptides	Mock(A+D) vs BoNT(A+D)	TMT6	QExactive HF-X
ISilbern_310719_Prep31_Synapt_Ph_TMT_bRP_02_24.raw	raw	24	2	TiO2-enriched phosphopeptides	Mock(A+D) vs BoNT(A+D)	TMT6	QExactive HF-X
ISilbern_310719_Prep31_Synapt_Ph_TMT_bRP_03_01.raw	raw	1	3	TiO2-enriched phosphopeptides	Mock(A+D) vs BoNT(A+D)	TMT6	QExactive HF-X
ISilbern_310719_Prep31_Synapt_Ph_TMT_bRP_03_02.raw	raw	2	3	TiO2-enriched phosphopeptides	Mock(A+D) vs BoNT(A+D)	TMT6	QExactive HF-X
ISilbern_310719_Prep31_Synapt_Ph_TMT_bRP_03_03.raw	raw	3	3	TiO2-enriched phosphopeptides	Mock(A+D) vs BoNT(A+D)	TMT6	QExactive HF-X
ISilbern_310719_Prep31_Synapt_Ph_TMT_bRP_03_04.raw	raw	4	3	TiO2-enriched phosphopeptides	Mock(A+D) vs BoNT(A+D)	TMT6	QExactive HF-X
ISilbern_310719_Prep31_Synapt_Ph_TMT_bRP_03_05.raw	raw	5	3	TiO2-enriched phosphopeptides	Mock(A+D) vs BoNT(A+D)	TMT6	QExactive HF-X
ISilbern_310719_Prep31_Synapt_Ph_TMT_bRP_03_06.raw	raw	6	3	TiO2-enriched phosphopeptides	Mock(A+D) vs BoNT(A+D)	TMT6	QExactive HF-X
ISilbern_310719_Prep31_Synapt_Ph_TMT_bRP_03_07.raw	raw	7	3	TiO2-enriched phosphopeptides	Mock(A+D) vs BoNT(A+D)	TMT6	QExactive HF-X
ISilbern_310719_Prep31_Synapt_Ph_TMT_bRP_03_08.raw	raw	8	3	TiO2-enriched phosphopeptides	Mock(A+D) vs BoNT(A+D)	TMT6	QExactive HF-X
ISilbern_310719_Prep31_Synapt_Ph_TMT_bRP_03_09.raw	raw	9	3	TiO2-enriched phosphopeptides	Mock(A+D) vs BoNT(A+D)	TMT6	QExactive HF-X
ISilbern_310719_Prep31_Synapt_Ph_TMT_bRP_03_10.raw	raw	10	3	TiO2-enriched phosphopeptides	Mock(A+D) vs BoNT(A+D)	TMT6	QExactive HF-X
ISilbern_310719_Prep31_Synapt_Ph_TMT_bRP_03_11.raw	raw	11	3	TiO2-enriched phosphopeptides	Mock(A+D) vs BoNT(A+D)	TMT6	QExactive HF-X
ISilbern_310719_Prep31_Synapt_Ph_TMT_bRP_03_12.raw	raw	12	3	TiO2-enriched phosphopeptides	Mock(A+D) vs BoNT(A+D)	TMT6	QExactive HF-X
ISilbern_310719_Prep31_Synapt_Ph_TMT_bRP_03_13.raw	raw	13	3	TiO2-enriched phosphopeptides	Mock(A+D) vs BoNT(A+D)	TMT6	QExactive HF-X
ISilbern_310719_Prep31_Synapt_Ph_TMT_bRP_03_14.raw	raw	14	3	TiO2-enriched phosphopeptides	Mock(A+D) vs BoNT(A+D)	TMT6	QExactive HF-X
ISilbern_310719_Prep31_Synapt_Ph_TMT_bRP_03_15.raw	raw	15	3	TiO2-enriched phosphopeptides	Mock(A+D) vs BoNT(A+D)	TMT6	QExactive HF-X
ISilbern_310719_Prep31_Synapt_Ph_TMT_bRP_03_16.raw	raw	16	3	TiO2-enriched phosphopeptides	Mock(A+D) vs BoNT(A+D)	TMT6	QExactive HF-X
ISilbern_310719_Prep31_Synapt_Ph_TMT_bRP_03_17.raw	raw	17	3	TiO2-enriched phosphopeptides	Mock(A+D) vs BoNT(A+D)	TMT6	QExactive HF-X
ISilbern_310719_Prep31_Synapt_Ph_TMT_bRP_03_18.raw	raw	18	3	TiO2-enriched phosphopeptides	Mock(A+D) vs BoNT(A+D)	TMT6	QExactive HF-X
ISilbern_310719_Prep31_Synapt_Ph_TMT_bRP_03_19.raw	raw	19	3	TiO2-enriched phosphopeptides	Mock(A+D) vs BoNT(A+D)	TMT6	QExactive HF-X
ISilbern_310719_Prep31_Synapt_Ph_TMT_bRP_03_20.raw	raw	20	3	TiO2-enriched phosphopeptides	Mock(A+D) vs BoNT(A+D)	TMT6	QExactive HF-X
ISilbern_310719_Prep31_Synapt_Ph_TMT_bRP_03_21.raw	raw	21	3	TiO2-enriched phosphopeptides	Mock(A+D) vs BoNT(A+D)	TMT6	QExactive HF-X
ISilbern_310719_Prep31_Synapt_Ph_TMT_bRP_03_22.raw	raw	22	3	TiO2-enriched phosphopeptides	Mock(A+D) vs BoNT(A+D)	TMT6	QExactive HF-X
ISilbern_310719_Prep31_Synapt_Ph_TMT_bRP_03_23.raw	raw	23	3	TiO2-enriched phosphopeptides	Mock(A+D) vs BoNT(A+D)	TMT6	QExactive HF-X
ISilbern_310719_Prep31_Synapt_Ph_TMT_bRP_03_24.raw	raw	24	3	TiO2-enriched phosphopeptides	Mock(A+D) vs BoNT(A+D)	TMT6	QExactive HF-X
ISilbern_290919_Synapt_Prep35_Ph_TMT_bRP_01-01.raw	raw	1	1	TiO2-enriched phosphopeptides	Mock(C1+B) vs BoNT(C1+B)	TMT6	QExactive HF-X
ISilbern_290919_Synapt_Prep35_Ph_TMT_bRP_01-02.raw	raw	2	1	TiO2-enriched phosphopeptides	Mock(C1+B) vs BoNT(C1+B)	TMT6	QExactive HF-X
ISilbern_290919_Synapt_Prep35_Ph_TMT_bRP_01-03.raw	raw	3	1	TiO2-enriched phosphopeptides	Mock(C1+B) vs BoNT(C1+B)	TMT6	QExactive HF-X
ISilbern_290919_Synapt_Prep35_Ph_TMT_bRP_01-04.raw	raw	4	1	TiO2-enriched phosphopeptides	Mock(C1+B) vs BoNT(C1+B)	TMT6	QExactive HF-X
ISilbern_290919_Synapt_Prep35_Ph_TMT_bRP_01-05.raw	raw	5	1	TiO2-enriched phosphopeptides	Mock(C1+B) vs BoNT(C1+B)	TMT6	QExactive HF-X
ISilbern_290919_Synapt_Prep35_Ph_TMT_bRP_01-06.raw	raw	6	1	TiO2-enriched phosphopeptides	Mock(C1+B) vs BoNT(C1+B)	TMT6	QExactive HF-X
ISilbern_290919_Synapt_Prep35_Ph_TMT_bRP_01-07.raw	raw	7	1	TiO2-enriched phosphopeptides	Mock(C1+B) vs BoNT(C1+B)	TMT6	QExactive HF-X
ISilbern_290919_Synapt_Prep35_Ph_TMT_bRP_01-08.raw	raw	8	1	TiO2-enriched phosphopeptides	Mock(C1+B) vs BoNT(C1+B)	TMT6	QExactive HF-X
ISilbern_290919_Synapt_Prep35_Ph_TMT_bRP_01-09.raw	raw	9	1	TiO2-enriched phosphopeptides	Mock(C1+B) vs BoNT(C1+B)	TMT6	QExactive HF-X
ISilbern_290919_Synapt_Prep35_Ph_TMT_bRP_01-10.raw	raw	10	1	TiO2-enriched phosphopeptides	Mock(C1+B) vs BoNT(C1+B)	TMT6	QExactive HF-X
ISilbern_290919_Synapt_Prep35_Ph_TMT_bRP_01-11.raw	raw	11	1	TiO2-enriched phosphopeptides	Mock(C1+B) vs BoNT(C1+B)	TMT6	QExactive HF-X
ISilbern_290919_Synapt_Prep35_Ph_TMT_bRP_01-12.raw	raw	12	1	TiO2-enriched phosphopeptides	Mock(C1+B) vs BoNT(C1+B)	TMT6	QExactive HF-X
ISilbern_290919_Synapt_Prep35_Ph_TMT_bRP_01-13.raw	raw	13	1	TiO2-enriched phosphopeptides	Mock(C1+B) vs BoNT(C1+B)	TMT6	QExactive HF-X
ISilbern_290919_Synapt_Prep35_Ph_TMT_bRP_01-14.raw	raw	14	1	TiO2-enriched phosphopeptides	Mock(C1+B) vs BoNT(C1+B)	TMT6	QExactive HF-X
ISilbern_290919_Synapt_Prep35_Ph_TMT_bRP_01-15.raw	raw	15	1	TiO2-enriched phosphopeptides	Mock(C1+B) vs BoNT(C1+B)	TMT6	QExactive HF-X
ISilbern_290919_Synapt_Prep35_Ph_TMT_bRP_01-16.raw	raw	16	1	TiO2-enriched phosphopeptides	Mock(C1+B) vs BoNT(C1+B)	TMT6	QExactive HF-X
ISilbern_290919_Synapt_Prep35_Ph_TMT_bRP_01-17.raw	raw	17	1	TiO2-enriched phosphopeptides	Mock(C1+B) vs BoNT(C1+B)	TMT6	QExactive HF-X
ISilbern_290919_Synapt_Prep35_Ph_TMT_bRP_01-18.raw	raw	18	1	TiO2-enriched phosphopeptides	Mock(C1+B) vs BoNT(C1+B)	TMT6	QExactive HF-X
ISilbern_290919_Synapt_Prep35_Ph_TMT_bRP_01-19.raw	raw	19	1	TiO2-enriched phosphopeptides	Mock(C1+B) vs BoNT(C1+B)	TMT6	QExactive HF-X
ISilbern_290919_Synapt_Prep35_Ph_TMT_bRP_01-20.raw	raw	20	1	TiO2-enriched phosphopeptides	Mock(C1+B) vs BoNT(C1+B)	TMT6	QExactive HF-X
ISilbern_290919_Synapt_Prep35_Ph_TMT_bRP_01-21.raw	raw	21	1	TiO2-enriched phosphopeptides	Mock(C1+B) vs BoNT(C1+B)	TMT6	QExactive HF-X
ISilbern_290919_Synapt_Prep35_Ph_TMT_bRP_01-22.raw	raw	22	1	TiO2-enriched phosphopeptides	Mock(C1+B) vs BoNT(C1+B)	TMT6	QExactive HF-X
ISilbern_290919_Synapt_Prep35_Ph_TMT_bRP_01-23.raw	raw	23	1	TiO2-enriched phosphopeptides	Mock(C1+B) vs BoNT(C1+B)	TMT6	QExactive HF-X
ISilbern_290919_Synapt_Prep35_Ph_TMT_bRP_01-24.raw	raw	24	1	TiO2-enriched phosphopeptides	Mock(C1+B) vs BoNT(C1+B)	TMT6	QExactive HF-X
ISilbern_290919_Synapt_Prep35_Ph_TMT_bRP_02-01.raw	raw	1	2	TiO2-enriched phosphopeptides	Mock(C1+B) vs BoNT(C1+B)	TMT6	QExactive HF-X
ISilbern_290919_Synapt_Prep35_Ph_TMT_bRP_02-02.raw	raw	2	2	TiO2-enriched phosphopeptides	Mock(C1+B) vs BoNT(C1+B)	TMT6	QExactive HF-X
ISilbern_290919_Synapt_Prep35_Ph_TMT_bRP_02-03.raw	raw	3	2	TiO2-enriched phosphopeptides	Mock(C1+B) vs BoNT(C1+B)	TMT6	QExactive HF-X
ISilbern_290919_Synapt_Prep35_Ph_TMT_bRP_02-04.raw	raw	4	2	TiO2-enriched phosphopeptides	Mock(C1+B) vs BoNT(C1+B)	TMT6	QExactive HF-X
ISilbern_290919_Synapt_Prep35_Ph_TMT_bRP_02-05.raw	raw	5	2	TiO2-enriched phosphopeptides	Mock(C1+B) vs BoNT(C1+B)	TMT6	QExactive HF-X
ISilbern_290919_Synapt_Prep35_Ph_TMT_bRP_02-06.raw	raw	6	2	TiO2-enriched phosphopeptides	Mock(C1+B) vs BoNT(C1+B)	TMT6	QExactive HF-X
ISilbern_290919_Synapt_Prep35_Ph_TMT_bRP_02-07.raw	raw	7	2	TiO2-enriched phosphopeptides	Mock(C1+B) vs BoNT(C1+B)	TMT6	QExactive HF-X
ISilbern_290919_Synapt_Prep35_Ph_TMT_bRP_02-08.raw	raw	8	2	TiO2-enriched phosphopeptides	Mock(C1+B) vs BoNT(C1+B)	TMT6	QExactive HF-X
ISilbern_290919_Synapt_Prep35_Ph_TMT_bRP_02-09.raw	raw	9	2	TiO2-enriched phosphopeptides	Mock(C1+B) vs BoNT(C1+B)	TMT6	QExactive HF-X
ISilbern_290919_Synapt_Prep35_Ph_TMT_bRP_02-10.raw	raw	10	2	TiO2-enriched phosphopeptides	Mock(C1+B) vs BoNT(C1+B)	TMT6	QExactive HF-X
ISilbern_290919_Synapt_Prep35_Ph_TMT_bRP_02-11.raw	raw	11	2	TiO2-enriched phosphopeptides	Mock(C1+B) vs BoNT(C1+B)	TMT6	QExactive HF-X
ISilbern_290919_Synapt_Prep35_Ph_TMT_bRP_02-12.raw	raw	12	2	TiO2-enriched phosphopeptides	Mock(C1+B) vs BoNT(C1+B)	TMT6	QExactive HF-X
ISilbern_290919_Synapt_Prep35_Ph_TMT_bRP_02-13.raw	raw	13	2	TiO2-enriched phosphopeptides	Mock(C1+B) vs BoNT(C1+B)	TMT6	QExactive HF-X
ISilbern_290919_Synapt_Prep35_Ph_TMT_bRP_02-14.raw	raw	14	2	TiO2-enriched phosphopeptides	Mock(C1+B) vs BoNT(C1+B)	TMT6	QExactive HF-X
ISilbern_290919_Synapt_Prep35_Ph_TMT_bRP_02-15.raw	raw	15	2	TiO2-enriched phosphopeptides	Mock(C1+B) vs BoNT(C1+B)	TMT6	QExactive HF-X
ISilbern_290919_Synapt_Prep35_Ph_TMT_bRP_02-16.raw	raw	16	2	TiO2-enriched phosphopeptides	Mock(C1+B) vs BoNT(C1+B)	TMT6	QExactive HF-X
ISilbern_290919_Synapt_Prep35_Ph_TMT_bRP_02-17.raw	raw	17	2	TiO2-enriched phosphopeptides	Mock(C1+B) vs BoNT(C1+B)	TMT6	QExactive HF-X
ISilbern_290919_Synapt_Prep35_Ph_TMT_bRP_02-18.raw	raw	18	2	TiO2-enriched phosphopeptides	Mock(C1+B) vs BoNT(C1+B)	TMT6	QExactive HF-X
ISilbern_290919_Synapt_Prep35_Ph_TMT_bRP_02-19.raw	raw	19	2	TiO2-enriched phosphopeptides	Mock(C1+B) vs BoNT(C1+B)	TMT6	QExactive HF-X
ISilbern_290919_Synapt_Prep35_Ph_TMT_bRP_02-20.raw	raw	20	2	TiO2-enriched phosphopeptides	Mock(C1+B) vs BoNT(C1+B)	TMT6	QExactive HF-X
ISilbern_290919_Synapt_Prep35_Ph_TMT_bRP_02-21.raw	raw	21	2	TiO2-enriched phosphopeptides	Mock(C1+B) vs BoNT(C1+B)	TMT6	QExactive HF-X
ISilbern_290919_Synapt_Prep35_Ph_TMT_bRP_02-22.raw	raw	22	2	TiO2-enriched phosphopeptides	Mock(C1+B) vs BoNT(C1+B)	TMT6	QExactive HF-X
ISilbern_290919_Synapt_Prep35_Ph_TMT_bRP_02-23.raw	raw	23	2	TiO2-enriched phosphopeptides	Mock(C1+B) vs BoNT(C1+B)	TMT6	QExactive HF-X
ISilbern_290919_Synapt_Prep35_Ph_TMT_bRP_02-24.raw	raw	24	2	TiO2-enriched phosphopeptides	Mock(C1+B) vs BoNT(C1+B)	TMT6	QExactive HF-X
ISilbern_290919_Synapt_Prep35_Ph_TMT_bRP_03-01.raw	raw	1	3	TiO2-enriched phosphopeptides	Mock(C1+B) vs BoNT(C1+B)	TMT6	QExactive HF-X
ISilbern_290919_Synapt_Prep35_Ph_TMT_bRP_03-02.raw	raw	2	3	TiO2-enriched phosphopeptides	Mock(C1+B) vs BoNT(C1+B)	TMT6	QExactive HF-X
ISilbern_290919_Synapt_Prep35_Ph_TMT_bRP_03-03.raw	raw	3	3	TiO2-enriched phosphopeptides	Mock(C1+B) vs BoNT(C1+B)	TMT6	QExactive HF-X
ISilbern_290919_Synapt_Prep35_Ph_TMT_bRP_03-04.raw	raw	4	3	TiO2-enriched phosphopeptides	Mock(C1+B) vs BoNT(C1+B)	TMT6	QExactive HF-X
ISilbern_290919_Synapt_Prep35_Ph_TMT_bRP_03-05.raw	raw	5	3	TiO2-enriched phosphopeptides	Mock(C1+B) vs BoNT(C1+B)	TMT6	QExactive HF-X
ISilbern_290919_Synapt_Prep35_Ph_TMT_bRP_03-06.raw	raw	6	3	TiO2-enriched phosphopeptides	Mock(C1+B) vs BoNT(C1+B)	TMT6	QExactive HF-X
ISilbern_290919_Synapt_Prep35_Ph_TMT_bRP_03-07.raw	raw	7	3	TiO2-enriched phosphopeptides	Mock(C1+B) vs BoNT(C1+B)	TMT6	QExactive HF-X
ISilbern_290919_Synapt_Prep35_Ph_TMT_bRP_03-08.raw	raw	8	3	TiO2-enriched phosphopeptides	Mock(C1+B) vs BoNT(C1+B)	TMT6	QExactive HF-X
ISilbern_290919_Synapt_Prep35_Ph_TMT_bRP_03-09.raw	raw	9	3	TiO2-enriched phosphopeptides	Mock(C1+B) vs BoNT(C1+B)	TMT6	QExactive HF-X
ISilbern_290919_Synapt_Prep35_Ph_TMT_bRP_03-10.raw	raw	10	3	TiO2-enriched phosphopeptides	Mock(C1+B) vs BoNT(C1+B)	TMT6	QExactive HF-X
ISilbern_290919_Synapt_Prep35_Ph_TMT_bRP_03-11.raw	raw	11	3	TiO2-enriched phosphopeptides	Mock(C1+B) vs BoNT(C1+B)	TMT6	QExactive HF-X
ISilbern_290919_Synapt_Prep35_Ph_TMT_bRP_03-12.raw	raw	12	3	TiO2-enriched phosphopeptides	Mock(C1+B) vs BoNT(C1+B)	TMT6	QExactive HF-X
ISilbern_290919_Synapt_Prep35_Ph_TMT_bRP_03-13.raw	raw	13	3	TiO2-enriched phosphopeptides	Mock(C1+B) vs BoNT(C1+B)	TMT6	QExactive HF-X
ISilbern_290919_Synapt_Prep35_Ph_TMT_bRP_03-14.raw	raw	14	3	TiO2-enriched phosphopeptides	Mock(C1+B) vs BoNT(C1+B)	TMT6	QExactive HF-X
ISilbern_290919_Synapt_Prep35_Ph_TMT_bRP_03-15.raw	raw	15	3	TiO2-enriched phosphopeptides	Mock(C1+B) vs BoNT(C1+B)	TMT6	QExactive HF-X
ISilbern_290919_Synapt_Prep35_Ph_TMT_bRP_03-16.raw	raw	16	3	TiO2-enriched phosphopeptides	Mock(C1+B) vs BoNT(C1+B)	TMT6	QExactive HF-X
ISilbern_290919_Synapt_Prep35_Ph_TMT_bRP_03-17.raw	raw	17	3	TiO2-enriched phosphopeptides	Mock(C1+B) vs BoNT(C1+B)	TMT6	QExactive HF-X
ISilbern_290919_Synapt_Prep35_Ph_TMT_bRP_03-18.raw	raw	18	3	TiO2-enriched phosphopeptides	Mock(C1+B) vs BoNT(C1+B)	TMT6	QExactive HF-X
ISilbern_290919_Synapt_Prep35_Ph_TMT_bRP_03-19.raw	raw	19	3	TiO2-enriched phosphopeptides	Mock(C1+B) vs BoNT(C1+B)	TMT6	QExactive HF-X
ISilbern_290919_Synapt_Prep35_Ph_TMT_bRP_03-20.raw	raw	20	3	TiO2-enriched phosphopeptides	Mock(C1+B) vs BoNT(C1+B)	TMT6	QExactive HF-X
ISilbern_290919_Synapt_Prep35_Ph_TMT_bRP_03-21.raw	raw	21	3	TiO2-enriched phosphopeptides	Mock(C1+B) vs BoNT(C1+B)	TMT6	QExactive HF-X
ISilbern_290919_Synapt_Prep35_Ph_TMT_bRP_03-22.raw	raw	22	3	TiO2-enriched phosphopeptides	Mock(C1+B) vs BoNT(C1+B)	TMT6	QExactive HF-X
ISilbern_290919_Synapt_Prep35_Ph_TMT_bRP_03-23.raw	raw	23	3	TiO2-enriched phosphopeptides	Mock(C1+B) vs BoNT(C1+B)	TMT6	QExactive HF-X
ISilbern_290919_Synapt_Prep35_Ph_TMT_bRP_03-24.raw	raw	24	3	TiO2-enriched phosphopeptides	Mock(C1+B) vs BoNT(C1+B)	TMT6	QExactive HF-X
ISilbern_250620_Prep31_Flow_TMT_01.raw	raw	1	1	Unbound fraction after TiO2 enrichment (non-phosphorylated)	Mock(A+D) vs BoNT(A+D)	TMT6	Orbitrap Exploris 480
ISilbern_250620_Prep31_Flow_TMT_02.raw	raw	2	1	Unbound fraction after TiO2 enrichment (non-phosphorylated)	Mock(A+D) vs BoNT(A+D)	TMT6	Orbitrap Exploris 480
ISilbern_250620_Prep31_Flow_TMT_03.raw	raw	3	1	Unbound fraction after TiO2 enrichment (non-phosphorylated)	Mock(A+D) vs BoNT(A+D)	TMT6	Orbitrap Exploris 480
ISilbern_250620_Prep31_Flow_TMT_04.raw	raw	4	1	Unbound fraction after TiO2 enrichment (non-phosphorylated)	Mock(A+D) vs BoNT(A+D)	TMT6	Orbitrap Exploris 480
ISilbern_250620_Prep31_Flow_TMT_05.raw	raw	5	1	Unbound fraction after TiO2 enrichment (non-phosphorylated)	Mock(A+D) vs BoNT(A+D)	TMT6	Orbitrap Exploris 480
ISilbern_250620_Prep31_Flow_TMT_06.raw	raw	6	1	Unbound fraction after TiO2 enrichment (non-phosphorylated)	Mock(A+D) vs BoNT(A+D)	TMT6	Orbitrap Exploris 480
ISilbern_250620_Prep31_Flow_TMT_07.raw	raw	7	1	Unbound fraction after TiO2 enrichment (non-phosphorylated)	Mock(A+D) vs BoNT(A+D)	TMT6	Orbitrap Exploris 480
ISilbern_250620_Prep31_Flow_TMT_08.raw	raw	8	1	Unbound fraction after TiO2 enrichment (non-phosphorylated)	Mock(A+D) vs BoNT(A+D)	TMT6	Orbitrap Exploris 480
ISilbern_250620_Prep31_Flow_TMT_09.raw	raw	9	1	Unbound fraction after TiO2 enrichment (non-phosphorylated)	Mock(A+D) vs BoNT(A+D)	TMT6	Orbitrap Exploris 480
ISilbern_250620_Prep31_Flow_TMT_10.raw	raw	10	1	Unbound fraction after TiO2 enrichment (non-phosphorylated)	Mock(A+D) vs BoNT(A+D)	TMT6	Orbitrap Exploris 480
ISilbern_250620_Prep31_Flow_TMT_11.raw	raw	11	1	Unbound fraction after TiO2 enrichment (non-phosphorylated)	Mock(A+D) vs BoNT(A+D)	TMT6	Orbitrap Exploris 480
ISilbern_250620_Prep31_Flow_TMT_12.raw	raw	12	1	Unbound fraction after TiO2 enrichment (non-phosphorylated)	Mock(A+D) vs BoNT(A+D)	TMT6	Orbitrap Exploris 480
ISilbern_260620_Prep35_Flow_TMT_01.raw	raw	1	1	Unbound fraction after TiO2 enrichment (non-phosphorylated)	Mock(A+D) vs BoNT(A+D)	TMT6	Orbitrap Exploris 480
ISilbern_260620_Prep35_Flow_TMT_02.raw	raw	2	1	Unbound fraction after TiO2 enrichment (non-phosphorylated)	Mock(A+D) vs BoNT(A+D)	TMT6	Orbitrap Exploris 480
ISilbern_260620_Prep35_Flow_TMT_03.raw	raw	3	1	Unbound fraction after TiO2 enrichment (non-phosphorylated)	Mock(A+D) vs BoNT(A+D)	TMT6	Orbitrap Exploris 480
ISilbern_260620_Prep35_Flow_TMT_04.raw	raw	4	1	Unbound fraction after TiO2 enrichment (non-phosphorylated)	Mock(A+D) vs BoNT(A+D)	TMT6	Orbitrap Exploris 480
ISilbern_260620_Prep35_Flow_TMT_05.raw	raw	5	1	Unbound fraction after TiO2 enrichment (non-phosphorylated)	Mock(A+D) vs BoNT(A+D)	TMT6	Orbitrap Exploris 480
ISilbern_260620_Prep35_Flow_TMT_06.raw	raw	6	1	Unbound fraction after TiO2 enrichment (non-phosphorylated)	Mock(A+D) vs BoNT(A+D)	TMT6	Orbitrap Exploris 480
ISilbern_260620_Prep35_Flow_TMT_07.raw	raw	7	1	Unbound fraction after TiO2 enrichment (non-phosphorylated)	Mock(A+D) vs BoNT(A+D)	TMT6	Orbitrap Exploris 480
ISilbern_260620_Prep35_Flow_TMT_08.raw	raw	8	1	Unbound fraction after TiO2 enrichment (non-phosphorylated)	Mock(A+D) vs BoNT(A+D)	TMT6	Orbitrap Exploris 480
ISilbern_260620_Prep35_Flow_TMT_09.raw	raw	9	1	Unbound fraction after TiO2 enrichment (non-phosphorylated)	Mock(A+D) vs BoNT(A+D)	TMT6	Orbitrap Exploris 480
ISilbern_260620_Prep35_Flow_TMT_10.raw	raw	10	1	Unbound fraction after TiO2 enrichment (non-phosphorylated)	Mock(A+D) vs BoNT(A+D)	TMT6	Orbitrap Exploris 480
ISilbern_260620_Prep35_Flow_TMT_11.raw	raw	11	1	Unbound fraction after TiO2 enrichment (non-phosphorylated)	Mock(A+D) vs BoNT(A+D)	TMT6	Orbitrap Exploris 480
ISilbern_260620_Prep35_Flow_TMT_12.raw	raw	12	1	Unbound fraction after TiO2 enrichment (non-phosphorylated)	Mock(A+D) vs BoNT(A+D)	TMT6	Orbitrap Exploris 480
I_Silbern_0312219_BTX_SN_A_01.raw	raw	1	1	C.botulinum cell culture supernatant	BoNT A		QExactive HF-X
I_Silbern_0312219_BTX_SN_B_01.raw	raw	1	1	C.botulinum cell culture supernatant	BoNT B		QExactive HF-X
I_Silbern_0312219_BTX_SN_C_01.raw	raw	1	1	C.botulinum cell culture supernatant	BoNT C		QExactive HF-X
I_Silbern_0312219_BTX_SN_D_01.raw	raw	1	1	C.botulinum cell culture supernatant	BoNT D		QExactive HF-X
ISilbern_240620_HeLa_NE_BTX_Ph_01.raw	raw	1	1	TiO2-enriched phosphopeptides	HeLa nuclear extract + BoNT A-D		Orbitrap Exploris 480
ISilbern_240620_HeLa_NE_BTX_Ph_02.raw	raw	1	1	TiO2-enriched phosphopeptides	HeLa nuclear extract + BoNT A-D		Orbitrap Exploris 480
ISilbern_240620_HeLa_NE_BTX_Ph_03.raw	raw	1	1	TiO2-enriched phosphopeptides	HeLa nuclear extract + BoNT A-D		Orbitrap Exploris 480
ISilbern_240620_HeLa_NE_Mock_Ph_01.raw	raw	1	1	TiO2-enriched phosphopeptides	HeLa nuclear extract + BoNT A-D		Orbitrap Exploris 480
ISilbern_240620_HeLa_NE_Mock_Ph_02.raw	raw	1	1	TiO2-enriched phosphopeptides	HeLa nuclear extract + BoNT A-D		Orbitrap Exploris 480
ISilbern_240620_HeLa_NE_Mock_Ph_03.raw	raw	1	1	TiO2-enriched phosphopeptides	HeLa nuclear extract + BoNT A-D		Orbitrap Exploris 480
ISilbern_240620_HeLa_NE_Ph_01.raw	raw	1	1	TiO2-enriched phosphopeptides	HeLa nuclear extract + BoNT A-D		Orbitrap Exploris 480
ISilbern_240620_HeLa_NE_Ph_02.raw	raw	1	1	TiO2-enriched phosphopeptides	HeLa nuclear extract + BoNT A-D		Orbitrap Exploris 480
ISilbern_240620_HeLa_NE_Ph_03.raw	raw	1	1	TiO2-enriched phosphopeptides	HeLa nuclear extract + BoNT A-D		Orbitrap Exploris 480
MaxQuant_combined_Synapt_Phospho.zip	search			TiO2-enriched phosphopeptides	Ca vs EGTA; Mock vs BoNT	TMT6	QExactive HF-X
MaxQuant_combined_unbound_MockBTX_AD.zip	search			Unbound fraction after TiO2 enrichment (non-phosphorylated)	Mock(A+D) vs BoNT(A+D)	TMT6	Orbitrap Exploris 480
MaxQuant_combined_unbound_MockBTX_CB.zip	search			Unbound fraction after TiO2 enrichment (non-phosphorylated)	Mock(C1+B) vs BoNT(C1+B)	TMT6	Orbitrap Exploris 480
MaxQuant_combined_Cbotulinum_cell_culture_supernatants.zip	search			C.botulinum cell culture supernatant	BoNT A-D		QExactive HF-X
MaxQuant_combined_nuclear_extract_HeLa_BTX_Phospho.zip	search			TiO2-enriched phosphopeptides	HeLa nuclear extract + BoNT A-D		Orbitrap Exploris 480
201902_uniprot-rat.fasta	fasta
202001_Cbotulinum_Uniprot_canon_Toxins	fasta
20190531_UP_Human_reviewed.fasta	fasta
MaxQuant_1.6.2.10.zip	other
mqpar_Synapt_Phospho.xml	other
mqpar_unbound_MockBTX_AD.xml	other
mqpar_unbound_MockBTX_CB.xml	other
mqpar_Cbotulinum_cell_culture_supernatants.xml	other
mqpar_nuclear_extract_HeLa_BTX_Phospho.xml	other
